# Supplementary material for: Induced superconducting correlations in a quantum anomalous Hall insulator
Source: Nat Phys. 2024 Jul 10;20(10):1589–95. doi: 10.1038/s41567-024-02574-1 (PMC11473362; doi:10.1038/s41567-024-02574-1)
Supplement: Supplementary file 2 — Measurement source data. [file 41567_2024_2574_MOESM2_ESM.xlsx]

## Sheet: Fig1c
B (T)	R_1-4d,2-3 (Ω)	R_1-4d,6-2 (Ω)		B (T)	R_1-4d,2-3 (Ω)	R_1-4d,6-2 (Ω)
-6.00001	2171.71	-25534.3		6	1842.8	25598.2
-5.99997	2051.09	-25521.9		5.9997	1829.74	25536.3
-5.99871	2054.97	-25489.7		5.99832	2051.25	25548.2
-5.9975	2045.31	-25433.3		5.99777	1906.19	25554.1
-5.99644	2057.68	-25595.2		5.99725	2053	25566
-5.99598	2052.28	-25428		5.99675	2096.56	25558.8
-5.99545	2054.39	-25404.4		5.99604	1937.22	25571.4
-5.99477	2051.73	-25409.4		5.99554	1930.02	25672.9
-5.99444	2042.5	-25627		5.99506	2057.17	25561.6
-5.99324	2049.15	-25524.2		5.99464	1931.82	25567.1
-5.9928	2043.47	-25521		5.99369	2073.19	25579.5
-5.99235	2040.99	-25497.9		5.99319	1875.98	25586.1
-5.99184	2038.84	-25434.3		5.99251	2068.16	25599.8
-5.99139	2038.82	-25389.8		5.99202	2067.51	25597.1
-5.99036	2043.44	-25417.9		5.99149	1870.85	25601
-5.98988	2040.01	-25532.8		5.99108	2083.94	25495.3
-5.98933	2031.17	-25525.7		5.99065	1925.41	25668.7
-5.98882	2035.23	-25523.7		5.99014	1819.69	25673.3
-5.98794	2029.3	-25530.3		5.98942	1984.28	25541.3
-5.98743	2029.23	-25681.8		5.98897	1970.05	25677.4
-5.9868	2039.66	-25674.9		5.98791	1842.64	25656.7
-5.98611	2038.2	-25506.4		5.98741	1987.3	25641.5
-5.98564	2041.5	-25381.9		5.98684	2029.71	25477.7
-5.98498	2030.15	-25587.6		5.98622	1798.04	25578.4
-5.98444	2034.43	-25405.2		5.98565	1802.74	25680
-5.98395	2032.67	-25642.8		5.9852	1811.38	25673.4
-5.9833	2032.36	-25491		5.98475	1950.52	25551.7
-5.98232	2038.28	-25448.2		5.98431	1843.72	25720.9
-5.98182	2027.06	-25648.4		5.98339	1840.5	25679
-5.98098	2028.12	-25489.7		5.98277	1946.4	25561.2
-5.98048	2025.49	-25437.2		5.98277	1779.61	25556.5
-5.98	2028.86	-25450.6		5.98229	1939.2	25565.9
-5.97934	2041.02	-25591		5.98111	1809.6	25559.2
-5.97882	2040.27	-25576.6		5.98069	1944.18	25725
-5.97834	2037.14	-25545.4		5.98022	2037.3	25609.5
-5.97786	2033.99	-25542.3		5.97974	1806.48	25498.5
-5.97666	2021.71	-25528.1		5.9789	1812.24	25656.1
-5.97598	2126.14	-25530.9		5.9784	1964.88	25648.3
-5.97549	2017.57	-25661.8		5.97784	1802.61	25641.8
-5.975	2022.82	-25658		5.97719	1803.18	25645
-5.97436	2026.84	-25538.5		5.97664	1804.99	25625.7
-5.97387	2034.55	-25505.7		5.97614	1967.06	25612.3
-5.97287	2032.72	-25512.5		5.97562	1979.93	25604.5
-5.97239	2030.46	-25513.6		5.97513	1974.68	25591
-5.97185	2027.15	-25522.1		5.97459	1959.29	25589.2
-5.97135	2028.29	-25468.6		5.97389	1780.09	25594.4
-5.97036	2023.87	-25545.2		5.97355	1911.31	25598.7
-5.96987	2023.57	-25648.3		5.97305	2004.89	25599.8
-5.96937	2016.79	-25542.9		5.97255	1777.36	25606.9
-5.96887	2016.9	-25534.3		5.97201	1786.14	25596.8
-5.96788	2013.95	-25534.5		5.97137	1791.53	25605.4
-5.9674	2010.54	-25544.1		5.97032	1805.73	25607.6
-5.96687	2015.03	-25541.8		5.96983	1812.18	25600.3
-5.96621	2022	-25542.2		5.96933	1932.06	25651.2
-5.96554	2016.32	-25570.7		5.96878	1812.82	25641.2
-5.96504	2019.63	-25511.2		5.96836	1970.18	25501
-5.96454	2017.11	-25683.9		5.96793	1971.13	25627.2
-5.96406	2017.05	-25519.8		5.96747	2113.85	25620.6
-5.963	2006.53	-25525.2		5.96678	1814.15	25618.7
-5.96254	2001.7	-25523.7		5.96568	1804.73	25613.3
-5.96192	2002.81	-25536.8		5.96521	1979.01	25605.4
-5.96147	2002.05	-25434.4		5.96472	1973.14	25601.3
-5.96046	2002.76	-25447.9		5.96428	1827.64	25595.4
-5.9598	2001.03	-25473.3		5.96389	1824.24	25696.1
-5.95947	2001.14	-25412.6		5.96318	1822.75	25680.3
-5.95881	2003.36	-25634.2		5.96284	1979.89	25524.3
-5.95797	2006.55	-25485		5.96284	1961.8	25663.5
-5.95751	2007.42	-25482.7		5.96139	1846.05	25606.2
-5.95694	2011.74	-25587.4		5.96084	1843.23	25497.7
-5.95633	2007.77	-25420.7		5.96036	1943.04	25497.1
-5.95581	2005.92	-25474.3		5.95985	1784.08	25500.1
-5.95533	2004.37	-25620.6		5.95932	1775.06	25514.8
-5.95467	2006.02	-25496		5.95862	1772.39	25745.4
-5.95418	2013.76	-25504.1		5.95809	1914.14	25670.9
-5.95317	2014.72	-25503.6		5.95763	1914.22	25666
-5.95255	2011.95	-25520.8		5.95708	1806.56	25595.9
-5.95207	1998.36	-25540.3		5.95661	1803.47	25580.3
-5.95142	2004.61	-25551.3		5.95608	1970.19	25563.6
-5.95091	1997.53	-25545.6		5.95553	1796.79	25557.9
-5.94978	1999.29	-25421.9		5.95505	1804	25560.1
-5.94929	2002.5	-25447.4		5.95454	1917.77	25561.4
-5.94883	2003.51	-25494.2		5.95349	1915.83	25667.4
-5.94833	1997.21	-25508.2		5.95298	1797.5	25656.7
-5.94782	1995.06	-25515.5		5.95251	2006.94	25644.3
-5.94672	1997.86	-25474.4		5.95215	1750.03	25620.9
-5.94672	1999.72	-25471.7		5.95148	1754.11	25709.1
-5.94564	1996.13	-25468.5		5.95099	1747.99	25720.8
-5.94564	2002.75	-25473.4		5.95008	1757.17	25731.1
-5.94449	2007.13	-25551.9		5.94956	1759.22	25744.7
-5.94379	2004.73	-25438.9		5.94906	1759.53	25573.1
-5.94328	2006.94	-25510.9		5.94856	1767.03	25591.8
-5.94259	2002.26	-25523.4		5.94802	1783.12	25597.4
-5.94206	2003.72	-25505.9		5.9475	1805.01	25468.2
-5.94156	1990.35	-25514.8		5.94683	1805.64	25599.8
-5.94085	1984.7	-25504.5		5.94646	1799.42	25603.3
-5.94036	1980.37	-25507.7		5.94599	1799.96	25612.6
-5.93981	1989.23	-25512.7		5.94491	1967.6	25619
-5.93897	1983.44	-25430.5		5.94491	1864.96	25615.1
-5.93834	1988.32	-25606.3		5.94444	1722.64	25634.7
-5.93777	1988.3	-25601.3		5.94394	1930.58	25632.6
-5.93743	1985.23	-25486.6		5.94269	1795.57	25614.3
-5.93623	1982.03	-25632.3		5.94217	1927.14	25611.2
-5.93572	1984.17	-25498.3		5.94163	1916.62	25612.6
-5.93523	1985.81	-25497.7		5.94113	1724.58	25614.9
-5.9347	1986.44	-25493.8		5.94059	1956	25605.9
-5.93416	1981.53	-25493.4		5.94006	1849.13	25614.1
-5.93368	1967.66	-25595		5.93956	1738.29	25629.2
-5.93256	1969.61	-25691.2		5.93908	1748.05	25631.4
-5.93214	1970.44	-25678.7		5.93803	1878.48	25486.3
-5.93167	1969.42	-25554.5		5.93803	1719	25600.4
-5.93113	1971.63	-25750.2		5.93756	1999.17	25594.7
-5.93059	1972.96	-25510.1		5.93685	1804.74	25701.2
-5.92993	1967.33	-25508.7		5.93581	1706.01	25691.5
-5.92943	1961.01	-25509.6		5.93538	1811.87	25674.8
-5.92837	1967.35	-25503.6		5.93495	1913.09	25654.2
-5.92786	1952.05	-25497.4		5.93446	1759.31	25632.2
-5.92732	1957.84	-25616.3		5.93395	1761.85	25620.9
-5.92667	1952.54	-25562.6		5.93339	1755.97	25611.3
-5.92624	1953.04	-25574.6		5.93275	1757.67	25623.6
-5.92563	1969.51	-25561.5		5.93221	1769.36	25528
-5.92463	1970.58	-25557		5.93171	1899.63	25528.8
-5.92393	1968.33	-25545.3		5.93129	1753.81	25653.5
-5.92341	1964.25	-25735.6		5.93044	1748.08	25483
-5.92272	1972.64	-25735		5.92994	1920.18	25675.9
-5.92225	1967.36	-25461.2		5.92944	2024.59	25677
-5.92171	1978.51	-25470.3		5.92875	1735.29	25711.6
-5.92101	1986.57	-25718.1		5.92824	1736.95	25697.5
-5.92051	1983.62	-25708.4		5.92769	1739.04	25678.3
-5.91995	1972.54	-25501.5		5.92718	1841.04	25530.8
-5.91945	1968.13	-25516.3		5.92666	1721.07	25704.8
-5.91895	1963.01	-25510.1		5.92598	1715.22	25683
-5.91824	1959.75	-25628.7		5.92546	1871.97	25481.6
-5.91723	1963.8	-25417.2		5.92493	1881.55	25482.6
-5.91671	1959.97	-25448.1		5.92446	1873.98	25691.9
-5.91624	1959.74	-25469.7		5.92374	1746.8	25680
-5.91624	1951.9	-25590.4		5.92318	1739.02	25555.9
-5.91475	1954.21	-25722.1		5.9227	1731.28	25571.2
-5.91422	1962.68	-25621.8		5.92184	1845.19	25712.2
-5.91369	1972.65	-25525.5		5.92136	1833.09	25600.1
-5.91328	1977.26	-25628.5		5.92066	1794.49	25607.8
-5.91266	1973.91	-25475.5		5.92014	2027.24	25641
-5.91146	1969.88	-25630.6		5.91962	1873.61	25637.3
-5.91103	1957.63	-25612.5		5.91915	1700.03	25619.2
-5.91056	1955.7	-25500.7		5.91861	1803.04	25624.6
-5.91007	1942.01	-25503.6		5.91812	1923.98	25621.5
-5.90935	1940.79	-25676.2		5.9176	1882.33	25643.6
-5.90885	1943.65	-25475.4		5.91683	1867.18	25632.9
-5.90835	1945.39	-25481		5.91636	1728.86	25528.7
-5.9078	1952.35	-25638		5.91565	1897.15	25558.4
-5.9066	1951.47	-25527		5.91521	1734.99	25569.3
-5.90613	1947.3	-25515.5		5.91435	1746.98	25693
-5.9056	1940.3	-25644.7		5.91385	1740.53	25683.3
-5.90495	1937.82	-25499.1		5.91336	1901.19	25671.9
-5.90424	1937.68	-25531.6		5.91283	1682.35	25654.5
-5.90378	1923.69	-25532.8		5.9123	1828.6	25636.5
-5.9032	1923.84	-25532.4		5.91143	1874.1	25623.5
-5.90269	1918.2	-25535.2		5.91092	1606.76	25490.6
-5.902	1908.51	-25435.8		5.91039	1726.06	25601.6
-5.90097	1916.96	-25442.9		5.91039	1728.83	25600.9
-5.90046	1915.78	-25428		5.90971	1726.36	25603.7
-5.89995	1924.1	-25543.9		5.90867	1725.2	25608
-5.89925	1919.02	-25540.8		5.90817	1718.55	25616.3
-5.89893	1918.74	-25528.3		5.90777	1713.5	25618.9
-5.89823	1919.61	-25517		5.90733	1710.78	25604.7
-5.89755	1908.1	-25506.2		5.90679	1738.7	25605.7
-5.89696	1912.48	-25490.6		5.90629	1788.18	25615.6
-5.89647	1910.81	-25488.2		5.9056	1861.47	25592.7
-5.89592	1910.6	-25498.8		5.90503	1825.08	25485.2
-5.89473	1916.29	-25499.2		5.90432	1821.39	25590.6
-5.89423	1918.03	-25648.5		5.90379	1914.04	25598.4
-5.89423	1927.95	-25656.6		5.90331	1890.74	25602.2
-5.893	1914.22	-25547.2		5.90289	1649.64	25617.6
-5.89232	1920.08	-25554.9		5.90173	1673.6	25482.9
-5.89232	1906.03	-25517.8		5.90123	1686.45	25665.3
-5.8919	1906.08	-25560.1		5.90072	1866.2	25660.6
-5.89087	1903.54	-25651		5.90047	1727.64	25651.2
-5.88997	1904.84	-25497		5.8996	1713.47	25551.6
-5.88936	1911.45	-25511.5		5.89909	1893.63	25556.4
-5.88883	1908.38	-25446.7		5.89858	1840.61	25682.1
-5.8881	1914.28	-25527.2		5.89806	1665.14	25552.6
-5.88773	1912.59	-25563.1		5.89754	1673.68	25562.3
-5.88711	1912.65	-25567.6		5.89717	1682.14	25705
-5.88658	1914.26	-25586.7		5.89654	1931.28	25693.2
-5.88598	1911.74	-25576.1		5.89585	1937.94	25740.3
-5.88542	1906.07	-25567		5.89534	1680.82	25532.9
-5.88457	1910.97	-25686.8		5.8949	1794.78	25545.3
-5.8841	1897.8	-25663.6		5.89445	1643.22	25708.4
-5.8834	1902.54	-25541.5		5.89382	1655.34	25573.5
-5.88298	1904.98	-25721.1		5.89274	1893.1	25568.7
-5.88182	1897.96	-25608.9		5.89226	1713.69	25570.4
-5.88116	1890.02	-25506.2		5.8917	1710.08	25682.9
-5.88068	1893.4	-25521		5.89123	1725.97	25740.5
-5.88013	1887.19	-25480.7		5.89052	1882.54	25519.3
-5.87959	1873.53	-25487		5.89001	1812.83	25510.4
-5.87892	1868.67	-25656.7		5.88949	1693.13	25625.1
-5.87848	1881.05	-25659		5.88897	1799.36	25624.5
-5.87791	1876.24	-25546.1		5.8885	1732.3	25664.3
-5.8774	1880.64	-25504.2		5.88797	1728.79	25552.7
-5.87687	1897.06	-25496		5.88742	1716.76	25662.6
-5.87613	1901.6	-25512		5.88674	1696.08	25550.3
-5.87545	1897.49	-25503.6		5.88621	1824.19	25665.6
-5.87489	1891.31	-25508.6		5.88579	1803.97	25654.7
-5.8745	1896.01	-25535.1		5.88537	1621.82	25638.9
-5.87367	1901.69	-25636.4		5.88489	1745.3	25621.5
-5.87313	1898.52	-25626.1		5.88384	1729.69	25601.4
-5.87227	1912.78	-25611.8		5.88335	1851.96	25601.9
-5.87176	1910.39	-25415.2		5.88282	1692.41	25608.8
-5.87127	1916.23	-25548		5.88217	1592.4	25716.7
-5.87058	1904.72	-25540.2		5.88173	1602.79	25619.3
-5.87	1911.13	-25398.3		5.88112	1756.45	25615.8
-5.869	1911.79	-25695		5.88063	1901.12	25615.3
-5.86831	1906.19	-25584.1		5.88028	1778.72	25619.8
-5.86781	1906.25	-25596.2		5.87907	1613.41	25624.4
-5.8673	1896.15	-25473.6		5.87852	1794.59	25655.7
-5.8666	1891.38	-25568.7		5.87803	1612.1	25654.8
-5.86599	1882.04	-25563.5		5.87754	1618.54	25649.7
-5.8654	1886.11	-25555.3		5.87719	1625.6	25683.6
-5.86484	1893.12	-25526.6		5.87647	1630.86	25691.4
-5.86417	1907.53	-25583.9		5.87598	1643.16	25620.4
-5.86379	1896.18	-25578.6		5.87528	1640.5	25626.3
-5.86261	1899.32	-25556.8		5.8749	1645.4	25627.5
-5.86261	1893.1	-25551.4		5.87429	1640.79	25626.8
-5.86195	1886.51	-25542.2		5.87359	1763.91	25633.7
-5.86142	1880.2	-25666.5		5.87312	1757.64	25743.4
-5.86041	1884.06	-25664.1		5.87261	1759.41	25612.6
-5.85985	1876.35	-25518.9		5.87193	1774.18	25717.3
-5.85919	1876.82	-25722.4		5.87141	1667.7	25627.8
-5.85881	1875.16	-25588.9		5.87089	1784.44	25631.3
-5.85784	1868.94	-25585.9		5.87029	1779.63	25753.5
-5.85711	1872.62	-25569.1		5.86989	1657.98	25521.1
-5.8566	1883.39	-25559.1		5.86918	1676.11	25696.2
-5.85588	1881.16	-25553.9		5.86868	1699.4	25748.8
-5.85525	1888.47	-25555.5		5.86817	1798.73	25723.1
-5.8548	1886.98	-25495.5		5.86761	1578.92	25614.9
-5.85419	1880	-25508.4		5.86716	1723.02	25604
-5.85366	1878.86	-25513.7		5.86664	1734.09	25718.8
-5.85301	1875.9	-25516.9		5.86616	1587.92	25602.5
-5.85213	1874.58	-25630.5		5.86539	1886.16	25579.7
-5.85139	1869.13	-25483.2		5.86469	1609.28	25791.8
-5.85092	1875.88	-25652		5.8642	1618.89	25803.7
-5.85038	1877.03	-25446.9		5.86358	1619.19	25801.4
-5.84985	1876.73	-25560.7		5.863	1616.43	25602.2
-5.84938	1876.87	-25572.4		5.86245	1627.4	25786.5
-5.84865	1882.56	-25561.5		5.86201	1751.35	25588.2
-5.84815	1880.04	-25576.4		5.86126	1852.28	25593.4
-5.84763	1880.66	-25431.6		5.86076	1830.26	25726.9
-5.84644	1881.64	-25435.9		5.86028	1912.86	25576
-5.84644	1877.82	-25530.6		5.85978	1672.86	25586.3
-5.84589	1866.53	-25542.2		5.85894	1787.13	25728.8
-5.84487	1865.86	-25453		5.85894	1639.63	25615.6
-5.84434	1855.6	-25587.6		5.85822	1627.67	25618.5
-5.84369	1854.71	-25471.1		5.85772	1622.65	25624.3
-5.84314	1867.87	-25560.1		5.85719	1815.27	25620.6
-5.84265	1866.17	-25561.8		5.85671	1696.19	25622
-5.84196	1876.77	-25412.8		5.85551	1579.73	25712
-5.84094	1878.7	-25540.3		5.85497	1716.29	25727.2
-5.84094	1886.77	-25567		5.85442	1562.91	25717.3
-5.84042	1873.63	-25567.2		5.8538	1566.47	25588.1
-5.83949	1878.19	-25433.9		5.8538	1789.86	25580.1
-5.83897	1875.47	-25645.8		5.85324	1610.84	25592.9
-5.83827	1861.4	-25540.6		5.85259	1817.5	25596.7
-5.83751	1860.32	-25525.9		5.85159	1607.32	25596.1
-5.83698	1868.44	-25670.7		5.85123	1622.73	25733.5
-5.83596	1864.4	-25498.9		5.85053	1622.75	25604
-5.83596	1869.53	-25454.1		5.84988	1968.18	25724.3
-5.83477	1862.44	-25566.8		5.84936	1619.28	25595.3
-5.83426	1868.67	-25525.7		5.84884	1611.04	25599.3
-5.83375	1861.95	-25577.7		5.84819	1615.47	25699.8
-5.83305	1868.3	-25583.1		5.84768	1795.16	25593.1
-5.83256	1867.06	-25687.8		5.84707	1718.22	25500.8
-5.83195	1857.84	-25553.4		5.84646	1599.7	25616.9
-5.83154	1853.08	-25655.7		5.84646	1610.72	25638.3
-5.83087	1852.71	-25550.4		5.84575	1753.09	25637.6
-5.82967	1842.63	-25543.2		5.84508	1568.95	25778.9
-5.8292	1844.66	-25658.8		5.84416	1573.74	25782.4
-5.8292	1842.52	-25645.2		5.84362	1809.95	25716.6
-5.82788	1844.83	-25670.4		5.8431	1710.03	25721.2
-5.82721	1840.46	-25652.4		5.84271	1800.94	25766.9
-5.82721	1844.1	-25527.8		5.84209	1597.23	25620.6
-5.82617	1839.38	-25657.8		5.84159	1722.09	25638.2
-5.82617	1853.74	-25529.6		5.84089	1552.54	25773.5
-5.82498	1845.61	-25524.6		5.8404	1790.15	25768
-5.82449	1855.61	-25526.5		5.83991	1656.15	25520.2
-5.82395	1859.27	-25690.9		5.83934	1876.7	25536.6
-5.82344	1858.19	-25539.5		5.83884	1747.73	25674.6
-5.82344	1858.87	-25546.2		5.83819	1788.84	25678
-5.82254	1859.96	-25551.9		5.83768	1600.13	25677.5
-5.82212	1858.33	-25555.9		5.83718	1603.09	25683.9
-5.82108	1866.29	-25562.2		5.83647	1733.51	25562.2
-5.82058	1860.78	-25591.7		5.83582	1717.49	25563.7
-5.81989	1860.3	-25612.9		5.83528	1609.21	25578.4
-5.81907	1846.44	-25722.1		5.8348	1616.32	25607.6
-5.81868	1846.3	-25499.6		5.83427	1624.98	25606.9
-5.81815	1841.84	-25546		5.8336	1769	25600.4
-5.81691	1839.83	-25550.7		5.83307	1803.51	25598.7
-5.81631	1841.25	-25437.2		5.83258	1756.69	25731.7
-5.8159	1840.27	-25588.6		5.83191	1547.02	25725
-5.81524	1837.11	-25601.6		5.83138	1661.01	25607.3
-5.8147	1833.94	-25724.2		5.83081	1671.23	25619.5
-5.81411	1842.5	-25700.1		5.8302	1705.1	25615.8
-5.81366	1845.21	-25533.1		5.8297	1526.05	25631.2
-5.81366	1836.34	-25528.9		5.82917	1718.8	25627.9
-5.81257	1829.11	-25532		5.82869	1667.3	25639.7
-5.81129	1832.83	-25508.2		5.82816	1659.56	25731.1
-5.81079	1820.13	-25603.6		5.82757	1748.55	25737.4
-5.8101	1826.28	-25606.7		5.82678	1728.64	25631.1
-5.80952	1820.3	-25612.2		5.82634	1565.39	25631
-5.80891	1825.31	-25599.1		5.8258	1719.91	25606.1
-5.80824	1820.32	-25609.3		5.82524	1620.55	25607.2
-5.80769	1818.63	-25597.9		5.82462	1644.32	25631.4
-5.80699	1818.08	-25595.4		5.82407	1801.18	25524.5
-5.80651	1812.16	-25589.3		5.82357	1563.47	25668.3
-5.80582	1816.01	-25512.7		5.823	1702.64	25674.9
-5.8053	1818.56	-25613.8		5.82238	1691.9	25666.9
-5.8048	1814.24	-25587.8		5.8216	1510.68	25658.1
-5.80431	1817.07	-25455.1		5.8216	1612.92	25658
-5.8038	1815.6	-25590		5.82092	1731.5	25665.1
-5.80308	1813.72	-25482.8		5.82043	1602.76	25668.9
-5.80259	1817.39	-25721.5		5.81941	1601.74	25687.9
-5.80187	1821.06	-25600.7		5.81872	1603.16	25723.2
-5.80138	1816.25	-25605.5		5.81805	1829.15	25514.3
-5.80017	1818.04	-25612.1		5.81753	1654.67	25519.4
-5.79964	1824.35	-25488.8		5.81705	1664.88	25686.6
-5.79905	1825.8	-25564.8		5.81651	1552.64	25794.9
-5.79845	1826.76	-25564.7		5.816	1716.77	25526.7
-5.7978	1820.84	-25664.7		5.816	1539.85	25654.4
-5.79726	1816.74	-25667		5.8148	1731.19	25521.4
-5.79675	1819.92	-25617		5.81432	1559.66	25650.2
-5.79608	1805.08	-25606.8		5.8136	1550.57	25640.4
-5.79563	1809.57	-25614.9		5.81303	1538.49	25633.6
-5.7946	1813	-25611.3		5.81259	1809.06	25629.5
-5.79397	1812.34	-25598.8		5.81259	1508.54	25759.4
-5.79343	1816.62	-25604.9		5.81191	1719.32	25580
-5.79295	1817.85	-25607.2		5.81072	1714.22	25713.3
-5.79224	1814.67	-25574.5		5.8102	1578.69	25723.2
-5.79155	1812.65	-25573.8		5.8102	1588.33	25722.2
-5.79102	1811.87	-25670.9		5.80899	1492.93	25601.2
-5.79039	1809	-25528		5.80899	1495.85	25585.3
-5.78983	1814.69	-25700		5.80847	1512.8	25747.5
-5.78873	1811.54	-25543.8		5.80783	1521.11	25794
-5.78812	1806.37	-25660.2		5.80729	1761.5	25553.8
-5.78744	1804.75	-25672.5		5.80661	1719.96	25556.8
-5.78693	1798.01	-25669.2		5.80558	1772.3	25746.1
-5.78645	1796.02	-25542.9		5.80558	1530.96	25746.8
-5.78568	1796.44	-25747.1		5.80491	1847.75	25618.9
-5.78499	1826.57	-25735.2		5.80436	1566.74	25612.8
-5.78395	1727.93	-25731.5		5.80373	1567.46	25764.6
-5.78348	1740.89	-25573.1		5.80302	1558.39	25605.8
-5.78299	1751.21	-25574.8		5.80254	1554.39	25722.7
-5.78245	1770.5	-25762.7		5.80204	1549.56	25720.9
-5.78173	1778.67	-25651.8		5.80153	1721.59	25590.5
-5.78123	1786.49	-25644.6		5.80086	1479.92	25599.3
-5.78072	1794.01	-25633.5		5.80033	1617.38	25739.4
-5.78003	1789.57	-25626.3		5.79981	1620.12	25596.4
-5.77945	1785.01	-25616.7		5.79912	1627.95	25701.3
-5.77882	1787.37	-25617.4		5.79844	1630.14	25682.1
-5.77817	1786.87	-25608		5.79752	1633.35	25654.1
-5.77763	1780.45	-25500.3		5.79706	1643.13	25663.5
-5.77711	1793.34	-25643.5		5.79657	1776.08	25665.1
-5.7759	1786.37	-25640.6		5.79588	1596.26	25661.8
-5.7759	1783.61	-25601.9		5.79536	1485.28	25647.6
-5.77529	1778.87	-25708.3		5.79488	1725.83	25648.2
-5.77472	1778.08	-25541.5		5.79439	1480.56	25633.4
-5.77421	1781.79	-25724.2		5.79387	1619.22	25625.8
-5.77303	1777.2	-25611.4		5.79317	1609.96	25625.3
-5.77233	1785.19	-25544.4		5.79258	1591.9	25640.5
-5.77185	1790.47	-25554.2		5.79215	1485.21	25655.9
-5.77132	1792.13	-25562.1		5.79104	1487.76	25678.9
-5.7708	1790.45	-25578		5.79104	1498.45	25681.4
-5.77028	1793.03	-25719.8		5.79053	1505.45	25572.4
-5.7696	1787.23	-25597.3		5.78977	1690.19	25696.8
-5.76898	1780.58	-25600.3		5.78908	1664.7	25690.4
-5.76856	1775.94	-25790.3		5.78853	1727.21	25670.9
-5.76733	1792.33	-25599.7		5.78807	1516.73	25662.1
-5.76686	1789.87	-25606.7		5.78734	1743.36	25642.3
-5.76625	1794.26	-25654.1		5.78682	1492.7	25733.2
-5.76581	1795.88	-25659		5.78623	1502.32	25622.4
-5.76513	1795.55	-25651		5.78565	1604.75	25620.9
-5.7645	1786.45	-25655.9		5.78496	1610.99	25722.3
-5.76396	1782.14	-25646.1		5.7844	1609.3	25748.9
-5.76333	1775.16	-25628.2		5.78392	1479.11	25559.7
-5.7628	1783.15	-25629.9		5.78339	1505.04	25580
-5.76218	1773.27	-25609.9		5.78284	1659.24	25584.8
-5.76157	1784.31	-25603.5		5.7822	1520.31	25607.2
-5.76088	1789.23	-25550.6		5.78166	1524.89	25775.6
-5.76036	1782.05	-25555.6		5.78117	1672.93	25770.1
-5.75969	1784.54	-25730.3		5.78045	1548.42	25611.9
-5.75902	1784.51	-25594.1		5.77987	1563.58	25616.8
-5.75856	1782.46	-25601.2		5.77926	1718.62	25747.2
-5.75798	1783.58	-25729		5.77861	1660.04	25726.6
-5.75677	1791.36	-25557.8		5.77808	1496.79	25729.4
-5.75627	1777.45	-25580.3		5.77808	1630.12	25536.5
-5.75575	1780.5	-25707.3		5.77673	1728.6	25490.6
-5.75525	1779.28	-25576.5		5.77673	1714.13	25628.6
-5.75454	1776.03	-25646.6		5.77627	1472.02	25638.5
-5.75402	1774.79	-25634.9		5.77543	1578.74	25636.5
-5.75351	1782.48	-25636.4		5.77491	1464.66	25636.9
-5.75282	1784.66	-25627.2		5.77391	1576.51	25738.8
-5.75232	1773.56	-25609.1		5.77391	1569.93	25607.5
-5.75127	1769.44	-25606.2		5.77323	1562.11	25606.8
-5.75076	1765.04	-25617.1		5.77264	1667.95	25587.4
-5.75005	1760.31	-25619.1		5.77221	1735.23	25745.3
-5.74956	1754.38	-25625.3		5.77149	1459.54	25630.3
-5.74899	1756.96	-25514.3		5.77081	1468.48	25629.5
-5.74854	1769.83	-25514.7		5.7703	1482.34	25635.6
-5.74785	1773.55	-25706.9		5.7703	1492.73	25769.6
-5.74736	1775.93	-25703.9		5.76937	1495.68	25685.9
-5.74684	1774.49	-25597		5.76871	1659.11	25672.5
-5.74623	1780.5	-25603.5		5.7682	1600.71	25669.1
-5.74564	1769.69	-25697.1		5.76759	1688.95	25656.9
-5.74512	1771.21	-25578.5		5.76701	1698.88	25639.9
-5.74444	1764.35	-25590.7		5.76632	1549.18	25633.7
-5.7434	1764.6	-25595.4		5.76574	1551.38	25630.2
-5.74268	1755.02	-25645.3		5.76513	1536.86	25748.7
-5.74222	1747.74	-25633.2		5.76456	1528.08	25657.2
-5.74168	1755.81	-25731.5		5.76456	1522.55	25648.4
-5.74127	1759.25	-25736.9		5.7637	1496.9	25754.6
-5.74066	1759.29	-25713.7		5.76315	1501.8	25738.2
-5.73997	1769.54	-25721.3		5.76266	1695.1	25613.4
-5.73947	1771.84	-25574.2		5.76197	1687.57	25614.2
-5.73895	1770.05	-25586.3		5.76144	1531.27	25632.2
-5.73772	1767.63	-25749.5		5.76043	1524.38	25635.1
-5.73715	1766.58	-25570.1		5.75978	1656.96	25707.9
-5.73672	1766.76	-25574.9		5.75923	1647.77	25608.8
-5.73619	1767.56	-25645.9		5.75855	1485.25	25618.8
-5.73549	1762.78	-25626.4		5.75855	1688.42	25703.5
-5.73498	1763.07	-25699.7		5.75805	1678.28	25697.4
-5.73438	1743.65	-25605.7		5.75731	1468.06	25698.8
-5.73379	1746.75	-25618.3		5.75699	1696.52	25590.6
-5.73275	1737.74	-25728		5.75631	1474.41	25690.7
-5.73217	1742.7	-25806.6		5.7558	1498.2	25616.6
-5.73154	1740.72	-25781.1		5.75512	1501.16	25738
-5.73089	1742.08	-25604.3		5.7546	1506.11	25788
-5.73033	1740.07	-25642.3		5.75409	1521.69	25632.6
-5.72985	1742.47	-25647.6		5.75337	1509.47	25770.5
-5.72915	1743.55	-25637.5		5.75287	1498.3	25628.6
-5.72855	1743.56	-25811.7		5.75215	1499.42	25753.2
-5.72799	1743.79	-25719.2		5.75215	1602.5	25638.3
-5.72745	1749.87	-25722.1		5.75124	1709.96	25528.3
-5.72697	1750.55	-25568.3		5.75073	1521.95	25762
-5.72642	1753.01	-25680.9		5.74979	1513.73	25601.6
-5.72578	1750.34	-25664.9		5.7493	1501.49	25596
-5.72524	1748.65	-25662.2		5.74877	1484.77	25606.9
-5.72397	1731.99	-25643.1		5.74826	1479.99	25764.6
-5.72336	1716.89	-25622.7		5.74755	1475.72	25774.5
-5.72284	1723.8	-25751.3		5.74702	1475.19	25771.3
-5.72232	1863.01	-25627.4		5.74635	1478.47	25747.5
-5.72232	1702.67	-25522.7		5.74581	1678.14	25553.2
-5.72114	1710.6	-25620.3		5.74531	1576.95	25699
-5.72046	1725.39	-25617.1		5.74481	1471.62	25695.8
-5.71994	1730.02	-25621.5		5.7443	1630.94	25553.8
-5.71943	1734.02	-25785.6		5.74362	1628.3	25711.4
-5.71873	1728.02	-25532.4		5.7431	1634.3	25688
-5.7182	1717.48	-25536.9		5.74242	1715.25	25666.5
-5.71772	1713.62	-25666.7		5.74147	1546.94	25663.2
-5.7172	1716.25	-25635.9		5.74147	1547.65	25651.8
-5.71617	1722.17	-25632.2		5.74081	1532.58	25819.4
-5.71545	1744.37	-25570.4		5.74029	1528.24	25669.9
-5.71497	1743.61	-25577.3		5.73979	1704.7	25664.1
-5.71448	1747.63	-25579.7		5.7391	1430.5	25543.6
-5.71378	1738.96	-25727.8		5.73871	1431.27	25559.8
-5.7131	1740.46	-25578.4		5.73772	1443.48	25748.5
-5.71261	1724.79	-25584.5		5.73732	1450.28	25562.4
-5.71216	1728.99	-25588.2		5.73663	1461.16	25733.6
-5.71088	1726.07	-25716.1		5.73593	1468.43	25716.6
-5.71035	1720.5	-25708.9		5.73544	1460.29	25693.3
-5.71035	1718.37	-25587.1		5.73492	1575.31	25680.7
-5.70916	1712.07	-25606.8		5.73492	1571.72	25681.9
-5.70864	1715.52	-25613.3		5.73398	1574.06	25533.9
-5.70806	1716.71	-25618.1		5.7333	1551.15	25706.6
-5.70761	1723.99	-25783.5		5.73278	1633.57	25688.5
-5.70696	1726.24	-25577.5		5.73219	1469.08	25698.9
-5.70627	1725.07	-25589.8		5.73158	1689.35	25524.7
-5.70576	1727.33	-25591.9		5.7309	1474.3	25741.8
-5.70523	1711.62	-25755.1		5.73038	1477.64	25733.1
-5.70454	1714.59	-25750.8		5.7297	1487.77	25719.7
-5.70406	1721.3	-25748.1		5.72916	1489.74	25702.6
-5.70352	1728.54	-25554.4		5.72852	1497.37	25694.6
-5.70302	1729.63	-25618.9		5.72799	1484.38	25686.8
-5.70163	1731.51	-25624.9		5.72747	1591.97	25535.1
-5.70123	1725.08	-25629.7		5.72679	1476.34	25747.2
-5.70062	1730.26	-25619.4		5.72628	1597.89	25645.2
-5.70062	1724.64	-25784.2		5.72576	1484.42	25642.2
-5.69942	1724.26	-25652.2		5.72576	1473.89	25631.2
-5.69895	1719.76	-25644.4		5.72507	1472.74	25746.2
-5.69822	1717.13	-25653.1		5.72414	1473.49	25625.5
-5.69771	1710.55	-25636.3		5.72346	1660.16	25768.8
-5.69704	1713.35	-25513.1		5.72293	1663.18	25621.6
-5.69654	1719.62	-25528.8		5.72293	1419.13	25743.1
-5.69582	1706.69	-25714.2		5.72203	1422.72	25762.1
-5.69533	1711.06	-25523.8		5.72151	1532.94	25624.8
-5.69478	1703.61	-25520.9		5.72099	1403.76	25755.8
-5.6936	1700.67	-25540.3		5.72049	1409.88	25628
-5.6931	1706.38	-25718.2		5.71938	1417.09	25800.4
-5.69258	1714.35	-25718.1		5.71888	1541.67	25796.6
-5.69189	1725.01	-25584.7		5.71822	1420.23	25628.5
-5.6912	1717.09	-25587.1		5.71772	1427.27	25630.4
-5.69076	1714.35	-25558.7		5.71772	1443.07	25781.9
-5.69017	1710.74	-25652.5		5.71704	1651.88	25601.8
-5.6895	1706.82	-25763.1		5.71657	1636.81	25809
-5.68899	1702.13	-25627		5.71566	1499.77	25626
-5.68845	1697.31	-25630.8		5.71498	1638.8	25629.8
-5.68777	1699.12	-25496.2		5.71452	1509.34	25725
-5.68706	1704.24	-25509.4		5.71397	1620.97	25587.9
-5.68671	1700.86	-25527		5.71345	1458.74	25766.6
-5.68607	1696.95	-25677.6		5.71345	1556.43	25719.5
-5.68538	1694.23	-25667		5.7125	1399.47	25721.7
-5.68487	1700.4	-25656.5		5.71201	1549.48	25713.4
-5.68366	1701.02	-25639.5		5.71082	1407.25	25709.4
-5.68313	1705.56	-25620.2		5.71034	1649.66	25695.7
-5.68313	1710.23	-25624.2		5.70981	1458.42	25685.6
-5.68263	1715.47	-25783.9		5.70933	1446.6	25677
-5.68126	1701.51	-25552.1		5.70893	1448.14	25664.7
-5.68085	1687.54	-25570		5.70811	1591.97	25652.7
-5.68039	1685.89	-25589.5		5.70811	1394.8	25656
-5.67972	1685.02	-25690		5.70744	1584.35	25655.1
-5.67901	1683.06	-25693.2		5.70629	1582.71	25659.3
-5.67853	1689	-25686.3		5.70581	1486.22	25654.2
-5.67812	1693.4	-25578.4		5.70528	1479.25	25647.4
-5.67752	1696.63	-25608.5		5.7048	1645.68	25642.6
-5.677	1691.78	-25606.2		5.70428	1427.88	25635.2
-5.67622	1687.67	-25609.4		5.70428	1629.33	25627.3
-5.67579	1683.09	-25613.7		5.70372	1424.58	25632.2
-5.67511	1689.08	-25591.1		5.70235	1429.93	25648.1
-5.67392	1689.06	-25601.8		5.70172	1432.07	25651.4
-5.67392	1692.34	-25603.2		5.70127	1576.23	25646.2
-5.67275	1686.91	-25624		5.70127	1404.86	25646.2
-5.6721	1678.08	-25746.2		5.70066	1405.9	25650.8
-5.6716	1669.47	-25619.5		5.69989	1417.65	25657.8
-5.67093	1662.62	-25744.4		5.69936	1539.11	25775.8
-5.67022	1653.93	-25726.6		5.69871	1521.29	25636.3
-5.66988	1649.42	-25766.3		5.6982	1506.18	25637
-5.66919	1651	-25760.4		5.69781	1450.37	25652.8
-5.66871	1652.98	-25650.7		5.69678	1344.58	25658.9
-5.66801	1655.73	-25651.7		5.69629	1470.94	25665.2
-5.66749	1655.68	-25635.6		5.6957	1358.21	25666.3
-5.66681	1660.67	-25643.6		5.69527	1368.68	25662.2
-5.66614	1662.17	-25664.3		5.69462	1367.34	25658.5
-5.66563	1655.93	-25663.1		5.69413	1368.82	25668.2
-5.66463	1668.43	-25668.1		5.69341	1510.12	25558.1
-5.66395	1672.05	-25751.7		5.69295	1402.06	25820.8
-5.66343	1677.34	-25797.4		5.69224	1391.22	25675
-5.66289	1680.02	-25689		5.69173	1509.83	25679.7
-5.6625	1684.01	-25803.1		5.69104	1721.52	25686.5
-5.66189	1676.33	-25721		5.69104	1377.11	25825.9
-5.66086	1666.97	-25719.3		5.69053	1493.19	25762.7
-5.66033	1659.25	-25719.7		5.68979	1379.92	25758.9
-5.66001	1662.53	-25724.3		5.6891	1575.88	25630.2
-5.65899	1662.63	-25773.5		5.68861	1491.35	25627.9
-5.65899	1664.12	-25593.3		5.68802	1337.9	25791.1
-5.65788	1666.64	-25605		5.6874	1464.5	25574.5
-5.65745	1658.76	-25596.4		5.68693	1317.78	25756.2
-5.65692	1668.17	-25803.7		5.68624	1519.48	25771.1
-5.6559	1662.58	-25667.8		5.68572	1511.16	25653.2
-5.65539	1655.67	-25524.6		5.68572	1605.19	25660.1
-5.65488	1655.35	-25633.4		5.68478	1417.74	25659.9
-5.65441	1659.07	-25628.4		5.6836	1408.8	25785.5
-5.65337	1661.66	-25636.4		5.6836	1554.94	25818.6
-5.65304	1664.58	-25530.8		5.68302	1505.46	25630.9
-5.6525	1670.92	-25554.7		5.68243	1501.01	25642.3
-5.65201	1674.48	-25784.6		5.68173	1374.66	25646.6
-5.65101	1665.38	-25767.9		5.68124	1380.92	25793.6
-5.65046	1654.74	-25586.3		5.68074	1523.56	25622.4
-5.64998	1658.19	-25746.9		5.68004	1646.04	25628.6
-5.64946	1661.54	-25573		5.67954	1472.73	25628.8
-5.64839	1649.83	-25572.1		5.67886	1363.63	25771.7
-5.64792	1654.99	-25651.2		5.67835	1535.87	25738.7
-5.64741	1656.58	-25669.3		5.67785	1432.45	25626.1
-5.64689	1653.59	-25648.2		5.67734	1436.89	25710
-5.64637	1649.27	-25759		5.67665	1310.09	25655.5
-5.64542	1655.67	-25718		5.67613	1558.98	25557.5
-5.64483	1654.49	-25711.6		5.67544	1617.88	25667.3
-5.64421	1654.32	-25595.6		5.67491	1469.7	25668.1
-5.64384	1655.67	-25704.6		5.67429	1476.15	25662.9
-5.64332	1641.85	-25600		5.67429	1374.81	25656.1
-5.64282	1643.72	-25606.7		5.67379	1374.52	25657.6
-5.6418	1633.36	-25618.7		5.67232	1373.11	25647.4
-5.64128	1640.11	-25637.2		5.67183	1577.43	25528.6
-5.64063	1647.11	-25604.8		5.67135	1436.01	25507.5
-5.64009	1653.91	-25602.7		5.67069	1441.51	25640.5
-5.63959	1658.7	-25595.8		5.66997	1445.53	25641.2
-5.63857	1662.95	-25596.1		5.66997	1438.31	25761
-5.63803	1654.75	-25708.9		5.66948	1325.12	25743.3
-5.63753	1646.3	-25770.4		5.66878	1545.65	25735.2
-5.63704	1654.63	-25566.4		5.66827	1472.4	25587.3
-5.63635	1657.71	-25741.3		5.66771	1711.04	25736.6
-5.63584	1656.82	-25594.5		5.66685	1365.91	25750.2
-5.63477	1659.65	-25712.5		5.66616	1359.98	25728.4
-5.63447	1662.17	-25577.4		5.66563	1353.53	25711.5
-5.63398	1658.29	-25708.4		5.6651	1352.32	25700.1
-5.63331	1661.4	-25716.6		5.6651	1614.04	25537.5
-5.63279	1659.25	-25702.2		5.66441	1355.82	25715.5
-5.63166	1658.43	-25544.9		5.66388	1351.6	25590.3
-5.63127	1651.6	-25573		5.66314	1473.65	25597.3
-5.63072	1644.32	-25865.2		5.66263	1543.86	25607.1
-5.62972	1639.76	-25688.5		5.662	1479.27	25618.3
-5.62919	1642.97	-25663.8		5.66135	1487.46	25720.4
-5.62867	1642.37	-25657.6		5.66082	1604.99	25696.9
-5.62831	1642.64	-25656.9		5.6601	1439.71	25686.4
-5.62738	1636.34	-25645.5		5.65953	1434.31	25577.1
-5.62669	1634.64	-25646.5		5.65899	1431.12	25731.3
-5.62615	1637.68	-25656.1		5.65837	1417.96	25730.9
-5.62577	1639.88	-25803.7		5.65791	1403.94	25591.1
-5.62522	1645.95	-25792.4		5.65729	1387.63	25725
-5.62468	1644.82	-25610.4		5.65642	1525.76	25711.6
-5.62365	1646.04	-25618.7		5.6559	1383.73	25701.5
-5.62308	1641.32	-25632.5		5.65534	1605.49	25557.6
-5.62253	1634.47	-25638.6		5.65534	1468.38	25731.5
-5.62217	1636.54	-25814.7		5.65483	1329.02	25729.2
-5.62146	1630.3	-25629.9		5.65412	1473.34	25764.8
-5.62052	1628.67	-25626		5.65356	1283.93	25619.4
-5.61998	1635.2	-25595.9		5.65302	1436.62	25640.8
-5.61945	1637.49	-25755.7		5.65231	1328.75	25654.6
-5.61901	1638.89	-25751.8		5.65157	1451.9	25681.2
-5.61854	1638.79	-25549.6		5.65103	1546.37	25681.8
-5.61743	1638.91	-25791.2		5.65042	1334.17	25687.7
-5.6169	1642.7	-25776.2		5.64997	1537.58	25670.4
-5.61636	1639.78	-25771.5		5.64941	1340.14	25662.4
-5.61601	1642.19	-25640.6		5.64868	1337.9	25774
-5.61546	1640.9	-25695.2		5.64815	1501.06	25637.9
-5.61439	1635.67	-25706.8		5.64761	1357.21	25626.8
-5.61402	1631.52	-25721.4		5.64707	1585.41	25631.8
-5.61347	1630.77	-25597.5		5.64707	1331.84	25641.9
-5.61238	1626.28	-25827		5.6464	1489.51	25629.2
-5.61238	1624.95	-25674.6		5.64539	1371.57	25642.5
-5.6113	1630.7	-25619.4		5.64484	1632.01	25657.8
-5.61076	1622.22	-25727.7		5.64412	1415.36	25647.6
-5.61026	1633.72	-25507.6		5.64359	1414.26	25656.8
-5.60984	1630.16	-25684.1		5.64297	1553.77	25663.3
-5.60932	1624.91	-25682.3		5.64232	1483.16	25511.5
-5.60835	1623.04	-25692.5		5.64177	1371.61	25670.7
-5.60786	1614.06	-25540.6		5.64177	1375.2	25664.1
-5.60733	1610.93	-25683		5.64106	1372.96	25666.8
-5.60678	1611.81	-25667.3		5.64051	1527.9	25539.9
-5.60554	1619.97	-25538.6		5.63977	1575.16	25614
-5.60515	1622.32	-25662		5.63929	1360.86	25621.8
-5.60461	1625.23	-25658.1		5.63874	1353.38	25624.4
-5.60406	1632.51	-25548.4		5.63799	1549.43	25636.2
-5.60317	1623.43	-25749.3		5.63749	1407.59	25650.7
-5.60264	1622.29	-25799.6		5.63693	1413.78	25521
-5.60209	1608.99	-25629.3		5.63639	1412.42	25699.7
-5.60155	1610.01	-25756.4		5.63639	1383.86	25550.4
-5.60118	1609.29	-25749.9		5.63488	1380.11	25548.8
-5.59999	1610.53	-25637.3		5.63429	1521.69	25678
-5.59935	1613.06	-25747.2		5.63429	1495.91	25521.6
-5.59901	1616.6	-25758.3		5.63358	1329.78	25629.3
-5.59846	1619.17	-25754.9		5.63301	1515.99	25634.7
-5.59791	1618.97	-25590.7		5.63234	1495.98	25644.5
-5.59736	1612.99	-25599.6		5.63162	1350.08	25656
-5.59683	1607.31	-25593.9		5.6311	1352.25	25679.1
-5.59614	1610.26	-25733.4		5.6311	1354.02	25683.9
-5.59568	1602.02	-25718.2		5.63055	1341.13	25677.9
-5.59449	1596.1	-25616.8		5.6297	1513.89	25669.8
-5.59405	1599.26	-25623.3		5.62904	1468.94	25660
-5.59358	1597.69	-25829.8		5.62848	1287.46	25643.1
-5.59286	1597.51	-25827.8		5.6277	1295.71	25646.3
-5.59243	1599.74	-25731.1		5.62704	1548.56	25636.9
-5.59135	1604.79	-25662.5		5.62648	1346.36	25757.9
-5.59101	1603.44	-25647.7		5.62578	1339.53	25751.7
-5.5903	1610.23	-25641.4		5.62578	1327.28	25751.7
-5.58975	1618.47	-25674.2		5.62506	1425.33	25764.7
-5.5892	1602.88	-25655.1		5.62453	1430.73	25630.2
-5.58867	1609.45	-25650.7		5.62398	1301.83	25749.7
-5.58806	1607.77	-25661.9		5.62336	1506.69	25690.5
-5.58757	1605.03	-25647.9		5.62272	1551.68	25679.3
-5.58647	1598.78	-25638.2		5.62201	1524.62	25657.5
-5.58602	1606.43	-25625.2		5.62147	1378.46	25767.4
-5.58558	1591	-25693.4		5.62091	1504.5	25745.7
-5.58486	1586.08	-25578.2		5.62017	1527.42	25602.3
-5.58394	1590.48	-25585.2		5.61974	1365.55	25781.6
-5.58341	1601.02	-25751.4		5.61893	1352.26	25621.4
-5.58296	1604.31	-25634.7		5.61893	1398.57	25623.2
-5.58231	1607.23	-25640		5.61777	1413.37	25630.7
-5.58182	1603.17	-25606.7		5.61729	1466.7	25645.4
-5.5809	1596.92	-25604.8		5.61658	1424.75	25654
-5.58033	1593.31	-25718		5.61604	1538.62	25663
-5.57978	1591.18	-25579.1		5.61604	1408.9	25665.7
-5.57929	1595.96	-25830.8		5.61558	1283.17	25679.5
-5.57872	1588.54	-25645.1		5.61454	1283.92	25693.9
-5.57816	1585.49	-25754.3		5.61454	1293.61	25695.5
-5.5776	1581.83	-25646.4		5.6141	1559	25591.4
-5.57663	1578.82	-25641.7		5.61287	1519.16	25602.4
-5.57595	1572.77	-25649.1		5.61226	1282.58	25613.4
-5.57545	1581.49	-25756.9		5.6117	1639	25762.8
-5.57496	1586.07	-25760.8		5.6117	1317.66	25752.5
-5.5744	1592.49	-25758.5		5.61087	1437.96	25580.6
-5.57392	1593.03	-25740.3		5.61087	1517.33	25592.1
-5.5729	1590.63	-25730.3		5.61	1524.67	25603.8
-5.57249	1587.04	-25615.1		5.60918	1358.05	25698.5
-5.57198	1584.23	-25520.8		5.60828	1249.33	25688.9
-5.57143	1575.88	-25672.3		5.60776	1262.34	25680.6
-5.57088	1579.7	-25669.8		5.60776	1274.71	25666.2
-5.56991	1583.03	-25535.7		5.60713	1279.84	25664.3
-5.56928	1585.94	-25771.1		5.60625	1521.64	25646.8
-5.5687	1584.63	-25637.1		5.60569	1419.89	25658.1
-5.56822	1580.34	-25641.1		5.60489	1276.32	25656.4
-5.56768	1582.15	-25647.2		5.60417	1517.13	25737.6
-5.56713	1584.17	-25644.4		5.60346	1652.77	25565.3
-5.56607	1581.84	-25771.5		5.60346	1306.48	25769.9
-5.56551	1583.99	-25557.9		5.60293	1305.31	25667.7
-5.56477	1588.3	-25723.7		5.60221	1314.18	25670.2
-5.56422	1585.96	-25732		5.60172	1499.98	25662.3
-5.56372	1593.75	-25626.7		5.60113	1505.51	25653.4
-5.56316	1582.48	-25628.5		5.60058	1356.86	25773
-5.56225	1581.34	-25641.6		5.59986	1501.62	25759.6
-5.56173	1579.99	-25634		5.59934	1277.96	25636.9
-5.56119	1567.66	-25679.8		5.59858	1281.43	25637
-5.56063	1579.21	-25676.9		5.59806	1533.27	25763
-5.56009	1586.02	-25670.2		5.59749	1261.36	25658.1
-5.55947	1588.44	-25668.8		5.59749	1463.19	25663.2
-5.55905	1587.58	-25667.9		5.59614	1242.26	25660.9
-5.55846	1580.7	-25672.6		5.59548	1249.09	25780.7
-5.55792	1588.73	-25670.1		5.59548	1486.42	25634.1
-5.55682	1575.92	-25668		5.59491	1303.51	25632
-5.55629	1578.12	-25824.7		5.59412	1450.8	25724.9
-5.55577	1578.87	-25687.4		5.59412	1337.19	25718.5
-5.55521	1584.89	-25576		5.59358	1328.51	25696.6
-5.55411	1572.23	-25690.7		5.59268	1340.03	25691.3
-5.55373	1582.42	-25826.4		5.59154	1388.43	25664.7
-5.55317	1578.67	-25820.1		5.59087	1234.73	25773.4
-5.55266	1588.48	-25626.4		5.59031	1358.51	25644.9
-5.55231	1585.2	-25746.6		5.59031	1234.29	25739.7
-5.55122	1590.05	-25611.8		5.58975	1462.48	25623
-5.55069	1583.46	-25598.7		5.58895	1322.03	25635.2
-5.55013	1591.26	-25617.1		5.58854	1319.22	25636.6
-5.54966	1588.43	-25783.2		5.58799	1418.87	25647.6
-5.54901	1592.97	-25618.8		5.58724	1322.83	25653.5
-5.54849	1592.87	-25607.6		5.58671	1316.79	25660.2
-5.54744	1592.22	-25732.7		5.58619	1318.47	25680.1
-5.54705	1589.79	-25719.1		5.58562	1451.84	25678.1
-5.54641	1581.02	-25578.5		5.58488	1259.29	25684.5
-5.54598	1587.15	-25535.4		5.58434	1262.69	25684.8
-5.54527	1581.05	-25723.4		5.58381	1262.05	25545.7
-5.54472	1577.93	-25602.5		5.58307	1458.46	25542.7
-5.54414	1578.34	-25828.3		5.58254	1279.13	25676.8
-5.54309	1576.53	-25716.2		5.58193	1273.03	25676.2
-5.54273	1574.29	-25536.5		5.58193	1277.67	25668.5
-5.54208	1565.44	-25745.1		5.58109	1435.31	25660
-5.54163	1569.86	-25637.4		5.58055	1316.14	25642.5
-5.54052	1556.7	-25851.6		5.58001	1207.84	25646
-5.54001	1556.21	-25595.5		5.57946	1226.12	25637.3
-5.53946	1560.52	-25704.2		5.57878	1237.3	25650
-5.53891	1565.6	-25840.3		5.57784	1262.44	25667.2
-5.53854	1562.89	-25617.6		5.57712	1276.12	25683.7
-5.53795	1570.1	-25821		5.57667	1269.55	25686.1
-5.53686	1578.46	-25638.6		5.57624	1398.11	25665.3
-5.53633	1574.27	-25584.7		5.57548	1253.19	25667.3
-5.53586	1568	-25756		5.57513	1478.16	25531.2
-5.53525	1574.06	-25641.1		5.57459	1569.93	25647.4
-5.53473	1563.71	-25669.8		5.5741	1285.14	25766
-5.53417	1556.96	-25671.9		5.57344	1294.56	25753.9
-5.53362	1562.72	-25675.9		5.57299	1288.64	25738.4
-5.53258	1557.24	-25663.7		5.57244	1298.28	25742.2
-5.53204	1555.54	-25789.4		5.57194	1493.95	25762.2
-5.53132	1560.41	-25594.2		5.57111	1316.56	25771.8
-5.53098	1557.51	-25604		5.57041	1513.01	25632.1
-5.53041	1565.04	-25736.4		5.56994	1294.82	25629.8
-5.5299	1572.4	-25644.1		5.56938	1520.86	25770.1
-5.52938	1569.34	-25650.9		5.56885	1444.28	25633.4
-5.52886	1565.19	-25664		5.56827	1428.5	25749.6
-5.52831	1574.92	-25668.5		5.56792	1217.22	25733
-5.52768	1577.04	-25608.3		5.56738	1350.03	25716.7
-5.52651	1586.45	-25613.5		5.56668	1513.22	25711.4
-5.52599	1587.66	-25622.8		5.56632	1274.49	25700.8
-5.52551	1578.36	-25602.4		5.56567	1467.32	25677.8
-5.52501	1577.53	-25707.2		5.56455	1277.83	25670.5
-5.52399	1558.78	-25715.8		5.5642	1484.45	25673.3
-5.52328	1554.36	-25708.6		5.5642	1471.34	25659.9
-5.52275	1552.26	-25707.3		5.56346	1453.09	25665.8
-5.52223	1547.59	-25736.3		5.56285	1339.96	25667.7
-5.5214	1550.74	-25717.9		5.56221	1208.67	25667.9
-5.52071	1558	-25648.5		5.56156	1417.57	25668.5
-5.5202	1558.4	-25639.8		5.56106	1247.41	25677.4
-5.5197	1562.84	-25628.2		5.56058	1244.92	25585.1
-5.51935	1570.08	-25738.2		5.5599	1241.58	25601.9
-5.51865	1562.34	-25582.2		5.55939	1245.6	25621.5
-5.5178	1571.41	-25589.6		5.5589	1365.12	25721.2
-5.51731	1562.89	-25594.2		5.55796	1357.19	25702
-5.51676	1553.35	-25609.5		5.55749	1345.07	25687.8
-5.51626	1550.24	-25562.5		5.55749	1401.7	25667.3
-5.51573	1549.75	-25776.5		5.55679	1383.16	25672.6
-5.51455	1554.18	-25647.1		5.55557	1480.89	25547.9
-5.51415	1557.15	-25627.5		5.55518	1279.32	25539.2
-5.51372	1563.32	-25777.9		5.5546	1282.98	25704.7
-5.51305	1552.03	-25750.6		5.55427	1286.42	25642.2
-5.51255	1548.97	-25747.9		5.55378	1286.56	25656.1
-5.51203	1544.45	-25744.1		5.55306	1281.87	25675.9
-5.511	1544.83	-25592.9		5.55259	1280.17	25678.3
-5.51048	1545.31	-25593.8		5.55204	1277.76	25681.5
-5.51	1547.91	-25822.8		5.55113	1490.65	25676.9
-5.50945	1540.45	-25655.2		5.55047	1460.97	25686.6
-5.50894	1546.31	-25667.3		5.54999	1328.56	25687
-5.50776	1548.43	-25791.1		5.54947	1349.94	25786.7
-5.50732	1556.03	-25791.1		5.54893	1199.81	25727.3
-5.50692	1561.64	-25614.4		5.54847	1462.84	25727.5
-5.5064	1564.26	-25614.1		5.54809	1483.54	25719.2
-5.5059	1551.28	-25625.1		5.54709	1313.86	25721
-5.50469	1549.49	-25642		5.54654	1420.6	25588.6
-5.50417	1542.27	-25757.1		5.54607	1325.56	25753.2
-5.50367	1536.83	-25755.5		5.54555	1459.22	25725.5
-5.50317	1537.32	-25662.7		5.5452	1227.99	25710.9
-5.50263	1526.14	-25659.4		5.54453	1411.83	25701.1
-5.50207	1522.83	-25650.8		5.54416	1272.15	25747
-5.50142	1521.73	-25652.7		5.54363	1273.89	25734.6
-5.50057	1519.17	-25647.4		5.54261	1403.41	25736.7
-5.50005	1528.82	-25800.1		5.54198	1391.24	25742.3
-5.49936	1533.34	-25787.8		5.54154	1379.26	25733.9
-5.49884	1538.86	-25679.1		5.54108	1361.07	25786.8
-5.49781	1531.94	-25677.8		5.54062	1221.5	25765.2
-5.49733	1536.13	-25701.4		5.54009	1223.83	25610.6
-5.49681	1540.03	-25713		5.53961	1390.39	25615.7
-5.49634	1537.42	-25715.9		5.53855	1390.2	25751.9
-5.49546	1538.76	-25607.3		5.53786	1201.48	25624.3
-5.4949	1545.04	-25831.9		5.53743	1367.74	25747.6
-5.49426	1540.35	-25720.4		5.53702	1242.19	25747.9
-5.4939	1535.5	-25669.6		5.53652	1256.83	25749.9
-5.49322	1545.26	-25655.7		5.53602	1417.14	25642.9
-5.49218	1526.54	-25654.9		5.53532	1180.48	25752.3
-5.49166	1520.03	-25632.5		5.53483	1182.1	25770.1
-5.49113	1518.11	-25628		5.53427	1188.52	25604.5
-5.4903	1515.57	-25633.5		5.53336	1367.74	25616.4
-5.48922	1515.32	-25617.4		5.53295	1362.9	25631.8
-5.48873	1520.74	-25753.1		5.5324	1251.28	25643.9
-5.48826	1516.06	-25640.8		5.5319	1246.74	25654.1
-5.48826	1522.6	-25636.1		5.5312	1369.44	25645
-5.48697	1524.37	-25613.4		5.53087	1193.3	25648.2
-5.48652	1518.52	-25594.9		5.53022	1198.68	25639.6
-5.486	1511	-25586.2		5.52966	1364.28	25633.9
-5.48553	1510.33	-25717		5.52917	1194.09	25750.8
-5.48434	1501.39	-25692.8		5.52882	1416.86	25725.4
-5.48379	1494.35	-25566.8		5.52833	1284.33	25624.8
-5.48328	1502.38	-25726.7		5.52714	1161.28	25633.8
-5.4828	1503.19	-25725.3		5.52663	1347.4	25639.4
-5.48226	1498.18	-25588.1		5.52626	1238.63	25763.6
-5.48104	1495.04	-25592		5.52578	1250.69	25648
-5.48056	1490.26	-25522.3		5.52522	1234.9	25669.4
-5.48015	1498.48	-25761.9		5.52476	1348.21	25547
-5.4797	1491	-25646.6		5.5238	1172.71	25758.2
-5.4792	1497.13	-25638.1		5.52337	1315.46	25640
-5.47799	1503.72	-25631.6		5.5227	1317.21	25753.2
-5.47745	1495.31	-25601.4		5.52233	1278.21	25656.1
-5.47697	1495.06	-25702.3		5.52184	1275.04	25661.8
-5.47647	1499.69	-25599.3		5.52082	1375.02	25557.5
-5.476	1497.28	-25640.2		5.52082	1172.66	25559.8
-5.47544	1513.57	-25641.4		5.52011	1180.14	25677.5
-5.47437	1512.69	-25636.9		5.51928	1312.35	25674.6
-5.47403	1518.13	-25636.9		5.51877	1457.21	25569.4
-5.47353	1521.24	-25631.3		5.51825	1247.73	25709.6
-5.47283	1518.46	-25624		5.51774	1397.91	25696.4
-5.47234	1503.93	-25631.7		5.51688	1238.64	25674.8
-5.47182	1507.14	-25605.9		5.51619	1227.83	25665.6
-5.4713	1504.54	-25614.1		5.51568	1369.19	25641
-5.47029	1508.61	-25607.5		5.51517	1197.3	25761.3
-5.46976	1509.58	-25811.2		5.51517	1304.22	25773.7
-5.46924	1498.35	-25578.1		5.51414	1309.98	25742.8
-5.46883	1495.39	-25667.2		5.51366	1176.26	25638.4
-5.46753	1487.84	-25666.8		5.51333	1441.86	25637.3
-5.46701	1483.05	-25596.9		5.51283	1280.64	25782.8
-5.46651	1482.99	-25717.5		5.51164	1146.78	25665.4
-5.46608	1473.83	-25608.5		5.51129	1164.54	25801.3
-5.46568	1480.77	-25613.5		5.51077	1467.21	25759.5
-5.46446	1477.79	-25620.9		5.51025	1452.93	25650.4
-5.46413	1469.11	-25628.7		5.50977	1260.47	25799.1
-5.46343	1479.77	-25744.1		5.50926	1247.95	25624.3
-5.46294	1480.5	-25620		5.50836	1252.09	25710.6
-5.46242	1493.3	-25612.1		5.50787	1452.56	25578.3
-5.46189	1491.92	-25602		5.50737	1287.58	25711.9
-5.46121	1487.36	-25529.7		5.50685	1170.71	25716.2
-5.46018	1485.79	-25618.5		5.50632	1363.57	25697.5
-5.45977	1474.09	-25613.5		5.50579	1237.44	25706.4
-5.45932	1462.98	-25612.6		5.50514	1227.23	25696
-5.45864	1473.06	-25802.3		5.50465	1393.47	25682.5
-5.45825	1479.75	-25553.7		5.50412	1342.63	25667.9
-5.45716	1474.13	-25723.3		5.50379	1436.63	25670
-5.45674	1478.7	-25621.2		5.50261	1389.14	25771.6
-5.4562	1482.36	-25726.4		5.50225	1314.35	25760
-5.45518	1470.45	-25618.3		5.50172	1368.03	25618.2
-5.45462	1458.36	-25619.8		5.50107	1199.97	25628.9
-5.45415	1462.47	-25624.7		5.50062	1206.4	25648.7
-5.45359	1458.51	-25612.7		5.50021	1199.28	25658.2
-5.45306	1464.96	-25626.4		5.49921	1214.33	25669.1
-5.45225	1474.68	-25623.3		5.49867	1391.37	25667.1
-5.45155	1471.85	-25629		5.498	1153.52	25657.5
-5.45105	1473.83	-25799.2		5.49747	1298.02	25649.9
-5.4505	1471.3	-25647.8		5.49693	1155.61	25655.1
-5.45002	1469.02	-25648.3		5.49609	1158.48	25654.6
-5.44895	1462.5	-25515.4		5.49559	1164.43	25656
-5.44842	1456.58	-25662.4		5.4951	1318.01	25718.9
-5.44792	1453.67	-25658.5		5.49454	1318.17	25703.9
-5.44736	1461.95	-25637.8		5.49394	1352.76	25694
-5.44694	1463.04	-25640		5.49355	1332.53	25691.6
-5.44621	1467.64	-25615		5.49284	1166.4	25686.2
-5.44575	1468.63	-25608.6		5.49191	1299.59	25559.8
-5.44523	1468.8	-25618.8		5.49152	1280.61	25746.7
-5.4442	1470.2	-25609.5		5.49101	1163.41	25636.4
-5.4435	1461.12	-25612.7		5.49046	1165.09	25659.4
-5.44299	1462.11	-25617.3		5.49008	1165.9	25664.3
-5.44231	1455.61	-25788.2		5.48946	1172.8	25672.4
-5.4418	1460.75	-25796.1		5.48894	1167.69	25672.7
-5.44111	1461.07	-25674.5		5.48843	1430.41	25689.8
-5.44078	1466.37	-25672.3		5.48791	1378.36	25682.9
-5.43964	1472.87	-25765.8		5.48688	1221.83	25560.4
-5.43922	1467.68	-25619.2		5.4864	1224.81	25587.2
-5.43871	1468.05	-25726.5		5.48604	1219.41	25739.7
-5.43823	1465	-25649.5		5.48554	1221.66	25751.5
-5.43768	1462.81	-25651.8		5.48498	1268.09	25742.4
-5.4372	1459.07	-25643.8		5.48435	1349.38	25549.9
-5.43599	1456.15	-25639.2		5.48378	1188.09	25707.3
-5.43556	1452	-25633		5.4833	1176.61	25714.3
-5.43513	1461.12	-25629.9		5.48279	1289.33	25701.1
-5.43441	1460.85	-25747.2		5.48193	1120.26	25696.4
-5.43389	1466.71	-25513.3		5.48126	1392.95	25685.6
-5.43282	1460.28	-25626.3		5.48093	1098.68	25808.6
-5.43233	1455.19	-25624.9		5.48043	1306.81	25695.6
-5.43163	1444.31	-25623.6		5.47987	1311.71	25633.3
-5.43111	1449.52	-25508.1		5.47938	1145.11	25651.5
-5.43058	1453.55	-25659.5		5.47867	1305.7	25790.1
-5.43012	1457.43	-25669.5		5.47793	1083.61	25669.9
-5.42942	1461.15	-25661.7		5.47738	1098.86	25672.6
-5.42887	1466.39	-25505.9		5.47695	1365.59	25669
-5.42835	1456.23	-25616.9		5.47608	1207.79	25668.7
-5.42736	1450.52	-25505.4		5.47561	1200.94	25681.8
-5.42682	1437.31	-25761		5.47561	1353.55	25683.4
-5.42615	1433.95	-25652.2		5.47497	1370.22	25692.1
-5.42562	1429.91	-25752.5		5.47431	1221.97	25710.8
-5.42525	1430.67	-25526.4		5.47381	1216.36	25704
-5.42461	1436.54	-25546.6		5.4726	1206.7	25698.2
-5.42403	1434.88	-25706.5		5.4726	1327.14	25689.6
-5.423	1437.9	-25713.7		5.47152	1336.62	25669.9
-5.42252	1439.95	-25724.6		5.47083	1154.26	25667.9
-5.42181	1438.58	-25562.6		5.47031	1346.49	25666.4
-5.42132	1427.28	-25649.3		5.46997	1094.14	25768.8
-5.42063	1426.8	-25656.7		5.46948	1262.33	25616.6
-5.42011	1431.48	-25648.8		5.46915	1246.03	25622.1
-5.41942	1425.83	-25655.1		5.46809	1213.35	25635
-5.4189	1429.12	-25658.2		5.46759	1192.83	25650.6
-5.41837	1439.1	-25647.8		5.46709	1243.47	25786.5
-5.41737	1439.48	-25648.8		5.46653	1113.54	25675.3
-5.41686	1432.86	-25673.1		5.46605	1260.58	25671.2
-5.41614	1434.55	-25650.6		5.46605	1137.93	25682
-5.41573	1435.36	-25637.2		5.46539	1153.25	25688
-5.41514	1440.64	-25741.4		5.46426	1161.91	25695.4
-5.41464	1442.51	-25738.3		5.46375	1148.61	25687.3
-5.41411	1445.1	-25597.5		5.46305	1143.12	25700.3
-5.41343	1430.01	-25604.7		5.46255	1133.55	25711.2
-5.41294	1427.27	-25610.7		5.46218	1109.1	25699.4
-5.4124	1418.58	-25615.6		5.46173	1292.05	25699.2
-5.4112	1413.97	-25580.1		5.46118	1180.75	25753.1
-5.41067	1418.78	-25589.8		5.46017	1381.8	25565.4
-5.40999	1426.69	-25771.4		5.45969	1151.49	25749.2
-5.40945	1437.06	-25674.2		5.45913	1151.86	25735.8
-5.40897	1441.96	-25687.6		5.45876	1152.4	25725.2
-5.40843	1442.62	-25724.5		5.45777	1147.36	25713.4
-5.40775	1439.7	-25593.7		5.45743	1328.17	25705.8
-5.40725	1437.37	-25590		5.45743	1261.27	25584.7
-5.40672	1432.25	-25623.2		5.45689	1257.45	25797.6
-5.40553	1432.36	-25624.2		5.45612	1115.09	25654.2
-5.405	1434.28	-25770.4		5.45491	1378.52	25670
-5.40449	1443.86	-25592.7		5.45458	1237.03	25779.5
-5.40392	1433.84	-25599.3		5.45409	1086.42	25768.9
-5.40344	1429.59	-25609.8		5.45359	1232.71	25653.6
-5.40274	1420.32	-25604		5.45304	1121.19	25800.2
-5.40225	1417.22	-25621.9		5.45251	1373.39	25704.8
-5.40171	1424.21	-25536		5.45169	1180.68	25697.9
-5.40105	1426.77	-25540.5		5.45097	1176.85	25687.3
-5.40003	1420.09	-25660.5		5.45063	1102.71	25816.1
-5.40003	1430.92	-25500.4		5.44995	1334.08	25784.4
-5.39875	1420.57	-25666.7		5.44946	1091.59	25675.7
-5.39828	1412.89	-25517.2		5.44892	1224.81	25786.7
-5.39777	1414.5	-25524.5		5.4484	1219.36	25657
-5.39707	1424.16	-25788.3		5.44789	1340.69	25671.7
-5.39652	1414.77	-25662		5.44739	1161.84	25822.5
-5.39604	1415.09	-25667.2		5.44616	1160.52	25665.9
-5.395	1420.94	-25656.9		5.44616	1158.06	25673.7
-5.39427	1421.11	-25551.3		5.44534	1147.99	25790
-5.39427	1409.91	-25556.8		5.44483	1145.74	25789.5
-5.39378	1415.16	-25575.2		5.44434	1385.78	25670.2
-5.39275	1415.31	-25687.3		5.44377	1117.54	25704.3
-5.39206	1416.44	-25721.4		5.44377	1273.1	25698.1
-5.39161	1422.87	-25635.1		5.44328	1058.72	25803.4
-5.391	1426.13	-25638.9		5.44185	1192.3	25681.6
-5.3903	1427.64	-25762.9		5.44138	1195.7	25678.4
-5.38983	1420.91	-25748.6		5.44085	1196.38	25562.6
-5.38931	1525.98	-25635.2		5.44031	1183.3	25711.2
-5.38865	1420.87	-25637		5.43992	1178.83	25713.5
-5.38809	1414.51	-25634.5		5.43945	1046.87	25814.9
-5.38687	1413.73	-25638.3		5.43895	1285.51	25662
-5.38638	1421.38	-25629		5.43776	1117.96	25660.7
-5.38583	1421.65	-25636.2		5.43776	1128.62	25665
-5.38534	1432.09	-25626.5		5.43721	1128.57	25661.4
-5.38466	1434.43	-25634.8		5.436	1245.39	25665.7
-5.38408	1318.14	-25641.5		5.43552	1228.78	25662.9
-5.3836	1407.65	-25641.6		5.43518	1108.81	25671.3
-5.38308	1402.67	-25634.2		5.43468	1099.97	25682.1
-5.3824	1400.44	-25777.6		5.43414	1240.42	25680.7
-5.38139	1400.91	-25640.6		5.43362	1111.16	25774.6
-5.38084	1408.8	-25627.1		5.43308	1211.67	25679.9
-5.38016	1412.12	-25628.9		5.4323	1252.41	25692.2
-5.37965	1417.25	-25627		5.4318	1252.33	25710.2
-5.37915	1416.88	-25632.6		5.4311	1115.16	25716.9
-5.37864	1410.29	-25643.3		5.43057	1282.99	25590.3
-5.37792	1403.79	-25606.3		5.43007	1153.86	25743.8
-5.37742	1406.63	-25713		5.4292	1060.41	25779
-5.37686	1411.87	-25584.9		5.42872	1312.61	25589.8
-5.37623	1407.89	-25583.6		5.42801	1254.62	25749
-5.37559	1400.37	-25736.7		5.42753	1153.01	25734.3
-5.37502	1398.77	-25607.5		5.42718	1329.57	25627.5
-5.37453	1398.88	-25743.2		5.42664	1141.37	25628.4
-5.37317	1386.99	-25632.3		5.42606	1127.26	25825.2
-5.37266	1385.05	-25682.8		5.42545	1253.72	25650.6
-5.37212	1394.09	-25680.3		5.42493	1261.65	25637.8
-5.37147	1399.16	-25585		5.4246	1047.27	25658.8
-5.37095	1399.92	-25732.3		5.42366	1049.65	25655.8
-5.37042	1401.01	-25741.2		5.42328	1195.6	25657.2
-5.36993	1401.1	-25558.7		5.42278	1300.4	25778.4
-5.36921	1400.89	-25561		5.42229	1329.36	25765.2
-5.36871	1397.05	-25733.8		5.4216	1304.7	25628.7
-5.36818	1390.45	-25609.9		5.4211	1049.5	25639.7
-5.36749	1390.38	-25580.4		5.42007	1286.97	25545.9
-5.36688	1386.02	-25570.5		5.41955	1087.79	25700.3
-5.3658	1376.74	-25749.2		5.41903	1092.32	25701.3
-5.36528	1380.27	-25633.8		5.41852	1092.74	25696.4
-5.3646	1381.4	-25620.4		5.41799	1092.51	25699.4
-5.36408	1377.6	-25628.2		5.41764	1085.07	25703
-5.3634	1387.17	-25613.1		5.41716	1078.57	25836.9
-5.36289	1389.84	-25613.2		5.41664	1081.18	25658.5
-5.36237	1384.74	-25757.4		5.41541	1079.96	25656.4
-5.36186	1388.59	-25621.2		5.41495	1190.49	25768.3
-5.36116	1390.97	-25729.2		5.41452	1253.38	25579.7
-5.36067	1388.11	-25722.7		5.41391	1262.44	25784.4
-5.35963	1385.84	-25613.3		5.41391	1273.68	25662.7
-5.35911	1386.16	-25763.4		5.41339	1237.2	25673.2
-5.35857	1389	-25643.6		5.4127	1292.16	25679.3
-5.35806	1398.14	-25652		5.41182	1288.88	25554.7
-5.35756	1403.47	-25665.1		5.41125	1076.26	25700.7
-5.35651	1406.28	-25637.4		5.41058	1067.94	25699.4
-5.35601	1402.59	-25732.8		5.41007	1271.62	25520.8
-5.35553	1495.23	-25578.2		5.40955	1185.29	25749.5
-5.35499	1395.37	-25824.5		5.40906	1181.68	25733.1
-5.35432	1391.47	-25656.6		5.40856	1058.73	25723.3
-5.3538	1388.69	-25661.5		5.40753	1055.47	25704.7
-5.35331	1390.81	-25766.3		5.40683	1054.33	25704.6
-5.35215	1386.63	-25619.4		5.4065	1057.7	25710.3
-5.35215	1386.4	-25624.9		5.406	1278.96	25761.9
-5.35153	1383.36	-25730.2		5.40549	1055.17	25748.3
-5.35094	1380.38	-25629.3		5.40494	1246.68	25734.2
-5.35023	1373.35	-25638.9		5.40447	1002.36	25733.1
-5.34924	1368.72	-25635.9		5.40379	1007.45	25724.6
-5.34854	1375.69	-25630.1		5.40328	1107.95	25713.3
-5.34785	1368.21	-25637.7		5.40251	1102.35	25726.3
-5.34744	1371.65	-25638.7		5.40185	1088.79	25721
-5.34684	1370.96	-25757.5		5.40131	1074.81	25715.2
-5.34615	1369.48	-25632		5.4008	1071.39	25597.9
-5.34567	1369.25	-25623		5.40033	1176.41	25734.5
-5.34511	1366.3	-25635		5.3998	1227.7	25727.6
-5.34441	1359.42	-25631.5		5.39932	1079.28	25716.9
-5.34388	1353.97	-25514.9		5.39895	1066.07	25706.2
-5.34341	1356.17	-25603		5.39774	1054.97	25699.6
-5.34274	1353.18	-25735.1		5.39724	1315.78	25574.6
-5.34224	1348.8	-25722		5.39678	1101.98	25699.9
-5.34112	1348.65	-25542		5.39678	1096.3	25578.9
-5.34047	1352.31	-25547.8		5.39622	1239.02	25580.2
-5.34047	1356.21	-25674.5		5.39561	1030.1	25713.8
-5.33984	1356.71	-25719		5.39504	1038.53	25712.1
-5.33877	1363.09	-25707.1		5.39419	1044.21	25709.5
-5.33809	1360.12	-25793.4		5.39343	1342.04	25710.7
-5.33758	1360.7	-25552.4		5.39306	1003.08	25693.3
-5.337	1354.32	-25667.9		5.39254	1260.19	25675.6
-5.3364	1354.28	-25525.5		5.39208	1022.33	25850
-5.33572	1358.25	-25628.2		5.39136	1024.8	25701.8
-5.3352	1352.17	-25641.8		5.39103	1235.46	25720.9
-5.33472	1360.89	-25640.4		5.39051	1110.71	25725.4
-5.33402	1370.01	-25631.5		5.39	1215.44	25715.6
-5.33344	1372.04	-25638.8		5.38922	1018.57	25736.2
-5.33297	1370.86	-25770		5.38831	1207.82	25732.4
-5.33225	1369.77	-25661.6		5.38786	1054.79	25805.1
-5.33161	1362.35	-25653.3		5.38741	1277.51	25686.8
-5.33068	1354.38	-25631.9		5.38741	1020.99	25701.8
-5.33023	1349.2	-25640		5.38601	1027.65	25701.1
-5.32953	1341.2	-25635.4		5.38549	1154.39	25702.8
-5.32886	1344.7	-25634.8		5.385	1021.51	25715.5
-5.32834	1338.43	-25642.8		5.38448	1016.32	25829.7
-5.32786	1340.49	-25635.6		5.38397	1019.47	25709.1
-5.32733	1346.23	-25742.5		5.38345	1020.87	25701.8
-5.32666	1353.82	-25758.8		5.38277	1029.27	25809.7
-5.32611	1362	-25659		5.38226	1238.57	25673.2
-5.32494	1363.26	-25663.2		5.38137	1185.4	25674.9
-5.32442	1354.2	-25658.4		5.38088	1074.63	25682.2
-5.32384	1350.16	-25662.5		5.38039	1065.45	25577
-5.32324	1358.96	-25623.2		5.37987	1060.19	25701.6
-5.32288	1349.81	-25671.6		5.37918	1045.69	25821.5
-5.32217	1359.04	-25660.6		5.37866	1314.77	25686.2
-5.3216	1357.13	-25667.5		5.37816	1011.37	25691
-5.32118	1358.78	-25663.2		5.37765	1019.65	25806.6
-5.32036	1349.37	-25666.8		5.3768	1205.73	25677.1
-5.31974	1350.73	-25675		5.3768	1004.06	25687.3
-5.31922	1357.54	-25669.5		5.3761	1001.72	25700
-5.3187	1354.27	-25765.7		5.37543	1009.55	25710.7
-5.31761	1351	-25762.5		5.37493	1167.01	25724
-5.31716	1354.3	-25562.2		5.37416	1166.98	25735.7
-5.31651	1353.7	-25719.8		5.37368	988.168	25736.5
-5.31582	1351.3	-25710.3		5.37315	1180.74	25778.8
-5.3153	1349.29	-25699.8		5.37264	1190.04	25595.8
-5.31476	1351.28	-25602.7		5.37195	1239.2	25722.3
-5.31407	1347.04	-25614.6		5.37134	1220.2	25762.1
-5.31356	1350.24	-25619.3		5.37092	1168.9	25753.7
-5.31307	1346.37	-25630.5		5.37023	1053.38	25751.8
-5.31262	1341.7	-25665		5.36955	1231.61	25748.3
-5.31135	1346.98	-25660.9		5.36903	1079.42	25736.3
-5.31085	1338.71	-25524.9		5.36853	1214.65	25594.1
-5.31036	1340.04	-25647.8		5.36783	1139.81	25605.3
-5.30981	1348.33	-25645.4		5.36735	991.767	25787.8
-5.30932	1350.66	-25651.6		5.36683	1093.04	25783.3
-5.30879	1347.78	-25649.6		5.36628	1208.52	25674.7
-5.30813	1347.06	-25656.3		5.36596	1092.18	25843.5
-5.30761	1355.85	-25661.6		5.36546	967.121	25697.7
-5.30692	1346.04	-25782.6		5.36407	988.369	25706.4
-5.30582	1343.31	-25624		5.36407	1004.93	25714.3
-5.30538	1346.91	-25748.8		5.36357	1186.68	25734.1
-5.30467	1349.2	-25655.8		5.36308	1066.56	25739.6
-5.30419	1345.75	-25649.2		5.36234	895.123	25748.5
-5.30357	1342.43	-25644.4		5.36201	998.824	25743.4
-5.30298	1340.15	-25657.8		5.36133	1001.41	25746.6
-5.30246	1344.56	-25525.6		5.36067	1214.19	25729.9
-5.30147	1340.67	-25638.1		5.35965	956.696	25799.9
-5.30093	1341.33	-25707.5		5.35914	960.384	25839
-5.3004	1337.23	-25586.7		5.35858	1197.04	25718.7
-5.29969	1335.65	-25592.9		5.35794	1071.53	25707.8
-5.29907	1323.28	-25610.4		5.35741	1268.26	25699.4
-5.29852	1320.86	-25617.6		5.35694	1008.8	25708.2
-5.2981	1316.37	-25622.2		5.3564	1011.89	25708.4
-5.29752	1314.16	-25642.5		5.35586	1146.85	25705.6
-5.29679	1308.14	-25633		5.35539	1201.95	25701.6
-5.2963	1317.57	-25633.2		5.35486	1054.33	25697.1
-5.29565	1317.54	-25610.3		5.35434	1189.47	25690.8
-5.29491	1315	-25610.7		5.35357	1083.14	25699.2
-5.29443	1314.44	-25624.4		5.35291	1088.53	25683.9
-5.29393	1318.02	-25622.6		5.35241	1100.28	25676.6
-5.29323	1316.8	-25625.8		5.35193	953.076	25678.5
-5.29268	1322.94	-25651.4		5.35138	1190.65	25756.4
-5.29219	1323.86	-25647.1		5.35074	1195.87	25758.3
-5.29147	1321.65	-25647.5		5.35004	1075.59	25750.9
-5.29083	1321.49	-25770.8		5.34955	939.524	25744.6
-5.28964	1319.48	-25636.1		5.34905	1208.05	25726.4
-5.28901	1320.06	-25633.9		5.34905	1244.13	25731.3
-5.28861	1320.26	-25901.4		5.34781	997.029	25725.8
-5.28791	1328.32	-25814.7		5.34781	1035.48	25719.3
-5.28739	1329.74	-25702.9		5.34679	1020.56	25729.5
-5.28671	1319.37	-25587		5.34614	1005.33	25718.3
-5.28621	1320.26	-25656.4		5.34544	1111.81	25709.6
-5.2855	1308.37	-25645.4		5.34495	1140.87	25594.9
-5.28502	1309.72	-25648.8		5.34445	1134.24	25615.2
-5.28428	1311.8	-25639.3		5.34392	1057.37	25727.1
-5.28375	1306.41	-25633.4		5.34392	1235.67	25622.5
-5.28311	1312.06	-25625.1		5.34271	1000.9	25631.1
-5.2826	1309.57	-25617		5.34222	1137.46	25647.6
-5.28206	1305.45	-25614.1		5.3417	948.081	25824.7
-5.28141	1317.78	-25602.4		5.34098	1213.03	25676.7
-5.28087	1318.67	-25613.5		5.34053	1003.91	25790.1
-5.28038	1318.22	-25751.1		5.33997	1111.54	25768.2
-5.27918	1312.82	-25577.2		5.33947	1091.97	25694.5
-5.27918	1303.83	-25612.4		5.33877	1109.19	25700.6
-5.278	1310.12	-25538.7		5.33812	1091.69	25691.6
-5.278	1309.39	-25667		5.33757	1062.13	25850.9
-5.2773	1302.01	-25677.6		5.33707	1024.96	25734.2
-5.27626	1413.59	-25679.6		5.33638	1132.42	25726.5
-5.27563	1309.39	-25535.4		5.33638	996.493	25727.6
-5.27508	1310.11	-25614.4		5.33588	1181.27	25709.1
-5.27447	1305.42	-25742		5.33498	976.64	25726.8
-5.27386	1302.04	-25604.3		5.33444	971.254	25720.5
-5.27332	1292.24	-25726.8		5.33394	961.892	25826.4
-5.27264	1293.68	-25746.8		5.33342	1163.82	25710.5
-5.27219	1301.59	-25742.5		5.33273	990.848	25722.6
-5.2716	1302.52	-25615.9		5.33223	996.451	25825.5
-5.27057	1305.23	-25604.5		5.33169	996.66	25719.3
-5.2699	1304.7	-25615		5.33119	1196.17	25713
-5.26937	1301.16	-25625.7		5.33071	1071.38	25833.8
-5.2687	1301.7	-25775.2		5.32942	939.816	25699.5
-5.26817	1297.57	-25624.2		5.32883	1157.1	25723
-5.26765	1301.65	-25710.4		5.32829	957.099	25824.4
-5.26715	1304.36	-25701.5		5.32797	956.192	25725.9
-5.26645	1307.33	-25697		5.32728	1157.89	25733.2
-5.26596	1306.82	-25694.4		5.32668	1065.72	25741.6
-5.26534	1307.08	-25680.2		5.32623	952.008	25736.1
-5.26476	1300.84	-25674		5.32623	1084.47	25726.8
-5.26408	1307.21	-25670.1		5.32504	952.783	25776.1
-5.26357	1295.23	-25662.4		5.32453	1051.29	25771.6
-5.26255	1292.81	-25682.3		5.32403	1128.01	25751.4
-5.26187	1301.74	-25676.7		5.32341	1113.37	25751.6
-5.2614	1303.2	-25678.4		5.32282	1117.11	25632.1
-5.26083	1297.43	-25662.9		5.32232	915.874	25646.9
-5.26034	1307.39	-25673.8		5.32163	1073.32	25655.8
-5.25983	1300.55	-25715.6		5.32117	946.6	25681
-5.25911	1299.43	-25739.9		5.32064	941.989	25704.5
-5.25854	1294.42	-25745.9		5.31997	1056.72	25706.6
-5.25792	1301.45	-25630.4		5.31945	930.476	25700
-5.25724	1296.89	-25636.9		5.3188	937.502	25690.1
-5.25625	1298.67	-25632		5.3188	942.826	25705.2
-5.25575	1298.36	-25795.2		5.31803	950.294	25807.1
-5.25575	1294.82	-25646.7		5.31748	962.13	25667.7
-5.2545	1281.94	-25636.4		5.31652	963.391	25812.2
-5.25398	1292.6	-25640.5		5.31602	968.806	25696
-5.2535	1284.79	-25640.1		5.3155	960.291	25817
-5.25281	1284.26	-25800		5.31476	1055.54	25695.1
-5.25213	1291.65	-25659.6		5.31431	1078.65	25703.4
-5.25174	1287.77	-25626.7		5.31363	1113.66	25697
-5.25127	1284.56	-25634.8		5.31308	962.89	25693.4
-5.25058	1287.54	-25772.7		5.31308	1100.02	25585.3
-5.24994	1287.35	-25609.4		5.31243	956.815	25754.7
-5.24941	1285.17	-25612.6		5.3119	1149.57	25740.9
-5.2489	1291.33	-25626.7		5.3109	961.928	25747.5
-5.2477	1296.46	-25629.1		5.31044	955.183	25735.1
-5.2477	1296.98	-25837.5		5.30995	946.739	25724.5
-5.24632	1296.62	-25626		5.30924	946.141	25722.6
-5.24581	1296.77	-25619.6		5.30874	939.012	25734.6
-5.24533	1292.11	-25613.8		5.30813	970.479	25787.1
-5.24461	1290.1	-25634.6		5.30753	1138.34	25801.4
-5.24404	1287.46	-25630.6		5.30705	1133.32	25687.6
-5.2434	1289.38	-25747		5.30632	924.835	25827.5
-5.24294	1274.07	-25623.7		5.30586	1050.17	25810.4
-5.24222	1272.1	-25631.2		5.30529	1149.95	25796.1
-5.24175	1275.54	-25749.8		5.30461	952.064	25778.3
-5.24128	1270.28	-25744.3		5.30403	960.339	25813.2
-5.24068	1270.77	-25652		5.30342	969.557	25693.9
-5.23999	1275.42	-25652.8		5.30276	983.325	25691.4
-5.23941	1272.54	-25551.2		5.30225	977.265	25817.2
-5.23848	1270.38	-25669.5		5.30158	1209.57	25704.6
-5.23785	1279.65	-25793.7		5.30107	1134.11	25709
-5.23711	1285.33	-25792.3		5.30107	1002.07	25857.4
-5.23667	1280.11	-25671.9		5.3004	995.987	25690.5
-5.23613	1273.01	-25683.4		5.29919	988.459	25693.9
-5.23541	1265.59	-25818.2		5.29867	1161.74	25800.5
-5.23492	1268.81	-25640.2		5.29817	1173.94	25694.8
-5.23437	1269.9	-25792.5		5.29763	946.914	25895.6
-5.2339	1273.11	-25658.4		5.29718	947.808	25819.5
-5.23327	1273.01	-25641.2		5.29644	960.446	25698.6
-5.23255	1267.97	-25648		5.29644	966.454	25703.5
-5.23206	1254.2	-25645.6		5.29587	962.492	25705.6
-5.23157	1250.78	-25748.9		5.29477	950.682	25718
-5.23013	1254.88	-25590.4		5.29407	1159.31	25711.2
-5.22964	1251.93	-25759.1		5.29407	976.928	25813.5
-5.22921	1257.31	-25741.2		5.29354	964.316	25797.5
-5.2288	1258.04	-25725.9		5.29286	1091.45	25774.9
-5.22815	1247.02	-25714.6		5.29221	1089.98	25594.7
-5.22727	1247.45	-25676.7		5.29169	903.478	25754.8
-5.22679	1252.92	-25669.2		5.29118	906.834	25749.3
-5.22626	1254.82	-25672.3		5.2905	911.471	25726.3
-5.22574	1249.4	-25708.9		5.28998	1106.6	25715
-5.2249	1254.41	-25692.7		5.28925	1141.6	25714.9
-5.22437	1249.7	-25679.1		5.28881	932.206	25729.8
-5.22372	1251.03	-25627.9		5.28808	941.921	25757
-5.22324	1256.61	-25670.8		5.2876	1130.07	25773
-5.22221	1250.86	-25666.3		5.28691	958.868	25759.1
-5.22188	1252.12	-25667.3		5.28633	951.791	25750.9
-5.22116	1254.24	-25667.6		5.28572	852.113	25754.1
-5.22067	1250.39	-25793.4		5.28506	1003.82	25736
-5.21978	1250.24	-25787.7		5.28453	1113.21	25742.7
-5.21911	1258.74	-25594.9		5.28402	1161.75	25746.8
-5.21861	1258.23	-25610		5.28352	1017.32	25747.6
-5.21819	1253.98	-25637.3		5.28285	920.436	25762.2
-5.21729	1248.38	-25640.5		5.28285	1030.26	25764.9
-5.21676	1250.92	-25648.9		5.28178	1028.96	25759.5
-5.2161	1245.97	-25870.9		5.28109	1121.53	25601.2
-5.21559	1242.05	-25673.8		5.28061	957.904	25613.4
-5.2147	1248.89	-25672.4		5.28011	1060.84	25775
-5.21404	1245.04	-25667.3		5.27956	1049.1	25774.9
-5.21351	1244.16	-25665.9		5.2789	925.826	25752.3
-5.21303	1240.69	-25650.3		5.2789	926.128	25748.4
-5.21201	1241.5	-25666.6		5.27773	1138.49	25720.6
-5.21149	1234.3	-25674.4		5.27701	1063.63	25708.1
-5.21101	1234	-25787.1		5.27701	1051.67	25804.8
-5.21049	1238.55	-25649.3		5.27653	1053.31	25800.5
-5.20964	1240.8	-25767.1		5.27582	950.919	25788.5
-5.2091	1230	-25828.6		5.27532	948.68	25836.2
-5.20844	1236.2	-25679.5		5.27463	1105.64	25693.7
-5.20791	1232.79	-25868		5.27403	895.477	25701
-5.20744	1225	-25626		5.27327	904.394	25817.3
-5.20642	1233.93	-25624.1		5.27281	907.628	25825.2
-5.2059	1229.74	-25627.8		5.27234	914.17	25725
-5.20537	1228.88	-25641.6		5.2718	913.633	25829.1
-5.20488	1221.45	-25648.9		5.27123	1103	25646
-5.20436	1215.97	-25614.9		5.27026	911.918	25843.8
-5.20334	1210.53	-25625.2		5.26977	929.038	25704.7
-5.2028	1208.99	-25628.3		5.26924	937.147	25711.2
-5.20233	1213.18	-25633.5		5.26862	1115.78	25727.5
-5.20183	1217.96	-25642.1		5.26801	864.44	25740.1
-5.20128	1226.33	-25646.7		5.26765	870.774	25745.6
-5.20025	1230.1	-25647.4		5.26703	881.096	25759.5
-5.19993	1232.8	-25550		5.26656	889.101	25765
-5.19942	1241.16	-25678.1		5.26603	1143.45	25765.3
-5.19843	1239.17	-25670		5.26567	972.725	25760.1
-5.19789	1230.72	-25667.9		5.26455	958.789	25747.8
-5.19739	1214.23	-25636.9		5.26455	865.308	25747.6
-5.19688	1205.99	-25642.3		5.2638	871.191	25732.6
-5.19588	1196.9	-25830		5.26281	1015.36	25741.9
-5.19553	1190.76	-25569.6		5.26232	852.353	25860
-5.19501	1195.02	-25683.7		5.26181	852.599	25812.7
-5.19449	1207.78	-25689.8		5.26133	868.741	25811
-5.19349	1203.65	-25680.5		5.26084	873.282	25716.1
-5.19295	1205.95	-25543		5.26021	879.65	25721.3
-5.19196	1202.37	-25681.2		5.2597	1054.23	25617.1
-5.19158	1214	-25686.4		5.25917	901.539	25738.3
-5.1905	1215.14	-25677.6		5.25819	1123.94	25758.2
-5.18995	1210.45	-25675.8		5.25768	1170.41	25758.2
-5.18952	1211.48	-25682		5.2572	949.778	25754.4
-5.18905	1208.19	-25780.4		5.25669	1083.61	25753.9
-5.18799	1203.12	-25661.7		5.2562	1109.95	25739.4
-5.18744	1205.8	-25660.2		5.25561	1081.46	25622.7
-5.18691	1204.54	-25776.4		5.25513	1086.57	25631.2
-5.1864	1204.42	-25664.1		5.25454	852.87	25816.9
-5.18585	1392.47	-25851.7		5.25404	956.599	25708.3
-5.18491	1217.49	-25674.1		5.25336	857.205	25710.5
-5.1844	1214.17	-25670.1		5.25286	860.591	25715.2
-5.18395	1221.72	-25614.6		5.25237	877.05	25824.1
-5.1833	1341.28	-25631		5.25137	886.742	25811.8
-5.18244	1329.67	-25644.2		5.25087	900.231	25720.9
-5.18189	1210.02	-25661.6		5.25036	1105.44	25818.8
-5.18133	1210.35	-25672.3		5.24974	923.221	25821.5
-5.18076	1206.06	-25689.5		5.24921	1116.49	25820.9
-5.17985	1219.02	-25571.4		5.24871	945.053	25852.7
-5.17931	1223.35	-25700.6		5.24824	932.755	25704.3
-5.17876	1336.02	-25828.7		5.24776	1113.27	25719.9
-5.17843	1329.22	-25710.5		5.24676	963.943	25714.5
-5.17788	1326.8	-25713.5		5.24624	942.38	25827.6
-5.17678	1173.75	-25715.4		5.24569	808.366	25837.5
-5.17642	1178.49	-25724.8		5.24518	981.705	25826.8
-5.17567	1182.89	-25731.3		5.24468	1122.37	25789.5
-5.17521	1189.56	-25729.4		5.2441	903.487	25782.4
-5.17444	1195.11	-25742.1		5.2441	1103.76	25665.7
-5.17389	1205.05	-25731		5.24293	1076.5	25669.5
-5.17336	1198.37	-25728.6		5.24245	1025.87	25707.6
-5.17279	1407.43	-25619.1		5.24195	1011.33	25833.9
-5.17226	1418.83	-25763.2		5.24126	985.788	25716.4
-5.17168	1275.72	-25763.3		5.24079	1087.37	25726.7
-5.1712	1287.09	-25752.7		5.24022	925.293	25723.7
-5.17047	1309.35	-25856.9		5.23964	927.059	25722.6
-5.16941	1321.85	-25791.7		5.23913	911.02	25869.8
-5.16885	1331.96	-25614.9		5.23847	896.603	25823.3
-5.16836	1340.48	-25803.2		5.23795	1074.18	25674.6
-5.16799	1352.46	-25811.2		5.2373	922.51	25800.2
-5.16688	1335.18	-25796.9		5.23678	922.554	25661.1
-5.16631	1342.75	-25848.9		5.23623	919.305	25672
-5.1658	1359.82	-25849.8		5.23567	914.254	25740.3
-5.16522	1136.74	-25599.2		5.23518	908.541	25737.9
-5.16416	1145.14	-25730.9		5.23446	900.577	25738
-5.16379	1163.03	-25764.8		5.23398	885.789	25728.9
-5.16325	1172.41	-25757.9		5.2336	1036.03	25727.8
-5.16273	1374.91	-25524.2		5.2336	845.963	25733.5
-5.16219	1423.07	-25607		5.23263	854.213	25727.7
-5.16162	1241.7	-25741.1		5.23193	856.654	25732.1
-5.16055	1224.68	-25760		5.23095	1011.59	25732.3
-5.16008	1206.43	-25753.5		5.23046	848.946	25734.7
-5.15963	1194.68	-25752		5.22998	1041.29	25617.4
-5.15906	1178.61	-25752.8		5.22927	876.903	25752.1
-5.15857	1174.85	-25754.2		5.22875	873.262	25750.9
-5.15749	1177.91	-25747.6		5.22808	998.559	25742.1
-5.15708	1187.68	-25730.8		5.22766	955.071	25745.3
-5.15656	1185.96	-25833.7		5.22766	1028.46	25747.6
-5.15601	1189.87	-25723.1		5.22691	894.5	25860.2
-5.15547	1188.44	-25580.6		5.22587	1052.47	25714.4
-5.15454	1182.3	-25703.7		5.22536	1035.25	25716.2
-5.15405	1180.1	-25709		5.22483	925.158	25721.3
-5.15348	1178.9	-25695.8		5.22407	828.563	25850.1
-5.15295	1183.01	-25791.2		5.22352	836.606	25747.2
-5.15239	1183.2	-25603.6		5.22352	944.758	25590
-5.15184	1181.37	-25804.2		5.22294	829.896	25763.3
-5.15078	1178.11	-25684.9		5.2223	1043.87	25752.4
-5.1504	1183.99	-25583.5		5.22122	1040.47	25639.5
-5.14979	1181.8	-25818		5.22122	882.552	25833
-5.14917	1174.11	-25663.3		5.2206	1066.23	25712.5
-5.1488	1174.59	-25849.7		5.21975	889.647	25722.8
-5.14772	1169.43	-25690.5		5.21923	877.693	25725.3
-5.14731	1168.98	-25689.4		5.21862	979.361	25733.1
-5.14663	1170.09	-25685.7		5.21862	1094.09	25748.2
-5.14618	1175.6	-25698.7		5.21779	911.051	25740.9
-5.14497	1172.56	-25803.1		5.21653	1114.08	25749.8
-5.14447	1168.21	-25664		5.21598	1095.19	25753.6
-5.14414	1161.43	-25854.8		5.21544	959.137	25767.7
-5.14343	1165.4	-25628.2		5.2149	828.409	25779.2
-5.143	1164.17	-25755.1		5.2149	1115.61	25782.1
-5.14243	1161.94	-25727.6		5.21419	1005.71	25792.4
-5.14191	1163.84	-25845		5.21363	999.344	25792.8
-5.14101	1160.79	-25841.9		5.21297	824.868	25726.3
-5.14026	1165.71	-25838.3		5.2122	821.444	25723.4
-5.13984	1167.85	-25728.5		5.21167	980.84	25720.8
-5.13936	1179.66	-25706.4		5.21092	979.621	25737.8
-5.13882	1176.01	-25697		5.21092	966.243	25610.4
-5.13775	1181.19	-25693.4		5.21018	1176.65	25608.9
-5.13721	1174.63	-25860.2		5.20976	1054.88	25779.1
-5.13684	1165.9	-25774.2		5.20911	1098.4	25769.6
-5.13614	1163.72	-25589.6		5.20841	917.75	25773.9
-5.13557	1174.8	-25813.7		5.20787	820.718	25755.1
-5.13506	1177.75	-25809		5.20732	839.338	25748.6
-5.13413	1178.75	-25648.9		5.20657	1057.01	25737.7
-5.13358	1193.31	-25673.9		5.20657	855.874	25724.9
-5.13305	1185.28	-25680.9		5.20578	1012.35	25704.7
-5.13252	1178.46	-25826.6		5.20505	1030.2	25704.9
-5.13162	1175.81	-25811.8		5.20436	1027.07	25695.5
-5.13105	1164.08	-25652.1		5.20383	813.118	25837.4
-5.13037	1160.7	-25646.3		5.20326	1003.35	25688.6
-5.12993	1160.04	-25658.8		5.20265	874.385	25704.5
-5.12926	1155.48	-25666.6		5.20203	863.593	25714.1
-5.12864	1157.78	-25662.5		5.20146	853.205	25729.2
-5.12818	1162.61	-25770.4		5.20019	746.562	25721.5
-5.12767	1154.66	-25774.9		5.20019	986.071	25721.8
-5.12711	1159.68	-25722.8		5.19912	986.409	25725.7
-5.12604	1164.16	-25718.1		5.1984	1036.85	25611.1
-5.12549	1169.32	-25716.3		5.1984	900.99	25773.4
-5.12496	1175.28	-25704.9		5.19784	788.556	25777.7
-5.12441	1168.22	-25600.5		5.19715	918.681	25775
-5.12351	1167.94	-25809.9		5.19662	911.759	25769.9
-5.12296	1155.77	-25676.5		5.19607	915.318	25612.1
-5.12242	1146.72	-25778.7		5.1955	915.748	25727.4
-5.12186	1143.6	-25660.6		5.19496	906.963	25736.9
-5.12131	1147.02	-25770.6		5.19442	779.116	25752.9
-5.1208	1151.53	-25850.9		5.19387	927.582	25627.1
-5.12019	1150.67	-25743.6		5.19316	924.851	25810.2
-5.11909	1156.72	-25712.8		5.19265	917.236	25704.5
-5.1187	1162.14	-25707.9		5.19168	996.534	25820.9
-5.11808	1165.15	-25716.4		5.19168	1056.73	25816.7
-5.11766	1169.57	-25710.9		5.19115	1085.36	25820.2
-5.11709	1169.13	-25707.6		5.1899	863.797	25856.8
-5.11653	1168.43	-25886.2		5.18936	850.946	25663.6
-5.11533	1164.46	-25737.3		5.18936	844.374	25677.5
-5.11492	1163.66	-25766.8		5.18881	837.486	25818.6
-5.11433	1160.04	-25754.5		5.18798	994.758	25826
-5.11376	1160.28	-25747.2		5.18738	812.46	25698.4
-5.11321	1158.03	-25733.3		5.18685	812.025	25817.3
-5.11264	1159.46	-25875.7		5.18611	961.841	25602.5
-5.11214	1152.06	-25756.2		5.18557	1027	25824.8
-5.11154	1152.85	-25741.3		5.18502	821.788	25853.6
-5.11103	1149.14	-25728.8		5.18429	822.978	25833.9
-5.10997	1153.43	-25735.4		5.18374	818.849	25832.4
-5.10924	1150.11	-25677.7		5.18318	826.189	25722.7
-5.10871	1146.31	-25686		5.18267	818.175	25725.8
-5.10814	1136.81	-25691.7		5.18267	826.377	25734.8
-5.10763	1138.81	-25819.2		5.18143	830.273	25745.2
-5.10709	1126.05	-25777.3		5.18086	1033.9	25737.6
-5.10661	1138.78	-25908.7		5.18033	970.334	25743.8
-5.10601	1138.88	-25651		5.17977	771.12	25730.1
-5.10511	1139.56	-25653.4		5.17931	923.498	25724.9
-5.10456	1138.39	-25699.2		5.17866	795.308	25732.4
-5.10394	1141.2	-25718.7		5.17866	801.689	25743.5
-5.10326	1137.45	-25821.7		5.17734	807.955	25607.7
-5.10273	1141.08	-25943		5.17686	806.782	25820.5
-5.10165	1144.62	-25799.8		5.1763	964.095	25804.7
-5.10127	1141.03	-25818.4		5.1763	888.568	25787.7
-5.10069	1145.35	-25602.7		5.17558	779.004	25781.6
-5.1001	1145.18	-25822.6		5.17453	794.16	25759.6
-5.09958	1145.77	-25829.7		5.17453	794.969	25757
-5.09907	1150.9	-25728.2		5.17394	985.994	25740.5
-5.09854	1150.06	-25736.1		5.17268	975.257	25617.7
-5.0975	1150.68	-25738.9		5.17268	975.564	25628.6
-5.09697	1152.79	-25694.8		5.17213	821.013	25638.4
-5.09654	1152.48	-25876.8		5.17145	825.111	25767.6
-5.09562	1143.77	-25759.6		5.17088	828.714	25760.5
-5.09494	1142.68	-25743.9		5.17022	825.075	25753.7
-5.09439	1135.85	-25744.9		5.1696	984.298	25753.4
-5.0939	1135.35	-25742.2		5.1696	749.629	25751.7
-5.09338	1134.74	-25734.2		5.16896	957.931	25744.3
-5.09284	1142.09	-25765.5		5.16796	797.825	25739.4
-5.09203	1149.21	-25773.2		5.16741	790.816	25740.9
-5.0915	1135.04	-25772.3		5.16669	793.337	25724.6
-5.09101	1139.59	-25689.3		5.16617	796.65	25820.6
-5.09029	1133.35	-25844.9		5.16553	910.744	25805.2
-5.08978	1128.41	-25717.8		5.16489	757.005	25801.9
-5.08927	1139.25	-25919.9		5.16434	755.124	25769.9
-5.08843	1142.21	-25719.2		5.16363	1110.81	25627.4
-5.08773	1135.56	-25717.5		5.16308	860.949	25781.1
-5.08721	1140.42	-25942.3		5.16308	856.721	25770.7
-5.08671	1137.56	-25706.3		5.16255	757.217	25877.1
-5.08568	1131.91	-25709.7		5.16179	1056.51	25867.6
-5.08525	1136	-25835		5.16123	746.283	25859.5
-5.08463	1140.1	-25726.3		5.16065	862.56	25660.7
-5.08413	1141.59	-25855.4		5.16019	760.94	25689
-5.0836	1137.87	-25845.6		5.15957	994.033	25814.2
-5.08257	1147.87	-25741.8		5.15891	965.861	25795.9
-5.08205	1136.78	-25741		5.15841	819.044	25779.2
-5.08134	1138.95	-25801.2		5.15761	823.877	25767.9
-5.08085	1130.18	-25786.3		5.15712	998.635	25760.7
-5.08035	1129.92	-25652.9		5.15645	805.915	25740.2
-5.07992	1133.5	-25808.9		5.1558	900.401	25741.5
-5.07932	1125.3	-25814.8		5.15519	791.766	25753.4
-5.07827	1124.67	-25806.4		5.15454	791.242	25752.1
-5.07779	1126.47	-25875.1		5.154	786.467	25744.7
-5.07723	1122.78	-25757		5.154	932.843	25749.3
-5.07673	1125.34	-25906.2		5.15332	736.492	25852.9
-5.07621	1123.18	-25689.4		5.15284	920.224	25754.5
-5.07566	1115.47	-25699.5		5.15204	764.779	25748.2
-5.07463	1106.21	-25698.7		5.15148	753.699	25783.7
-5.07404	1098.49	-25705.9		5.15087	947.071	25776.5
-5.07359	1092.27	-25708		5.15008	755.321	25761.4
-5.07307	1088.69	-25706.2		5.14952	761.901	25754.7
-5.07207	1094.28	-25728.9		5.14952	768.551	25864.4
-5.07157	1103.72	-25727.8		5.14887	773.476	25711
-5.07108	1107.7	-25725.7		5.14806	772.537	25717.7
-5.07057	1116.52	-25904.6		5.14717	777.176	25834.8
-5.0701	1110.9	-25764.5		5.14649	883.99	25792.6
-5.06902	1110.35	-25766		5.14593	880.172	25672.7
-5.06848	1106.38	-25753.6		5.14538	771.082	25669.3
-5.06791	1099.14	-25745.6		5.14538	867.516	25778.9
-5.06742	1103.36	-25748.7		5.14483	852.758	25768.5
-5.06644	1103.08	-25745.7		5.14409	755.994	25756.6
-5.06593	1103.89	-25738.4		5.1432	894.533	25746.8
-5.06546	1102.35	-25720.6		5.14267	980.079	25744.7
-5.06485	1102.55	-25768.8		5.14212	772.589	25753.5
-5.06437	1098.58	-25845.6		5.14142	770.045	25757.1
-5.06328	1097.67	-25844.6		5.14095	777.004	25748.8
-5.0628	1100.01	-25685.9		5.14035	772.38	25755.2
-5.06224	1094.23	-25687.5		5.13979	764.413	25767.5
-5.06179	1099.52	-25843.1		5.13936	986.868	25626.3
-5.06119	1100.83	-25713.1		5.13889	722.185	25863.1
-5.0607	1097.07	-25705.8		5.13814	981.558	25755.9
-5.05999	1097.49	-25846.1		5.13779	901.042	25623.4
-5.05899	1089.13	-25736.6		5.13723	746.245	25833.6
-5.05854	1088.38	-25724.6		5.13655	748.36	25735.4
-5.05789	1093.48	-25907.5		5.13609	995.242	25743.4
-5.05743	1097.98	-25889.6		5.13542	727.863	25737.5
-5.05644	1093.62	-25748.7		5.13452	733.007	25855.6
-5.05592	1097.03	-25772.1		5.13399	747.433	25848.9
-5.05544	1093.14	-25766.3		5.13345	743.307	25673.7
-5.0549	1090.12	-25639.1		5.13291	745.799	25908.6
-5.05441	1094.26	-25893.5		5.13249	978.262	25831.8
-5.05327	1091.75	-25635.7		5.13206	819.973	25672.2
-5.05275	1092.37	-25778		5.13153	807.912	25813.9
-5.05222	1096.24	-25777.9		5.13104	809.65	25810.8
-5.05154	1099.8	-25792.3		5.12979	923.057	25708.4
-5.05101	1104.86	-25628		5.1295	798.081	25711.7
-5.05049	1099.94	-25860.4		5.12898	813.842	25819.9
-5.04996	1102.27	-25754.1		5.1285	715.051	25819.7
-5.04932	1098.36	-25742.6		5.12795	896.232	25837.8
-5.04884	1098.22	-25711.3		5.12744	704.476	25829.2
-5.04822	1092.59	-25808.9		5.12704	995.815	25709.8
-5.04771	1095.95	-25792.9		5.12593	798.992	25802.8
-5.04702	1088.23	-25683.4		5.12558	929.129	25805.9
-5.04601	1095.86	-25640.6		5.12504	970.198	25784.2
-5.04549	1099.57	-25650.6		5.12437	967.985	25600.6
-5.04497	1111.29	-25783.1		5.12402	856.504	25800.9
-5.0443	1102.71	-25914.7		5.12333	859.843	25785.4
-5.0438	1104.58	-25778.8		5.12283	715.489	25792.4
-5.04274	1105.46	-25759.7		5.12232	722.938	25673.6
-5.04224	1096.92	-25739		5.12149	951.851	25693.6
-5.04224	1095.92	-25723.7		5.12096	836.934	25861.9
-5.04105	1098.65	-25715.8		5.12047	826.65	25853.4
-5.04051	1101.91	-25729.6		5.11994	819.387	25833.5
-5.03983	1088.94	-25726.7		5.11928	815.186	25811.7
-5.03931	1092.82	-25653.1		5.11876	815.949	25721.9
-5.0388	1092.9	-25651.8		5.11842	866.053	25738.4
-5.03834	1093.81	-25655.2		5.11794	698.514	25746.2
-5.03711	1096.84	-25654.4		5.11687	916.747	25753.5
-5.03666	1111.67	-25672.4		5.11636	713.617	25764.5
-5.03604	1110.51	-25679.4		5.11567	891.985	25753.4
-5.03554	1111.65	-25877.4		5.11518	780.193	25795.3
-5.03486	1105.77	-25660.1		5.11472	891.484	25782.4
-5.03447	1097.05	-25923.5		5.11429	747.488	25771.9
-5.03386	1100	-25785.6		5.11374	755.403	25759.9
-5.03334	1101.37	-25761.8		5.11326	981.003	25732.2
-5.03277	1094.48	-25764.1		5.11257	727.01	25739.2
-5.03162	1088.57	-25760.1		5.11204	729.42	25729.5
-5.03162	1079.66	-25756.1		5.11151	860.205	25733.8
-5.03055	1078.53	-25759.2		5.11102	697.978	25734.6
-5.03007	1080.94	-25646.7		5.11051	705.578	25873.6
-5.02955	1086.57	-25765.5		5.11	847.625	25753.4
-5.02889	1086.42	-25728.2		5.10948	840.226	25758.1
-5.02818	1094.54	-25724.2		5.10826	934.053	25765.8
-5.02769	1099.2	-25885.4		5.10789	743.154	25765
-5.02663	1094.52	-25782.9		5.10743	738.266	25819
-5.02663	1091.94	-25783.5		5.10692	730.257	25801.4
-5.02591	1084.88	-25775.5		5.10642	722.386	25853.3
-5.02543	1087.84	-25771.6		5.10586	894.699	25657.9
-5.02441	1089.86	-25784.8		5.1054	767.815	25802.7
-5.0239	1092.84	-25786.4		5.10421	771.573	25806.5
-5.02318	1091.27	-25801.9		5.10376	957.963	25642.5
-5.02272	1091.15	-25793		5.10335	950.468	25832.5
-5.02216	1082.37	-25793.3		5.10284	756.053	25813.8
-5.02096	1081.16	-25789.3		5.1023	748.934	25887.1
-5.02059	1079.75	-25752.7		5.10181	741.157	25728.2
-5.01991	1086.38	-25625.9		5.10129	927.299	25838.8
-5.01941	1085.5	-25639.8		5.10076	761.005	25732.3
-5.01888	1088.94	-25847.9		5.09977	877.921	25714.5
-5.01839	1082.27	-25827.1		5.09921	745.297	25698.5
-5.01788	1081.76	-25728.3		5.09871	862.205	25703.3
-5.01737	1073.57	-25914.5		5.0983	864.843	25833.4
-5.01668	1067.04	-25697.5		5.09785	846.564	25831.7
-5.01565	1067.12	-25737.8		5.09721	909.884	25707.7
-5.01511	1062.39	-25732		5.09666	874.893	25696.6
-5.01455	1065.87	-25637.2		5.09598	793.628	25863
-5.01411	1070.5	-25847.1		5.0951	692.367	25848.5
-5.01356	1071.24	-25840.3		5.0946	954.495	25836.3
-5.0129	1076.64	-25707.8		5.09412	749.353	25723.8
-5.01237	1085.92	-25720.7		5.09375	747.041	25733.5
-5.01171	1077.33	-25857.3		5.09311	741.961	25851.6
-5.01113	1083.69	-25622.2		5.09273	732.784	25830.9
-5.00996	1088.53	-25631.4		5.09209	849.755	25725.3
-5.00935	1076	-25797.1		5.0912	682.617	25735.2
-5.00935	1077.43	-25790.8		5.09069	689.639	25747.8
-5.00893	1085.59	-25775.2		5.0902	905.145	25770.5
-5.00758	1075.44	-25777.7		5.08964	788.626	25762.9
-5.00707	1078.71	-25817.7		5.08914	901.112	25748
-5.00654	1081.72	-25705		5.08864	845.198	25752.7
-5.00583	1068.25	-25706.1		5.08819	832.189	25752
-5.00532	1066.58	-25719.1		5.08745	680.054	25880.9
-5.00479	1066.17	-25722.4		5.08696	913.093	25724.2
-5.00411	1063.94	-25738.7		5.08643	697.523	25729.4
-5.00359	1060.73	-25633.3		5.08593	696.922	25742.3
-5.00313	1073.58	-25895.3		5.08525	905.262	25745.3
-5.00187	1073	-25720.2		5.0844	748.19	25755
-5.00187	1075.03	-25722.9		5.08389	862.351	25754.1
-5.00131	1070.72	-25722.7		5.08338	853.03	25759.4
-5.00068	1066.01	-25730		5.08299	682.355	25754.5
-4.99945	1062.39	-25857.9		5.08233	896.676	25749
-4.99902	1061.44	-25733.7		5.0819	674.427	25757.5
-4.99843	1059.27	-25731.2		5.0808	896.664	25755.6
-4.99774	1064.5	-25753.6		5.08047	830.228	25635.6
-4.99722	1068.45	-25741		5.07977	819.964	25773.2
-4.99672	1064.79	-25727.2		5.07927	799.667	25762.3
-4.9962	1064.68	-25734		5.07888	935.404	25756.7
-4.99568	1071.39	-25897.9		5.0784	898.238	25758
-4.99499	1065.05	-25734.5		5.07792	702.225	25758.2
-4.99379	1075.03	-25738.5		5.07738	698.504	25761.4
-4.9933	1077.59	-25733.9		5.07687	689.004	25720.6
-4.99279	1075.6	-25846		5.07637	684.642	25732.2
-4.99279	1076.28	-25717.6		5.07565	867.274	25740.4
-4.99154	1079.27	-25720.6		5.07459	933.618	25639.6
-4.99103	1065.75	-25725.4		5.07417	693.519	25795.9
-4.99055	1074.29	-25677		5.07376	675.953	25898.2
-4.99001	1067.83	-25801.3		5.07326	671.186	25780.9
-4.98932	1057.14	-25788.8		5.07271	775.016	25828.8
-4.98878	1067.43	-25778.7		5.07238	658.837	25831.8
-4.98829	1065.08	-25686.8		5.0712	803.308	25724.5
-4.98759	1070.92	-25694.4		5.07068	811.573	25723.3
-4.98701	1069.18	-25714		5.07019	764.636	25736.5
-4.98589	1065.75	-25716.3		5.06964	649.046	25748.1
-4.98518	1065.27	-25622.7		5.0691	932.674	25637.9
-4.98475	1062.39	-25786.3		5.06829	872.979	25784
-4.98415	1056.24	-25677.8		5.06781	882.347	25674.2
-4.98365	1056.27	-25794.8		5.06729	683.502	25856.1
-4.98297	1058.26	-25896.9		5.06677	674.33	25866.7
-4.98253	1053.26	-25656.3		5.06627	876.527	25687.9
-4.98189	1055.03	-25672.5		5.06576	643.848	25852.5
-4.98142	1053.99	-25785.3		5.06489	861.387	25725.3
-4.98035	1054.06	-25607.3		5.06439	713.677	25847.7
-4.97966	1047.12	-25757.8		5.06389	714.308	25839.5
-4.97915	1046.16	-25755		5.06336	710.859	25728.4
-4.97915	1048.9	-25886.6		5.06284	699.348	25731.9
-4.97792	1041.65	-25720.5		5.06235	690.678	25739
-4.97728	1041.41	-25743.5		5.06185	691.551	25840.6
-4.97673	1034.41	-25749.3		5.06128	685.534	25859.6
-4.97622	1032.46	-25764.7		5.06077	679.289	25726.7
-4.97555	1031.81	-25778.3		5.05973	870.379	25730.5
-4.97499	1043.39	-25819.6		5.05922	763.601	25838
-4.97448	1059.15	-25699.4		5.05871	805.489	25733.6
-4.9738	1058.64	-25710		5.05824	787.47	25851.6
-4.97329	1065.34	-25837.5		5.05769	774.647	25735.9
-4.97278	1063.04	-25824.5		5.05716	891.967	25744.8
-4.97224	1057.21	-25720.4		5.0565	880.571	25749.6
-4.97156	1050.63	-25721.3		5.05596	637.238	25752.3
-4.97098	1047.15	-25722.4		5.05549	877.553	25617.2
-4.96986	1048.24	-25841.1		5.05512	711.769	25815
-4.96916	1045.73	-25799.9		5.05457	604.011	25674.6
-4.96873	1048.12	-25812.3		5.0541	776.981	25686
-4.96812	1047.91	-25855.5		5.05339	611.96	25701.7
-4.96742	1054.29	-25851.9		5.05237	775.704	25703.1
-4.96692	1054.25	-25837.1		5.05211	662.7	25837.7
-4.96642	1051.95	-25709.5		5.05115	650.638	25833.9
-4.96588	1038.95	-25708.3		5.0506	647.801	25821.9
-4.96541	1160.52	-25716.2		5.05018	703.75	25810
-4.9642	1024.71	-25717.4		5.04972	696.804	25792.7
-4.9642	1037.1	-25706.5		5.04925	682.533	25781.3
-4.963	1043.88	-25863.2		5.04872	903.345	25765.9
-4.96248	1049.13	-25738.1		5.04822	631.121	25768.1
-4.96196	1053.31	-25742.8		5.04753	627.554	25816.7
-4.96127	1055.96	-25623.1		5.04702	633.468	25884
-4.96076	1045	-25754		5.04648	891.607	25737.7
-4.96021	1046.46	-25888		5.04601	701.642	25734.9
-4.95958	1043.7	-25675.4		5.04536	806.851	25624.1
-4.95906	1044.77	-25822.9		5.04469	823.593	25828.4
-4.95839	1043.64	-25824.1		5.04418	694.715	25811.5
-4.95787	1041.75	-25632.7		5.04352	845.17	25680.9
-4.95718	1044.78	-25748.3		5.04284	795.392	25829.3
-4.95667	1051.24	-25734.5		5.0424	853.659	25648.7
-4.95599	1047.97	-25718.8		5.04193	682.188	25665.2
-4.95543	1055.72	-25733.3		5.04139	685.566	25846.9
-4.95472	1057.83	-25748.2		5.04069	691.454	25839.8
-4.95422	1054.54	-25757.9		5.04018	877.916	25693.8
-4.9535	1053.14	-25758.1		5.03924	762.538	25690
-4.95285	1052.27	-25770.3		5.03879	613.52	25695.1
-4.95237	1054.34	-25779.4		5.03832	613.024	25835
-4.95184	1050.12	-25779.4		5.03776	609.911	25736.4
-4.95064	1045.01	-25765.8		5.03707	837.348	25852.6
-4.95013	1034.27	-25749.7		5.03657	678.765	25855.1
-4.94964	1038.49	-25872.9		5.03607	672.937	25882.1
-4.9491	1042.98	-25714.8		5.03557	862.247	25714.5
-4.94805	1031.5	-25839.9		5.03502	882.259	25866
-4.94805	1034.24	-25687.2		5.03438	622.385	25879.7
-4.94738	1029.16	-25685.7		5.03385	632.703	25728.8
-4.94691	1028.16	-25692.1		5.03336	631.673	25845.7
-4.9462	1028.73	-25694.3		5.03284	637.742	25614.3
-4.94518	1035.14	-25748.4		5.03241	645.875	25870.9
-4.94468	1034.98	-25723.8		5.03125	815.145	25737.6
-4.944	1026.75	-25745.7		5.03072	698.218	25727.2
-4.94346	1023.74	-25762.1		5.03007	816.215	25731.6
-4.94288	1031.81	-25730.7		5.02952	824.554	25730.7
-4.94228	1036.22	-25720.1		5.02898	617.914	25744.3
-4.94158	1041.11	-25820		5.02898	777.169	25737.9
-4.94107	1042.68	-25808.3		5.02792	635.789	25740.8
-4.94055	1039.18	-25685.2		5.02721	627.487	25729.5
-4.93936	1037.8	-25790.1		5.02673	844.851	25618.7
-4.93885	1025.01	-25736.4		5.02621	781.391	25621.4
-4.93836	1016.99	-25735.6		5.02569	756.008	25760.7
-4.93793	1021.28	-25889.5		5.02517	645.652	25760.6
-4.93728	1007.22	-25903.4		5.02466	801.071	25754.9
-4.93661	1002.29	-25891		5.02417	693.591	25762.3
-4.9361	1007.11	-25892.1		5.02365	874.446	25751.2
-4.93563	1009.57	-25773.6		5.02296	712.382	25755
-4.93442	1001.2	-25724.1		5.02245	818.49	25735.4
-4.93382	1000.56	-25924.4		5.02178	684.348	25748.5
-4.93336	998.134	-25716.6		5.02128	700.123	25866.9
-4.93271	1005.12	-25948		5.02074	696.168	25746.9
-4.93201	1001.01	-25808.2		5.01981	688.511	25756.8
-4.9316	1006.33	-25681.3		5.01934	949.262	25755.7
-4.93097	1003.38	-25681.5		5.01869	825.383	25653.9
-4.93031	999.375	-25696.4		5.01835	668.872	25778.4
-4.92978	1001.29	-25909.5		5.01768	676.843	25639.4
-4.92926	997.072	-25746.1		5.01728	876.93	25807
-4.92859	998.808	-25747.1		5.0166	669.723	25791.5
-4.92807	998.439	-25749.9		5.01612	820.634	25788
-4.92686	1000.27	-25771.2		5.01541	701.063	25786.4
-4.92619	1003.31	-25655.4		5.01493	816.081	25642.7
-4.92619	1001.79	-25662.3		5.01406	603.901	25701.9
-4.92567	1000.16	-25812.2		5.01354	614.99	25709.7
-4.92517	999.325	-25814.9		5.01302	719.63	25729.7
-4.92398	1006.34	-25633.3		5.01253	875.145	25724.6
-4.92336	1006.01	-25642.2		5.012	835.051	25717.1
-4.92294	1002.24	-25815		5.01151	662.067	25833.7
-4.92227	1003.61	-25943		5.01095	656.981	25825.2
-4.92157	1007.12	-25737.1		5.01044	651.863	25811.4
-4.92106	1006.08	-25748.7		5.00942	637.29	25754
-4.92038	1001.68	-25744.9		5.00891	648.3	25889.5
-4.91971	1000.6	-25733.5		5.00843	633.572	25729.5
-4.91916	990.483	-25735.5		5.00772	628.115	25848.2
-4.91852	986.201	-25727.9		5.00722	789.944	25836.9
-4.91798	989.84	-25728.8		5.00667	679.398	25734.9
-4.91749	992.365	-25849.9		5.00619	662.385	25744.8
-4.91678	997.364	-25862.6		5.00566	646.312	25561.6
-4.91578	1000.41	-25860		5.00513	807.877	25735.6
-4.91525	989.062	-25701.9		5.00466	680.204	25734.8
-4.91476	993.182	-25805.8		5.00414	668.214	25745.5
-4.91405	991.876	-25757.4		5.00359	669.847	25732.3
-4.91357	991.524	-25755.1		5.00312	861.822	25628.6
-4.91295	992.571	-25738.3		5.00258	635.986	25761.2
-4.91249	990.208	-25730.2		5.00206	634.007	25775.3
-4.91185	989.605	-25864.3		5.0014	816.027	25781.2
-4.91112	987.127	-25847.9		5.00038	726.596	25784.7
-4.91066	997.777	-25677.5		5.00038	809.058	25779
-4.90995	996.457	-25907		4.99965	606.53	25770.7
-4.90933	992.462	-25747.7		4.99914	607.781	25752
-4.90891	992.147	-25785.7		4.99854	604.063	25765.4
-4.90792	987.885	-25941.6		4.99812	608.327	25766.9
-4.90737	980.448	-25777.6		4.99748	602.148	25675.3
-4.90685	975.902	-25774		4.99696	613.713	25801.2
-4.90635	973.058	-25730.1		4.99618	846.796	25794.2
-4.90565	975.507	-25737.4		4.99554	614.972	25776
-4.90498	981.161	-25790.7		4.995	724.002	25770.8
-4.9043	988.468	-25768.7		4.99445	610.293	25764.7
-4.90392	982.205	-25891.7		4.99399	818.156	25750.7
-4.90328	986.705	-25769.9		4.99329	708.071	25762.3
-4.90223	985.028	-25751		4.99282	715.366	25759.6
-4.90153	982.983	-25760.7		4.99231	595.7	25766.9
-4.90105	983.771	-25781.3		4.99182	694.13	25767.5
-4.90052	982.678	-25941.8		4.9912	680.153	25762.8
-4.89985	984.946	-25709.6		4.99062	676.692	25844.7
-4.89932	977.051	-25715.9		4.99008	875.524	25737.4
-4.89882	984.108	-25721.3		4.98942	849.238	25746.6
-4.89812	989.102	-25890.5		4.9885	659.328	25761.6
-4.89762	980.204	-25709		4.98804	667.524	25764.7
-4.89707	985.995	-25702.8		4.98758	674.358	25765.7
-4.89658	981.414	-25711.5		4.98687	567.614	25755.7
-4.89608	973.299	-25722.9		4.98639	721.464	25751.8
-4.89488	974.265	-25971.6		4.98587	701.981	25756.4
-4.89434	975.973	-25807.2		4.9855	591.071	25732.6
-4.89316	990.396	-25821.3		4.98483	812.262	25728.3
-4.89248	989.319	-25588.2		4.98398	668.05	25735.3
-4.89208	986.191	-25600.4		4.98328	662.387	25868.4
-4.89143	980.65	-25718.1		4.98277	660.908	25774.8
-4.89077	976.021	-25650.2		4.98227	646.096	25782.6
-4.89023	971.119	-25660.4		4.98174	635.853	25659.4
-4.88957	970.529	-25799.5		4.98139	626.046	25787.4
-4.88892	964.687	-25546.5		4.98091	682.011	25789.7
-4.8884	970.084	-25685.6		4.98039	563.368	25784.8
-4.88797	970.02	-25692.5		4.97937	796.983	25730.3
-4.88739	972.464	-25702.7		4.97886	757.061	25855.9
-4.88615	970.704	-25708.6		4.97817	720.911	25761.7
-4.88565	976.72	-25849.1		4.97764	648.019	25758.9
-4.88525	973.32	-25667		4.97728	647.009	25897.7
-4.88464	976.099	-25680.4		4.9768	630.697	25730.9
-4.88407	976.05	-25688.2		4.97628	792.931	25723.2
-4.88323	973.321	-25696.6		4.97573	606.778	25823.1
-4.88274	978.491	-25742.6		4.97526	596.276	25808.5
-4.88225	971.144	-25743.5		4.97457	588.649	25796.1
-4.88171	965.369	-25749.6		4.97409	808.715	25778.5
-4.88069	967.362	-25734.2		4.97366	597.884	25770.3
-4.88016	966.108	-25885.5		4.97264	597.096	25747.6
-4.87964	968.385	-25697.1		4.97215	806.325	25743.8
-4.87915	965.177	-25701.2		4.97173	565.009	25857.7
-4.8781	967.509	-25658.3		4.9713	571.54	25894.5
-4.87777	965.798	-25668.5		4.97058	587.602	25736.4
-4.87725	972.321	-25679.8		4.97011	590.382	25740.3
-4.87654	970.522	-25695.1		4.96915	814.694	25755.6
-4.87612	978.3	-25864.3		4.96868	648.27	25754.9
-4.87521	978.845	-25819		4.96868	761.331	25773.8
-4.87473	982.052	-25799.6		4.96796	655.787	25767.3
-4.87421	984.608	-25893.9		4.96709	540.043	25775.4
-4.87366	981.993	-25749.6		4.96653	685.528	25773.7
-4.87265	987.764	-25732.4		4.96602	559.763	25771
-4.87215	995.482	-25859.2		4.96535	670.648	25649.3
-4.87164	990.913	-25729.1		4.96484	674.262	25741.6
-4.8711	985.572	-25731.5		4.96436	564.959	25882.8
-4.8701	984.889	-25710		4.96385	757.85	25867.6
-4.86957	979.405	-25851.9		4.96329	572.443	25770
-4.8691	978.632	-25697.2		4.96237	731.247	25780.6
-4.86857	977.777	-25625.5		4.96181	582.534	25778.9
-4.86752	973.272	-25670.6		4.96108	699.643	25788.7
-4.86709	974.162	-25679.8		4.96059	695.86	25782.7
-4.86671	964.602	-25800.2		4.96008	760.748	25793.2
-4.86573	957.589	-25585.5		4.95956	689.893	25785.8
-4.8653	952.851	-25590.1		4.95921	779.496	25789.8
-4.86465	950.539	-25693		4.95857	567.215	25775.3
-4.8643	944.377	-25715.2		4.95807	564.788	25667.8
-4.8636	946.679	-25725.3		4.95735	565.849	25805.6
-4.86257	953.244	-25731.7		4.95685	564.199	25797.4
-4.86221	959.828	-25733.2		4.95635	562.284	25793
-4.8617	972.824	-25721.2		4.95566	579.427	25891.8
-4.86079	975.158	-25716.5		4.95515	584.942	25775.2
-4.86015	978.859	-25607.6		4.95461	732.66	25630.3
-4.85967	976.923	-25710.9		4.95414	584.056	25862
-4.85911	966.824	-25698.4		4.95362	583.572	25737.3
-4.85865	956.705	-25820.7		4.95292	819.496	25733.8
-4.85761	958.938	-25680		4.95242	780.667	25735.2
-4.85709	973.433	-25692.7		4.95179	584.674	25889.2
-4.85666	960.412	-25691.2		4.95125	590.64	25776.6
-4.85606	963.925	-25698.1		4.95068	702.814	25788.9
-4.8554	963.875	-25830.9		4.95016	694.317	25776.1
-4.85486	955.006	-25683.2		4.94908	797.267	25789.8
-4.85392	950.131	-25727.4		4.94864	688.021	25807.1
-4.85336	967.315	-25622.5		4.94792	559.623	25798.2
-4.853	958.538	-25631.6		4.94744	785.379	25841.6
-4.8525	957.471	-25756.9		4.94693	610.884	25832.4
-4.85196	962.649	-25752.3		4.94633	726.606	25832.8
-4.85094	958.314	-25714.3		4.94633	582.676	25824.2
-4.85041	962.05	-25714.9		4.94575	777.398	25685.2
-4.84989	956.116	-25709		4.94456	589.978	25682.3
-4.84938	952.729	-25705.4		4.94401	759.355	25698
-4.84846	951.075	-25700.7		4.9435	520.196	25712.1
-4.84802	956.104	-25861.6		4.943	720.617	25727
-4.84752	957.258	-25851.8		4.943	563.16	25739.4
-4.84669	959.372	-25747.9		4.9423	561.942	25760.4
-4.84617	953.351	-25738.9		4.94175	829.982	25762.2
-4.84514	955.15	-25772.2		4.94048	807.129	25761.1
-4.84462	947.162	-25776.1		4.93992	571.917	25757.5
-4.84408	945.958	-25763.3		4.93942	685.656	25857.4
-4.84343	947.7	-25755.3		4.93895	747.79	25840.9
-4.84301	941.987	-25958.4		4.93895	740.215	25827.9
-4.84206	945.897	-25771.7		4.9382	568.482	25813.5
-4.84163	938.888	-25766.3		4.93764	564.273	25805.6
-4.84102	936.88	-25764.5		4.93717	570.207	25779.5
-4.84052	938.426	-25749.5		4.93597	575.187	25770.7
-4.84003	941.849	-25761		4.93534	578.406	25764.9
-4.83952	948.541	-25762.2		4.93479	585.541	25741.2
-4.83888	945.999	-25747.1		4.93427	593.734	25744.3
-4.83795	947.141	-25594.4		4.93427	605.137	25744.3
-4.83742	942.988	-25600.4		4.93379	597.825	25751.4
-4.83693	941.558	-25749.5		4.93301	586.046	25764.1
-4.83642	943.418	-25749.8		4.93189	776.264	25757.2
-4.83541	948.961	-25853.4		4.93189	772.205	25767.4
-4.8349	953.911	-25852.1		4.9314	528.91	25771.9
-4.83435	947.541	-25691.1		4.93071	533.7	25780.5
-4.83386	939.899	-25694.7		4.9302	534.275	25873.7
-4.83334	939.383	-25685		4.92949	530.705	25705.8
-4.83232	932.64	-25790.7		4.92889	676.081	25706.9
-4.83183	924.44	-25682.4		4.92844	747.563	25893.1
-4.83131	934.043	-25692.7		4.92777	615.968	25754
-4.83078	927.229	-25696.6		4.92725	644.406	25769.9
-4.83022	936.511	-25713.1		4.92658	774.396	25663.7
-4.82927	937.173	-25830.2		4.92605	621.656	25819.9
-4.82875	936.687	-25699.8		4.92539	521.815	25804.5
-4.82823	937.327	-25703.5		4.92479	524.96	25669.8
-4.82739	939.256	-25698.6		4.92422	531.877	25774.2
-4.82688	937.716	-25617.5		4.92352	530.004	25887.2
-4.82638	940.276	-25689.5		4.923	530.191	25783.1
-4.82587	943.48	-25690.8		4.92232	702.454	25660.2
-4.82537	941.701	-25699.9		4.92177	659.489	25669.3
-4.82467	943.852	-25670.9		4.92113	792.43	25781.8
-4.82381	940.354	-25677.5		4.92069	718.86	25683.9
-4.8233	935.286	-25805.5		4.92022	674.262	25673.5
-4.82283	926.552	-25697.7		4.91974	742.722	25862.5
-4.82176	929.944	-25659.8		4.91903	723.381	25743.1
-4.82128	924.929	-25665.5		4.91846	524.945	25889.2
-4.82076	922.219	-25681.3		4.91803	518.587	25884.5
-4.82025	928.401	-25612.2		4.91734	527.311	25725.8
-4.81922	929.804	-25630.5		4.9168	528.091	25737
-4.81869	933.307	-25651.2		4.91621	746.37	25738
-4.81821	934.405	-25671		4.91621	740.776	25750.6
-4.81789	932.033	-25685.7		4.9154	479.543	25761.8
-4.81738	936.059	-25679.4		4.91484	610.814	25861.6
-4.81636	941.509	-25680.9		4.91394	618.942	25850.4
-4.81583	945.52	-25815.3		4.91303	490.272	25829.3
-4.8153	951.129	-25685.7		4.91303	709.396	25714.7
-4.81482	939.137	-25696.5		4.91251	749.175	25720.6
-4.81429	928.79	-25736.6		4.91196	728.148	25829.8
-4.81311	926.882	-25732		4.91134	529.382	25825.9
-4.81262	919.011	-25747.4		4.91077	530.933	25700.7
-4.81194	921.244	-25740.4		4.9101	527.613	25817.9
-4.81141	924.747	-25732.9		4.90948	654.578	25821.6
-4.81087	920.305	-25621.6		4.90858	506.566	25801.3
-4.81003	917.233	-25636.1		4.90802	502.309	25804.1
-4.80954	916.383	-25661		4.90754	503.979	25782.5
-4.80904	916.566	-25661.2		4.90698	509.295	25777.1
-4.8085	914.849	-25678.2		4.90631	516.128	25770.8
-4.80732	925.781	-25668.6		4.9059	511.404	25832
-4.80679	929.001	-25791.1		4.90527	510.732	25830.3
-4.8063	930.292	-25778.2		4.90465	513.163	25826.8
-4.80579	930.854	-25775.3		4.90411	492.422	25809.9
-4.80498	929.53	-25881.1		4.90411	497.841	25696.4
-4.80444	928.738	-25659.8		4.90316	633.233	25713
-4.80391	927.828	-25606		4.90197	521.343	25720.3
-4.8034	927.105	-25666.8		4.9014	654.889	25723.3
-4.80276	915.965	-25668.6		4.90052	669.742	25708.7
-4.80222	916.538	-25681.6		4.90001	637.867	25864.8
-4.80174	911.904	-25692.6		4.89954	581.806	25753.5
-4.80071	914.237	-25704.6		4.89954	570.572	25756.5
-4.80023	916.964	-25610.1		4.899	569.542	25765.5
-4.7997	917.29	-25599		4.89832	569.313	25765.5
-4.79917	926.799	-25645.6		4.89713	680.312	25778
-4.79867	914.53	-25651.8		4.89713	708.22	25787.8
-4.79814	912.079	-25764.4		4.89646	499.269	25911
-4.79713	911.413	-25635.2		4.89538	506.94	25710
-4.79659	900.705	-25748.8		4.89538	504.716	25777.5
-4.79609	902.003	-25879.2		4.89488	508.74	25905.1
-4.79556	903.458	-25692.8		4.89437	515.878	25778.6
-4.79455	903.63	-25686.3		4.89367	507.498	25917.5
-4.79403	902.692	-25799.5		4.89263	616.012	25786.1
-4.79366	916.823	-25700.6		4.89224	626.923	25774
-4.79314	914.579	-25702		4.89162	465.077	25922.1
-4.79246	917.198	-25805.7		4.89095	477.164	25761.6
-4.79143	917.023	-25797.5		4.89045	603.29	25759.6
-4.79098	919.158	-25801		4.8899	727.618	25749
-4.79042	912.718	-25793.5		4.88943	709.465	25861.5
-4.7899	915.454	-25842.6		4.88871	518.04	25871
-4.78939	913.066	-25826.2		4.88825	528.184	25736
-4.78849	907.286	-25732.8		4.88773	521.971	25880.3
-4.78775	908.282	-25735.7		4.88704	516.227	25878.2
-4.78735	905.829	-25729.8		4.88656	522.859	25753.8
-4.78687	903.539	-25721.2		4.88585	703.452	25754.8
-4.7858	910.91	-25699.7		4.88544	631.751	25755.4
-4.78524	914.715	-25696.9		4.88481	449.199	25762.4
-4.78459	912.831	-25698.3		4.88431	628.332	25889.1
-4.78418	909.01	-25702.1		4.88361	443.075	25766.3
-4.78362	896.551	-25696.5		4.88311	453.93	25774
-4.78306	895.262	-25754.4		4.88243	459.187	25886.1
-4.7826	891.974	-25760.9		4.88193	480.462	25757
-4.78142	903.01	-25642.6		4.88138	484.187	25908.7
-4.78087	908.829	-25757.1		4.88072	596.811	25830.5
-4.78033	908.127	-25740.1		4.88018	704.57	25710.6
-4.77983	908.332	-25624.3		4.87954	582.235	25837.7
-4.77926	902.293	-25631.7		4.87903	719.33	25830.5
-4.77833	895.957	-25638.5		4.87831	659.234	25827.9
-4.77783	892.878	-25785.6		4.87779	645.686	25816.4
-4.77726	902.203	-25638.2		4.87729	500.01	25804.2
-4.77673	900.431	-25639.7		4.87729	490.123	25813.4
-4.77561	890.193	-25755.9		4.87613	487.052	25768.3
-4.77524	887.321	-25749.2		4.87542	628.504	25766.7
-4.77472	883.932	-25756.5		4.87491	775.404	25769.9
-4.77419	883.274	-25745.4		4.87491	438.987	25772.9
-4.77326	888.762	-25723.9		4.87424	693.905	25775.7
-4.77277	884.159	-25595.5		4.87372	513.206	25768.4
-4.77221	878.283	-25606		4.87321	505.247	25766.5
-4.77167	881.116	-25723.5		4.87272	491.534	25756.2
-4.7707	887.914	-25630.7		4.87153	640.236	25760.9
-4.77016	883.835	-25637.2		4.871	817.066	25777.7
-4.76965	894.512	-25815.3		4.87035	486.891	25771.2
-4.769	892.576	-25622.5		4.87035	628.015	25776.9
-4.76814	892.959	-25722		4.86979	518.778	25785
-4.76753	899.153	-25854.3		4.86913	688.845	25790.8
-4.76753	892.152	-25719.4		4.86863	835.569	25787.7
-4.76696	888.229	-25752.2		4.86745	724.222	25777.9
-4.76582	886.206	-25739.6		4.86688	600.346	25787.1
-4.76539	881.533	-25740.6		4.86688	689.151	25774.4
-4.76469	886.967	-25738.4		4.86622	697.842	25781.6
-4.76423	889.076	-25740.6		4.86553	701.696	25772.1
-4.76376	890.853	-25744.3		4.86503	608.965	25748.1
-4.76259	891.597	-25749.6		4.86451	822.48	25752.5
-4.76194	885.548	-25729		4.86387	573.958	25862
-4.7616	889.413	-25740.7		4.86333	561.894	25882.1
-4.76105	885.552	-25754.3		4.86233	688.198	25876.6
-4.76049	889.079	-25887.2		4.86181	467.866	25672
-4.75982	885.089	-25696.1		4.86181	709.002	25860.9
-4.75941	882.534	-25707.5		4.86113	576.962	25877
-4.75889	877.65	-25731.2		4.86061	569.65	25762.1
[truncated: 18,620 more rows]

## Sheet: Fig1d
B=0T			B=1T			B=2T			B=3T			B=4T			B=5T			B=6T
Idc (nA)	Vx (µV)		Idc (nA)	Vx (µV)		Idc (nA)	Vx (µV)		Idc (nA)	Vx (µV)		Idc (nA)	Vx (µV)		Idc (nA)	Vx (µV)		Idc (nA)	Vx (µV)
1.49782e-07	5.45182e-05		1.498e-07	0.000146182		1.49786e-07	0.00028966		1.49757e-07	0.000483128		1.49673e-07	0.000756898		1.49647e-07	0.00108		1.49585e-07	0.00147
1.49779e-07	5.45083e-05		1.49803e-07	0.000146371		1.49794e-07	0.00028955		1.49746e-07	0.000483265		1.49674e-07	0.000756783		1.49649e-07	0.00108		1.49585e-07	0.00147
1.49581e-07	5.39334e-05		1.49801e-07	0.000146543		1.49786e-07	0.000289455		1.49747e-07	0.000483378		1.49682e-07	0.000756815		1.49656e-07	0.00108		1.4958e-07	0.00147
1.49583e-07	5.39372e-05		1.49303e-07	0.000144319		1.49295e-07	0.000287031		1.49258e-07	0.000479415		1.49172e-07	0.000751713		1.49146e-07	0.00107		1.49081e-07	0.00146
1.49384e-07	5.33535e-05		1.49294e-07	0.000144429		1.49287e-07	0.000286971		1.49248e-07	0.000479316		1.49178e-07	0.000751637		1.49145e-07	0.00107		1.49085e-07	0.00146
1.49384e-07	5.33535e-05		1.48801e-07	0.000142992		1.48792e-07	0.000284302		1.48762e-07	0.000475148		1.48683e-07	0.000746058		1.48646e-07	0.00107		1.4859e-07	0.00145
1.49175e-07	5.27415e-05		1.48797e-07	0.000142898		1.48789e-07	0.000283043		1.48752e-07	0.00047519		1.48678e-07	0.000746095		1.48651e-07	0.00107		1.48588e-07	0.00145
1.49185e-07	5.27689e-05		1.48308e-07	0.000139884		1.48291e-07	0.000280323		1.48254e-07	0.000471219		1.48182e-07	0.000741077		1.48151e-07	0.00106		1.4809e-07	0.00144
1.48986e-07	5.21838e-05		1.48304e-07	0.000139919		1.48292e-07	0.000280255		1.48257e-07	0.000471246		1.48175e-07	0.000741056		1.4815e-07	0.00106		1.48094e-07	0.00144
1.48985e-07	5.21814e-05		1.47811e-07	0.000138627		1.47795e-07	0.000277308		1.47763e-07	0.000467125		1.47685e-07	0.000734659		1.47652e-07	0.00105		1.476e-07	0.00144
1.48784e-07	5.1585e-05		1.47809e-07	0.00013857		1.47791e-07	0.000278361		1.47767e-07	0.00046703		1.47687e-07	0.000734757		1.47649e-07	0.00105		1.47598e-07	0.00144
1.48786e-07	5.15886e-05		1.47306e-07	0.000136207		1.47291e-07	0.000273212		1.47261e-07	0.000462687		1.47185e-07	0.000729582		1.47155e-07	0.00105		1.47101e-07	0.00143
1.48583e-07	5.09742e-05		1.47309e-07	0.00013626		1.47292e-07	0.000273314		1.47255e-07	0.000462707		1.47184e-07	0.000729668		1.47156e-07	0.00105		1.47096e-07	0.00143
1.48586e-07	5.09859e-05		1.46807e-07	0.000135119		1.46785e-07	0.000271582		1.4676e-07	0.000459119		1.46686e-07	0.000723305		1.4666e-07	0.00104		1.466e-07	0.00142
1.4839e-07	5.03629e-05		1.46805e-07	0.000135035		1.46797e-07	0.000271548		1.46759e-07	0.000459021		1.46682e-07	0.000723203		1.46655e-07	0.00104		1.46598e-07	0.00142
1.48388e-07	5.0355e-05		1.46309e-07	0.000133285		1.46296e-07	0.000268355		1.46261e-07	0.000455125		1.46189e-07	0.00071793		1.46158e-07	0.00103		1.46097e-07	0.00141
1.48191e-07	4.97535e-05		1.46307e-07	0.000133188		1.46286e-07	0.000268299		1.46261e-07	0.000455048		1.46181e-07	0.0007179		1.46155e-07	0.00103		1.46099e-07	0.00141
1.48187e-07	4.97397e-05		1.4581e-07	0.000130854		1.4579e-07	0.000265317		1.45772e-07	0.000450508		1.45687e-07	0.000712271		1.45657e-07	0.00103		1.45597e-07	0.0014
1.47993e-07	4.92157e-05		1.45813e-07	0.000130897		1.45792e-07	0.000265285		1.45762e-07	0.00045046		1.45692e-07	0.000712278		1.45662e-07	0.00103		1.45602e-07	0.0014
1.47985e-07	4.91944e-05		1.45315e-07	0.000129235		1.45298e-07	0.000263381		1.45267e-07	0.000446733		1.45194e-07	0.0007079		1.4516e-07	0.00102		1.45105e-07	0.0014
1.47788e-07	4.87329e-05		1.4531e-07	0.000129171		1.45295e-07	0.000261758		1.45257e-07	0.000446678		1.45189e-07	0.000707771		1.4516e-07	0.00102		1.45104e-07	0.0014
1.4779e-07	4.8738e-05		1.44811e-07	0.000126974		1.44796e-07	0.000259099		1.44769e-07	0.000442206		1.44693e-07	0.000701908		1.44663e-07	0.00101		1.44607e-07	0.00139
1.47593e-07	4.83394e-05		1.44807e-07	0.000127011		1.44795e-07	0.000259079		1.44765e-07	0.000442226		1.44695e-07	0.000701879		1.44661e-07	0.00101		1.44601e-07	0.00139
1.47591e-07	4.83333e-05		1.44314e-07	0.000124779		1.44297e-07	0.000256054		1.44272e-07	0.000437817		1.44194e-07	0.000695983		1.44163e-07	0.00101		1.44105e-07	0.00138
1.47384e-07	4.80007e-05		1.4431e-07	0.00012481		1.44303e-07	0.000256038		1.44264e-07	0.000437959		1.44195e-07	0.000696025		1.44165e-07	0.00101		1.44103e-07	0.00138
1.47394e-07	4.80161e-05		1.43813e-07	0.000123354		1.43803e-07	0.000254506		1.43774e-07	0.000433893		1.43697e-07	0.000691274		1.43663e-07	0.001		1.43611e-07	0.00137
1.47192e-07	4.78061e-05		1.43809e-07	0.000123384		1.438e-07	0.000253312		1.43768e-07	0.000433971		1.43693e-07	0.000691296		1.43665e-07	0.001		1.43614e-07	0.00137
1.47183e-07	4.78062e-05		1.43319e-07	0.000121235		1.433e-07	0.00025157		1.43272e-07	0.000430669		1.43193e-07	0.000686265		1.43166e-07	0.000992495		1.43109e-07	0.00136
1.46987e-07	4.774e-05		1.43313e-07	0.000121242		1.43302e-07	0.000250498		1.43266e-07	0.000430633		1.43189e-07	0.0006862		1.43166e-07	0.000992538		1.43112e-07	0.00136
1.46986e-07	4.77403e-05		1.42812e-07	0.000120053		1.42799e-07	0.000247845		1.42771e-07	0.000426407		1.42696e-07	0.000680185		1.42666e-07	0.000987137		1.42611e-07	0.00135
1.46791e-07	4.77485e-05		1.42815e-07	0.000120119		1.42798e-07	0.000247824		1.42772e-07	0.000426402		1.42694e-07	0.000680171		1.42668e-07	0.000987144		1.42617e-07	0.00135
1.46787e-07	4.77488e-05		1.42313e-07	0.000119012		1.42302e-07	0.000245828		1.42272e-07	0.000422335		1.422e-07	0.000674824		1.42167e-07	0.000980357		1.4212e-07	0.00134
1.46589e-07	4.77448e-05		1.42309e-07	0.000117902		1.42303e-07	0.000243167		1.4227e-07	0.000422413		1.42196e-07	0.000674955		1.42166e-07	0.000980371		1.42114e-07	0.00134
1.46582e-07	4.77403e-05		1.41818e-07	0.00011729		1.418e-07	0.000241609		1.41778e-07	0.000418402		1.41698e-07	0.000670025		1.41675e-07	0.000973647		1.41619e-07	0.00134
1.46383e-07	4.76619e-05		1.41816e-07	0.000115831		1.41802e-07	0.000241688		1.41776e-07	0.000418413		1.41706e-07	0.000670081		1.41672e-07	0.000973552		1.41619e-07	0.00134
1.46388e-07	4.76672e-05		1.41317e-07	0.000114432		1.41305e-07	0.000239115		1.41279e-07	0.000414314		1.41211e-07	0.000664762		1.41172e-07	0.000966766		1.41118e-07	0.00133
1.46185e-07	4.75313e-05		1.41313e-07	0.0001144		1.41302e-07	0.000239048		1.41275e-07	0.000414413		1.41202e-07	0.000665982		1.41168e-07	0.000966735		1.41117e-07	0.00133
1.46186e-07	4.75321e-05		1.40822e-07	0.000112803		1.40804e-07	0.000237043		1.40786e-07	0.000410484		1.407e-07	0.000659781		1.40674e-07	0.000960082		1.40617e-07	0.00132
1.45994e-07	4.73954e-05		1.40818e-07	0.000112754		1.40805e-07	0.000237007		1.40776e-07	0.000410481		1.40696e-07	0.000659672		1.40675e-07	0.000960125		1.40618e-07	0.00132
1.45989e-07	4.73917e-05		1.40321e-07	0.000110857		1.40307e-07	0.000233677		1.40277e-07	0.000406875		1.40202e-07	0.000654732		1.40173e-07	0.00095303		1.40122e-07	0.00131
1.45796e-07	4.72096e-05		1.40318e-07	0.00011088		1.40307e-07	0.00023363		1.40276e-07	0.000406923		1.402e-07	0.000654597		1.40172e-07	0.000952869		1.40123e-07	0.00131
1.45795e-07	4.72083e-05		1.39821e-07	0.000108884		1.39808e-07	0.00023253		1.39781e-07	0.000403255		1.39704e-07	0.000649421		1.39675e-07	0.000946706		1.39626e-07	0.0013
1.45592e-07	4.69186e-05		1.39819e-07	0.000108919		1.39806e-07	0.00023063		1.39777e-07	0.000403207		1.39706e-07	0.000649325		1.39681e-07	0.000946774		1.39627e-07	0.0013
1.45592e-07	4.69185e-05		1.39321e-07	0.000107371		1.3931e-07	0.000229223		1.39281e-07	0.000399261		1.39205e-07	0.000643765		1.39174e-07	0.000940431		1.39126e-07	0.0013
1.45389e-07	4.65365e-05		1.39326e-07	0.000107373		1.39309e-07	0.000229209		1.39277e-07	0.000399248		1.3921e-07	0.000643724		1.39177e-07	0.000940258		1.39127e-07	0.0013
1.45395e-07	4.65492e-05		1.38818e-07	0.000105123		1.38811e-07	0.000226065		1.38777e-07	0.000395886		1.38714e-07	0.000638609		1.38675e-07	0.00093342		1.38626e-07	0.00129
1.45194e-07	4.61421e-05		1.38818e-07	0.000105121		1.3881e-07	0.000225		1.38777e-07	0.000395877		1.3871e-07	0.000638624		1.38682e-07	0.000933339		1.38628e-07	0.00129
1.45193e-07	4.61405e-05		1.38326e-07	0.000103123		1.38306e-07	0.000222702		1.38287e-07	0.000392094		1.3822e-07	0.000633318		1.38185e-07	0.000926574		1.38135e-07	0.00128
1.44993e-07	4.57417e-05		1.38325e-07	0.00010315		1.38305e-07	0.000222667		1.38289e-07	0.000391921		1.38212e-07	0.00063338		1.38183e-07	0.000926641		1.38131e-07	0.00128
1.44997e-07	4.57484e-05		1.3782e-07	0.000101731		1.37807e-07	0.00022021		1.37791e-07	0.000388543		1.37712e-07	0.000628353		1.37687e-07	0.000919913		1.37635e-07	0.00127
1.44792e-07	4.54032e-05		1.37825e-07	0.000101787		1.37811e-07	0.000218747		1.3778e-07	0.000388466		1.37715e-07	0.000628304		1.37684e-07	0.000919857		1.37631e-07	0.00127
1.44795e-07	4.54091e-05		1.37321e-07	9.96099e-05		1.37311e-07	0.000217089		1.37285e-07	0.000384127		1.37219e-07	0.000624143		1.37181e-07	0.000913721		1.37134e-07	0.00126
1.44593e-07	4.51576e-05		1.37324e-07	9.96164e-05		1.37309e-07	0.000217114		1.37284e-07	0.000384034		1.37216e-07	0.000624148		1.37185e-07	0.000913771		1.37135e-07	0.00127
1.4459e-07	4.51556e-05		1.36828e-07	9.95166e-05		1.36812e-07	0.000214658		1.36787e-07	0.000379964		1.36714e-07	0.000619414		1.36691e-07	0.000906735		1.36635e-07	0.00126
1.44385e-07	4.4942e-05		1.36826e-07	9.80803e-05		1.36814e-07	0.000215162		1.36786e-07	0.000380009		1.36716e-07	0.000619276		1.36683e-07	0.000906643		1.36633e-07	0.00126
1.44393e-07	4.49491e-05		1.36328e-07	9.67598e-05		1.36316e-07	0.000211908		1.36283e-07	0.000376638		1.36218e-07	0.000614784		1.36195e-07	0.00090069		1.36134e-07	0.00125
1.44191e-07	4.47284e-05		1.36332e-07	9.66945e-05		1.36322e-07	0.000212956		1.36287e-07	0.000376598		1.3622e-07	0.000615002		1.36186e-07	0.000900542		1.3614e-07	0.00125
1.44193e-07	4.47314e-05		1.35833e-07	9.46691e-05		1.35814e-07	0.00020832		1.3579e-07	0.000373562		1.35727e-07	0.000609896		1.35691e-07	0.00089415		1.35644e-07	0.00124
1.4399e-07	4.4493e-05		1.35829e-07	9.46804e-05		1.35812e-07	0.000208474		1.35786e-07	0.000373519		1.35723e-07	0.000608375		1.35688e-07	0.000894103		1.35645e-07	0.00124
1.43993e-07	4.44955e-05		1.3533e-07	9.33717e-05		1.3532e-07	0.000206348		1.35284e-07	0.000368687		1.35227e-07	0.000604218		1.35194e-07	0.000887223		1.35142e-07	0.00123
1.43794e-07	4.42637e-05		1.35328e-07	9.33953e-05		1.35316e-07	0.000206351		1.35292e-07	0.000368702		1.35221e-07	0.000603086		1.35187e-07	0.000887265		1.35142e-07	0.00123
1.43793e-07	4.42627e-05		1.34834e-07	9.33209e-05		1.34817e-07	0.000202654		1.3479e-07	0.000365299		1.34728e-07	0.000598435		1.34697e-07	0.000881104		1.34646e-07	0.00123
1.43599e-07	4.40636e-05		1.34829e-07	9.20841e-05		1.34818e-07	0.000205165		1.34788e-07	0.000365266		1.34725e-07	0.00059845		1.34698e-07	0.000881177		1.34646e-07	0.00123
1.43594e-07	4.40598e-05		1.34337e-07	9.05056e-05		1.34318e-07	0.000201596		1.3429e-07	0.000361412		1.34232e-07	0.000593517		1.34195e-07	0.000875335		1.34152e-07	0.00122
1.43399e-07	4.38814e-05		1.34331e-07	9.03885e-05		1.34321e-07	0.000201554		1.34291e-07	0.000361412		1.34222e-07	0.000593442		1.34196e-07	0.000875202		1.3415e-07	0.00122
1.43392e-07	4.38768e-05		1.33831e-07	8.84852e-05		1.33826e-07	0.000198406		1.33794e-07	0.000357442		1.33731e-07	0.000588144		1.33702e-07	0.000869141		1.33653e-07	0.00121
1.43194e-07	4.36525e-05		1.33834e-07	8.8561e-05		1.33823e-07	0.000198429		1.33795e-07	0.000357413		1.33727e-07	0.000588121		1.33698e-07	0.000868909		1.33646e-07	0.00121
1.43194e-07	4.36531e-05		1.33333e-07	8.7022e-05		1.33324e-07	0.000196345		1.33294e-07	0.000354416		1.33228e-07	0.000584106		1.33198e-07	0.00086225		1.33154e-07	0.0012
1.43e-07	4.33761e-05		1.33328e-07	8.70921e-05		1.33317e-07	0.000196319		1.33293e-07	0.000353243		1.33226e-07	0.000584027		1.33196e-07	0.000862246		1.33149e-07	0.0012
1.42994e-07	4.33683e-05		1.32833e-07	8.70591e-05		1.32817e-07	0.000193614		1.32794e-07	0.000350462		1.32732e-07	0.000579363		1.32703e-07	0.000856279		1.32653e-07	0.00119
1.42791e-07	4.30054e-05		1.32834e-07	8.58966e-05		1.3282e-07	0.000193605		1.32796e-07	0.000350386		1.32729e-07	0.000579234		1.32703e-07	0.000856233		1.32651e-07	0.00119
1.42795e-07	4.30144e-05		1.3234e-07	8.48872e-05		1.32322e-07	0.000191475		1.32298e-07	0.000346459		1.32243e-07	0.000574643		1.32199e-07	0.000850785		1.32155e-07	0.00119
1.42595e-07	4.25876e-05		1.32337e-07	8.50098e-05		1.32326e-07	0.000191416		1.32295e-07	0.000346474		1.32232e-07	0.000574604		1.32201e-07	0.000849415		1.32162e-07	0.00119
1.42592e-07	4.25808e-05		1.31843e-07	8.2945e-05		1.31822e-07	0.000188361		1.31797e-07	0.000342326		1.31733e-07	0.000569379		1.31709e-07	0.000842616		1.31662e-07	0.00118
1.42398e-07	4.21424e-05		1.31838e-07	8.30201e-05		1.31826e-07	0.000188357		1.31802e-07	0.000342401		1.31734e-07	0.000569361		1.31703e-07	0.00084267		1.31652e-07	0.00118
1.42392e-07	4.21266e-05		1.31335e-07	8.19142e-05		1.31323e-07	0.000185968		1.31299e-07	0.000338801		1.31237e-07	0.000564031		1.31203e-07	0.000836672		1.31155e-07	0.00117
1.42197e-07	4.16558e-05		1.31335e-07	8.19438e-05		1.31319e-07	0.000186046		1.31297e-07	0.00033886		1.31235e-07	0.000564139		1.31201e-07	0.000836711		1.31153e-07	0.00117
1.42189e-07	4.16354e-05		1.30838e-07	8.06083e-05		1.30828e-07	0.000181554		1.30795e-07	0.000336171		1.30733e-07	0.000558136		1.30707e-07	0.000830692		1.30652e-07	0.00116
1.4199e-07	4.11405e-05		1.3084e-07	7.92357e-05		1.30829e-07	0.000183643		1.30795e-07	0.000336143		1.30734e-07	0.000558165		1.30703e-07	0.00083065		1.3066e-07	0.00116
1.41998e-07	4.11601e-05		1.30338e-07	7.79551e-05		1.30323e-07	0.000182004		1.303e-07	0.000332838		1.30237e-07	0.000553342		1.30213e-07	0.000824136		1.30158e-07	0.00115
1.41802e-07	4.06978e-05		1.30341e-07	7.78493e-05		1.30324e-07	0.000180386		1.30298e-07	0.000332717		1.30235e-07	0.000553285		1.3021e-07	0.000824098		1.30164e-07	0.00115
1.41799e-07	4.06913e-05		1.29841e-07	7.64856e-05		1.2983e-07	0.000177062		1.29804e-07	0.000329104		1.29739e-07	0.000548592		1.29705e-07	0.000817768		1.29663e-07	0.00115
1.41599e-07	4.02533e-05		1.29839e-07	7.64654e-05		1.29831e-07	0.000177077		1.29803e-07	0.000328998		1.29736e-07	0.000548596		1.29709e-07	0.00081785		1.29659e-07	0.00115
1.41598e-07	4.0251e-05		1.29341e-07	7.63498e-05		1.29327e-07	0.000175425		1.29304e-07	0.000324266		1.29241e-07	0.000543824		1.29209e-07	0.000811707		1.29162e-07	0.00114
1.41401e-07	3.9846e-05		1.29341e-07	7.46405e-05		1.29327e-07	0.000174268		1.29298e-07	0.000324366		1.29235e-07	0.000544923		1.29207e-07	0.000811826		1.29163e-07	0.00114
1.41394e-07	3.98316e-05		1.28844e-07	7.35324e-05		1.28834e-07	0.000172559		1.28807e-07	0.000321255		1.28741e-07	0.000540079		1.28709e-07	0.000805417		1.28665e-07	0.00113
1.41204e-07	3.94576e-05		1.28837e-07	7.35633e-05		1.28831e-07	0.000172507		1.288e-07	0.00032129		1.28739e-07	0.000540097		1.28707e-07	0.000806495		1.28663e-07	0.00113
1.41196e-07	3.94389e-05		1.28345e-07	7.2387e-05		1.28328e-07	0.000170316		1.28313e-07	0.000318552		1.2825e-07	0.000534743		1.28211e-07	0.000798977		1.28163e-07	0.00112
1.41002e-07	3.90499e-05		1.28343e-07	7.23816e-05		1.28329e-07	0.000170237		1.28312e-07	0.000318459		1.28244e-07	0.000534844		1.28211e-07	0.000799112		1.28167e-07	0.00112
1.41e-07	3.90451e-05		1.27843e-07	7.09172e-05		1.27833e-07	0.000168226		1.2781e-07	0.000314606		1.27742e-07	0.000530692		1.27718e-07	0.000792933		1.27668e-07	0.00112
1.40804e-07	3.86397e-05		1.27842e-07	7.0944e-05		1.27834e-07	0.000168206		1.27808e-07	0.000314561		1.27745e-07	0.000530659		1.27715e-07	0.000792982		1.27666e-07	0.00112
1.40802e-07	3.86364e-05		1.2734e-07	6.96221e-05		1.27333e-07	0.000165012		1.27307e-07	0.000311206		1.27243e-07	0.000525473		1.27216e-07	0.000786404		1.2717e-07	0.00111
1.40602e-07	3.82338e-05		1.27343e-07	6.96486e-05		1.27336e-07	0.000166913		1.27309e-07	0.000311207		1.27242e-07	0.000525471		1.27214e-07	0.000786442		1.27171e-07	0.00111
1.40599e-07	3.82279e-05		1.26845e-07	6.72777e-05		1.26835e-07	0.000163578		1.26806e-07	0.000307552		1.26749e-07	0.000521268		1.26718e-07	0.000780751		1.26675e-07	0.0011
1.40402e-07	3.78284e-05		1.26839e-07	6.73669e-05		1.26832e-07	0.00016352		1.26804e-07	0.000307543		1.26745e-07	0.00052136		1.26719e-07	0.000780694		1.26672e-07	0.0011
1.404e-07	3.78242e-05		1.2634e-07	6.62587e-05		1.26338e-07	0.000160567		1.26315e-07	0.000304226		1.26253e-07	0.000517175		1.2622e-07	0.000775342		1.26172e-07	0.00109
1.40199e-07	3.74494e-05		1.26345e-07	6.62937e-05		1.26332e-07	0.000160698		1.26311e-07	0.000304218		1.26249e-07	0.000517085		1.26222e-07	0.000775223		1.26171e-07	0.00109
1.40198e-07	3.74463e-05		1.25842e-07	6.48903e-05		1.25831e-07	0.000160578		1.25811e-07	0.000300606		1.25743e-07	0.00051169		1.25718e-07	0.000768415		1.25669e-07	0.00108
1.39998e-07	3.7103e-05		1.25843e-07	6.48769e-05		1.25833e-07	0.000158717		1.2581e-07	0.000300609		1.25746e-07	0.000511731		1.2572e-07	0.000769717		1.25676e-07	0.00108
1.39997e-07	3.71023e-05		1.25344e-07	6.35954e-05		1.25338e-07	0.000156847		1.25316e-07	0.000297644		1.25245e-07	0.000507237		1.25223e-07	0.000763913		1.25174e-07	0.00108
1.39801e-07	3.67573e-05		1.25346e-07	6.36255e-05		1.25331e-07	0.000156879		1.25311e-07	0.000297527		1.25251e-07	0.000507105		1.25223e-07	0.00076217		1.2518e-07	0.00108
1.39796e-07	3.67497e-05		1.24854e-07	6.26633e-05		1.24835e-07	0.000153043		1.24816e-07	0.000293953		1.24753e-07	0.000501791		1.24726e-07	0.000755674		1.24682e-07	0.00107
1.39598e-07	3.63952e-05		1.24852e-07	6.26714e-05		1.24845e-07	0.000153106		1.24814e-07	0.000293934		1.24751e-07	0.000501727		1.24722e-07	0.000755863		1.24677e-07	0.00107
1.39605e-07	3.64082e-05		1.24346e-07	6.25666e-05		1.24337e-07	0.000151735		1.24313e-07	0.000290748		1.24249e-07	0.000496508		1.24228e-07	0.000749932		1.24178e-07	0.00106
1.39404e-07	3.60491e-05		1.24354e-07	6.15253e-05		1.24339e-07	0.000151733		1.24318e-07	0.000290713		1.24249e-07	0.000496548		1.24226e-07	0.00074998		1.24179e-07	0.00106
1.39401e-07	3.60423e-05		1.23849e-07	6.00373e-05		1.23841e-07	0.000151613		1.23818e-07	0.000286633		1.23752e-07	0.000491575		1.23727e-07	0.00074229		1.23683e-07	0.00105
1.39207e-07	3.57023e-05		1.23851e-07	6.00756e-05		1.23841e-07	0.000149388		1.23814e-07	0.000286608		1.2375e-07	0.000491618		1.2373e-07	0.000743465		1.2368e-07	0.00105
1.39203e-07	3.56972e-05		1.23351e-07	5.89183e-05		1.23339e-07	0.000146037		1.2332e-07	0.000283552		1.23252e-07	0.000487252		1.2323e-07	0.000738279		1.2318e-07	0.00105
1.39002e-07	3.54065e-05		1.23349e-07	5.88827e-05		1.23341e-07	0.000147485		1.23318e-07	0.000283585		1.23252e-07	0.000487228		1.2323e-07	0.000736924		1.23185e-07	0.00105
1.39006e-07	3.54115e-05		1.22853e-07	5.75959e-05		1.22844e-07	0.000145873		1.22824e-07	0.000280606		1.22755e-07	0.000482765		1.22732e-07	0.000731768		1.22689e-07	0.00104
1.38802e-07	3.52349e-05		1.22851e-07	5.77417e-05		1.22842e-07	0.000145752		1.22821e-07	0.000280551		1.22757e-07	0.000482771		1.22735e-07	0.000731784		1.22685e-07	0.00104
1.38801e-07	3.5234e-05		1.22354e-07	5.77182e-05		1.22341e-07	0.000143		1.22324e-07	0.000277459		1.22258e-07	0.000477759		1.22235e-07	0.000726007		1.22185e-07	0.00103
1.38606e-07	3.51809e-05		1.22351e-07	5.59591e-05		1.22338e-07	0.000143042		1.22319e-07	0.000277411		1.22258e-07	0.000477828		1.22234e-07	0.000724907		1.22188e-07	0.00103
1.38604e-07	3.51796e-05		1.21857e-07	5.59022e-05		1.21841e-07	0.000139592		1.21822e-07	0.00027365		1.21758e-07	0.000472086		1.21734e-07	0.000719341		1.21687e-07	0.00102
1.38407e-07	3.51776e-05		1.21854e-07	5.57849e-05		1.21843e-07	0.000141185		1.21818e-07	0.000273597		1.21764e-07	0.000472025		1.21732e-07	0.000719375		1.21685e-07	0.00102
1.384e-07	3.51788e-05		1.21348e-07	5.37072e-05		1.21337e-07	0.000138029		1.21323e-07	0.000269794		1.21264e-07	0.000467783		1.21235e-07	0.000714157		1.21184e-07	0.00102
1.38204e-07	3.51565e-05		1.21354e-07	5.37167e-05		1.21339e-07	0.000138132		1.21318e-07	0.000269897		1.21264e-07	0.000467839		1.21234e-07	0.000714135		1.2119e-07	0.00102
1.38199e-07	3.51575e-05		1.20854e-07	5.36281e-05		1.20844e-07	0.000135324		1.20824e-07	0.000267233		1.20763e-07	0.000462344		1.20741e-07	0.000708131		1.20692e-07	0.00101
1.38006e-07	3.51157e-05		1.20859e-07	5.23771e-05		1.20843e-07	0.000135291		1.20824e-07	0.000267166		1.20769e-07	0.000462371		1.2074e-07	0.000708048		1.20689e-07	0.00101
1.38008e-07	3.51166e-05		1.20355e-07	5.24026e-05		1.20342e-07	0.000133832		1.20324e-07	0.000263986		1.20268e-07	0.000458154		1.20237e-07	0.000701912		1.20198e-07	0.001
1.37806e-07	3.51422e-05		1.20349e-07	5.23742e-05		1.20341e-07	0.000133752		1.20323e-07	0.000263956		1.20262e-07	0.000458044		1.2024e-07	0.000700811		1.20193e-07	0.001
1.37809e-07	3.51414e-05		1.19852e-07	5.10731e-05		1.19843e-07	0.000130419		1.19823e-07	0.000260521		1.19761e-07	0.000453602		1.19742e-07	0.000695416		1.19692e-07	0.000993153
1.37607e-07	3.5257e-05		1.19853e-07	5.09557e-05		1.19846e-07	0.00013055		1.19826e-07	0.00026052		1.19766e-07	0.000453634		1.1974e-07	0.000695311		1.19695e-07	0.000993197
1.37609e-07	3.5255e-05		1.19355e-07	4.97116e-05		1.19345e-07	0.000130433		1.19323e-07	0.000257007		1.19269e-07	0.000449309		1.19241e-07	0.000689128		1.19193e-07	0.000985577
1.37403e-07	3.54109e-05		1.19354e-07	4.97281e-05		1.19344e-07	0.0001283		1.19325e-07	0.000257077		1.19265e-07	0.000449254		1.19244e-07	0.000690276		1.19196e-07	0.000985702
1.37405e-07	3.54108e-05		1.18856e-07	4.95768e-05		1.18851e-07	0.000127148		1.18825e-07	0.000254246		1.1877e-07	0.000444714		1.18747e-07	0.000684319		1.18701e-07	0.000978919
1.3721e-07	3.54722e-05		1.18855e-07	4.84521e-05		1.18852e-07	0.000127286		1.18829e-07	0.000254167		1.18775e-07	0.000444688		1.18749e-07	0.000684257		1.18701e-07	0.000978884
1.37208e-07	3.54734e-05		1.18361e-07	4.72195e-05		1.1835e-07	0.000126108		1.18331e-07	0.00025108		1.18276e-07	0.000440138		1.18245e-07	0.000678288		1.18201e-07	0.000971469
1.37008e-07	3.54036e-05		1.18355e-07	4.72143e-05		1.18347e-07	0.000126023		1.18327e-07	0.000251092		1.18274e-07	0.000440124		1.18247e-07	0.000678277		1.182e-07	0.000971376
1.37011e-07	3.54044e-05		1.17861e-07	4.7059e-05		1.17854e-07	0.000123354		1.17826e-07	0.0002478		1.17778e-07	0.000435757		1.17744e-07	0.000671819		1.17705e-07	0.000962084
1.36811e-07	3.52643e-05		1.17858e-07	4.53194e-05		1.1785e-07	0.000123358		1.17826e-07	0.000247812		1.17776e-07	0.000435595		1.17746e-07	0.000671893		1.17705e-07	0.000962063
1.36805e-07	3.52592e-05		1.17363e-07	4.53077e-05		1.1735e-07	0.000122091		1.17327e-07	0.000244244		1.17281e-07	0.000430966		1.17246e-07	0.000666078		1.172e-07	0.000955124
1.36612e-07	3.51612e-05		1.17357e-07	4.5242e-05		1.17347e-07	0.000122223		1.17326e-07	0.000244234		1.17273e-07	0.000431065		1.17248e-07	0.00066618		1.17205e-07	0.000955084
1.36608e-07	3.51586e-05		1.16862e-07	4.37802e-05		1.16853e-07	0.000120116		1.16831e-07	0.000241191		1.16777e-07	0.000426902		1.16753e-07	0.000660989		1.16705e-07	0.000947459
1.36403e-07	3.5147e-05		1.16859e-07	4.37813e-05		1.16852e-07	0.000118669		1.1683e-07	0.000241224		1.16774e-07	0.000426919		1.16749e-07	0.000659587		1.16704e-07	0.000947427
1.36408e-07	3.51466e-05		1.16358e-07	4.3735e-05		1.16349e-07	0.000118542		1.16326e-07	0.00023818		1.16279e-07	0.000422307		1.16251e-07	0.000654511		1.16206e-07	0.000939731
1.36201e-07	3.51626e-05		1.16366e-07	4.36282e-05		1.16354e-07	0.000116111		1.1633e-07	0.000238276		1.16277e-07	0.000422343		1.16253e-07	0.000653457		1.16209e-07	0.000939757
1.36211e-07	3.51625e-05		1.15865e-07	4.17596e-05		1.15851e-07	0.000113832		1.15833e-07	0.000235719		1.15777e-07	0.000418311		1.15748e-07	0.000647754		1.15701e-07	0.000932256
1.36012e-07	3.51116e-05		1.15859e-07	4.28499e-05		1.15851e-07	0.000115976		1.1583e-07	0.000235631		1.15776e-07	0.000418377		1.1575e-07	0.000647753		1.15702e-07	0.000932254
1.3601e-07	3.5111e-05		1.15361e-07	4.06124e-05		1.15354e-07	0.0001135		1.15332e-07	0.000232048		1.1528e-07	0.000414345		1.15251e-07	0.00064368		1.15208e-07	0.000924506
1.35806e-07	3.4915e-05		1.15359e-07	4.06866e-05		1.15353e-07	0.00011347		1.15331e-07	0.000232047		1.1528e-07	0.000414254		1.15254e-07	0.000643598		1.15205e-07	0.000924537
1.35809e-07	3.49205e-05		1.14863e-07	4.06125e-05		1.14853e-07	0.000111237		1.14838e-07	0.000228059		1.14784e-07	0.000409549		1.14759e-07	0.000636828		1.14713e-07	0.000918275
1.35605e-07	3.4603e-05		1.14862e-07	4.04606e-05		1.1485e-07	0.000111172		1.14832e-07	0.000228299		1.14781e-07	0.000409481		1.1476e-07	0.000636825		1.14713e-07	0.000918138
1.35615e-07	3.46187e-05		1.14364e-07	3.87956e-05		1.14355e-07	0.000108437		1.14337e-07	0.000225707		1.14284e-07	0.000405236		1.14255e-07	0.000632191		1.14215e-07	0.000910391
1.35407e-07	3.42696e-05		1.14364e-07	3.88797e-05		1.14356e-07	0.000109575		1.14331e-07	0.000225677		1.14283e-07	0.000405161		1.14258e-07	0.000630864		1.14208e-07	0.000910368
1.35401e-07	3.42568e-05		1.1386e-07	3.77872e-05		1.13855e-07	0.000106988		1.13837e-07	0.000222689		1.1378e-07	0.000400136		1.13762e-07	0.000625653		1.13716e-07	0.000903488
1.35204e-07	3.39198e-05		1.13861e-07	3.78293e-05		1.13855e-07	0.000105659		1.13835e-07	0.000222685		1.13781e-07	0.000400181		1.13755e-07	0.000625529		1.13713e-07	0.000903362
1.35205e-07	3.3922e-05		1.13359e-07	3.77617e-05		1.13352e-07	0.000104412		1.13336e-07	0.000219665		1.13282e-07	0.000396282		1.13258e-07	0.000619238		1.13217e-07	0.000896288
1.35002e-07	3.35244e-05		1.13359e-07	3.76765e-05		1.13357e-07	0.000104367		1.13338e-07	0.000219634		1.13284e-07	0.000396182		1.13256e-07	0.000620354		1.13212e-07	0.000896226
1.35006e-07	3.35336e-05		1.12865e-07	3.59139e-05		1.1286e-07	0.000102517		1.12837e-07	0.000216653		1.12786e-07	0.000391715		1.12765e-07	0.00061436		1.12718e-07	0.000888215
1.34802e-07	3.30655e-05		1.12862e-07	3.59591e-05		1.12858e-07	0.000102598		1.12839e-07	0.000216674		1.12785e-07	0.000391747		1.12763e-07	0.000613229		1.12718e-07	0.000889387
1.34809e-07	3.30812e-05		1.12364e-07	3.59359e-05		1.12359e-07	0.000102219		1.12338e-07	0.000213807		1.12287e-07	0.000387678		1.12264e-07	0.000608546		1.12219e-07	0.000881822
1.34608e-07	3.26065e-05		1.12364e-07	3.5844e-05		1.12357e-07	0.000101166		1.12336e-07	0.00021371		1.12286e-07	0.00038764		1.12264e-07	0.00060865		1.12219e-07	0.000881832
1.34605e-07	3.26031e-05		1.11859e-07	3.46653e-05		1.11855e-07	0.000101016		1.11838e-07	0.000210915		1.11785e-07	0.000383356		1.11766e-07	0.000603627		1.11722e-07	0.000874185
1.34415e-07	3.22188e-05		1.11865e-07	3.46277e-05		1.1186e-07	9.96321e-05		1.1184e-07	0.000210858		1.11784e-07	0.000383252		1.11762e-07	0.000603859		1.11722e-07	0.000874237
1.34412e-07	3.22115e-05		1.11372e-07	3.3553e-05		1.11365e-07	9.72216e-05		1.11338e-07	0.000207856		1.11289e-07	0.000378758		1.11268e-07	0.000598154		1.11229e-07	0.000866647
1.34211e-07	3.19133e-05		1.11373e-07	3.36485e-05		1.11364e-07	9.76603e-05		1.1134e-07	0.000207873		1.11289e-07	0.000378823		1.11268e-07	0.000597037		1.11223e-07	0.000866646
1.34207e-07	3.19113e-05		1.1087e-07	3.25338e-05		1.10863e-07	9.62493e-05		1.10839e-07	0.000204999		1.10796e-07	0.000374251		1.10769e-07	0.000592628		1.10729e-07	0.000859091
1.3401e-07	3.17341e-05		1.10868e-07	3.25843e-05		1.10865e-07	9.62764e-05		1.10836e-07	0.000204915		1.10787e-07	0.000374283		1.10766e-07	0.000591038		1.10725e-07	0.000859085
1.34009e-07	3.17337e-05		1.10368e-07	3.25631e-05		1.10362e-07	9.38613e-05		1.10342e-07	0.000201626		1.1029e-07	0.000371214		1.10265e-07	0.000586928		1.10223e-07	0.000852285
1.3381e-07	3.16484e-05		1.1037e-07	3.24635e-05		1.10361e-07	9.5108e-05		1.10336e-07	0.000202744		1.10286e-07	0.000369964		1.10269e-07	0.000585006		1.10226e-07	0.000852227
1.33811e-07	3.16487e-05		1.09871e-07	3.0702e-05		1.09861e-07	9.37205e-05		1.09846e-07	0.000199326		1.09793e-07	0.000365477		1.09771e-07	0.000580614		1.09728e-07	0.000844763
1.33607e-07	3.16116e-05		1.09872e-07	3.16847e-05		1.09861e-07	9.39744e-05		1.09842e-07	0.00019934		1.09789e-07	0.000365369		1.09766e-07	0.000580532		1.09731e-07	0.00084476
1.33606e-07	3.16111e-05		1.09368e-07	3.00181e-05		1.09362e-07	8.96451e-05		1.09347e-07	0.00019606		1.09288e-07	0.000361099		1.09274e-07	0.000574994		1.09229e-07	0.00083761
1.33405e-07	3.15445e-05		1.09371e-07	3.00461e-05		1.09361e-07	8.96663e-05		1.09342e-07	0.000196112		1.09291e-07	0.000361329		1.09271e-07	0.000574999		1.09232e-07	0.000837643
1.33404e-07	3.15437e-05		1.08874e-07	3.00297e-05		1.08868e-07	8.95875e-05		1.08845e-07	0.000192833		1.08797e-07	0.000357397		1.08777e-07	0.000569461		1.08733e-07	0.000830476
1.33213e-07	3.14285e-05		1.08874e-07	2.99896e-05		1.08865e-07	8.78327e-05		1.08845e-07	0.000192938		1.08797e-07	0.000357447		1.08773e-07	0.000569498		1.0873e-07	0.000830385
1.33214e-07	3.14294e-05		1.08372e-07	2.8786e-05		1.08366e-07	8.66105e-05		1.08349e-07	0.000190519		1.08292e-07	0.000353065		1.08277e-07	0.000563608		1.0823e-07	0.000822962
1.3301e-07	3.1255e-05		1.08372e-07	2.8808e-05		1.08365e-07	8.66133e-05		1.08347e-07	0.000190497		1.08295e-07	0.000353134		1.08275e-07	0.000563551		1.08234e-07	0.000822958
1.33014e-07	3.12598e-05		1.07877e-07	2.87376e-05		1.07865e-07	8.45769e-05		1.07855e-07	0.000187158		1.07798e-07	0.000349268		1.07773e-07	0.000558163		1.07732e-07	0.000815479
1.32811e-07	3.1056e-05		1.07869e-07	2.85545e-05		1.07862e-07	8.44245e-05		1.07847e-07	0.000187238		1.07799e-07	0.000349235		1.07776e-07	0.000558227		1.07737e-07	0.000815533
1.32817e-07	3.10615e-05		1.07376e-07	2.7454e-05		1.0737e-07	8.27873e-05		1.07351e-07	0.000184702		1.07303e-07	0.000344693		1.07278e-07	0.000552892		1.07233e-07	0.000808486
1.32613e-07	3.08378e-05		1.07372e-07	2.7478e-05		1.07368e-07	8.28432e-05		1.07349e-07	0.000184783		1.07304e-07	0.000344819		1.07279e-07	0.000552945		1.07239e-07	0.000808514
1.32619e-07	3.08452e-05		1.06876e-07	2.74205e-05		1.06868e-07	8.28826e-05		1.06852e-07	0.000181501		1.06805e-07	0.000340739		1.06777e-07	0.000547342		1.06737e-07	0.000801628
1.32418e-07	3.06331e-05		1.06872e-07	2.63509e-05		1.06866e-07	8.14288e-05		1.06846e-07	0.000181604		1.06801e-07	0.000340802		1.06781e-07	0.000547313		1.06737e-07	0.000801457
1.32418e-07	3.06332e-05		1.06371e-07	2.63046e-05		1.06368e-07	7.88013e-05		1.06345e-07	0.000178738		1.06303e-07	0.00033713		1.0628e-07	0.000541456		1.0624e-07	0.000793981
1.32213e-07	3.0443e-05		1.0638e-07	2.61802e-05		1.06367e-07	8.04985e-05		1.06347e-07	0.000178833		1.06302e-07	0.000337111		1.06278e-07	0.000541495		1.0624e-07	0.000793967
1.32216e-07	3.04459e-05		1.05879e-07	2.59868e-05		1.05863e-07	7.90275e-05		1.05855e-07	0.000176219		1.05802e-07	0.000333359		1.05781e-07	0.000536648		1.0574e-07	0.000787422
1.32018e-07	3.0277e-05		1.05877e-07	2.57604e-05		1.05864e-07	7.77466e-05		1.05849e-07	0.000176228		1.05804e-07	0.000333325		1.05778e-07	0.000536642		1.05737e-07	0.000787374
1.32017e-07	3.02755e-05		1.05376e-07	2.446e-05		1.05369e-07	7.72335e-05		1.05352e-07	0.000173649		1.05303e-07	0.000330539		1.05286e-07	0.000530955		1.05242e-07	0.000780245
1.31814e-07	3.01018e-05		1.05377e-07	2.4282e-05		1.0537e-07	7.60704e-05		1.05353e-07	0.00017362		1.05306e-07	0.00033053		1.05285e-07	0.00053081		1.05247e-07	0.00078019
1.31811e-07	3.00991e-05		1.04876e-07	2.42639e-05		1.04872e-07	7.59577e-05		1.04852e-07	0.000171139		1.04803e-07	0.000326271		1.04785e-07	0.000525145		1.04744e-07	0.000773478
1.31617e-07	2.99507e-05		1.04876e-07	2.41692e-05		1.04871e-07	7.42803e-05		1.04855e-07	0.000171065		1.04806e-07	0.000326231		1.04784e-07	0.000525082		1.04743e-07	0.000773352
1.31617e-07	2.9951e-05		1.04373e-07	2.40528e-05		1.0437e-07	7.41433e-05		1.04353e-07	0.000167764		1.04305e-07	0.000322039		1.04282e-07	0.000519065		1.04244e-07	0.000765779
1.31418e-07	2.98139e-05		1.0438e-07	2.30202e-05		1.04371e-07	7.28155e-05		1.04354e-07	0.000167822		1.04308e-07	0.00032213		1.04285e-07	0.000519049		1.04243e-07	0.000765894
1.31412e-07	2.98098e-05		1.03877e-07	2.29589e-05		1.03871e-07	7.08654e-05		1.03851e-07	0.000165476		1.03807e-07	0.000318479		1.03788e-07	0.000513771		1.03742e-07	0.000759437
1.31218e-07	2.96514e-05		1.03877e-07	2.28556e-05		1.03872e-07	7.25487e-05		1.03849e-07	0.00016548		1.0381e-07	0.000318456		1.03789e-07	0.000513716		1.03743e-07	0.000759462
1.31209e-07	2.96414e-05		1.0338e-07	2.27139e-05		1.0338e-07	6.94962e-05		1.03359e-07	0.000162617		1.03312e-07	0.00031484		1.03288e-07	0.000508185		1.03249e-07	0.000752383
1.31015e-07	2.94277e-05		1.03382e-07	2.25625e-05		1.03374e-07	7.06375e-05		1.03357e-07	0.000162652		1.03313e-07	0.000314757		1.03288e-07	0.00050823		1.03248e-07	0.000752311
1.31014e-07	2.9426e-05		1.02883e-07	2.22842e-05		1.02875e-07	7.05663e-05		1.02859e-07	0.000160381		1.02812e-07	0.000310355		1.0279e-07	0.000504202		1.02747e-07	0.000745429
1.30816e-07	2.9174e-05		1.02881e-07	2.21117e-05		1.02877e-07	6.91932e-05		1.02858e-07	0.000160386		1.02807e-07	0.000310415		1.02789e-07	0.000502621		1.02749e-07	0.000745471
1.30814e-07	2.91714e-05		1.02382e-07	2.10625e-05		1.02378e-07	6.77599e-05		1.02357e-07	0.000157428		1.02313e-07	0.000306456		1.02291e-07	0.000497847		1.0225e-07	0.000738889
1.30615e-07	2.89146e-05		1.0238e-07	2.10319e-05		1.02375e-07	6.59274e-05		1.02359e-07	0.000157485		1.02312e-07	0.000306497		1.02285e-07	0.000497773		1.02251e-07	0.000738849
1.30613e-07	2.89126e-05		1.01879e-07	2.08834e-05		1.01878e-07	6.50713e-05		1.01859e-07	0.000155628		1.01813e-07	0.000302628		1.0179e-07	0.000492614		1.01748e-07	0.000731748
1.30412e-07	2.86603e-05		1.01879e-07	2.06688e-05		1.01876e-07	6.62537e-05		1.01859e-07	0.000155523		1.01811e-07	0.000302596		1.01792e-07	0.000492681		1.01753e-07	0.000730756
1.30413e-07	2.86614e-05		1.01382e-07	2.03448e-05		1.0138e-07	6.29852e-05		1.01361e-07	0.000152888		1.01321e-07	0.00029872		1.01292e-07	0.000488008		1.01257e-07	0.000725582
1.30215e-07	2.84254e-05		1.01385e-07	2.00849e-05		1.01377e-07	6.29981e-05		1.01363e-07	0.000152773		1.01319e-07	0.000298728		1.01293e-07	0.000487945		1.01256e-07	0.000725611
1.30217e-07	2.84278e-05		1.00881e-07	1.97868e-05		1.0088e-07	6.33007e-05		1.00865e-07	0.000150098		1.00825e-07	0.000295079		1.00798e-07	0.000482785		1.00753e-07	0.000718083
1.30013e-07	2.8211e-05		1.00884e-07	1.95883e-05		1.00877e-07	6.3291e-05		1.00858e-07	0.000150047		1.00816e-07	0.000294901		1.00796e-07	0.000482762		1.00754e-07	0.000718072
1.30018e-07	2.82135e-05		1.00382e-07	1.84807e-05		1.00381e-07	6.0445e-05		1.00362e-07	0.000147782		1.00318e-07	0.000290574		1.00295e-07	0.000477514		1.00258e-07	0.000711874
1.2981e-07	2.80549e-05		1.00382e-07	1.84677e-05		1.00379e-07	6.16588e-05		1.00362e-07	0.000146623		1.00317e-07	0.000290615		1.00298e-07	0.000477512		1.00262e-07	0.00071349
1.29816e-07	2.80551e-05		9.98311e-08	1.84586e-05		9.9828e-08	6.11488e-05		9.98109e-08	0.000144284		9.97707e-08	0.000286619		9.97493e-08	0.000472208		9.97096e-08	0.000705728
1.29616e-07	2.79893e-05		9.98553e-08	1.83799e-05		9.98528e-08	6.03704e-05		9.98348e-08	0.000144401		9.97893e-08	0.000286658		9.97707e-08	0.000472144		9.97304e-08	0.000705639
1.29615e-07	2.79896e-05		9.9355e-08	1.81785e-05		9.93533e-08	6.03347e-05		9.93368e-08	0.000144497		9.92906e-08	0.000286626		9.92665e-08	0.000472066		9.92331e-08	0.000705555
1.29415e-07	2.80281e-05		9.93542e-08	1.7982e-05		9.9352e-08	5.72242e-05		9.93331e-08	0.000142308		9.92911e-08	0.000282796		9.92725e-08	0.000466339		9.9231e-08	0.000698955
1.29417e-07	2.80264e-05		9.88543e-08	1.77728e-05		9.88556e-08	5.72617e-05		9.88332e-08	0.000142326		9.87879e-08	0.000282899		9.87727e-08	0.000466408		9.87352e-08	0.000698893
1.29221e-07	2.81952e-05		9.88546e-08	1.75284e-05		9.88505e-08	5.61894e-05		9.88355e-08	0.00013977		9.87927e-08	0.000279187		9.87745e-08	0.000461359		9.87334e-08	0.00069182
1.2922e-07	2.81959e-05		9.83567e-08	1.73065e-05		9.83526e-08	5.6248e-05		9.8335e-08	0.000139861		9.8291e-08	0.000279121		9.82696e-08	0.000461355		9.82366e-08	0.000691904
1.29017e-07	2.84915e-05		9.83528e-08	1.70841e-05		9.83533e-08	5.62611e-05		9.83335e-08	0.000137665		9.8292e-08	0.000275384		9.82746e-08	0.000456157		9.82355e-08	0.000685095
1.29018e-07	2.84907e-05		9.78539e-08	1.68746e-05		9.78538e-08	5.64103e-05		9.7841e-08	0.000137729		9.77975e-08	0.000275429		9.77765e-08	0.000456175		9.77437e-08	0.000685154
1.28814e-07	2.88525e-05		9.78609e-08	1.66254e-05		9.78553e-08	5.37902e-05		9.7338e-08	0.000135374		9.77954e-08	0.000271844		9.77767e-08	0.000451494		9.77374e-08	0.000678132
1.28818e-07	2.8844e-05		9.73588e-08	1.63908e-05		9.73506e-08	5.49633e-05		9.73384e-08	0.000133033		9.72956e-08	0.000271774		9.72761e-08	0.000451441		9.72424e-08	0.000679458
1.2862e-07	2.91689e-05		9.73576e-08	1.51153e-05		9.73531e-08	5.30972e-05		9.68372e-08	0.000132997		9.72955e-08	0.000267443		9.72793e-08	0.000445931		9.72395e-08	0.000672349
1.28617e-07	2.91734e-05		9.68563e-08	1.51437e-05		9.6856e-08	5.30669e-05		9.68363e-08	0.000130174		9.67969e-08	0.000267493		9.67785e-08	0.00044597		9.67412e-08	0.000672392
1.28418e-07	2.94113e-05		9.68537e-08	1.50805e-05		9.68529e-08	5.152e-05		9.63403e-08	0.000130205		9.67942e-08	0.000263906		9.67794e-08	0.000441154		9.67382e-08	0.000667522
1.28419e-07	2.94112e-05		9.63577e-08	1.51082e-05		9.63577e-08	5.05497e-05		9.63354e-08	0.000127666		9.62972e-08	0.000263955		9.62776e-08	0.000441286		9.6244e-08	0.000661462
1.28216e-07	2.94941e-05		9.63548e-08	1.50619e-05		9.6357e-08	5.05808e-05		9.58424e-08	0.00012763		9.62983e-08	0.000260142		9.62784e-08	0.000435942		9.57415e-08	0.000661413
1.28219e-07	2.94936e-05		9.586e-08	1.50052e-05		9.5858e-08	5.05326e-05		9.58407e-08	0.000125027		9.58021e-08	0.000260188		9.57817e-08	0.000436006		9.57485e-08	0.000654215
1.28022e-07	2.94101e-05		9.58581e-08	1.48226e-05		9.58527e-08	4.9163e-05		9.53426e-08	0.00012512		9.57988e-08	0.00025776		9.57805e-08	0.000430728		9.52468e-08	0.000654245
1.28017e-07	2.94068e-05		9.53579e-08	1.4636e-05		9.53567e-08	4.92996e-05		9.53444e-08	0.000122905		9.53024e-08	0.000257823		9.5284e-08	0.000429572		9.52433e-08	0.000647332
1.27825e-07	2.91804e-05		9.53603e-08	1.44013e-05		9.5357e-08	4.87486e-05		9.48398e-08	0.000122967		9.52998e-08	0.0002545		9.52826e-08	0.000425894		9.47452e-08	0.000647306
1.27815e-07	2.91687e-05		9.4865e-08	1.42029e-05		9.48522e-08	4.70939e-05		9.48408e-08	0.000120771		9.48032e-08	0.000254455		9.47799e-08	0.000425881		9.47454e-08	0.000640855
1.27622e-07	2.8861e-05		9.48593e-08	1.39924e-05		9.48556e-08	4.57198e-05		9.43422e-08	0.000120735		9.48052e-08	0.000250613		9.47813e-08	0.000420565		9.42464e-08	0.000640875
1.27621e-07	2.88604e-05		9.43584e-08	1.38804e-05		9.43599e-08	4.60874e-05		9.43418e-08	0.000118666		9.43038e-08	0.000250612		9.42811e-08	0.000420586		9.42495e-08	0.000633603
1.27422e-07	2.84495e-05		9.43586e-08	1.36303e-05		9.43561e-08	4.58827e-05		9.38462e-08	0.000118734		9.43009e-08	0.00024694		9.42822e-08	0.000415702		9.3751e-08	0.000633583
1.27426e-07	2.84575e-05		9.38624e-08	1.34411e-05		9.38559e-08	4.63413e-05		9.3844e-08	0.000116541		9.38089e-08	0.000247014		9.37856e-08	0.00041569		9.3748e-08	0.000626759
1.27222e-07	2.79644e-05		9.3863e-08	1.31675e-05		9.38596e-08	4.40295e-05		9.3342e-08	0.000116448		9.38023e-08	0.000243456		9.37879e-08	0.000410479		9.32476e-08	0.000626834
1.2722e-07	2.79599e-05		9.33643e-08	1.28403e-05		9.33575e-08	4.40198e-05		9.33471e-08	0.000114329		9.3306e-08	0.000242397		9.32881e-08	0.000410496		9.32486e-08	0.00062071
1.27021e-07	2.74279e-05		9.33631e-08	1.25998e-05		9.3357e-08	4.36504e-05		9.28492e-08	0.000114378		9.33082e-08	0.000239414		9.32896e-08	0.000405336		9.27514e-08	0.000620727
1.27023e-07	2.74345e-05		9.28649e-08	1.24748e-05		9.28602e-08	4.35056e-05		9.2849e-08	0.000112286		9.28062e-08	0.000239451		9.27887e-08	0.000405444		9.27511e-08	0.000614258
1.26822e-07	2.69484e-05		9.28625e-08	1.23181e-05		9.28599e-08	4.21579e-05		9.23503e-08	0.000112133		9.28057e-08	0.000235973		9.27879e-08	0.000400612		9.22556e-08	0.000614214
1.26818e-07	2.69422e-05		9.23661e-08	1.22356e-05		9.23586e-08	4.21963e-05		9.23464e-08	0.00010974		9.23083e-08	0.00023475		9.22864e-08	0.00040055		9.22512e-08	0.000607632
1.26622e-07	2.65865e-05		9.23673e-08	1.20169e-05		9.23571e-08	4.04774e-05		9.18546e-08	0.000109662		9.23077e-08	0.000231337		9.22875e-08	0.000396255		9.1759e-08	0.000607551
1.26623e-07	2.65875e-05		9.18702e-08	1.19059e-05		9.18616e-08	4.16174e-05		9.18494e-08	0.000107052		9.18129e-08	0.000231382		9.17905e-08	0.000396194		9.17568e-08	0.000600707
1.26417e-07	2.63598e-05		9.18684e-08	1.17276e-05		9.18601e-08	3.92202e-05		9.13526e-08	0.000107104		9.18121e-08	0.000227999		9.17926e-08	0.000391377		9.12616e-08	0.000600792
1.26425e-07	2.63642e-05		9.13655e-08	1.16195e-05		9.13611e-08	4.04937e-05		9.13496e-08	0.000104874		9.13083e-08	0.000228009		9.12941e-08	0.000391365		9.1256e-08	0.000594479
1.2622e-07	2.62406e-05		9.13681e-08	1.14459e-05		9.13622e-08	3.7756e-05		9.0848e-08	0.000104844		9.13093e-08	0.00022499		9.12927e-08	0.000386596		9.07576e-08	0.000594464
1.2622e-07	2.62407e-05		9.08646e-08	1.12985e-05		9.08604e-08	3.92186e-05		9.08471e-08	0.000102917		9.08098e-08	0.000224868		9.07959e-08	0.000386541		9.07604e-08	0.000588214
1.26019e-07	2.61262e-05		9.0866e-08	1.11319e-05		9.08628e-08	3.67176e-05		9.03497e-08	0.000102918		9.08082e-08	0.000220902		9.07956e-08	0.0003812		9.02621e-08	0.000588295
1.26026e-07	2.61327e-05		9.03706e-08	1.08372e-05		9.03612e-08	3.80893e-05		9.03445e-08	0.00010052		9.03096e-08	0.000221001		9.02946e-08	0.000381119		9.02625e-08	0.000581741
1.25815e-07	2.59333e-05		9.0363e-08	1.06033e-05		9.03599e-08	3.62331e-05		8.985e-08	0.000100611		9.03068e-08	0.000217132		9.02949e-08	0.000376276		8.97665e-08	0.000581696
1.25822e-07	2.59429e-05		8.98699e-08	1.04371e-05		8.98632e-08	3.61132e-05		8.98515e-08	9.90197e-05		8.98155e-08	0.00021725		8.97941e-08	0.000376284		8.97635e-08	0.000575375
1.2562e-07	2.56624e-05		8.98723e-08	1.01417e-05		8.98614e-08	3.47235e-05		8.93506e-08	9.89762e-05		8.98183e-08	0.000213755		8.97979e-08	0.00037192		8.92631e-08	0.000575499
1.25622e-07	2.56652e-05		8.93717e-08	1.00695e-05		8.93633e-08	3.47495e-05		8.93479e-08	9.73086e-05		8.93134e-08	0.000213832		8.92934e-08	0.000371806		8.92638e-08	0.000569468
1.25426e-07	2.53222e-05		8.93687e-08	9.91637e-06		8.93647e-08	3.45777e-05		8.88531e-08	9.72841e-05		8.93146e-08	0.000211123		8.92958e-08	0.000366918		8.87632e-08	0.000569606
1.25423e-07	2.53179e-05		8.88717e-08	9.78869e-06		8.88635e-08	3.46647e-05		8.88483e-08	9.50822e-05		8.88133e-08	0.000211091		8.8794e-08	0.000366906		8.87622e-08	0.000564483
1.25231e-07	2.49456e-05		8.88709e-08	9.63587e-06		8.88608e-08	3.28026e-05		8.83532e-08	9.50746e-05		8.88101e-08	0.000207627		8.87948e-08	0.000362563		8.82618e-08	0.000564372
1.25227e-07	2.49393e-05		8.83691e-08	9.50421e-06		8.83616e-08	3.45571e-05		8.83522e-08	9.27838e-05		8.83159e-08	0.00020771		8.83007e-08	0.000362536		8.82607e-08	0.000557995
1.25023e-07	2.45528e-05		8.83697e-08	9.25013e-06		8.83658e-08	3.30231e-05		8.78538e-08	9.27957e-05		8.83166e-08	0.000204221		8.82987e-08	0.000357568		8.77704e-08	0.000557906
1.25023e-07	2.45527e-05		8.78733e-08	9.14403e-06		8.78683e-08	3.28521e-05		8.78608e-08	9.14515e-05		8.7817e-08	0.000204263		8.78002e-08	0.000357601		8.77715e-08	0.000550678
1.24824e-07	2.41928e-05		8.78741e-08	8.9335e-06		8.78673e-08	3.27721e-05		8.736e-08	9.13911e-05		8.78187e-08	0.000200677		8.78004e-08	0.000352823		8.72686e-08	0.000550859
1.2483e-07	2.42033e-05		8.73759e-08	8.89149e-06		8.73661e-08	3.26414e-05		8.73559e-08	8.9362e-05		8.732e-08	0.000200821		8.73033e-08	0.000352848		8.72722e-08	0.000544717
1.24626e-07	2.38276e-05		8.73757e-08	8.84931e-06		8.73634e-08	3.01807e-05		8.68566e-08	8.9304e-05		8.73178e-08	0.000197909		8.68045e-08	0.000348089		8.67748e-08	0.000544899
1.24626e-07	2.38287e-05		8.68729e-08	8.77547e-06		8.6869e-08	3.19336e-05		8.68552e-08	8.78901e-05		8.68174e-08	0.000197874		8.68046e-08	0.000343256		8.67724e-08	0.000539045
1.24421e-07	2.34694e-05		8.68734e-08	8.61883e-06		8.68679e-08	3.10832e-05		8.63598e-08	8.77249e-05		8.68216e-08	0.000194323		8.63055e-08	0.000343273		8.6281e-08	0.000539008
1.24422e-07	2.34713e-05		8.63738e-08	8.53031e-06		8.63691e-08	3.11261e-05		8.63621e-08	8.47108e-05		8.63209e-08	0.000194367		8.63046e-08	0.000338254		8.62782e-08	0.000532791
1.24222e-07	2.31726e-05		8.63743e-08	8.41285e-06		8.63714e-08	3.00044e-05		8.58574e-08	8.48019e-05		8.63207e-08	0.000191356		8.58067e-08	0.000338297		8.5781e-08	0.000532837
1.24231e-07	2.31853e-05		8.58754e-08	8.3127e-06		8.58697e-08	2.85583e-05		8.58593e-08	8.34491e-05		8.58226e-08	0.000191275		8.58044e-08	0.00033447		8.57736e-08	0.000526449
1.24024e-07	2.29553e-05		8.58732e-08	8.17607e-06		8.58699e-08	2.85808e-05		8.53592e-08	8.34659e-05		8.58222e-08	0.000187906		8.53046e-08	0.000334353		8.52774e-08	0.000526379
1.24025e-07	2.29558e-05		8.53739e-08	8.12025e-06		8.53733e-08	2.8624e-05		8.53599e-08	8.1701e-05		8.53234e-08	0.000188015		8.53025e-08	0.000329339		8.52768e-08	0.000520401
1.23825e-07	2.28097e-05		8.53768e-08	7.91181e-06		8.53707e-08	2.68255e-05		8.48612e-08	8.16399e-05		8.53253e-08	0.000185648		8.48035e-08	0.000329349		8.47792e-08	0.000520354
1.23828e-07	2.28115e-05		8.48751e-08	7.71947e-06		8.48713e-08	2.83243e-05		8.48604e-08	7.92926e-05		8.48249e-08	0.000185677		8.4807e-08	0.000324935		8.47793e-08	0.000514692
1.23618e-07	2.26992e-05		8.48743e-08	7.59748e-06		8.4371e-08	2.73854e-05		8.43648e-08	7.93256e-05		8.48239e-08	0.000181796		8.43096e-08	0.000324856		8.4282e-08	0.000514579
1.23632e-07	2.27059e-05		8.43813e-08	7.47004e-06		8.43765e-08	2.72182e-05		8.4364e-08	7.81218e-05		8.43258e-08	0.00018176		8.43112e-08	0.000319943		8.42828e-08	0.000506658
1.23434e-07	2.26065e-05		8.43784e-08	7.36662e-06		8.38732e-08	2.70231e-05		8.38653e-08	7.80368e-05		8.43287e-08	0.000178665		8.38114e-08	0.000320062		8.37832e-08	0.000506808
1.23433e-07	2.26059e-05		8.38809e-08	7.21964e-06		8.38743e-08	2.59012e-05		8.38642e-08	7.5994e-05		8.38288e-08	0.000178621		8.3813e-08	0.00031596		8.37831e-08	0.000501214
1.23228e-07	2.2481e-05		8.38804e-08	7.11622e-06		8.33763e-08	2.45061e-05		8.3362e-08	7.60368e-05		8.38288e-08	0.000175397		8.33137e-08	0.000315859		8.32824e-08	0.000501304
1.2323e-07	2.24822e-05		8.33781e-08	7.03465e-06		8.33758e-08	2.45689e-05		8.33617e-08	7.41146e-05		8.33301e-08	0.000175372		8.33133e-08	0.000311121		8.32847e-08	0.000495199
1.23028e-07	2.23139e-05		8.33788e-08	6.78288e-06		8.28753e-08	2.47207e-05		8.28668e-08	7.40154e-05		8.33266e-08	0.000171782		8.2813e-08	0.000311097		8.2785e-08	0.000495282
1.23032e-07	2.23173e-05		8.28806e-08	6.67821e-06		8.28738e-08	2.4727e-05		8.28619e-08	7.25637e-05		8.2829e-08	0.000170021		8.28141e-08	0.000306589		8.27834e-08	0.000489837
1.22837e-07	2.21362e-05		8.28772e-08	6.5771e-06		8.23777e-08	2.32869e-05		8.23657e-08	7.24753e-05		8.23306e-08	0.000169828		8.2317e-08	0.000306668		8.22861e-08	0.00048968
1.22828e-07	2.21292e-05		8.23804e-08	6.45036e-06		8.23777e-08	2.38073e-05		8.23665e-08	7.09408e-05		8.23351e-08	0.000166059		8.23169e-08	0.00030187		8.22899e-08	0.000482941
1.22628e-07	2.19582e-05		8.23787e-08	6.3159e-06		8.18807e-08	2.20915e-05		8.18686e-08	7.09193e-05		8.18314e-08	0.000166059		8.18184e-08	0.000301995		8.17891e-08	0.000482993
1.22633e-07	2.19616e-05		8.18786e-08	6.2743e-06		8.18785e-08	2.21267e-05		8.18645e-08	6.85031e-05		8.18317e-08	0.00016307		8.1818e-08	0.000297937		8.17891e-08	0.000478086
1.22429e-07	2.17794e-05		8.18795e-08	6.17511e-06		8.13791e-08	2.2311e-05		8.13686e-08	6.84819e-05		8.13328e-08	0.000163027		8.13199e-08	0.00029796		8.12892e-08	0.000477956
1.22428e-07	2.17788e-05		8.13777e-08	6.11579e-06		8.13787e-08	2.12827e-05		8.13628e-08	6.67455e-05		8.13314e-08	0.00016004		8.13179e-08	0.00029367		8.12892e-08	0.000471609
1.22228e-07	2.16064e-05		8.13766e-08	6.01686e-06		8.08779e-08	2.23323e-05		8.08668e-08	6.77206e-05		8.08347e-08	0.000160079		8.08226e-08	0.000293547		8.07926e-08	0.000471657
1.22225e-07	2.16047e-05		8.08794e-08	5.90252e-06		8.08766e-08	2.07107e-05		8.08669e-08	6.52926e-05		8.08366e-08	0.000156937		8.0822e-08	0.000289263		8.07922e-08	0.000465494
1.22028e-07	2.14964e-05		8.08784e-08	5.79727e-06		8.03828e-08	2.06467e-05		8.03701e-08	6.52541e-05		8.0337e-08	0.000156922		8.03243e-08	0.000289336		8.02955e-08	0.000465489
1.22036e-07	2.15008e-05		8.03825e-08	5.74867e-06		8.03794e-08	2.06866e-05		8.0371e-08	6.36337e-05		8.03379e-08	0.000154109		8.03226e-08	0.000284759		8.02924e-08	0.000459708
1.21828e-07	2.13616e-05		8.03814e-08	5.65906e-06		7.98834e-08	1.95345e-05		7.98701e-08	6.37062e-05		7.98374e-08	0.000154162		7.98235e-08	0.000284869		7.97943e-08	0.000459696
1.21826e-07	2.13597e-05		7.98839e-08	5.65947e-06		7.98801e-08	1.95898e-05		7.98705e-08	6.24756e-05		7.98385e-08	0.000150777		7.98261e-08	0.000280905		7.9794e-08	0.000453781
1.21628e-07	2.12492e-05		7.9883e-08	5.58262e-06		7.93817e-08	1.96462e-05		7.93705e-08	6.24782e-05		7.93394e-08	0.000152156		7.9325e-08	0.000280934		7.92966e-08	0.000453699
1.21627e-07	2.12486e-05		7.93836e-08	5.52506e-06		7.93809e-08	1.97945e-05		7.9368e-08	6.11388e-05		7.93417e-08	0.000149022		7.93257e-08	0.000276392		7.92977e-08	0.000447537
1.2143e-07	2.11591e-05		7.93856e-08	5.36788e-06		7.8881e-08	1.97912e-05		7.88712e-08	6.01957e-05		7.88369e-08	0.000148927		7.88249e-08	0.000276344		7.87963e-08	0.000447509
1.21428e-07	2.11582e-05		7.88842e-08	5.32179e-06		7.88808e-08	1.84946e-05		7.88718e-08	5.87225e-05		7.88413e-08	0.000146028		7.88265e-08	0.000271914		7.87981e-08	0.000441576
1.21231e-07	2.10771e-05		7.88826e-08	5.09924e-06		7.83844e-08	1.84958e-05		7.83752e-08	5.88185e-05		7.83415e-08	0.00014604		7.83306e-08	0.000272005		7.83051e-08	0.000441639
1.21228e-07	2.10762e-05		7.83892e-08	4.99675e-06		7.83824e-08	1.85247e-05		7.83752e-08	5.87138e-05		7.83421e-08	0.000143352		7.83305e-08	0.000268113		7.83029e-08	0.000436306
1.21032e-07	2.10053e-05		7.83851e-08	4.94864e-06		7.78838e-08	1.84011e-05		7.78774e-08	5.72442e-05		7.78451e-08	0.000143359		7.78314e-08	0.000268066		7.78033e-08	0.000436295
1.21029e-07	2.10043e-05		7.78869e-08	4.85642e-06		7.78859e-08	1.82077e-05		7.78776e-08	5.6102e-05		7.78413e-08	0.000140821		7.7832e-08	0.000263736		7.78046e-08	0.000430457
1.20832e-07	2.09534e-05		7.78857e-08	4.74342e-06		7.73853e-08	1.78612e-05		7.73765e-08	5.61441e-05		7.7345e-08	0.000140703		7.73323e-08	0.000263818		7.73046e-08	0.000430475
1.20828e-07	2.09524e-05		7.73867e-08	4.66825e-06		7.73837e-08	1.61989e-05		7.73738e-08	5.43879e-05		7.73418e-08	0.000137078		7.73298e-08	0.000259541		7.73017e-08	0.000425396
1.20628e-07	2.09107e-05		7.7387e-08	4.57124e-06		7.68853e-08	1.64027e-05		7.68783e-08	5.44195e-05		7.68483e-08	0.000137064		7.68334e-08	0.000259387		7.68028e-08	0.000425348
1.20429e-07	2.08562e-05		7.68866e-08	4.48608e-06		7.68836e-08	1.65155e-05		7.68776e-08	5.28147e-05		7.68442e-08	0.000134135		7.68305e-08	0.000254939		7.68007e-08	0.000419564
1.20433e-07	2.08574e-05		7.6889e-08	4.37662e-06		7.63906e-08	1.66404e-05		7.63816e-08	5.28481e-05		7.63504e-08	0.000134155		7.63337e-08	0.000255066		7.63101e-08	0.000419502
1.20235e-07	2.07713e-05		7.63892e-08	4.30769e-06		7.63874e-08	1.60169e-05		7.63795e-08	5.14048e-05		7.63504e-08	0.000131287		7.63349e-08	0.000251141		7.63067e-08	0.000413444
1.20231e-07	2.07684e-05		7.6388e-08	4.24246e-06		7.58862e-08	1.59902e-05		7.58825e-08	5.14897e-05		7.58488e-08	0.000131315		7.58366e-08	0.000251117		7.58106e-08	0.000413469
1.20028e-07	2.06183e-05		7.58892e-08	4.24491e-06		7.58879e-08	1.43993e-05		7.58801e-08	5.0407e-05		7.58514e-08	0.000129361		7.58372e-08	0.000247331		7.58128e-08	0.000407659
1.2003e-07	2.06196e-05		7.58909e-08	4.2152e-06		7.5389e-08	1.44602e-05		7.53817e-08	5.02965e-05		7.53497e-08	0.000129241		7.53359e-08	0.000247262		7.53097e-08	0.000407666
1.19828e-07	2.03903e-05		7.53903e-08	4.15111e-06		7.53902e-08	1.44797e-05		7.53809e-08	4.8456e-05		7.53516e-08	0.000126653		7.5337e-08	0.000242976		7.53098e-08	0.000402073
1.1983e-07	2.03922e-05		7.53894e-08	4.04126e-06		7.4887e-08	1.46322e-05		7.48825e-08	4.84815e-05		7.48511e-08	0.00012669		7.48385e-08	0.00024298		7.48126e-08	0.000401986
1.19631e-07	2.01055e-05		7.48928e-08	4.00986e-06		7.48848e-08	1.45373e-05		7.48831e-08	4.82947e-05		7.48511e-08	0.000124193		7.48376e-08	0.000238964		7.48095e-08	0.000396329
1.19634e-07	2.01108e-05		7.48883e-08	3.84106e-06		7.43931e-08	1.34644e-05		7.43858e-08	4.81407e-05		7.43529e-08	0.000124187		7.43416e-08	0.000238908		7.43135e-08	0.000396303
1.19429e-07	1.97564e-05		7.43937e-08	3.75721e-06		7.43886e-08	1.45636e-05		7.4388e-08	4.61204e-05		7.43557e-08	0.000121909		7.43415e-08	0.000235078		7.43139e-08	0.000390729
1.19434e-07	1.97647e-05		7.43954e-08	3.69389e-06		7.38912e-08	1.44956e-05		7.38811e-08	4.61736e-05		7.38543e-08	0.000121795		7.38419e-08	0.000235006		7.38161e-08	0.000390819
1.19233e-07	1.93793e-05		7.38937e-08	3.61858e-06		7.3891e-08	1.43763e-05		7.38845e-08	4.60521e-05		7.38528e-08	0.000119125		7.38425e-08	0.000230767		7.38167e-08	0.000385114
1.19232e-07	1.93775e-05		7.3892e-08	3.52184e-06		7.33916e-08	1.41765e-05		7.33829e-08	4.48687e-05		7.33523e-08	0.000119122		7.33438e-08	0.000230813		7.33169e-08	0.000385084
1.19035e-07	1.90139e-05		7.33914e-08	3.38293e-06		7.33919e-08	1.28716e-05		7.33834e-08	4.36021e-05		7.33557e-08	0.000116108		7.33407e-08	0.000226599		7.33152e-08	0.000379932
1.19029e-07	1.90006e-05		7.28955e-08	3.35128e-06		7.28938e-08	1.29603e-05		7.28887e-08	4.47257e-05		7.28594e-08	0.000116138		7.28447e-08	0.000226573		7.28199e-08	0.000379858
1.18835e-07	1.85799e-05		7.28927e-08	3.30677e-06		7.28937e-08	1.20155e-05		7.28881e-08	4.24649e-05		7.2858e-08	0.000113714		7.28453e-08	0.000222246		7.28194e-08	0.00037412
1.18836e-07	1.85806e-05		7.23948e-08	3.28048e-06		7.23945e-08	1.22088e-05		7.2386e-08	4.25405e-05		7.23567e-08	0.000113782		7.23449e-08	0.000222358		7.23227e-08	0.000374154
1.18632e-07	1.81528e-05		7.23932e-08	3.23225e-06		7.23927e-08	1.213e-05		7.2385e-08	4.22608e-05		7.23604e-08	0.000111285		7.23479e-08	0.000218556		7.23208e-08	0.000368865
1.18635e-07	1.81605e-05		7.18932e-08	3.16176e-06		7.18931e-08	1.21049e-05		7.18845e-08	4.12453e-05		7.18578e-08	0.000111277		7.18466e-08	0.000218542		7.18236e-08	0.000368841
1.18435e-07	1.78081e-05		7.18941e-08	3.11587e-06		7.18924e-08	1.2043e-05		7.18858e-08	4.10876e-05		7.18617e-08	0.00010866		7.1845e-08	0.000214721		7.18206e-08	0.000363202
1.18433e-07	1.78016e-05		7.13907e-08	3.03703e-06		7.13957e-08	1.19892e-05		7.13882e-08	3.95515e-05		7.13593e-08	0.000108645		7.13483e-08	0.000214785		7.13227e-08	0.000363197
1.18233e-07	1.75391e-05		7.13912e-08	2.97195e-06		7.13942e-08	1.07752e-05		7.1385e-08	3.79758e-05		7.13597e-08	0.000106164		7.13496e-08	0.000210878		7.13228e-08	0.000357909
1.18232e-07	1.75385e-05		7.08979e-08	2.88546e-06		7.08943e-08	1.08003e-05		7.0888e-08	3.80707e-05		7.0864e-08	0.000106151		7.08512e-08	0.000210915		7.08281e-08	0.000357912
1.18031e-07	1.73238e-05		7.08963e-08	2.77941e-06		7.08938e-08	1.0821e-05		7.089e-08	3.79472e-05		7.08624e-08	0.000103861		7.08502e-08	0.0002071		7.08244e-08	0.00035256
1.18036e-07	1.73288e-05		7.03974e-08	2.71913e-06		7.03969e-08	1.08499e-05		7.03896e-08	3.77983e-05		7.03611e-08	0.000103883		7.03523e-08	0.000207215		7.03283e-08	0.000352669
1.17835e-07	1.71659e-05		7.03982e-08	2.64358e-06		7.03951e-08	1.078e-05		7.03888e-08	3.66518e-05		7.03637e-08	0.00010223		7.03503e-08	0.0002038		7.0328e-08	0.000347334
1.1783e-07	1.71633e-05		6.98991e-08	2.58725e-06		6.98964e-08	1.07242e-05		6.98888e-08	3.64857e-05		6.98619e-08	0.000100962		6.98517e-08	0.000203733		6.98296e-08	0.000347412
1.17631e-07	1.71013e-05		6.98976e-08	2.5598e-06		6.98972e-08	1.0496e-05		6.98914e-08	3.45777e-05		6.9862e-08	9.87563e-05		6.9852e-08	0.000199887		6.98299e-08	0.000342334
1.17631e-07	1.71013e-05		6.93975e-08	2.53623e-06		6.93952e-08	1.04076e-05		6.93919e-08	3.58854e-05		6.93619e-08	9.86737e-05		6.93527e-08	0.000199803		6.93297e-08	0.000342295
1.17437e-07	1.71392e-05		6.93983e-08	2.4594e-06		6.93968e-08	1.02784e-05		6.93892e-08	3.44329e-05		6.93635e-08	9.57698e-05		6.93506e-08	0.000196123		6.93295e-08	0.000336828
1.17432e-07	1.71413e-05		6.89014e-08	2.42193e-06		6.89015e-08	1.01085e-05		6.8894e-08	3.43184e-05		6.88675e-08	9.58315e-05		6.88553e-08	0.000196053		6.88342e-08	0.000336889
1.17236e-07	1.72464e-05		6.88994e-08	2.37265e-06		6.88998e-08	1.01723e-05		6.88916e-08	3.31321e-05		6.88647e-08	9.41279e-05		6.88561e-08	0.00019245		6.88337e-08	0.000332237
1.17233e-07	1.72473e-05		6.84014e-08	2.32755e-06		6.83979e-08	1.02582e-05		6.83937e-08	3.31056e-05		6.83701e-08	9.40404e-05		6.83562e-08	0.000192507		6.83359e-08	0.000332225
1.17033e-07	1.73531e-05		6.84e-08	2.24978e-06		6.83987e-08	9.93764e-06		6.83923e-08	3.19318e-05		6.83666e-08	9.155e-05		6.83557e-08	0.000188741		6.83354e-08	0.000326829
1.17041e-07	1.735e-05		6.79014e-08	2.22451e-06		6.78997e-08	9.88737e-06		6.78939e-08	3.19667e-05		6.78661e-08	9.15542e-05		6.78588e-08	0.000188759		6.78336e-08	0.000326747
1.16837e-07	1.74236e-05		6.78998e-08	2.17555e-06		6.78969e-08	9.71634e-06		6.78899e-08	3.09283e-05		6.78676e-08	8.90721e-05		6.78567e-08	0.000185289		6.78372e-08	0.000321089
1.16839e-07	1.74234e-05		6.74025e-08	2.13198e-06		6.73996e-08	9.5505e-06		6.73932e-08	3.10329e-05		6.73713e-08	8.90797e-05		6.73592e-08	0.000185275		6.73353e-08	0.000321224
1.16634e-07	1.7495e-05		6.74006e-08	2.10434e-06		6.73992e-08	8.60013e-06		6.73954e-08	2.99955e-05		6.73681e-08	8.70788e-05		6.73573e-08	0.000180825		6.73369e-08	0.000316333
1.16631e-07	1.74963e-05		6.69061e-08	2.07237e-06		6.69015e-08	8.55823e-06		6.68958e-08	3.00235e-05		6.687e-08	8.70571e-05		6.68601e-08	0.000180987		6.68367e-08	0.00031632
1.16434e-07	1.76152e-05		6.69033e-08	2.02089e-06		6.69013e-08	8.52221e-06		6.68937e-08	2.87828e-05		6.68722e-08	8.49145e-05		6.68585e-08	0.000177816		6.68357e-08	0.000310827
1.16438e-07	1.76123e-05		6.64063e-08	1.96863e-06		6.63997e-08	8.41853e-06		6.63952e-08	2.88732e-05		6.63723e-08	8.49288e-05		6.63604e-08	0.000177713		6.6338e-08	0.000310897
1.16241e-07	1.77871e-05		6.64025e-08	1.9386e-06		6.63996e-08	8.25052e-06		6.63954e-08	2.78893e-05		6.63716e-08	8.30642e-05		6.63603e-08	0.000173813		6.63376e-08	0.000306219
1.1624e-07	1.77885e-05		6.59031e-08	1.92314e-06		6.59025e-08	8.01406e-06		6.58963e-08	2.79666e-05		6.58705e-08	8.31302e-05		6.58622e-08	0.00017398		6.58378e-08	0.000306069
1.16034e-07	1.7975e-05		6.5903e-08	1.85794e-06		6.59028e-08	7.83881e-06		6.58967e-08	2.79362e-05		6.58726e-08	8.1388e-05		6.58636e-08	0.000171212		6.58379e-08	0.000300775
1.16033e-07	1.79753e-05		6.5402e-08	1.84766e-06		6.54015e-08	7.80895e-06		6.5396e-08	2.78742e-05		6.53703e-08	8.13564e-05		6.53624e-08	0.000171118		6.53409e-08	0.000300747
1.15835e-07	1.80603e-05		6.54026e-08	1.79353e-06		6.53993e-08	7.74689e-06		6.53966e-08	2.60421e-05		6.53691e-08	7.90953e-05		6.5363e-08	0.000167369		6.53411e-08	0.000295552
1.1583e-07	1.80584e-05		6.4907e-08	1.74683e-06		6.49061e-08	7.66783e-06		6.4897e-08	2.60601e-05		6.48753e-08	7.9085e-05		6.48685e-08	0.000167397		6.4847e-08	0.000295587
1.15636e-07	1.7995e-05		6.49064e-08	1.65845e-06		6.49068e-08	7.60434e-06		6.48997e-08	2.60395e-05		6.4877e-08	7.66865e-05		6.48675e-08	0.000163992		6.48437e-08	0.000290434
1.1564e-07	1.79988e-05		6.44069e-08	1.62086e-06		6.44054e-08	7.66004e-06		6.4398e-08	2.59561e-05		6.43776e-08	7.6684e-05		6.43665e-08	0.000164062		6.43477e-08	0.000290464
1.15438e-07	1.78457e-05		6.44077e-08	1.56743e-06		6.44043e-08	7.54532e-06		6.43979e-08	2.41807e-05		6.43757e-08	7.43538e-05		6.43675e-08	0.000160443		6.43462e-08	0.000285706
1.15436e-07	1.78441e-05		6.39052e-08	1.57099e-06		6.39042e-08	6.44624e-06		6.39001e-08	2.42476e-05		6.3874e-08	7.442e-05		6.38686e-08	0.000160514		6.38459e-08	0.000285654
1.15239e-07	1.76797e-05		6.3902e-08	1.54367e-06		6.39036e-08	6.49443e-06		6.38988e-08	2.40824e-05		6.38753e-08	7.25713e-05		6.38664e-08	0.00015705		6.38453e-08	0.000280497
1.15237e-07	1.76789e-05		6.34062e-08	1.52742e-06		6.34041e-08	6.61744e-06		6.34007e-08	2.39827e-05		6.33774e-08	7.26131e-05		6.33662e-08	0.000157096		6.33479e-08	0.000280409
1.15036e-07	1.74915e-05		6.34074e-08	1.50129e-06		6.34029e-08	6.65251e-06		6.33992e-08	2.28719e-05		6.33801e-08	7.07211e-05		6.33683e-08	0.000153452		6.33473e-08	0.000275652
1.15033e-07	1.74862e-05		6.29103e-08	1.47668e-06		6.29071e-08	6.6515e-06		6.29027e-08	2.28204e-05		6.28811e-08	7.06108e-05		6.28709e-08	0.000153549		6.28513e-08	0.000275601
1.14836e-07	1.72437e-05		6.29092e-08	1.41747e-06		6.29084e-08	6.62364e-06		6.2902e-08	2.26417e-05		6.28831e-08	6.88833e-05		6.28711e-08	0.000150149		6.2853e-08	0.00027044
1.1484e-07	1.72484e-05		6.24088e-08	1.397e-06		6.24103e-08	6.40306e-06		6.24025e-08	2.13623e-05		6.23841e-08	6.88526e-05		6.23724e-08	0.000150254		6.23529e-08	0.000270484
1.14635e-07	1.69199e-05		6.24116e-08	1.39122e-06		6.24083e-08	6.15953e-06		6.23992e-08	2.14116e-05		6.23816e-08	6.65746e-05		6.23733e-08	0.000147409		6.2352e-08	0.000265683
1.14634e-07	1.69186e-05		6.19088e-08	1.3745e-06		6.19077e-08	6.03827e-06		6.19008e-08	2.14232e-05		6.18817e-08	6.66041e-05		6.18725e-08	0.000147367		6.1851e-08	0.000265655
1.14436e-07	1.6578e-05		6.19072e-08	1.31367e-06		6.1906e-08	6.04123e-06		6.19014e-08	2.02399e-05		6.18793e-08	6.48233e-05		6.18716e-08	0.000143872		6.18501e-08	0.000260578
1.14434e-07	1.65749e-05		6.14067e-08	1.294e-06		6.14084e-08	5.95413e-06		6.14052e-08	2.04259e-05		6.13809e-08	6.47318e-05		6.13752e-08	0.000143922		6.13507e-08	0.000260684
1.14238e-07	1.6287e-05		6.14079e-08	1.21644e-06		6.14089e-08	5.81406e-06		6.14018e-08	2.03352e-05		6.13797e-08	6.28483e-05		6.13731e-08	0.000140997		6.13527e-08	0.000256402
1.14241e-07	1.62923e-05		6.09128e-08	1.18958e-06		6.09094e-08	5.74008e-06		6.09092e-08	2.0273e-05		6.08862e-08	6.30207e-05		6.08771e-08	0.000140952		6.08581e-08	0.000256375
1.14042e-07	1.60943e-05		6.09123e-08	1.16223e-06		6.09113e-08	5.62237e-06		6.09062e-08	1.90616e-05		6.0885e-08	6.16772e-05		6.08759e-08	0.000137556		6.08524e-08	0.000251498
1.14039e-07	1.60909e-05		6.04119e-08	1.1069e-06		6.04103e-08	5.44258e-06		6.04051e-08	2.01091e-05		6.03865e-08	6.16306e-05		6.03779e-08	0.000137498		6.03572e-08	0.000251473
1.13839e-07	1.59872e-05		6.04107e-08	1.09865e-06		6.04091e-08	5.39996e-06		6.04049e-08	1.84691e-05		6.03876e-08	5.96005e-05		6.03775e-08	0.000134316		6.03562e-08	0.00024667
1.13834e-07	1.59874e-05		5.99101e-08	1.07853e-06		5.9911e-08	5.32616e-06		5.99054e-08	1.85007e-05		5.98867e-08	5.95236e-05		5.98785e-08	0.000134328		5.98604e-08	0.000246662
1.1364e-07	1.59257e-05		5.99124e-08	1.03339e-06		5.991e-08	5.31191e-06		5.99081e-08	1.74223e-05		5.98855e-08	5.73882e-05		5.9877e-08	0.000131252		5.98571e-08	0.000241686
1.13636e-07	1.5925e-05		5.94158e-08	1.0009e-06		5.94129e-08	5.26253e-06		5.94106e-08	1.85104e-05		5.93903e-08	5.74833e-05		5.9381e-08	0.000131269		5.93612e-08	0.000241687
1.13435e-07	1.5871e-05		5.94141e-08	9.69419e-07		5.94149e-08	5.20366e-06		5.94102e-08	1.68947e-05		5.93895e-08	5.62285e-05		5.93823e-08	0.000128035		5.93607e-08	0.000237127
1.13436e-07	1.5871e-05		5.89129e-08	9.30333e-07		5.89139e-08	5.05732e-06		5.89098e-08	1.68565e-05		5.88904e-08	5.61996e-05		5.88819e-08	0.000128088		5.8862e-08	0.000237181
1.13236e-07	1.58389e-05		5.8916e-08	9.20302e-07		5.89133e-08	4.03746e-06		5.89065e-08	1.67841e-05		5.88893e-08	5.41992e-05		5.88813e-08	0.000125384		5.88613e-08	0.000232502
1.13234e-07	1.58388e-05		5.84142e-08	9.13429e-07		5.84142e-08	5.02403e-06		5.84094e-08	1.66782e-05		5.83908e-08	5.42167e-05		5.838e-08	0.000125345		5.83625e-08	0.000232533
1.13035e-07	1.58308e-05		5.84145e-08	8.86196e-07		5.84138e-08	4.90588e-06		5.8406e-08	1.64392e-05		5.83876e-08	5.27617e-05		5.8381e-08	0.000122479		5.83591e-08	0.00022796
1.13035e-07	1.58309e-05		5.7912e-08	8.78078e-07		5.79121e-08	4.74402e-06		5.79088e-08	1.6208e-05		5.78864e-08	5.26912e-05		5.78795e-08	0.000122449		5.78648e-08	0.000227997
1.12835e-07	1.58236e-05		5.79131e-08	8.65783e-07		5.79126e-08	4.56348e-06		5.79075e-08	1.50244e-05		5.78856e-08	5.04814e-05		5.78789e-08	0.000119608		5.78626e-08	0.00022317
1.12836e-07	1.58238e-05		5.7418e-08	8.37634e-07		5.74173e-08	4.43488e-06		5.74104e-08	1.50452e-05		5.73936e-08	5.06231e-05		5.7383e-08	0.000119559		5.73683e-08	0.000223202
1.12638e-07	1.57876e-05		5.74174e-08	8.07416e-07		5.74165e-08	4.27281e-06		5.74139e-08	1.49602e-05		5.73929e-08	4.94848e-05		5.73819e-08	0.000116653		5.73694e-08	0.000219003
1.12637e-07	1.5787e-05		5.69181e-08	7.88753e-07		5.69151e-08	4.12601e-06		5.69115e-08	1.49075e-05		5.68927e-08	4.94301e-05		5.68838e-08	0.000116649		5.68678e-08	0.000218964
1.12439e-07	1.56905e-05		5.69136e-08	7.44204e-07		5.69136e-08	4.16384e-06		5.69108e-08	1.37721e-05		5.68947e-08	4.78835e-05		5.68825e-08	0.000113512		5.68637e-08	0.000214736
1.12438e-07	1.56902e-05		5.64156e-08	6.8915e-07		5.64151e-08	4.03807e-06		5.64139e-08	1.38645e-05		5.6394e-08	4.78848e-05		5.6387e-08	0.000113539		5.63673e-08	0.000214725
1.12241e-07	1.55067e-05		5.64148e-08	7.03091e-07		5.6415e-08	3.88555e-06		5.64114e-08	1.37533e-05		5.63932e-08	4.64746e-05		5.63819e-08	0.000111007		5.63681e-08	0.000210138
1.12242e-07	1.55075e-05		5.59176e-08	6.71989e-07		5.59153e-08	3.85029e-06		5.59103e-08	1.37802e-05		5.58932e-08	4.64583e-05		5.58871e-08	0.000110969		5.58678e-08	0.000210196
1.12038e-07	1.52645e-05		5.59181e-08	6.67061e-07		5.59123e-08	3.78239e-06		5.5912e-08	1.36965e-05		5.58947e-08	4.45796e-05		5.58859e-08	0.000108405		5.58667e-08	0.00020616
1.12035e-07	1.52603e-05		5.54182e-08	6.70898e-07		5.5417e-08	3.66363e-06		5.54129e-08	1.27353e-05		5.53957e-08	4.44781e-05		5.53888e-08	0.000108317		5.5372e-08	0.000206095
1.11838e-07	1.50091e-05		5.54178e-08	6.67657e-07		5.54162e-08	3.52343e-06		5.54121e-08	1.27914e-05		5.53977e-08	4.29177e-05		5.53901e-08	0.000105445		5.53718e-08	0.000201371
1.11838e-07	1.50088e-05		5.49196e-08	6.44807e-07		5.49174e-08	3.4368e-06		5.49137e-08	1.27559e-05		5.49e-08	4.29493e-05		5.48891e-08	0.000105478		5.48723e-08	0.000201463
1.11637e-07	1.47643e-05		5.49158e-08	6.32913e-07		5.49182e-08	3.37873e-06		5.49136e-08	1.27755e-05		5.48966e-08	4.15202e-05		5.489e-08	0.000102796		5.48722e-08	0.00019742
1.11641e-07	1.47695e-05		5.44182e-08	6.20907e-07		5.44183e-08	3.2675e-06		5.44168e-08	1.16645e-05		5.43977e-08	4.15716e-05		5.439e-08	0.000102692		5.43734e-08	0.000197402
1.11441e-07	1.45516e-05		5.44178e-08	5.75493e-07		5.44187e-08	3.23557e-06		5.44156e-08	1.16437e-05		5.43977e-08	3.98581e-05		5.43885e-08	9.96561e-05		5.43705e-08	0.000192921
1.11442e-07	1.45525e-05		5.39187e-08	5.32137e-07		5.39191e-08	3.19785e-06		5.39157e-08	1.16032e-05		5.38983e-08	3.99238e-05		5.3889e-08	9.96693e-05		5.38725e-08	0.000192957
1.11236e-07	1.43493e-05		5.39183e-08	5.0583e-07		5.39202e-08	3.16274e-06		5.39122e-08	1.14617e-05		5.38965e-08	3.88209e-05		5.38886e-08	9.70412e-05		5.38732e-08	0.000188997
1.11238e-07	1.43504e-05		5.34228e-08	4.64069e-07		5.34222e-08	3.10331e-06		5.34179e-08	1.13954e-05		5.3402e-08	3.88683e-05		5.33944e-08	9.7096e-05		5.33759e-08	0.000188898
1.11038e-07	1.41852e-05		5.34226e-08	4.28378e-07		5.34206e-08	3.07009e-06		5.34169e-08	1.10693e-05		5.34019e-08	3.77184e-05		5.3394e-08	9.46861e-05		5.33768e-08	0.000184622
1.11034e-07	1.41837e-05		5.29224e-08	4.04766e-07		5.29221e-08	3.05419e-06		5.29176e-08	1.09189e-05		5.29012e-08	3.76708e-05		5.28943e-08	9.46368e-05		5.28762e-08	0.000184683
1.10841e-07	1.40829e-05		5.29213e-08	3.94755e-07		5.29191e-08	2.98862e-06		5.29156e-08	9.90435e-06		5.29015e-08	3.62723e-05		5.28928e-08	9.18637e-05		5.28767e-08	0.000180924
1.10841e-07	1.40824e-05		5.24214e-08	3.94457e-07		5.2421e-08	2.92187e-06		5.24173e-08	9.98701e-06		5.2403e-08	3.62791e-05		5.23953e-08	9.19828e-05		5.23776e-08	0.000180817
1.10641e-07	1.40252e-05		5.24199e-08	3.95804e-07		5.24202e-08	2.83317e-06		5.24166e-08	1.00247e-05		5.24009e-08	3.49964e-05		5.23939e-08	8.9706e-05		5.2376e-08	0.000176251
1.10642e-07	1.40257e-05		5.19221e-08	3.56142e-07		5.19208e-08	2.78063e-06		5.19173e-08	1.00497e-05		5.19021e-08	3.50786e-05		5.18944e-08	8.96533e-05		5.18776e-08	0.000176282
1.10435e-07	1.40188e-05		5.19212e-08	3.56482e-07		5.19201e-08	2.6569e-06		5.19167e-08	1.00007e-05		5.19018e-08	3.39559e-05		5.18928e-08	8.70965e-05		5.18765e-08	0.000172242
1.10442e-07	1.40176e-05		5.1426e-08	3.64682e-07		5.1425e-08	2.54302e-06		5.14194e-08	9.87525e-06		5.14051e-08	3.40494e-05		5.13995e-08	8.71475e-05		5.13806e-08	0.000172227
1.10243e-07	1.40703e-05		5.14231e-08	3.43456e-07		5.1424e-08	2.46977e-06		5.14184e-08	8.73506e-06		5.14052e-08	3.39091e-05		5.1397e-08	8.47822e-05		5.13797e-08	0.000168293
1.10239e-07	1.40718e-05		5.09243e-08	3.66019e-07		5.09262e-08	2.42434e-06		5.09194e-08	8.72886e-06		5.0907e-08	3.26755e-05		5.08965e-08	8.47406e-05		5.08843e-08	0.000168339
1.10041e-07	1.41637e-05		5.09259e-08	3.63817e-07		5.09242e-08	2.32838e-06		5.09198e-08	8.68013e-06		5.09053e-08	3.17041e-05		5.08974e-08	8.20409e-05		5.08839e-08	0.000164621
1.10039e-07	1.41644e-05		5.04249e-08	3.56739e-07		5.04227e-08	2.30928e-06		5.04197e-08	8.64709e-06		5.04073e-08	3.18215e-05		5.03979e-08	8.20028e-05		5.03816e-08	0.00016459
1.09838e-07	1.42552e-05		5.04272e-08	3.12539e-07		5.04231e-08	2.299e-06		5.04193e-08	8.55647e-06		5.04049e-08	3.16844e-05		5.03985e-08	7.93777e-05		5.03838e-08	0.000160647
1.09839e-07	1.42549e-05		4.99227e-08	2.85563e-07		4.99236e-08	2.29461e-06		4.99204e-08	8.48148e-06		4.99059e-08	3.06341e-05		4.99008e-08	7.93888e-05		4.98832e-08	0.000160589
1.09641e-07	1.4336e-05		4.99245e-08	2.50994e-07		4.99241e-08	2.13201e-06		4.9919e-08	8.28641e-06		4.99039e-08	2.93956e-05		4.98989e-08	7.72714e-05		4.98833e-08	0.000156617
1.0964e-07	1.43362e-05		4.94273e-08	2.62002e-07		4.94284e-08	2.11392e-06		4.94217e-08	8.17264e-06		4.9409e-08	2.93441e-05		4.94023e-08	7.72619e-05		4.93885e-08	0.000156622
1.09438e-07	1.4391e-05		4.94257e-08	2.32155e-07		4.94267e-08	2.00564e-06		4.94222e-08	8.03065e-06		4.94074e-08	2.81516e-05		4.94011e-08	7.51324e-05		4.93871e-08	0.000152907
1.0944e-07	1.43911e-05		4.8928e-08	2.34779e-07		4.89283e-08	1.91267e-06		4.89234e-08	7.89654e-06		4.89079e-08	2.81683e-05		4.89028e-08	7.5092e-05		4.88867e-08	0.000152933
1.0924e-07	1.44075e-05		4.89277e-08	2.47259e-07		4.89266e-08	1.8844e-06		4.89224e-08	7.74954e-06		4.89083e-08	2.7021e-05		4.89013e-08	7.28494e-05		4.88873e-08	0.00014908
1.09247e-07	1.44067e-05		4.84261e-08	2.41868e-07		4.84274e-08	1.87202e-06		4.84235e-08	7.57902e-06		4.84092e-08	2.7004e-05		4.84018e-08	7.27454e-05		4.83881e-08	0.000149094
1.0904e-07	1.43577e-05		4.84257e-08	2.2589e-07		4.84231e-08	1.8085e-06		4.84206e-08	6.36973e-06		4.84088e-08	2.68351e-05		4.84004e-08	7.00947e-05		4.83878e-08	0.000145737
1.09042e-07	1.43589e-05		4.79275e-08	2.73443e-07		4.79267e-08	1.79888e-06		4.79227e-08	6.45859e-06		4.79092e-08	2.66747e-05		4.79031e-08	7.00778e-05		4.78876e-08	0.000145678
1.08843e-07	1.4248e-05		4.79276e-08	2.64122e-07		4.79244e-08	1.72613e-06		4.79237e-08	6.53853e-06		4.79063e-08	2.52626e-05		4.79011e-08	6.808e-05		4.78868e-08	0.000141904
1.08846e-07	1.42489e-05		4.74313e-08	2.38205e-07		4.74311e-08	1.71525e-06		4.74251e-08	6.57323e-06		4.74125e-08	2.51775e-05		4.74049e-08	6.81842e-05		4.73909e-08	0.000141763
1.08642e-07	1.41089e-05		4.74297e-08	2.4017e-07		4.74295e-08	1.67408e-06		4.74241e-08	6.60551e-06		4.74108e-08	2.40216e-05		4.74048e-08	6.62983e-05		4.7391e-08	0.000137708
1.08643e-07	1.41096e-05		4.69294e-08	2.36682e-07		4.69316e-08	1.60752e-06		4.69239e-08	6.59858e-06		4.69099e-08	2.40916e-05		4.69055e-08	6.6287e-05		4.68927e-08	0.000137732
1.0844e-07	1.3942e-05		4.69289e-08	2.12833e-07		4.6928e-08	1.54581e-06		4.6926e-08	5.63637e-06		4.69101e-08	2.39652e-05		4.69052e-08	6.4426e-05		4.68927e-08	0.000134244
1.08437e-07	1.39392e-05		4.64283e-08	2.24243e-07		4.64311e-08	1.50478e-06		4.64261e-08	5.69013e-06		4.64109e-08	2.38587e-05		4.64055e-08	6.44183e-05		4.63915e-08	0.000134263
1.08241e-07	1.37346e-05		4.64296e-08	2.48802e-07		4.64284e-08	1.40932e-06		4.64248e-08	5.70318e-06		4.641e-08	2.22713e-05		4.64035e-08	6.20863e-05		4.63925e-08	0.000131128
1.08239e-07	1.3732e-05		4.59324e-08	2.49635e-07		4.59342e-08	1.36553e-06		4.59294e-08	5.71593e-06		4.59159e-08	2.22595e-05		4.5908e-08	6.21248e-05		4.58969e-08	0.000131105
1.08041e-07	1.34797e-05		4.59326e-08	2.20931e-07		4.59318e-08	1.34889e-06		4.59267e-08	5.725e-06		4.59145e-08	2.10599e-05		4.59079e-08	6.02493e-05		4.58961e-08	0.00012777
1.08041e-07	1.34803e-05		4.54339e-08	2.24984e-07		4.54322e-08	1.34532e-06		4.5427e-08	5.60476e-06		4.54143e-08	2.11563e-05		4.54103e-08	6.03277e-05		4.5397e-08	0.000127722
1.07842e-07	1.32071e-05		4.54313e-08	2.27289e-07		4.54314e-08	1.34307e-06		4.54268e-08	5.45646e-06		4.54131e-08	2.10584e-05		4.54093e-08	5.86491e-05		4.53944e-08	0.000124131
1.07843e-07	1.3208e-05		4.49315e-08	1.88604e-07		4.49299e-08	1.33318e-06		4.49277e-08	5.40341e-06		4.49162e-08	2.09059e-05		4.49105e-08	5.85255e-05		4.4898e-08	0.00012419
1.07644e-07	1.29527e-05		4.49301e-08	1.8453e-07		4.49322e-08	1.28325e-06		4.49272e-08	5.30009e-06		4.49157e-08	1.97846e-05		4.49094e-08	5.65571e-05		4.48963e-08	0.000120789
1.07643e-07	1.29511e-05		4.44326e-08	1.79118e-07		4.44316e-08	1.24289e-06		4.44289e-08	5.13023e-06		4.44156e-08	1.98051e-05		4.44117e-08	5.64951e-05		4.43967e-08	0.000120815
1.07443e-07	1.27254e-05		4.44327e-08	1.64334e-07		4.44297e-08	1.18128e-06		4.4427e-08	4.97944e-06		4.44153e-08	1.96087e-05		4.44081e-08	5.40371e-05		4.43953e-08	0.00011762
1.07445e-07	1.27272e-05		4.39346e-08	1.40588e-07		4.39358e-08	1.14996e-06		4.39345e-08	4.87146e-06		4.39174e-08	1.94624e-05		4.39147e-08	5.40834e-05		4.39012e-08	0.000117592
1.07243e-07	1.25097e-05		4.39346e-08	1.64622e-07		4.39323e-08	1.10537e-06		4.3931e-08	4.75846e-06		4.3919e-08	1.81626e-05		4.39129e-08	5.21792e-05		4.39005e-08	0.000114513
1.07242e-07	1.25085e-05		4.34355e-08	1.46864e-07		4.3435e-08	1.10636e-06		4.34279e-08	4.64061e-06		4.34175e-08	1.81774e-05		4.34133e-08	5.22102e-05		4.34013e-08	0.000114419
1.07048e-07	1.22968e-05		4.34345e-08	1.46051e-07		4.34354e-08	1.0501e-06		4.34279e-08	4.54417e-06		4.34167e-08	1.80523e-05		4.34122e-08	5.07112e-05		4.34022e-08	0.000110992
1.07041e-07	1.22894e-05		4.29371e-08	1.39106e-07		4.2933e-08	1.0306e-06		4.2929e-08	4.48699e-06		4.29189e-08	1.79137e-05		4.29134e-08	5.07072e-05		4.29019e-08	0.000110962
1.06847e-07	1.21007e-05		4.29339e-08	1.51535e-07		4.29338e-08	1.00476e-06		4.29289e-08	4.38623e-06		4.29184e-08	1.67965e-05		4.29129e-08	4.88099e-05		4.2903e-08	0.000107963
1.0684e-07	1.20947e-05		4.24353e-08	1.5102e-07		4.24335e-08	9.99473e-07		4.24311e-08	4.32011e-06		4.24184e-08	1.6692e-05		4.2413e-08	4.888e-05		4.24019e-08	0.00010785
1.06641e-07	1.19417e-05		4.24329e-08	1.23643e-07		4.24326e-08	9.50973e-07		4.24307e-08	4.14742e-06		4.24178e-08	1.65452e-05		4.24118e-08	4.72325e-05		4.24012e-08	0.000104038
1.06645e-07	1.19445e-05		4.19354e-08	1.13128e-07		4.19359e-08	9.32885e-07		4.19336e-08	4.02107e-06		4.19216e-08	1.64031e-05		4.19166e-08	4.71915e-05		4.19052e-08	0.000104069
1.06441e-07	1.18236e-05		4.19359e-08	1.03395e-07		4.19336e-08	9.04458e-07		4.19325e-08	3.95873e-06		4.19219e-08	1.52928e-05		4.19157e-08	4.54113e-05		4.19031e-08	0.000100841
1.06444e-07	1.18246e-05		4.14385e-08	8.58017e-08		4.14364e-08	8.78706e-07		4.14329e-08	3.84729e-06		4.14224e-08	1.53022e-05		4.1417e-08	4.54165e-05		4.14074e-08	0.000100845
1.06242e-07	1.17285e-05		4.14357e-08	7.1367e-08		4.14347e-08	8.52799e-07		4.14323e-08	3.72368e-06		4.14218e-08	1.51725e-05		4.14163e-08	4.36475e-05		4.1407e-08	9.8066e-05
1.06247e-07	1.17305e-05		4.09369e-08	9.47012e-08		4.09347e-08	8.37881e-07		4.09329e-08	3.62666e-06		4.09226e-08	1.50494e-05		4.09164e-08	4.36774e-05		4.09074e-08	9.81113e-05
1.06048e-07	1.1649e-05		4.09347e-08	9.45778e-08		4.09356e-08	8.05226e-07		4.09311e-08	3.5215e-06		4.09212e-08	1.38433e-05		4.09144e-08	4.19892e-05		4.09044e-08	9.55321e-05
1.06045e-07	1.1648e-05		4.0437e-08	1.1749e-07		4.04366e-08	7.601e-07		4.04325e-08	3.46453e-06		4.04218e-08	1.38645e-05		4.04183e-08	4.20461e-05		4.04078e-08	9.54641e-05
1.05842e-07	1.15839e-05		4.04356e-08	1.31061e-07		4.04348e-08	7.2228e-07		4.04315e-08	3.35211e-06		4.04208e-08	1.37872e-05		4.04168e-08	4.04616e-05		4.04064e-08	9.22729e-05
1.05842e-07	1.1584e-05		3.99406e-08	1.10813e-07		3.99384e-08	6.91548e-07		3.99359e-08	3.31746e-06		3.99254e-08	1.37182e-05		3.99217e-08	4.04463e-05		3.99104e-08	9.23742e-05
1.05649e-07	1.15457e-05		3.99377e-08	1.19435e-07		3.99378e-08	6.46721e-07		3.99344e-08	3.28429e-06		3.99262e-08	1.35094e-05		3.992e-08	3.92561e-05		3.9911e-08	9.00767e-05
1.05648e-07	1.15456e-05		3.94391e-08	1.11595e-07		3.94386e-08	6.46814e-07		3.94364e-08	3.22349e-06		3.94255e-08	1.32786e-05		3.94211e-08	3.91612e-05		3.94112e-08	8.99963e-05
1.0545e-07	1.15546e-05		3.94371e-08	1.00699e-07		3.94379e-08	6.33233e-07		3.94351e-08	3.17028e-06		3.94239e-08	1.22056e-05		3.94192e-08	3.73665e-05		3.94096e-08	8.68912e-05
1.05446e-07	1.15548e-05		3.89391e-08	1.12274e-07		3.89387e-08	6.23551e-07		3.89356e-08	3.07614e-06		3.89242e-08	1.2199e-05		3.89211e-08	3.7398e-05		3.89105e-08	8.69001e-05
1.05245e-07	1.16103e-05		3.89375e-08	8.80858e-08		3.8937e-08	5.98344e-07		3.89333e-08	2.92966e-06		3.89242e-08	1.20627e-05		3.89212e-08	3.59623e-05		3.89083e-08	8.43944e-05
1.05249e-07	1.16092e-05		3.84382e-08	5.79817e-08		3.84381e-08	5.78775e-07		3.84351e-08	2.81658e-06		3.8425e-08	1.1917e-05		3.84209e-08	3.6012e-05		3.84119e-08	8.43067e-05
1.05052e-07	1.16778e-05		3.8436e-08	6.67063e-08		3.84387e-08	5.83549e-07		3.84346e-08	2.72612e-06		3.84232e-08	1.16648e-05		3.84209e-08	3.48446e-05		3.84098e-08	8.09746e-05
1.05047e-07	1.16788e-05		3.79423e-08	7.18712e-08		3.79428e-08	5.8178e-07		3.79391e-08	2.6167e-06		3.79276e-08	1.14999e-05		3.79252e-08	3.48246e-05		3.79168e-08	8.10312e-05
1.04845e-07	1.1728e-05		3.7941e-08	4.83209e-08		3.79411e-08	5.65689e-07		3.79402e-08	2.53824e-06		3.79286e-08	1.12037e-05		3.79243e-08	3.34614e-05		3.79135e-08	7.8554e-05
1.04851e-07	1.17273e-05		3.74425e-08	8.6841e-08		3.74424e-08	5.66008e-07		3.74396e-08	2.54173e-06		3.74288e-08	1.10038e-05		3.7425e-08	3.34062e-05		3.74163e-08	7.86301e-05
1.04649e-07	1.17393e-05		3.74426e-08	8.39088e-08		3.74406e-08	5.72798e-07		3.74389e-08	2.47726e-06		3.74288e-08	1.06848e-05		3.74249e-08	3.22058e-05		3.74149e-08	7.60945e-05
1.04647e-07	1.17395e-05		3.69419e-08	9.43618e-08		3.69421e-08	5.59732e-07		3.69387e-08	2.43639e-06		3.69269e-08	1.05153e-05		3.69265e-08	3.21346e-05		3.69166e-08	7.61341e-05
1.04449e-07	1.17278e-05		3.69411e-08	8.74788e-08		3.69396e-08	5.38784e-07		3.6937e-08	2.43511e-06		3.69283e-08	1.02177e-05		3.69256e-08	3.07187e-05		3.6917e-08	7.36107e-05
1.04447e-07	1.17283e-05		3.64416e-08	9.1409e-08		3.64418e-08	5.20697e-07		3.64394e-08	2.35387e-06		3.64277e-08	1.0062e-05		3.64252e-08	3.07039e-05		3.64171e-08	7.35875e-05
1.04246e-07	1.16896e-05		3.64403e-08	6.11815e-08		3.64395e-08	4.87506e-07		3.64384e-08	2.2847e-06		3.64273e-08	9.77195e-06		3.64246e-08	2.96444e-05		3.64163e-08	7.11453e-05
1.04248e-07	1.16906e-05		3.59446e-08	4.15717e-08		3.59442e-08	4.72691e-07		3.59425e-08	2.22028e-06		3.59318e-08	9.46325e-06		3.59293e-08	2.95363e-05		3.59198e-08	7.11132e-05
1.04046e-07	1.16175e-05		3.59421e-08	2.0429e-08		3.59433e-08	4.34767e-07		3.59409e-08	2.13889e-06		3.59305e-08	9.21692e-06		3.59282e-08	2.81871e-05		3.59196e-08	6.85497e-05
1.04048e-07	1.16183e-05		3.54462e-08	1.00582e-08		3.54452e-08	4.08809e-07		3.5443e-08	2.09126e-06		3.54318e-08	9.03626e-06		3.54298e-08	2.82409e-05		3.54212e-08	6.85758e-05
1.03845e-07	1.15439e-05		3.54429e-08	6.6219e-09		3.54428e-08	3.95177e-07		3.54429e-08	2.007e-06		3.54302e-08	8.81155e-06		3.54269e-08	2.70429e-05		3.54201e-08	6.62176e-05
1.03846e-07	1.15442e-05		3.49445e-08	1.05624e-08		3.49448e-08	3.82758e-07		3.49423e-08	1.98617e-06		3.49311e-08	8.63522e-06		3.49278e-08	2.70371e-05		3.49213e-08	6.62282e-05
1.03646e-07	1.14842e-05		3.49429e-08	1.18073e-08		3.49413e-08	3.59877e-07		3.494e-08	1.93137e-06		3.49306e-08	8.41545e-06		3.49282e-08	2.58401e-05		3.4919e-08	6.37606e-05
1.03647e-07	1.14844e-05		3.4447e-08	-8.372e-10		3.44463e-08	3.48642e-07		3.44449e-08	1.86686e-06		3.4436e-08	8.28209e-06		3.4431e-08	2.5857e-05		3.44249e-08	6.37945e-05
1.03446e-07	1.1427e-05		3.4446e-08	-9.0577e-09		3.44452e-08	3.54496e-07		3.44444e-08	1.80451e-06		3.44344e-08	8.05625e-06		3.44317e-08	2.46336e-05		3.4424e-08	6.19353e-05
1.03446e-07	1.14269e-05		3.39469e-08	3.3296e-09		3.39469e-08	3.43786e-07		3.39448e-08	1.72539e-06		3.39352e-08	7.87831e-06		3.39332e-08	2.46747e-05		3.39255e-08	6.19006e-05
1.03243e-07	1.13545e-05		3.39453e-08	1.05624e-08		3.39474e-08	3.38569e-07		3.39444e-08	1.69374e-06		3.39343e-08	7.57966e-06		3.39326e-08	2.45009e-05		3.39243e-08	5.95695e-05
1.03245e-07	1.13548e-05		3.34482e-08	2.85672e-08		3.34461e-08	3.19978e-07		3.34451e-08	1.63926e-06		3.34343e-08	7.39807e-06		3.34339e-08	2.4343e-05		3.34248e-08	5.95636e-05
1.03051e-07	1.12743e-05		3.34464e-08	3.10776e-08		3.34467e-08	3.29896e-07		3.34433e-08	1.60467e-06		3.34343e-08	7.19329e-06		3.34321e-08	2.2902e-05		3.34232e-08	5.71987e-05
1.03052e-07	1.12746e-05		3.29465e-08	3.46683e-08		3.29464e-08	3.03547e-07		3.29441e-08	1.58238e-06		3.29344e-08	7.06021e-06		3.29335e-08	2.29017e-05		3.29273e-08	5.71656e-05
1.02849e-07	1.11874e-05		3.2946e-08	1.49042e-08		3.29453e-08	2.81437e-07		3.29425e-08	1.51675e-06		3.29331e-08	6.87567e-06		3.29317e-08	2.18022e-05		3.29241e-08	5.53809e-05
1.0285e-07	1.11878e-05		3.24504e-08	3.22608e-08		3.24495e-08	2.68659e-07		3.24479e-08	1.46873e-06		3.24398e-08	6.75608e-06		3.24364e-08	2.17425e-05		3.243e-08	5.53143e-05
1.0265e-07	1.11033e-05		3.24489e-08	1.48322e-08		3.24487e-08	2.54574e-07		3.24451e-08	1.43561e-06		3.24365e-08	6.57598e-06		3.24362e-08	2.04727e-05		3.24266e-08	5.29473e-05
1.02652e-07	1.11036e-05		3.19503e-08	1.84846e-08		3.19481e-08	2.54142e-07		3.19463e-08	1.37807e-06		3.19376e-08	6.4209e-06		3.19367e-08	2.05164e-05		3.19276e-08	5.29146e-05
1.02448e-07	1.09819e-05		3.19479e-08	1.38856e-08		3.19482e-08	2.51796e-07		3.19459e-08	1.32644e-06		3.1937e-08	6.16276e-06		3.19355e-08	2.03765e-05		3.19275e-08	5.08969e-05
1.02452e-07	1.09835e-05		3.14489e-08	3.06249e-08		3.14495e-08	2.55551e-07		3.14473e-08	1.28294e-06		3.14379e-08	6.05041e-06		3.14366e-08	2.02119e-05		3.143e-08	5.08905e-05
1.02249e-07	1.07972e-05		3.14488e-08	4.0292e-09		3.14482e-08	2.32248e-07		3.14468e-08	1.23376e-06		3.14378e-08	5.87322e-06		3.14343e-08	1.86996e-05		3.14279e-08	4.87136e-05
1.02248e-07	1.07954e-05		3.09499e-08	-1.14652e-08		3.0949e-08	2.21044e-07		3.09466e-08	1.19339e-06		3.09384e-08	5.76793e-06		3.09363e-08	1.86752e-05		3.09284e-08	4.87398e-05
1.02047e-07	1.0551e-05		3.09495e-08	-8.1317e-09		3.09481e-08	2.15663e-07		3.09446e-08	1.17129e-06		3.09367e-08	5.65463e-06		3.09354e-08	1.84244e-05		3.09287e-08	4.69232e-05
1.02052e-07	1.05571e-05		3.04526e-08	1.85565e-08		3.04529e-08	1.99428e-07		3.0449e-08	1.16015e-06		3.04415e-08	5.52829e-06		3.04409e-08	1.82718e-05		3.04331e-08	4.68982e-05
1.0185e-07	1.02851e-05		3.04534e-08	-5.7654e-09		3.04499e-08	1.87421e-07		3.04494e-08	1.13184e-06		3.04411e-08	5.34001e-06		3.04395e-08	1.70999e-05		3.04327e-08	4.48661e-05
1.01844e-07	1.02786e-05		2.99531e-08	9.9348e-09		2.9951e-08	1.72708e-07		2.99499e-08	1.13633e-06		2.99416e-08	5.20079e-06		2.99397e-08	1.70923e-05		2.99349e-08	4.48392e-05
1.01647e-07	1.00368e-05		2.99514e-08	-9.0886e-09		2.99517e-08	1.56802e-07		2.99485e-08	1.07384e-06		2.99414e-08	5.00961e-06		2.99401e-08	1.69352e-05		2.99312e-08	4.2742e-05
1.01652e-07	1.00402e-05		2.94533e-08	-2.16405e-08		2.94533e-08	1.44569e-07		2.94503e-08	1.03999e-06		2.9443e-08	4.88945e-06		2.94413e-08	1.68035e-05		2.94356e-08	4.27448e-05
1.01451e-07	9.85837e-06		2.94531e-08	-3.90383e-08		2.94523e-08	1.46833e-07		2.945e-08	1.01377e-06		2.94426e-08	4.6561e-06		2.94407e-08	1.56205e-05		2.94344e-08	4.07414e-05
1.01453e-07	9.8613e-06		2.89549e-08	-5.40595e-08		2.89557e-08	1.51987e-07		2.89525e-08	9.71761e-07		2.89436e-08	4.53528e-06		2.89418e-08	1.5612e-05		2.89355e-08	4.07311e-05
1.01252e-07	9.77003e-06		2.89534e-08	-6.61381e-08		2.89547e-08	1.39466e-07		2.895e-08	9.39815e-07		2.89427e-08	4.40623e-06		2.89404e-08	1.54385e-05		2.89346e-08	3.90507e-05
1.01253e-07	9.77085e-06		2.84577e-08	-4.91724e-08		2.84581e-08	1.37573e-07		2.84555e-08	9.16995e-07		2.84468e-08	4.3244e-06		2.8445e-08	1.529e-05		2.84389e-08	3.90826e-05
1.01052e-07	9.70815e-06		2.8457e-08	-3.43982e-08		2.84558e-08	1.3425e-07		2.84546e-08	8.89401e-07		2.84459e-08	4.21445e-06		2.84437e-08	1.40428e-05		2.84387e-08	3.77172e-05
1.01052e-07	9.70861e-06		2.79575e-08	-5.16622e-08		2.79588e-08	1.20103e-07		2.79553e-08	8.5405e-07		2.79477e-08	4.13014e-06		2.79461e-08	1.40568e-05		2.79408e-08	3.77616e-05
1.00851e-07	9.71109e-06		2.79569e-08	-4.97691e-08		2.79591e-08	1.11574e-07		2.79552e-08	8.24151e-07		2.7948e-08	3.99264e-06		2.79457e-08	1.3956e-05		2.79398e-08	3.62895e-05
1.00853e-07	9.71119e-06		2.746e-08	-9.45238e-08		2.74591e-08	1.14764e-07		2.74564e-08	7.90714e-07		2.74491e-08	3.88743e-06		2.74472e-08	1.38351e-05		2.74421e-08	3.62669e-05
1.00652e-07	9.73732e-06		2.74586e-08	-8.25069e-08		2.74589e-08	1.12047e-07		2.74556e-08	7.81115e-07		2.74497e-08	3.73061e-06		2.74467e-08	1.26537e-05		2.74426e-08	3.49001e-05
1.00652e-07	9.7374e-06		2.696e-08	-1.24309e-07		2.69631e-08	1.0893e-07		2.69604e-08	7.59961e-07		2.69517e-08	3.6388e-06		2.69502e-08	1.26892e-05		2.69462e-08	3.48017e-05
1.00454e-07	9.76476e-06		2.69606e-08	-8.86696e-08		2.6962e-08	1.10864e-07		2.69589e-08	7.44024e-07		2.695e-08	3.47792e-06		2.69484e-08	1.25962e-05		2.69447e-08	3.30851e-05
1.00456e-07	9.76392e-06		2.64671e-08	-8.80318e-08		2.64669e-08	1.20782e-07		2.64642e-08	7.39353e-07		2.64565e-08	3.42027e-06		2.64555e-08	1.24887e-05		2.64519e-08	3.30887e-05
1.00256e-07	9.77143e-06		2.6467e-08	-6.17551e-08		2.6468e-08	1.15988e-07		2.6465e-08	7.0392e-07		2.6456e-08	3.3415e-06		2.64554e-08	1.22984e-05		2.64512e-08	3.1739e-05
1.00256e-07	9.77143e-06		2.59681e-08	-6.63231e-08		2.59696e-08	1.13097e-07		2.59661e-08	6.56037e-07		2.59571e-08	3.29031e-06		2.59571e-08	1.19813e-05		2.59522e-08	3.16661e-05
1.00054e-07	9.72611e-06		2.59682e-08	-3.31429e-08		2.59699e-08	1.19733e-07		2.59671e-08	6.44473e-07		2.59564e-08	3.21673e-06		2.59571e-08	1.16859e-05		2.59532e-08	3.04202e-05
1.0005e-07	9.72632e-06		2.54716e-08	-3.64866e-08		2.5472e-08	1.19332e-07		2.54692e-08	6.36705e-07		2.54604e-08	3.12903e-06		2.54601e-08	1.06918e-05		2.54553e-08	3.03467e-05
9.98029e-08	9.61221e-06		2.54721e-08	-2.50767e-08		2.54727e-08	1.13334e-07		2.5469e-08	5.92403e-07		2.54604e-08	3.00319e-06		2.5461e-08	1.0587e-05		2.54566e-08	2.8828e-05
9.98308e-08	9.62819e-06		2.49742e-08	-1.86773e-08		2.49746e-08	1.19908e-07		2.49716e-08	5.60673e-07		2.49625e-08	2.9593e-06		2.49626e-08	1.04993e-05		2.49599e-08	2.88334e-05
9.96273e-08	9.54262e-06		2.49744e-08	-2.3084e-09		2.49765e-08	1.06255e-07		2.49722e-08	5.46475e-07		2.49634e-08	2.86458e-06		2.49632e-08	1.02964e-05		2.49597e-08	2.73994e-05
9.9628e-08	9.54275e-06		2.44809e-08	8.5047e-09		2.44814e-08	1.02428e-07		2.44791e-08	5.2313e-07		2.44695e-08	2.75267e-06		2.44688e-08	1.00888e-05		2.44668e-08	2.74348e-05
9.94326e-08	9.4814e-06		2.44807e-08	1.40811e-08		2.44817e-08	1.0643e-07		2.44794e-08	5.14827e-07		2.4469e-08	2.68723e-06		2.44694e-08	9.79247e-06		2.44663e-08	2.6342e-05
9.9426e-08	9.48167e-06		2.39827e-08	3.7412e-09		2.39838e-08	1.15124e-07		2.39818e-08	4.86709e-07		2.39726e-08	2.63242e-06		2.39724e-08	9.47447e-06		2.39686e-08	2.63009e-05
9.92276e-08	9.44196e-06		2.39841e-08	7.061e-10		2.3983e-08	1.06276e-07		2.3981e-08	4.74826e-07		2.39717e-08	2.53807e-06		2.39723e-08	9.19747e-06		2.39675e-08	2.46908e-05
9.92282e-08	9.44182e-06		2.34857e-08	-9.6235e-09		2.34867e-08	9.83741e-08		2.3484e-08	4.4646e-07		2.34743e-08	2.48964e-06		2.34752e-08	9.00774e-06		2.34717e-08	2.47411e-05
9.90284e-08	9.43684e-06		2.34855e-08	2.5168e-09		2.34864e-08	8.35483e-08		2.34815e-08	4.02837e-07		2.34748e-08	2.42087e-06		2.34737e-08	8.81289e-06		2.34716e-08	2.35931e-05
9.90296e-08	9.43636e-06		2.29865e-08	1.10253e-08		2.29877e-08	8.18405e-08		2.29852e-08	3.94791e-07		2.29767e-08	2.36527e-06		2.2976e-08	8.61923e-06		2.29739e-08	2.36308e-05
9.88317e-08	9.45709e-06		2.29878e-08	2.17767e-08		2.29884e-08	4.3917e-08		2.29852e-08	3.90902e-07		2.29762e-08	2.27606e-06		2.29754e-08	8.36973e-06		2.29738e-08	2.34362e-05
9.88319e-08	9.45702e-06		2.24927e-08	2.34023e-08		2.24932e-08	4.53471e-08		2.24913e-08	3.88773e-07		2.24837e-08	2.22794e-06		2.2482e-08	8.21625e-06		2.24785e-08	2.31971e-05
9.86305e-08	9.48475e-06		2.2491e-08	1.33093e-08		2.24914e-08	4.87115e-08		2.24901e-08	3.75624e-07		2.24819e-08	2.07037e-06		2.24814e-08	7.96396e-06		2.24768e-08	2.13979e-05
9.86318e-08	9.48469e-06		2.19931e-08	-1.61259e-08		2.19928e-08	5.52138e-08		2.19916e-08	3.51117e-07		2.19832e-08	2.0099e-06		2.19832e-08	7.71795e-06		2.19801e-08	2.13846e-05
9.84299e-08	9.50793e-06		2.19931e-08	-5.30512e-08		2.19928e-08	6.22615e-08		2.19912e-08	3.27865e-07		2.19827e-08	1.95897e-06		2.19823e-08	7.34483e-06		2.19791e-08	2.03473e-05
9.84328e-08	9.50844e-06		2.14935e-08	-7.76611e-08		2.14936e-08	5.90515e-08		2.14911e-08	2.87277e-07		2.14837e-08	1.92731e-06		2.14836e-08	7.13099e-06		2.14801e-08	2.03527e-05
9.82301e-08	9.50004e-06		2.1492e-08	-9.57071e-08		2.14924e-08	6.649e-08		2.149e-08	2.71577e-07		2.14837e-08	1.86385e-06		2.14821e-08	6.92472e-06		2.14796e-08	2.01716e-05
9.8234e-08	9.49855e-06		2.09939e-08	-8.19205e-08		2.0994e-08	4.77135e-08		2.09923e-08	2.56885e-07		2.09854e-08	1.84091e-06		2.09863e-08	6.73176e-06		2.09818e-08	1.82367e-05
9.80303e-08	9.43802e-06		2.09945e-08	-6.79591e-08		2.09944e-08	3.2291e-08		2.0993e-08	2.57842e-07		2.09847e-08	1.77717e-06		2.09853e-08	6.55224e-06		2.0981e-08	1.8254e-05
9.80291e-08	9.43688e-06		2.04956e-08	-7.48421e-08		2.04957e-08	2.655e-08		2.04936e-08	2.54745e-07		2.04864e-08	1.73579e-06		2.04855e-08	6.36316e-06		2.04829e-08	1.82477e-05
9.78318e-08	9.3176e-06		2.04947e-08	-7.98321e-08		2.0495e-08	2.1591e-08		2.04925e-08	2.65301e-07		2.0486e-08	1.67918e-06		2.04861e-08	6.18663e-06		2.04827e-08	1.80809e-05
9.7829e-08	9.31484e-06		1.99971e-08	-7.08091e-08		1.99973e-08	1.52738e-08		1.99937e-08	2.70651e-07		1.99881e-08	1.61827e-06		1.99883e-08	6.02969e-06		1.99851e-08	1.68077e-05
9.76311e-08	9.12714e-06		1.99966e-08	-6.43892e-08		1.99963e-08	3.48735e-08		1.9995e-08	2.92925e-07		1.99872e-08	1.58625e-06		1.9987e-08	5.77422e-06		1.99837e-08	1.67479e-05
9.76303e-08	9.12635e-06		1.94977e-08	-5.80206e-08		1.94975e-08	3.5141e-08		1.94955e-08	2.87956e-07		1.94907e-08	1.5421e-06		1.94896e-08	5.6246e-06		1.94861e-08	1.66424e-05
9.74293e-08	8.89979e-06		1.94973e-08	-5.39772e-08		1.94964e-08	3.61904e-08		1.94961e-08	2.86968e-07		1.94891e-08	1.4655e-06		1.94883e-08	5.51311e-06		1.94852e-08	1.53968e-05
9.74291e-08	8.8996e-06		1.89984e-08	-4.15282e-08		1.89975e-08	3.41841e-08		1.89967e-08	2.66793e-07		1.89908e-08	1.41455e-06		1.89892e-08	5.39832e-06		1.89865e-08	1.54226e-05
9.72304e-08	8.6781e-06		1.89978e-08	-4.06331e-08		1.89979e-08	6.4257e-09		1.89959e-08	2.31133e-07		1.89897e-08	1.35564e-06		1.89894e-08	5.23246e-06		1.89866e-08	1.52874e-05
9.72295e-08	8.67724e-06		1.84986e-08	-3.72688e-08		1.84985e-08	-2.6796e-09		1.84975e-08	2.04188e-07		1.84918e-08	1.31463e-06		1.84901e-08	5.11781e-06		1.84879e-08	1.41695e-05
9.70342e-08	8.48211e-06		1.8499e-08	-1.78442e-08		1.84982e-08	-3.956e-10		1.84971e-08	1.96111e-07		1.84915e-08	1.2777e-06		1.84901e-08	4.94445e-06		1.84882e-08	1.41088e-05
9.70338e-08	8.48157e-06		1.79997e-08	-1.32864e-08		1.79999e-08	9.111e-09		1.79975e-08	1.93055e-07		1.79918e-08	1.2576e-06		1.79914e-08	4.79553e-06		1.7989e-08	1.39996e-05
9.68312e-08	8.32142e-06		1.79997e-08	-3.4301e-09		1.7999e-08	-6.3526e-09		1.79986e-08	1.71748e-07		1.79916e-08	1.20827e-06		1.79918e-08	4.53062e-06		1.79894e-08	1.37832e-05
9.68324e-08	8.32169e-06		1.75001e-08	-1.1255e-09		1.75001e-08	7.5369e-09		1.74982e-08	1.62437e-07		1.74926e-08	1.21245e-06		1.74933e-08	4.38639e-06		1.74906e-08	1.26498e-05
9.66356e-08	8.2408e-06		1.74997e-08	-5.0659e-09		1.75e-08	4.2651e-09		1.74979e-08	1.75668e-07		1.74928e-08	1.15844e-06		1.74912e-08	4.28662e-06		1.74887e-08	1.25988e-05
9.66308e-08	8.23843e-06		1.70006e-08	2.6092e-09		1.70005e-08	-4.3566e-09		1.69987e-08	1.88035e-07		1.69936e-08	1.12069e-06		1.69928e-08	4.1679e-06		1.69913e-08	1.25179e-05
9.64349e-08	8.22528e-06		1.7001e-08	-1.3004e-09		1.70004e-08	-5.3135e-09		1.69965e-08	1.76964e-07		1.69935e-08	1.08431e-06		1.69932e-08	4.0779e-06		1.69902e-08	1.13548e-05
9.64342e-08	8.22515e-06		1.65019e-08	-1.44388e-08		1.65011e-08	1.71257e-08		1.64997e-08	1.68898e-07		1.64941e-08	1.05154e-06		1.64936e-08	3.99015e-06		1.6492e-08	1.14081e-05
9.62305e-08	8.24132e-06		1.64998e-08	-2.08793e-08		1.65008e-08	1.76916e-08		1.64994e-08	1.73003e-07		1.64938e-08	9.92998e-07		1.64937e-08	3.85304e-06		1.6492e-08	1.13596e-05
9.62341e-08	8.241e-06		1.60028e-08	-3.02213e-08		1.60017e-08	2.62002e-08		1.60011e-08	1.74248e-07		1.59955e-08	9.66917e-07		1.59948e-08	3.69311e-06		1.5993e-08	1.12459e-05
9.60335e-08	8.25949e-06		1.60019e-08	-3.48202e-08		1.60022e-08	2.43997e-08		1.60001e-08	1.39874e-07		1.59947e-08	9.45753e-07		1.59952e-08	3.50917e-06		1.59933e-08	1.10338e-05
9.60328e-08	8.25956e-06		1.55041e-08	-3.8236e-08		1.55032e-08	1.6e-10		1.55015e-08	1.07332e-07		1.54965e-08	9.4063e-07		1.54963e-08	3.42405e-06		1.54942e-08	9.82786e-06
9.58355e-08	8.25855e-06		1.55031e-08	-3.48922e-08		1.55024e-08	8.2159e-09		1.55014e-08	1.06838e-07		1.54959e-08	9.04074e-07		1.5496e-08	3.33963e-06		1.54944e-08	9.79e-06
9.58377e-08	8.25826e-06		1.50029e-08	-6.39468e-08		1.50037e-08	1.06851e-08		1.5001e-08	5.97684e-08		1.49962e-08	8.84465e-07		1.49972e-08	3.27412e-06		1.49952e-08	9.69673e-06
9.56343e-08	8.23537e-06		1.50029e-08	-5.89158e-08		1.50014e-08	1.33395e-08		1.50009e-08	4.6486e-08		1.49969e-08	8.65256e-07		1.49967e-08	3.21669e-06		1.49939e-08	9.53438e-06
9.56305e-08	8.23433e-06		1.4504e-08	-7.83507e-08		1.45042e-08	2.09427e-08		1.45026e-08	4.81322e-08		1.44985e-08	8.151e-07		1.44979e-08	3.14458e-06		1.44961e-08	9.28067e-06
9.54323e-08	8.19124e-06		1.45037e-08	-9.91436e-08		1.4504e-08	3.57273e-08		1.4502e-08	5.2834e-08		1.44978e-08	7.68493e-07		1.44968e-08	3.01345e-06		1.44939e-08	9.35089e-06
9.54327e-08	8.1915e-06		1.4005e-08	-1.12436e-07		1.40041e-08	3.96061e-08		1.40032e-08	4.42328e-08		1.3999e-08	7.57371e-07		1.39984e-08	2.91779e-06		1.39967e-08	8.24785e-06
9.5232e-08	8.10096e-06		1.40046e-08	-9.66846e-08		1.40038e-08	1.46256e-08		1.40024e-08	4.89861e-08		1.3997e-08	7.30981e-07		1.39976e-08	2.82055e-06		1.39964e-08	8.18319e-06
9.52356e-08	8.10442e-06		1.3505e-08	-1.04144e-07		1.35046e-08	1.23724e-08		1.35037e-08	2.52712e-08		1.34989e-08	7.14643e-07		1.34989e-08	2.69771e-06		1.3498e-08	9.36508e-06
9.50311e-08	7.94124e-06		1.3505e-08	-1.01819e-07		1.35049e-08	1.086e-08		1.35037e-08	7.8117e-09		1.34989e-08	7.07266e-07		1.34987e-08	2.58049e-06		1.3497e-08	9.32343e-06
9.50328e-08	7.94345e-06		1.30063e-08	-1.0223e-07		1.30054e-08	4.7486e-09		1.30038e-08	-2.0755e-09		1.29997e-08	6.5359e-07		1.3e-08	2.51435e-06		1.29987e-08	9.24791e-06
9.48327e-08	7.71772e-06		1.30059e-08	-1.14401e-07		1.30055e-08	3.76e-10		1.3004e-08	-2.82802e-08		1.30001e-08	6.43878e-07		1.29995e-08	2.41583e-06		1.29977e-08	6.97108e-06
9.48328e-08	7.71783e-06		1.25061e-08	-1.26819e-07		1.25066e-08	1.67965e-08		1.25053e-08	-3.0838e-09		1.25019e-08	5.93763e-07		1.2501e-08	2.31496e-06		1.24995e-08	6.93113e-06
9.46348e-08	7.45468e-06		1.25063e-08	-1.20708e-07		1.25062e-08	2.0418e-08		1.25047e-08	1.04146e-08		1.25005e-08	5.92847e-07		1.24998e-08	2.24864e-06		1.24981e-08	7.0812e-06
9.46345e-08	7.4542e-06		1.2007e-08	-1.24731e-07		1.20078e-08	1.43581e-08		1.20054e-08	2.09706e-08		1.20017e-08	5.81344e-07		1.20016e-08	2.21179e-06		1.20011e-08	7.15838e-06
9.44385e-08	7.18747e-06		1.20069e-08	-1.17097e-07		1.20068e-08	8.9361e-09		1.20057e-08	2.86149e-08		1.20021e-08	5.82373e-07		1.20015e-08	2.15238e-06		1.20007e-08	5.93295e-06
9.44372e-08	7.18567e-06		1.15081e-08	-9.82278e-08		1.1507e-08	1.3319e-08		1.1507e-08	3.11356e-08		1.15017e-08	5.33554e-07		1.15034e-08	2.08516e-06		1.15022e-08	5.91533e-06
9.42371e-08	6.91931e-06		1.15073e-08	-8.42149e-08		1.15074e-08	4.00897e-08		1.15059e-08	4.657e-10		1.1502e-08	5.21455e-07		1.15017e-08	2.04148e-06		1.15008e-08	5.86604e-06
9.42323e-08	6.9132e-06		1.10085e-08	-9.02953e-08		1.10087e-08	3.88859e-08		1.10066e-08	-2.61093e-08		1.10035e-08	5.2056e-07		1.10033e-08	1.95019e-06		1.10027e-08	5.77192e-06
9.4033e-08	6.6565e-06		1.10084e-08	-1.04185e-07		1.10077e-08	3.98634e-08		1.10073e-08	-6.07814e-08		1.10033e-08	5.16187e-07		1.1003e-08	1.82829e-06		1.1002e-08	5.54825e-06
9.40345e-08	6.65831e-06		1.05086e-08	-9.97504e-08		1.0509e-08	5.19832e-08		1.0508e-08	-6.04727e-08		1.05041e-08	5.03995e-07		1.05041e-08	1.76238e-06		1.05033e-08	5.37616e-06
9.38393e-08	6.41787e-06		1.05085e-08	-1.26552e-07		1.0509e-08	3.69106e-08		1.05073e-08	-6.19748e-08		1.05038e-08	5.00888e-07		1.05043e-08	1.7151e-06		1.05026e-08	5.19557e-06
9.38434e-08	6.42333e-06		1.00091e-08	-9.60877e-08		1.00093e-08	3.93489e-08		1.00083e-08	-7.10183e-08		1.00047e-08	5.03779e-07		1.00052e-08	1.64259e-06		1.00037e-08	5.02038e-06
9.36348e-08	6.1937e-06		1.00091e-08	-7.99966e-08		1.00093e-08	4.75283e-08		1.00074e-08	-5.25094e-08		1.00047e-08	4.64663e-07		1.00041e-08	1.56575e-06		1.00033e-08	4.83341e-06
9.3636e-08	6.19472e-06		9.52131e-09	-5.28865e-08		9.52144e-09	6.95663e-08		9.52091e-09	-3.40519e-08		9.51787e-09	4.31204e-07		9.51743e-09	1.4856e-06		9.51613e-09	4.65795e-06
9.34396e-08	6.0293e-06		9.52186e-09	-4.67855e-08		9.52203e-09	5.48948e-08		9.52044e-09	-3.94842e-08		9.51742e-09	3.92879e-07		9.51695e-09	1.39329e-06		9.51557e-09	4.45137e-06
9.34362e-08	6.02581e-06		9.02261e-09	-2.38319e-08		9.02196e-09	6.29404e-08		9.02051e-09	-4.37127e-08		9.01704e-09	3.94022e-07		9.01765e-09	1.35523e-06		9.01724e-09	4.16168e-06
9.32385e-08	5.92837e-06		9.02184e-09	-2.91305e-08		9.02239e-09	5.8609e-08		9.02162e-09	-4.60584e-08		9.0176e-09	3.45511e-07		9.01772e-09	1.27978e-06		9.0177e-09	3.99267e-06
9.32395e-08	5.92898e-06		8.52225e-09	-2.95626e-08		8.52167e-09	4.88555e-08		8.52077e-09	-7.45779e-08		8.51745e-09	3.29708e-07		8.51827e-09	1.2222e-06		8.51699e-09	3.83503e-06
9.30383e-08	5.88851e-06		8.52216e-09	-1.87906e-08		8.52184e-09	4.74357e-08		8.52078e-09	-9.00003e-08		8.51804e-09	3.27496e-07		8.51801e-09	1.16765e-06		8.51764e-09	3.67316e-06
9.30381e-08	5.88853e-06		8.02154e-09	-3.29783e-08		8.02191e-09	6.71279e-08		8.02209e-09	-1.14476e-07		8.01855e-09	2.95067e-07		8.01799e-09	1.15517e-06		8.0179e-09	3.57415e-06
9.28378e-08	5.87775e-06		8.02178e-09	-4.62504e-08		8.02235e-09	4.98946e-08		8.0208e-09	-1.2316e-07		8.01833e-09	2.89233e-07		8.01825e-09	1.09464e-06		8.01736e-09	3.48555e-06
9.28374e-08	5.87782e-06		7.52167e-09	-3.17129e-08		7.52266e-09	4.82382e-08		7.52134e-09	-9.00105e-08		7.51877e-09	2.61208e-07		7.51927e-09	1.0355e-06		7.51746e-09	3.45315e-06
9.2638e-08	5.88631e-06		7.52269e-09	-4.04992e-08		7.5221e-09	5.63146e-08		7.52102e-09	-9.32205e-08		7.51897e-09	2.3846e-07		7.51831e-09	1.00235e-06		7.51807e-09	3.44027e-06
9.2639e-08	5.886e-06		7.02235e-09	-4.56743e-08		7.0216e-09	3.59022e-08		7.02083e-09	-9.16669e-08		7.01828e-09	2.15053e-07		7.0191e-09	9.6509e-07		7.01861e-09	3.46478e-06
9.24441e-08	5.92306e-06		7.02157e-09	-3.19187e-08		7.02177e-09	1.4142e-08		7.02062e-09	-5.22931e-08		7.01873e-09	2.30239e-07		7.01829e-09	9.22948e-07		7.01779e-09	3.37769e-06
9.24429e-08	5.92345e-06		6.52287e-09	-8.9034e-09		6.52233e-09	3.30111e-08		6.52103e-09	-5.06675e-08		6.51866e-09	2.23469e-07		6.51902e-09	8.66032e-07		6.51845e-09	3.21715e-06
9.22393e-08	5.9902e-06		6.52286e-09	-3.32459e-08		6.52177e-09	1.67656e-08		6.51954e-09	-4.98856e-08		6.51829e-09	2.28151e-07		6.51898e-09	8.02408e-07		6.51841e-09	3.16695e-06
9.22387e-08	5.99038e-06		6.02173e-09	-2.84e-08		6.02147e-09	-5.9515e-09		6.02062e-09	-3.36505e-08		6.01915e-09	2.31793e-07		6.01936e-09	7.55575e-07		6.01907e-09	3.0077e-06
9.20405e-08	6.05723e-06		6.02167e-09	-6.0124e-09		6.02153e-09	-7.8548e-09		6.02114e-09	-3.6593e-08		6.01844e-09	2.34087e-07		6.01897e-09	6.88422e-07		6.01867e-09	2.7286e-06
9.2038e-08	6.05748e-06		5.52241e-09	9.4203e-09		5.52213e-09	-1.0571e-08		5.52144e-09	-5.03384e-08		5.51923e-09	2.20393e-07		5.51903e-09	6.47463e-07		5.51863e-09	2.49563e-06
9.18408e-08	6.08919e-06		5.52195e-09	-4.8909e-09		5.52118e-09	-9.3467e-09		5.52109e-09	-5.37335e-08		5.51922e-09	2.09014e-07		5.51867e-09	6.11639e-07		5.51909e-09	2.32617e-06
9.18421e-08	6.08882e-06		5.02198e-09	9.0911e-09		5.02197e-09	6.6416e-09		5.02179e-09	-6.29829e-08		5.01956e-09	2.04569e-07		5.01937e-09	5.97687e-07		5.01973e-09	2.18312e-06
9.16425e-08	6.07982e-06		5.02189e-09	-2.16405e-08		5.02178e-09	1.25061e-08		5.0215e-09	-7.82098e-08		5.01954e-09	1.92048e-07		5.01959e-09	5.78006e-07		5.0193e-09	2.04731e-06
9.16414e-08	6.0799e-06		4.52225e-09	-5.88229e-08		4.522e-09	2.13748e-08		4.52147e-09	-5.8137e-08		4.51972e-09	1.72408e-07		4.5203e-09	5.46461e-07		4.52013e-09	2.09825e-06
9.1442e-08	6.04281e-06		4.52204e-09	-6.73005e-08		4.52174e-09	1.90908e-08		4.52086e-09	-4.9042e-08		4.5193e-09	1.71225e-07		4.51974e-09	4.86726e-07		4.52022e-09	2.04888e-06
9.14456e-08	6.04325e-06		4.02172e-09	-7.85869e-08		4.02228e-09	5.7054e-09		4.02143e-09	-5.32398e-08		4.02001e-09	1.568e-07		4.01944e-09	4.66128e-07		4.01998e-09	1.82624e-06
9.12457e-08	5.99427e-06		4.02172e-09	-8.23731e-08		4.0221e-09	2.71981e-08		4.02019e-09	-6.43719e-08		4.01918e-09	1.36162e-07		4.01996e-09	4.12155e-07		4.01994e-09	1.55159e-06
9.12454e-08	5.99421e-06		3.52226e-09	-4.76701e-08		3.52121e-09	3.13444e-08		3.52123e-09	-4.66244e-08		3.51997e-09	1.25842e-07		3.5204e-09	3.85261e-07		3.51992e-09	1.36694e-06
9.10455e-08	5.93991e-06		3.52143e-09	-3.30503e-08		3.52105e-09	2.65808e-08		3.52095e-09	-6.53597e-08		3.52061e-09	1.03948e-07		3.52023e-09	3.56216e-07		3.52023e-09	9.62729e-07
9.10441e-08	5.93951e-06		3.02207e-09	-5.4656e-08		3.02174e-09	1.98418e-08		3.02146e-09	-7.33538e-08		3.02017e-09	8.75383e-08		3.02034e-09	3.35464e-07		3.02035e-09	8.64216e-07
9.08426e-08	5.87607e-06		3.02232e-09	-4.74232e-08		3.02204e-09	1.7064e-08		3.02097e-09	-8.66979e-08		3.01933e-09	7.04286e-08		3.01993e-09	3.1641e-07		3.02055e-09	7.57658e-07
9.08423e-08	5.87596e-06		2.52191e-09	-6.4502e-08		2.52175e-09	-8.1738e-09		2.52105e-09	-7.55144e-08		2.51971e-09	6.7054e-08		2.52034e-09	2.854e-07		2.52056e-09	6.66142e-07
9.06423e-08	5.80144e-06		2.52142e-09	-7.07368e-08		2.52137e-09	-1.08591e-08		2.5211e-09	-8.76444e-08		2.5199e-09	6.78668e-08		2.52055e-09	2.27847e-07		2.52025e-09	5.57814e-07
9.06411e-08	5.80109e-06		2.0196e-09	-7.57678e-08		2.02052e-09	-2.54687e-08		2.01957e-09	-8.36319e-08		2.01864e-09	7.19925e-08		2.01947e-09	2.07671e-07		2.01836e-09	4.45649e-07
9.04402e-08	5.72557e-06		2.01961e-09	-5.45119e-08		2.01954e-09	-1.48304e-08		2.01922e-09	-7.93005e-08		2.01853e-09	5.6354e-08		2.01806e-09	1.93277e-07		2.01887e-09	3.41097e-07
9.04447e-08	5.72665e-06		1.51977e-09	-5.46456e-08		1.51934e-09	-2.68783e-08		1.51932e-09	-7.1224e-08		1.51878e-09	3.55302e-08		1.51804e-09	1.13748e-07		1.51903e-09	2.26802e-07
9.02424e-08	5.66669e-06		1.51964e-09	-6.00573e-08		1.51868e-09	-1.84005e-08		1.51956e-09	-6.92691e-08		1.51885e-09	3.0458e-08		1.51779e-09	8.04644e-08		1.51735e-09	1.23269e-07
9.0241e-08	5.66646e-06		1.02012e-09	-8.42557e-08		1.01971e-09	-1.33283e-08		1.01943e-09	-7.19544e-08		1.0187e-09	4.4694e-09		1.0192e-09	6.28506e-08		1.01893e-09	-2.87125e-08
9.00429e-08	5.63038e-06		1.0197e-09	-7.96054e-08		1.01836e-09	-2.00467e-08		1.01904e-09	-8.42799e-08		1.0185e-09	-1.0953e-08		1.01905e-09	2.34973e-08		1.01958e-09	-1.00002e-07
9.00442e-08	5.63054e-06		5.19218e-10	-8.67352e-08		5.19734e-10	-1.58387e-08		5.19543e-10	-1.13911e-07		5.18708e-10	-1.36691e-08		5.19085e-10	7.8795e-09		5.20191e-10	-2.05819e-07
8.98446e-08	5.60504e-06		5.19716e-10	-8.39676e-08		5.19484e-10	-9.2437e-09		5.19091e-10	-1.21864e-07		5.18152e-10	6.9592e-09		5.18899e-10	-3.9728e-09		5.18933e-10	-2.89053e-07
8.98466e-08	5.6053e-06		2.001e-11	-7.44508e-08		1.92796e-11	-8.0914e-09		1.93434e-11	-1.35568e-07		1.87869e-11	-1.45231e-08		1.88796e-11	-3.24821e-08		1.9697e-11	-3.99747e-07
8.96454e-08	5.57903e-06		1.96158e-11	-5.3483e-08		1.89956e-11	4.7795e-09		1.93666e-11	-1.41021e-07		1.92623e-11	-1.10764e-08		1.90304e-11	-5.08675e-08		1.96216e-11	-4.89391e-07
8.96472e-08	5.57926e-06		-4.80208e-10	-5.28966e-08		-4.80689e-10	7.1767e-09		-4.80243e-10	-1.05968e-07		-4.81623e-10	-2.16015e-08		-4.81142e-10	-1.06847e-07		-4.79523e-10	-5.92677e-07
8.94421e-08	5.56124e-06		-4.80649e-10	-4.70322e-08		-4.80741e-10	-1.05813e-08		-4.80591e-10	-7.55862e-08		-4.81003e-10	-1.92764e-08		-4.80626e-10	-1.3264e-07		-4.80538e-10	-7.27827e-07
8.94451e-08	5.56132e-06		-9.80593e-10	-6.65803e-08		-9.79921e-10	-2.68165e-08		-9.80849e-10	-6.95263e-08		-9.81267e-10	-3.30526e-08		-9.80333e-10	-1.86603e-07		-9.80448e-10	-7.77335e-07
8.92471e-08	5.55512e-06		-9.79967e-10	-6.49444e-08		-9.80582e-10	-4.30517e-08		-9.80357e-10	-8.74076e-08		-9.80258e-10	-6.35167e-08		-9.80363e-10	-2.16398e-07		-9.79161e-10	-8.69046e-07
8.92486e-08	5.55527e-06		-1.47987e-09	-7.47802e-08		-1.48012e-09	-5.3618e-08		-1.48045e-09	-9.24695e-08		-1.48067e-09	-8.10071e-08		-1.48103e-09	-2.5427e-07		-1.47956e-09	-9.53762e-07
8.90482e-08	5.55582e-06		-1.48078e-09	-7.20435e-08		-1.4804e-09	-5.2939e-08		-1.48018e-09	-1.42934e-07		-1.48023e-09	-8.6532e-08		-1.47978e-09	-2.72141e-07		-1.48028e-09	-1.02603e-06
8.90498e-08	5.55585e-06		-1.98019e-09	-6.83499e-08		-1.98022e-09	-6.67256e-08		-1.98049e-09	-1.46535e-07		-1.98095e-09	-1.11852e-07		-1.97973e-09	-2.95002e-07		-1.97906e-09	-1.06296e-06
8.88435e-08	5.55385e-06		-1.98035e-09	-6.59733e-08		-1.98055e-09	-6.84026e-08		-1.98074e-09	-1.65919e-07		-1.98053e-09	-1.04279e-07		-1.98049e-09	-3.09745e-07		-1.97896e-09	-1.22723e-06
8.88486e-08	5.55396e-06		-2.47831e-09	-5.16415e-08		-2.47737e-09	-6.18797e-08		-2.47814e-09	-1.47111e-07		-2.47724e-09	-1.15e-07		-2.47794e-09	-3.49613e-07		-2.47651e-09	-1.29517e-06
8.86455e-08	5.54111e-06		-2.47836e-09	-7.51609e-08		-2.47897e-09	-7.80533e-08		-2.47924e-09	-1.18808e-07		-2.47796e-09	-1.10288e-07		-2.4779e-09	-3.85643e-07		-2.47679e-09	-1.46379e-06
8.86485e-08	5.5415e-06		-2.97791e-09	-5.5973e-08		-2.97842e-09	-8.28785e-08		-2.97816e-09	-1.20526e-07		-2.97775e-09	-1.16955e-07		-2.97736e-09	-4.25264e-07		-2.97649e-09	-1.57908e-06
8.84455e-08	5.51464e-06		-2.97852e-09	-5.61273e-08		-2.97789e-09	-7.69421e-08		-2.97781e-09	-1.2422e-07		-2.97707e-09	-1.38509e-07		-2.97732e-09	-4.49823e-07		-2.97633e-09	-1.67403e-06
8.84454e-08	5.51461e-06		-3.4792e-09	-1.17121e-08		-3.47805e-09	-9.38358e-08		-3.4779e-09	-1.35784e-07		-3.47742e-09	-1.59559e-07		-3.47731e-09	-4.71223e-07		-3.47638e-09	-1.79026e-06
8.82454e-08	5.4742e-06		-3.4787e-09	1.13031e-08		-3.4787e-09	-8.78993e-08		-3.47851e-09	-1.61649e-07		-3.47767e-09	-1.68191e-07		-3.47749e-09	-4.84793e-07		-3.47568e-09	-1.89935e-06
8.82441e-08	5.4737e-06		-3.97847e-09	1.81449e-08		-3.97832e-09	-5.52848e-08		-3.97851e-09	-1.85704e-07		-3.97713e-09	-1.86361e-07		-3.97771e-09	-4.97325e-07		-3.97616e-09	-2.03504e-06
8.80465e-08	5.41601e-06		-3.97896e-09	1.88034e-08		-3.97817e-09	-3.67346e-08		-3.97801e-09	-1.97299e-07		-3.97712e-09	-2.29665e-07		-3.97726e-09	-5.08261e-07		-3.97657e-09	-2.13185e-06
8.80456e-08	5.41558e-06		-4.47818e-09	-8.2243e-09		-4.47785e-09	-2.8905e-08		-4.47794e-09	-1.86557e-07		-4.47721e-09	-2.29099e-07		-4.47707e-09	-5.43839e-07		-4.47583e-09	-2.19409e-06
8.78498e-08	5.33869e-06		-4.47846e-09	-3.06634e-08		-4.47847e-09	-1.81433e-08		-4.47796e-09	-1.88564e-07		-4.4791e-09	-2.49511e-07		-4.4771e-09	-5.70836e-07		-4.47587e-09	-2.35281e-06
8.78519e-08	5.3395e-06		-4.97874e-09	-5.53351e-08		-4.97863e-09	-3.85248e-08		-4.97804e-09	-1.81269e-07		-4.97701e-09	-2.65355e-07		-4.97675e-09	-6.03944e-07		-4.97622e-09	-2.43558e-06
8.76497e-08	5.24446e-06		-4.9786e-09	-8.0552e-08		-4.97777e-09	-5.02743e-08		-4.97785e-09	-2.06579e-07		-4.97725e-09	-2.66971e-07		-4.97732e-09	-6.61889e-07		-4.97534e-09	-2.53294e-06
8.76488e-08	5.24398e-06		-5.47903e-09	-7.69511e-08		-5.47841e-09	-4.3381e-08		-5.47786e-09	-1.99089e-07		-5.4771e-09	-2.66559e-07		-5.47668e-09	-7.29257e-07		-5.47473e-09	-2.64146e-06
8.74509e-08	5.13709e-06		-5.47891e-09	-7.12513e-08		-5.47849e-09	-3.24957e-08		-5.47793e-09	-2.22876e-07		-5.477e-09	-2.81426e-07		-5.47738e-09	-7.68539e-07		-5.47492e-09	-2.78745e-06
8.74484e-08	5.13568e-06		-5.97827e-09	-8.31962e-08		-5.97801e-09	-2.14253e-08		-5.97785e-09	-2.30499e-07		-5.97742e-09	-2.67012e-07		-5.97653e-09	-8.09877e-07		-5.97513e-09	-2.90088e-06
8.72512e-08	5.01312e-06		-5.9787e-09	-1.03783e-07		-5.97823e-09	-1.01079e-08		-5.97811e-09	-2.04974e-07		-5.97584e-09	-2.75407e-07		-5.97656e-09	-8.36638e-07		-5.97511e-09	-3.02728e-06
8.72523e-08	5.01381e-06		-6.47881e-09	-1.2505e-07		-6.47809e-09	-6.1365e-09		-6.47752e-09	-2.2195e-07		-6.47685e-09	-2.80109e-07		-6.47627e-09	-8.53861e-07		-6.47465e-09	-3.20273e-06
8.70519e-08	4.87281e-06		-6.47856e-09	-9.41945e-08		-6.47895e-09	-8.6675e-09		-6.47783e-09	-2.23092e-07		-6.47686e-09	-3.03134e-07		-6.47636e-09	-8.81074e-07		-6.47466e-09	-3.31622e-06
8.70487e-08	4.87078e-06		-6.97896e-09	-9.55114e-08		-6.97889e-09	-1.09413e-08		-6.97802e-09	-1.81033e-07		-6.97687e-09	-3.07404e-07		-6.97614e-09	-9.0092e-07		-6.97404e-09	-3.43881e-06
8.68497e-08	4.71158e-06		-6.97885e-09	-7.30724e-08		-6.97853e-09	-1.99746e-08		-6.97902e-09	-1.67678e-07		-6.97633e-09	-3.20985e-07		-6.97678e-09	-9.16384e-07		-6.97437e-09	-3.53568e-06
8.685e-08	4.71176e-06		-7.47893e-09	-6.56853e-08		-7.47753e-09	-1.64559e-08		-7.47728e-09	-1.87823e-07		-7.47619e-09	-3.23022e-07		-7.476e-09	-9.57589e-07		-7.47371e-09	-3.63562e-06
8.66525e-08	4.54577e-06		-7.47827e-09	-3.68365e-08		-7.47817e-09	-2.3555e-08		-7.47772e-09	-1.51814e-07		-7.47556e-09	-3.00634e-07		-7.47577e-09	-9.87158e-07		-7.47462e-09	-3.77222e-06
8.66533e-08	4.5464e-06		-7.97871e-09	-3.34413e-08		-7.97929e-09	-3.29999e-08		-7.97804e-09	-1.52678e-07		-7.97528e-09	-3.03793e-07		-7.97686e-09	-1.02903e-06		-7.97379e-09	-3.88496e-06
8.64522e-08	4.38717e-06		-7.97851e-09	-3.23301e-08		-7.97817e-09	-3.86277e-08		-7.97801e-09	-1.76146e-07		-7.976e-09	-2.91251e-07		-7.97524e-09	-1.08795e-06		-7.97451e-09	-4.04557e-06
8.64531e-08	4.38784e-06		-8.47827e-09	-1.58583e-08		-8.47896e-09	-2.73824e-08		-8.47809e-09	-1.79222e-07		-8.47626e-09	-2.66096e-07		-8.47546e-09	-1.15492e-06		-8.47308e-09	-4.1719e-06
8.6254e-08	4.24857e-06		-8.47906e-09	1.33609e-08		-8.47778e-09	-2.088e-08		-8.4785e-09	-1.98996e-07		-8.47549e-09	-2.80983e-07		-8.47665e-09	-1.19158e-06		-8.47485e-09	-4.39411e-06
8.62519e-08	4.24714e-06		-8.97853e-09	-1.07758e-08		-8.97828e-09	-1.32665e-08		-8.97765e-09	-2.07958e-07		-8.97543e-09	-3.00799e-07		-8.97575e-09	-1.25327e-06		-8.97296e-09	-4.53385e-06
8.60563e-08	4.12336e-06		-8.97852e-09	-1.56319e-08		-8.97868e-09	1.8884e-09		-8.97919e-09	-1.90231e-07		-8.97527e-09	-3.25255e-07		-8.97543e-09	-1.30197e-06		-8.97349e-09	-4.69191e-06
8.60512e-08	4.12015e-06		-9.47776e-09	-1.07243e-08		-9.47843e-09	2.1765e-09		-9.4781e-09	-2.08081e-07		-9.47587e-09	-3.54217e-07		-9.47608e-09	-1.351e-06		-9.47334e-09	-4.79113e-06
8.58512e-08	3.99701e-06		-9.47852e-09	-1.80086e-08		-9.47846e-09	1.17962e-08		-9.47953e-09	-2.17835e-07		-9.47549e-09	-3.8253e-07		-9.47568e-09	-1.41126e-06		-9.47324e-09	-4.95189e-06
8.58569e-08	4.00016e-06		-9.97858e-09	-2.33688e-08		-9.9786e-09	2.9687e-09		-9.9784e-09	-1.83502e-07		-9.9755e-09	-3.94805e-07		-9.97508e-09	-1.46524e-06		-9.97347e-09	-5.10851e-06
8.56577e-08	3.89011e-06		-9.97888e-09	-2.56323e-08		-9.97891e-09	1.31749e-08		-9.97719e-09	-1.88286e-07		-9.97562e-09	-4.1641e-07		-9.9754e-09	-1.50811e-06		-9.97336e-09	-5.31363e-06
8.56518e-08	3.88707e-06		-1.04861e-08	-6.753e-09		-1.0463e-08	1.57367e-08		-1.04616e-08	-1.88307e-07		-1.04601e-08	-4.22573e-07		-1.04589e-08	-1.52848e-06		-1.04797e-08	-5.50219e-06
8.54553e-08	3.80689e-06		-1.04856e-08	-2.8976e-08		-1.04617e-08	4.66434e-08		-1.04849e-08	-1.99161e-07		-1.04825e-08	-4.49529e-07		-1.04815e-08	-1.55452e-06		-1.0479e-08	-5.64374e-06
8.54535e-08	3.80668e-06		-1.09659e-08	-3.6394e-08		-1.09849e-08	4.49252e-08		-1.09816e-08	-2.04881e-07		-1.09791e-08	-4.56062e-07		-1.09782e-08	-1.61659e-06		-1.09601e-08	-5.78523e-06
8.52557e-08	3.76783e-06		-1.09663e-08	-1.1712e-08		-1.09845e-08	3.97603e-08		-1.09663e-08	-2.06908e-07		-1.09626e-08	-4.51813e-07		-1.09622e-08	-1.67916e-06		-1.09598e-08	-5.92472e-06
8.52553e-08	3.76775e-06		-1.14669e-08	2.71165e-08		-1.14656e-08	1.60865e-08		-1.14648e-08	-2.19162e-07		-1.14612e-08	-4.61741e-07		-1.14621e-08	-1.72892e-06		-1.14582e-08	-6.08901e-06
8.50565e-08	3.76251e-06		-1.14659e-08	3.45551e-08		-1.14651e-08	8.4524e-09		-1.14655e-08	-2.23319e-07		-1.14626e-08	-4.51298e-07		-1.14618e-08	-1.83401e-06		-1.14592e-08	-6.31675e-06
8.50592e-08	3.76247e-06		-1.19653e-08	4.19731e-08		-1.19654e-08	-5.7663e-09		-1.19647e-08	-2.13997e-07		-1.19597e-08	-4.38335e-07		-1.19618e-08	-1.94339e-06		-1.1958e-08	-6.51534e-06
8.48557e-08	3.76931e-06		-1.19653e-08	6.54719e-08		-1.1965e-08	-1.1467e-09		-1.19645e-08	-2.31508e-07		-1.19603e-08	-4.49004e-07		-1.19608e-08	-2.01523e-06		-1.19577e-08	-6.74662e-06
8.48555e-08	3.76931e-06		-1.24646e-08	6.44842e-08		-1.24644e-08	-3.545e-10		-1.24635e-08	-2.4726e-07		-1.24603e-08	-4.51782e-07		-1.24601e-08	-2.06142e-06		-1.2457e-08	-6.99904e-06
8.4657e-08	3.76931e-06		-1.24655e-08	3.17566e-08		-1.24656e-08	-1.69293e-08		-1.24636e-08	-2.3409e-07		-1.24605e-08	-4.75836e-07		-1.2461e-08	-2.09815e-06		-1.24581e-08	-7.17302e-06
8.46608e-08	3.76937e-06		-1.29638e-08	4.40307e-08		-1.29638e-08	-2.56642e-08		-1.29628e-08	-2.45994e-07		-1.29594e-08	-4.96228e-07		-1.29595e-08	-2.12842e-06		-1.29562e-08	-7.37369e-06
8.44603e-08	3.7654e-06		-1.29646e-08	4.39073e-08		-1.29636e-08	-2.39974e-08		-1.29638e-08	-2.1695e-07		-1.29601e-08	-5.47434e-07		-1.296e-08	-2.1749e-06		-1.29571e-08	-7.57594e-06
8.44573e-08	3.76532e-06		-1.34631e-08	1.68795e-08		-1.34638e-08	-5.6633e-09		-1.34622e-08	-2.49431e-07		-1.34583e-08	-5.65665e-07		-1.34586e-08	-2.20595e-06		-1.34553e-08	-7.72289e-06
8.42583e-08	3.76206e-06		-1.34634e-08	3.57074e-08		-1.34631e-08	6.3639e-09		-1.34631e-08	-2.47013e-07		-1.34595e-08	-5.80161e-07		-1.34589e-08	-2.28187e-06		-1.34561e-08	-8.0028e-06
8.42568e-08	3.76203e-06		-1.39634e-08	3.39377e-08		-1.39627e-08	-2.8237e-09		-1.39624e-08	-2.52599e-07		-1.39577e-08	-6.11942e-07		-1.39582e-08	-2.42609e-06		-1.39544e-08	-8.19523e-06
8.40605e-08	3.75938e-06		-1.39635e-08	2.91433e-08		-1.3963e-08	-7.9371e-09		-1.3963e-08	-2.48113e-07		-1.39576e-08	-6.28959e-07		-1.39585e-08	-2.50849e-06		-1.39566e-08	-8.43973e-06
8.40618e-08	3.75936e-06		-1.44627e-08	2.69828e-08		-1.4462e-08	-1.53036e-08		-1.44617e-08	-2.55264e-07		-1.44572e-08	-6.54742e-07		-1.44565e-08	-2.61139e-06		-1.44544e-08	-8.67033e-06
8.3856e-08	3.75455e-06		-1.4463e-08	4.06458e-08		-1.44627e-08	-2.14047e-08		-1.4461e-08	-2.42167e-07		-1.44576e-08	-7.03715e-07		-1.44566e-08	-2.73912e-06		-1.44543e-08	-9.06121e-06
8.3858e-08	3.75473e-06		-1.49618e-08	3.95141e-08		-1.49615e-08	-4.99553e-08		-1.49605e-08	-2.01044e-07		-1.49574e-08	-7.29632e-07		-1.49555e-08	-2.79058e-06		-1.49526e-08	-9.31276e-06
8.36595e-08	3.74175e-06		-1.4962e-08	2.74869e-08		-1.49631e-08	-3.26604e-08		-1.49599e-08	-2.28586e-07		-1.49567e-08	-7.35373e-07		-1.49559e-08	-2.86288e-06		-1.49532e-08	-9.53235e-06
8.36598e-08	3.74177e-06		-1.54613e-08	4.21068e-08		-1.54616e-08	-1.96557e-08		-1.546e-08	-2.40161e-07		-1.54553e-08	-7.45785e-07		-1.54543e-08	-2.98253e-06		-1.54527e-08	-9.74464e-06
8.34592e-08	3.71669e-06		-1.54623e-08	2.09126e-08		-1.54619e-08	-3.26398e-08		-1.54615e-08	-2.41313e-07		-1.54561e-08	-7.7453e-07		-1.54555e-08	-3.08246e-06		-1.54526e-08	-1.07551e-05
8.34606e-08	3.7169e-06		-1.59602e-08	1.14163e-08		-1.59602e-08	-2.67239e-08		-1.5959e-08	-2.5086e-07		-1.5955e-08	-8.06692e-07		-1.5953e-08	-3.13057e-06		-1.59508e-08	-1.07764e-05
8.32605e-08	3.6828e-06		-1.59605e-08	-2.7097e-09		-1.59605e-08	-2.97796e-08		-1.59596e-08	-2.8224e-07		-1.59554e-08	-8.31549e-07		-1.59542e-08	-3.3275e-06		-1.59506e-08	-1.08858e-05
8.32638e-08	3.6834e-06		-1.646e-08	1.39576e-08		-1.64608e-08	-3.48827e-08		-1.6458e-08	-2.8296e-07		-1.64532e-08	-8.44595e-07		-1.64528e-08	-3.40639e-06		-1.64502e-08	-1.10328e-05
8.30599e-08	3.63599e-06		-1.64598e-08	2.78984e-08		-1.64605e-08	-3.85968e-08		-1.64588e-08	-3.21562e-07		-1.6454e-08	-8.53124e-07		-1.64534e-08	-3.46792e-06		-1.64498e-08	-1.13612e-05
8.30566e-08	3.63483e-06		-1.69599e-08	3.30118e-08		-1.69593e-08	-4.73935e-08		-1.69578e-08	-3.38415e-07		-1.69535e-08	-8.61046e-07		-1.69527e-08	-3.55722e-06		-1.69488e-08	-1.16131e-05
8.28595e-08	3.57016e-06		-1.69601e-08	5.18808e-08		-1.69596e-08	-4.98936e-08		-1.6958e-08	-3.26357e-07		-1.69539e-08	-8.87168e-07		-1.69528e-08	-3.63476e-06		-1.69493e-08	-1.26842e-05
8.28576e-08	3.56919e-06		-1.74586e-08	4.83416e-08		-1.74585e-08	-5.5614e-08		-1.74573e-08	-3.25318e-07		-1.74528e-08	-9.04576e-07		-1.74515e-08	-3.72168e-06		-1.74489e-08	-1.27002e-05
8.266e-08	3.47766e-06		-1.74592e-08	1.71162e-08		-1.74577e-08	-4.18994e-08		-1.74571e-08	-3.54115e-07		-1.74526e-08	-9.2185e-07		-1.74513e-08	-3.85099e-06		-1.74477e-08	-1.28298e-05
8.26645e-08	3.48043e-06		-1.7959e-08	2.89582e-08		-1.79582e-08	-5.15809e-08		-1.7957e-08	-3.568e-07		-1.7952e-08	-9.47139e-07		-1.79508e-08	-4.03364e-06		-1.79474e-08	-1.30057e-05
8.24632e-08	3.36661e-06		-1.79587e-08	3.27957e-08		-1.79584e-08	-4.72803e-08		-1.79571e-08	-3.30369e-07		-1.79514e-08	-9.50215e-07		-1.7951e-08	-4.16612e-06		-1.7948e-08	-1.41669e-05
8.24634e-08	3.36671e-06		-1.84573e-08	2.66741e-08		-1.8457e-08	-2.33492e-08		-1.84575e-08	-3.26665e-07		-1.84498e-08	-9.7784e-07		-1.84499e-08	-4.29597e-06		-1.8447e-08	-1.42043e-05
8.22583e-08	3.24702e-06		-1.84574e-08	6.91037e-08		-1.84572e-08	-2.77013e-08		-1.84564e-08	-3.09401e-07		-1.84509e-08	-1.02961e-06		-1.84486e-08	-4.40082e-06		-1.84476e-08	-1.44486e-05
8.22615e-08	3.24886e-06		-1.89562e-08	4.64896e-08		-1.89561e-08	-1.16924e-08		-1.89539e-08	-3.01397e-07		-1.89498e-08	-1.08616e-06		-1.89493e-08	-4.48433e-06		-1.89449e-08	-1.46192e-05
8.20644e-08	3.14357e-06		-1.89575e-08	3.24048e-08		-1.89562e-08	8.2159e-09		-1.89552e-08	-3.13475e-07		-1.89498e-08	-1.14337e-06		-1.89488e-08	-4.60928e-06		-1.8945e-08	-1.56561e-05
8.20658e-08	3.14433e-06		-1.94572e-08	6.35582e-08		-1.94556e-08	1.157e-08		-1.94533e-08	-3.36079e-07		-1.94494e-08	-1.19887e-06		-1.94483e-08	-4.72645e-06		-1.94439e-08	-1.57014e-05
8.18653e-08	3.05246e-06		-1.94567e-08	2.08097e-08		-1.9456e-08	-1.78449e-08		-1.94553e-08	-3.55864e-07		-1.94487e-08	-1.22148e-06		-1.94485e-08	-4.93851e-06		-1.9444e-08	-1.58934e-05
8.18629e-08	3.05146e-06		-1.99559e-08	1.29493e-08		-1.9957e-08	-1.88943e-08		-1.99536e-08	-3.92923e-07		-1.99485e-08	-1.26507e-06		-1.99481e-08	-5.06096e-06		-1.99437e-08	-1.60527e-05
8.16646e-08	2.97404e-06		-1.99575e-08	3.71374e-08		-1.99552e-08	-3.75782e-08		-1.99542e-08	-4.22482e-07		-1.9948e-08	-1.33569e-06		-1.99477e-08	-5.23262e-06		-1.99437e-08	-1.72332e-05
8.16661e-08	2.97483e-06		-2.04558e-08	4.28783e-08		-2.04549e-08	-7.08718e-08		-2.04529e-08	-4.29755e-07		-2.04479e-08	-1.33399e-06		-2.04469e-08	-5.37098e-06		-2.04426e-08	-1.73105e-05
8.14605e-08	2.90146e-06		-2.04553e-08	3.72e-11		-2.04537e-08	-7.79195e-08		-2.04533e-08	-4.52431e-07		-2.04471e-08	-1.3887e-06		-2.04456e-08	-5.51039e-06		-2.0443e-08	-1.83654e-05
8.14619e-08	2.90177e-06		-2.09545e-08	1.01919e-08		-2.09541e-08	-7.04191e-08		-2.09524e-08	-4.64314e-07		-2.09468e-08	-1.43713e-06		-2.09464e-08	-5.6486e-06		-2.09425e-08	-1.83479e-05
8.12702e-08	2.83863e-06		-2.09552e-08	-2.7042e-08		-2.09543e-08	-6.18488e-08		-2.09532e-08	-4.50775e-07		-2.09463e-08	-1.44113e-06		-2.09462e-08	-5.828e-06		-2.09412e-08	-1.84927e-05
8.12651e-08	2.83682e-06		-2.14528e-08	-1.627e-08		-2.14529e-08	-4.98216e-08		-2.14499e-08	-4.6632e-07		-2.14446e-08	-1.48114e-06		-2.14442e-08	-5.97588e-06		-2.14387e-08	-2.00466e-05
8.10641e-08	2.77594e-06		-2.14543e-08	-2.68671e-08		-2.14525e-08	-3.37612e-08		-2.14519e-08	-4.82772e-07		-2.14454e-08	-1.52885e-06		-2.14447e-08	-6.13919e-06		-2.14391e-08	-2.00798e-05
8.10667e-08	2.77664e-06		-2.19534e-08	-1.9943e-08		-2.19519e-08	-4.12615e-08		-2.19516e-08	-4.61361e-07		-2.19461e-08	-1.57345e-06		-2.19449e-08	-6.35301e-06		-2.19407e-08	-2.00956e-05
8.08655e-08	2.71899e-06		-2.19548e-08	3.2575e-09		-2.19539e-08	-5.72499e-08		-2.19516e-08	-4.41134e-07		-2.19474e-08	-1.61969e-06		-2.19456e-08	-6.5578e-06		-2.19405e-08	-2.03056e-05
8.08629e-08	2.71844e-06		-2.24546e-08	2.99354e-08		-2.24528e-08	-8.13146e-08		-2.24511e-08	-4.54262e-07		-2.24464e-08	-1.65875e-06		-2.24459e-08	-6.72419e-06		-2.24388e-08	-2.05089e-05
8.06668e-08	2.6604e-06		-2.24549e-08	1.93178e-08		-2.24535e-08	-1.09752e-07		-2.24519e-08	-4.75971e-07		-2.24444e-08	-1.71281e-06		-2.24457e-08	-6.85185e-06		-2.24397e-08	-2.23229e-05
8.06654e-08	2.65973e-06		-2.29511e-08	3.23532e-08		-2.295e-08	-1.15493e-07		-2.29495e-08	-4.61608e-07		-2.29434e-08	-1.73068e-06		-2.29426e-08	-7.06579e-06		-2.29367e-08	-2.22703e-05
8.04643e-08	2.59547e-06		-2.29525e-08	1.02948e-08		-2.29511e-08	-1.11172e-07		-2.295e-08	-4.85519e-07		-2.29436e-08	-1.77136e-06		-2.29431e-08	-7.34575e-06		-2.29375e-08	-2.33818e-05
8.04678e-08	2.59669e-06		-2.34511e-08	3.1443e-09		-2.34515e-08	-1.04958e-07		-2.34489e-08	-5.13503e-07		-2.34423e-08	-1.82518e-06		-2.34416e-08	-7.49265e-06		-2.34359e-08	-2.335e-05
8.02651e-08	2.52779e-06		-2.3453e-08	2.1571e-08		-2.34515e-08	-1.10215e-07		-2.34495e-08	-5.27516e-07		-2.34424e-08	-1.89865e-06		-2.34419e-08	-7.78027e-06		-2.34368e-08	-2.43973e-05
8.02631e-08	2.52726e-06		-2.39522e-08	1.96368e-08		-2.39511e-08	-1.12016e-07		-2.3949e-08	-5.63454e-07		-2.3942e-08	-1.97298e-06		-2.39432e-08	-7.99969e-06		-2.39368e-08	-2.44275e-05
8.00663e-08	2.4668e-06		-2.3953e-08	3.1033e-09		-2.39516e-08	-1.16851e-07		-2.395e-08	-5.91459e-07		-2.39437e-08	-2.05237e-06		-2.39437e-08	-9.03066e-06		-2.39377e-08	-2.57685e-05
8.00682e-08	2.46755e-06		-2.44519e-08	1.33608e-08		-2.44519e-08	-1.19722e-07		-2.44499e-08	-5.85419e-07		-2.44426e-08	-2.08996e-06		-2.4442e-08	-9.00492e-06		-2.44363e-08	-2.56743e-05
7.9867e-08	2.43019e-06		-2.44529e-08	6.4059e-09		-2.4452e-08	-1.30586e-07		-2.44521e-08	-6.06716e-07		-2.44433e-08	-2.15709e-06		-2.44409e-08	-9.05701e-06		-2.44365e-08	-2.5849e-05
7.98678e-08	2.43011e-06		-2.49482e-08	-1.4442e-09		-2.49484e-08	-1.26337e-07		-2.4945e-08	-6.16943e-07		-2.49388e-08	-2.20463e-06		-2.49385e-08	-9.07576e-06		-2.49324e-08	-2.60068e-05
7.96672e-08	2.45945e-06		-2.49495e-08	-2.08481e-08		-2.4949e-08	-1.27983e-07		-2.49467e-08	-6.05039e-07		-2.49386e-08	-2.30329e-06		-2.49401e-08	-9.24353e-06		-2.49326e-08	-2.80093e-05
7.96662e-08	2.45924e-06		-2.54485e-08	-1.49528e-08		-2.54492e-08	-1.26821e-07		-2.54457e-08	-6.28384e-07		-2.54379e-08	-2.36673e-06		-2.54384e-08	-9.42162e-06		-2.54324e-08	-2.79769e-05
7.9468e-08	2.46652e-06		-2.54493e-08	-3.15172e-08		-2.54491e-08	-1.1965e-07		-2.54465e-08	-6.46327e-07		-2.54393e-08	-2.42052e-06		-2.5438e-08	-9.67714e-06		-2.54328e-08	-2.90571e-05
7.94653e-08	2.46635e-06		-2.59484e-08	-2.89657e-08		-2.59489e-08	-1.21666e-07		-2.5946e-08	-6.40339e-07		-2.59389e-08	-2.45365e-06		-2.59371e-08	-9.94923e-06		-2.59322e-08	-2.90541e-05
7.9271e-08	2.49302e-06		-2.59489e-08	-5.39254e-08		-2.59502e-08	-1.30298e-07		-2.59465e-08	-6.62809e-07		-2.59394e-08	-2.52553e-06		-2.59387e-08	-1.02527e-05		-2.59325e-08	-3.05797e-05
7.92701e-08	2.49325e-06		-2.645e-08	-2.22576e-08		-2.64499e-08	-1.42593e-07		-2.64469e-08	-6.6037e-07		-2.64392e-08	-2.58588e-06		-2.64374e-08	-1.04799e-05		-2.64312e-08	-3.05691e-05
7.90696e-08	2.53462e-06		-2.64499e-08	-8.988e-10		-2.64512e-08	-1.45865e-07		-2.64453e-08	-7.10876e-07		-2.64392e-08	-2.6812e-06		-2.64386e-08	-1.16015e-05		-2.6433e-08	-3.20771e-05
7.90676e-08	2.53511e-06		-2.69466e-08	1.70339e-08		-2.69461e-08	-1.57984e-07		-2.69435e-08	-6.96041e-07		-2.69355e-08	-2.75972e-06		-2.69346e-08	-1.16057e-05		-2.69293e-08	-3.20318e-05
7.88666e-08	2.58256e-06		-2.69469e-08	4.05944e-08		-2.69462e-08	-1.55958e-07		-2.69435e-08	-7.28923e-07		-2.69375e-08	-2.86144e-06		-2.69343e-08	-1.17028e-05		-2.69302e-08	-3.31688e-05
7.88699e-08	2.58175e-06		-2.74465e-08	9.38063e-08		-2.74466e-08	-1.21028e-07		-2.74448e-08	-7.47359e-07		-2.74364e-08	-2.93853e-06		-2.74337e-08	-1.17759e-05		-2.74278e-08	-3.32396e-05
7.86713e-08	2.63027e-06		-2.7448e-08	7.61205e-08		-2.74476e-08	-1.22108e-07		-2.74442e-08	-7.73965e-07		-2.74364e-08	-3.0842e-06		-2.74373e-08	-1.19994e-05		-2.74295e-08	-3.50546e-05
7.86716e-08	2.63022e-06		-2.79482e-08	8.88987e-08		-2.79459e-08	-1.32181e-07		-2.79443e-08	-7.60663e-07		-2.7936e-08	-3.15741e-06		-2.79348e-08	-1.22755e-05		-2.79275e-08	-3.50809e-05
7.8471e-08	2.6747e-06		-2.79484e-08	1.08128e-07		-2.79482e-08	-1.32551e-07		-2.79447e-08	-8.01744e-07		-2.79357e-08	-3.26856e-06		-2.79356e-08	-1.3558e-05		-2.79286e-08	-3.6989e-05
7.84702e-08	2.67479e-06		-2.84471e-08	9.54319e-08		-2.84476e-08	-1.28333e-07		-2.84437e-08	-8.19543e-07		-2.84356e-08	-3.36683e-06		-2.84339e-08	-1.35271e-05		-2.84272e-08	-3.68933e-05
7.82717e-08	2.70637e-06		-2.84476e-08	6.60995e-08		-2.84468e-08	-1.50824e-07		-2.84429e-08	-8.78342e-07		-2.84362e-08	-3.46497e-06		-2.8435e-08	-1.36713e-05		-2.84287e-08	-3.83349e-05
7.80724e-08	2.7175e-06		-2.89444e-08	6.18298e-08		-2.8944e-08	-1.47161e-07		-2.89419e-08	-9.12222e-07		-2.89334e-08	-3.52924e-06		-2.89315e-08	-1.37928e-05		-2.8926e-08	-3.82728e-05
7.80689e-08	2.7174e-06		-2.89447e-08	5.99984e-08		-2.89436e-08	-1.37706e-07		-2.89417e-08	-9.22253e-07		-2.89339e-08	-3.64478e-06		-2.89328e-08	-1.48503e-05		-2.89247e-08	-3.94496e-05
7.78733e-08	2.70756e-06		-2.94438e-08	6.80749e-08		-2.94435e-08	-1.64723e-07		-2.94414e-08	-9.45773e-07		-2.94339e-08	-3.72287e-06		-2.94311e-08	-1.48899e-05		-2.94246e-08	-3.9495e-05
7.78737e-08	2.70763e-06		-2.9444e-08	6.48546e-08		-2.94428e-08	-1.68705e-07		-2.94429e-08	-9.58376e-07		-2.94334e-08	-3.86648e-06		-2.94307e-08	-1.59235e-05		-2.94251e-08	-4.14076e-05
7.76733e-08	2.67859e-06		-2.99439e-08	6.59966e-08		-2.99444e-08	-1.71123e-07		-2.99413e-08	-9.63345e-07		-2.99331e-08	-4.00475e-06		-2.99324e-08	-1.58894e-05		-2.99243e-08	-4.14295e-05
7.76699e-08	2.67828e-06		-2.99449e-08	6.32084e-08		-2.99442e-08	-1.96947e-07		-2.99414e-08	-9.8454e-07		-2.99338e-08	-4.12953e-06		-2.99325e-08	-1.60821e-05		-2.99238e-08	-4.32292e-05
7.7474e-08	2.63371e-06		-3.04427e-08	3.21682e-08		-3.04417e-08	-2.00743e-07		-3.04384e-08	-1.02139e-06		-3.04308e-08	-4.2172e-06		-3.04294e-08	-1.63173e-05		-3.04218e-08	-4.3245e-05
7.74736e-08	2.63356e-06		-3.0443e-08	4.2145e-09		-3.0442e-08	-1.87718e-07		-3.04387e-08	-1.05698e-06		-3.04317e-08	-4.32041e-06		-3.04291e-08	-1.74872e-05		-3.04233e-08	-4.51205e-05
7.72719e-08	2.57362e-06		-3.09422e-08	6.8483e-09		-3.09412e-08	-2.174e-07		-3.09387e-08	-1.07654e-06		-3.09317e-08	-4.41164e-06		-3.09298e-08	-1.74381e-05		-3.09206e-08	-4.50887e-05
7.72725e-08	2.57387e-06		-3.09415e-08	1.33197e-08		-3.09414e-08	-2.04262e-07		-3.09396e-08	-1.10558e-06		-3.09304e-08	-4.57096e-06		-3.09298e-08	-1.75614e-05		-3.09218e-08	-4.66533e-05
7.70713e-08	2.50053e-06		-3.1442e-08	2.47502e-08		-3.14399e-08	-2.17472e-07		-3.14389e-08	-1.10695e-06		-3.14307e-08	-4.67542e-06		-3.143e-08	-1.77e-05		-3.14213e-08	-4.67238e-05
7.70722e-08	2.50082e-06		-3.14423e-08	5.22924e-08		-3.14414e-08	-2.09684e-07		-3.14396e-08	-1.1209e-06		-3.14314e-08	-4.88592e-06		-3.14299e-08	-1.89129e-05		-3.14205e-08	-4.86839e-05
7.68697e-08	2.41405e-06		-3.19418e-08	5.80436e-08		-3.19419e-08	-1.84436e-07		-3.19389e-08	-1.18375e-06		-3.19296e-08	-4.99522e-06		-3.19287e-08	-1.88874e-05		-3.19225e-08	-4.87374e-05
7.68682e-08	2.4135e-06		-3.19422e-08	5.8733e-08		-3.19419e-08	-1.82008e-07		-3.19383e-08	-1.1922e-06		-3.19305e-08	-5.2261e-06		-3.19292e-08	-2.00428e-05		-3.19223e-08	-5.1118e-05
7.66774e-08	2.33118e-06		-3.24388e-08	5.57699e-08		-3.24393e-08	-1.99581e-07		-3.24362e-08	-1.16966e-06		-3.24271e-08	-5.34288e-06		-3.24238e-08	-1.99495e-05		-3.2418e-08	-5.1051e-05
7.66724e-08	2.32844e-06		-3.24404e-08	6.29306e-08		-3.2441e-08	-1.79065e-07		-3.2436e-08	-1.23921e-06		-3.24279e-08	-5.46818e-06		-3.24257e-08	-2.00957e-05		-3.24186e-08	-5.25041e-05
7.64741e-08	2.21279e-06		-3.29393e-08	5.06668e-08		-3.29404e-08	-1.90897e-07		-3.29372e-08	-1.24507e-06		-3.29274e-08	-5.57485e-06		-3.29261e-08	-2.02552e-05		-3.29173e-08	-5.25431e-05
7.64724e-08	2.21173e-06		-3.29396e-08	6.84246e-08		-3.29397e-08	-2.03891e-07		-3.29365e-08	-1.26103e-06		-3.29281e-08	-5.74819e-06		-3.29259e-08	-2.15993e-05		-3.29188e-08	-5.49461e-05
7.62716e-08	2.08248e-06		-3.34388e-08	5.49262e-08		-3.34392e-08	-2.03871e-07		-3.34353e-08	-1.34123e-06		-3.3427e-08	-5.86574e-06		-3.34247e-08	-2.16199e-05		-3.34163e-08	-5.49651e-05
7.62722e-08	2.08295e-06		-3.344e-08	5.95868e-08		-3.34386e-08	-2.31002e-07		-3.34368e-08	-1.36908e-06		-3.34272e-08	-6.05817e-06		-3.3425e-08	-2.29111e-05		-3.3417e-08	-5.69707e-05
7.60764e-08	1.94831e-06		-3.39403e-08	7.08835e-08		-3.39401e-08	-2.53667e-07		-3.3938e-08	-1.42208e-06		-3.39277e-08	-6.21351e-06		-3.39264e-08	-2.28794e-05		-3.39179e-08	-5.69952e-05
7.60794e-08	1.95028e-06		-3.39416e-08	5.649e-08		-3.39398e-08	-2.54799e-07		-3.39387e-08	-1.4678e-06		-3.39281e-08	-6.4065e-06		-3.39257e-08	-2.30527e-05		-3.3918e-08	-5.90665e-05
7.58788e-08	1.80649e-06		-3.4436e-08	8.74171e-08		-3.44369e-08	-2.56445e-07		-3.44344e-08	-1.46854e-06		-3.44228e-08	-6.50372e-06		-3.44239e-08	-2.33035e-05		-3.44129e-08	-5.90544e-05
7.58739e-08	1.80298e-06		-3.44388e-08	1.20422e-07		-3.44387e-08	-3.15274e-07		-3.49328e-08	-1.53068e-06		-3.44241e-08	-6.75824e-06		-3.44226e-08	-2.46747e-05		-3.49118e-08	-6.13234e-05
7.56726e-08	1.65805e-06		-3.4937e-08	1.04393e-07		-3.49363e-08	-3.07867e-07		-3.49338e-08	-1.57062e-06		-3.49233e-08	-6.86039e-06		-3.49225e-08	-2.47372e-05		-3.49131e-08	-6.33726e-05
7.5672e-08	1.65767e-06		-3.49372e-08	8.82607e-08		-3.49388e-08	-3.20161e-07		-3.5434e-08	-1.64249e-06		-3.49241e-08	-7.00833e-06		-3.4922e-08	-2.60525e-05		-3.54135e-08	-6.34357e-05
7.54783e-08	1.52758e-06		-3.54383e-08	8.79109e-08		-3.54376e-08	-3.52529e-07		-3.54351e-08	-1.67768e-06		-3.54267e-08	-7.15945e-06		-3.54232e-08	-2.60249e-05		-3.54139e-08	-6.55789e-05
7.54763e-08	1.52621e-06		-3.54374e-08	5.93707e-08		-3.54378e-08	-3.62766e-07		-3.59344e-08	-1.70814e-06		-3.54252e-08	-7.37305e-06		-3.54232e-08	-2.70212e-05		-3.5912e-08	-6.5633e-05
7.52763e-08	1.41444e-06		-3.594e-08	4.07074e-08		-3.59389e-08	-3.60852e-07		-3.59358e-08	-1.75253e-06		-3.59244e-08	-7.5316e-06		-3.59225e-08	-2.70462e-05		-3.59133e-08	-6.79807e-05
7.52769e-08	1.41465e-06		-3.59391e-08	4.73332e-08		-3.59371e-08	-3.84022e-07		-3.64306e-08	-1.80236e-06		-3.59252e-08	-7.78048e-06		-3.59231e-08	-2.8074e-05		-3.64097e-08	-6.79936e-05
7.50754e-08	1.33296e-06		-3.64363e-08	5.13663e-08		-3.64343e-08	-4.13837e-07		-3.64309e-08	-1.8668e-06		-3.64214e-08	-7.98908e-06		-3.64193e-08	-2.81323e-05		-3.64085e-08	-7.05657e-05
7.50769e-08	1.33357e-06		-3.64351e-08	5.09238e-08		-3.64338e-08	-4.42511e-07		-3.69303e-08	-1.92549e-06		-3.64206e-08	-9.02208e-06		-3.64208e-08	-2.93461e-05		-3.69093e-08	-7.0606e-05
7.48749e-08	1.28655e-06		-3.69345e-08	4.26108e-08		-3.69327e-08	-4.55876e-07		-3.6932e-08	-1.99786e-06		-3.69196e-08	-8.946e-06		-3.69175e-08	-2.94136e-05		-3.69101e-08	-7.33251e-05
7.48754e-08	1.28649e-06		-3.69349e-08	3.22297e-08		-3.69354e-08	-4.70887e-07		-3.74312e-08	-2.06462e-06		-3.69233e-08	-8.97024e-06		-3.69189e-08	-3.07864e-05		-3.74083e-08	-7.33439e-05
7.46786e-08	1.27521e-06		-3.74354e-08	2.71472e-08		-3.74348e-08	-4.84601e-07		-3.74319e-08	-2.11345e-06		-3.74226e-08	-8.99506e-06		-3.74201e-08	-3.08121e-05		-3.74072e-08	-7.57563e-05
7.46781e-08	1.27514e-06		-3.74365e-08	2.30936e-08		-3.74377e-08	-4.87348e-07		-3.79322e-08	-2.14986e-06		-3.74235e-08	-9.10194e-06		-3.74207e-08	-3.23274e-05		-3.79078e-08	-7.58307e-05
7.44808e-08	1.29368e-06		-3.79358e-08	2.38138e-08		-3.79339e-08	-4.93027e-07		-3.79319e-08	-2.21728e-06		-3.79215e-08	-9.23494e-06		-3.79197e-08	-3.2287e-05		-3.79078e-08	-7.85478e-05
7.44803e-08	1.29366e-06		-3.79346e-08	1.5974e-08		-3.79336e-08	-5.1059e-07		-3.84284e-08	-2.29826e-06		-3.79212e-08	-9.48308e-06		-3.79196e-08	-3.33892e-05		-3.84029e-08	-7.85314e-05
7.42753e-08	1.3445e-06		-3.84323e-08	1.20747e-08		-3.84315e-08	-5.12195e-07		-3.84289e-08	-2.31665e-06		-3.84178e-08	-9.68808e-06		-3.84137e-08	-3.33159e-05		-3.84039e-08	-8.08107e-05
7.42795e-08	1.34348e-06		-3.84324e-08	-4.978e-10		-3.84307e-08	-5.27679e-07		-3.89281e-08	-2.32282e-06		-3.84173e-08	-9.94207e-06		-3.84146e-08	-3.46537e-05		-3.89041e-08	-8.07237e-05
7.40796e-08	1.41998e-06		-3.89323e-08	-1.20826e-08		-3.8931e-08	-5.42566e-07		-3.89289e-08	-2.41994e-06		-3.89177e-08	-1.01123e-05		-3.8915e-08	-3.4703e-05		-3.89035e-08	-8.32197e-05
7.40814e-08	1.41917e-06		-3.89343e-08	-1.47165e-08		-3.89314e-08	-5.56044e-07		-3.94288e-08	-2.48522e-06		-3.89172e-08	-1.04246e-05		-3.89159e-08	-3.60808e-05		-3.9405e-08	-8.32153e-05
7.38779e-08	1.50616e-06		-3.94337e-08	2.2698e-09		-3.94316e-08	-6.01282e-07		-3.94301e-08	-2.50389e-06		-3.94179e-08	-1.07438e-05		-3.94146e-08	-3.60883e-05		-3.9404e-08	-8.60363e-05
7.38791e-08	1.50578e-06		-3.94342e-08	1.89679e-08		-3.94335e-08	-6.1724e-07		-3.99249e-08	-2.58792e-06		-3.94178e-08	-1.10127e-05		-3.94153e-08	-3.74895e-05		-3.99019e-08	-8.60547e-05
7.36776e-08	1.58168e-06		-3.99313e-08	1.7332e-08		-3.99299e-08	-6.41654e-07		-3.99266e-08	-2.66425e-06		-3.99148e-08	-1.12568e-05		-3.99109e-08	-3.75205e-05		-3.9904e-08	-8.90298e-05
7.3678e-08	1.58162e-06		-3.99322e-08	3.38862e-08		-3.9928e-08	-6.77489e-07		-4.04241e-08	-2.63766e-06		-3.99145e-08	-1.2293e-05		-3.99109e-08	-3.90787e-05		-4.04003e-08	-8.90457e-05
7.34795e-08	1.63457e-06		-4.04318e-08	3.93596e-08		-4.04285e-08	-6.8432e-07		-4.04241e-08	-2.75924e-06		-4.04154e-08	-1.22744e-05		-4.04107e-08	-3.90498e-05		-4.04012e-08	-9.21302e-05
7.34814e-08	1.6339e-06		-4.04329e-08	4.54298e-08		-4.04309e-08	-7.38695e-07		-4.09249e-08	-2.85871e-06		-4.0414e-08	-1.23619e-05		-4.04112e-08	-4.07379e-05		-4.08993e-08	-9.20931e-05
7.3277e-08	1.66098e-06		-4.093e-08	7.64701e-08		-4.09276e-08	-7.54611e-07		-4.09253e-08	-2.97714e-06		-4.09138e-08	-1.24593e-05		-4.09113e-08	-4.07123e-05		-4.09007e-08	-9.48905e-05
7.32816e-08	1.66094e-06		-4.0932e-08	9.86006e-08		-4.09302e-08	-7.70815e-07		-4.14257e-08	-3.04336e-06		-4.09131e-08	-1.267e-05		-4.09113e-08	-4.23211e-05		-4.14012e-08	-9.48607e-05
7.30776e-08	1.66213e-06		-4.14326e-08	9.3446e-08		-4.14293e-08	-7.75136e-07		-4.14264e-08	-3.18366e-06		-4.14137e-08	-1.28984e-05		-4.14109e-08	-4.23873e-05		-4.14001e-08	-9.77e-05
7.30804e-08	1.66254e-06		-4.14319e-08	8.15731e-08		-4.14293e-08	-8.19531e-07		-4.19218e-08	-3.23934e-06		-4.14157e-08	-1.40595e-05		-4.14114e-08	-4.41009e-05		-4.18952e-08	-9.76758e-05
7.28832e-08	1.64682e-06		-4.19278e-08	6.08625e-08		-4.19255e-08	-8.01969e-07		-4.19207e-08	-3.33876e-06		-4.19093e-08	-1.40295e-05		-4.19056e-08	-4.405e-05		-4.18983e-08	-0.000100721
7.28786e-08	1.64618e-06		-4.19281e-08	3.87012e-08		-4.19256e-08	-8.11424e-07		-4.24247e-08	-3.34308e-06		-4.19105e-08	-1.41534e-05		-4.19066e-08	-4.55365e-05		-4.23983e-08	-0.000100743
7.26839e-08	1.61648e-06		-4.243e-08	4.46479e-08		-4.24268e-08	-8.39213e-07		-4.24234e-08	-3.47421e-06		-4.24124e-08	-1.42697e-05		-4.24067e-08	-4.55425e-05		-4.23954e-08	-0.00010378
7.26841e-08	1.61651e-06		-4.24296e-08	3.11494e-08		-4.24265e-08	-8.76004e-07		-4.29232e-08	-3.52791e-06		-4.24122e-08	-1.55268e-05		-4.24096e-08	-4.7307e-05		-4.28938e-08	-0.000103788
7.24835e-08	1.56643e-06		-4.29295e-08	1.84638e-08		-4.2927e-08	-8.85388e-07		-4.2922e-08	-3.60679e-06		-4.291e-08	-1.54845e-05		-4.29064e-08	-4.73048e-05		-4.2895e-08	-0.000107022
7.24825e-08	1.56619e-06		-4.29301e-08	2.76205e-08		-4.29285e-08	-9.31459e-07		-4.34215e-08	-3.661e-06		-4.29124e-08	-1.55918e-05		-4.29063e-08	-4.89489e-05		-4.33918e-08	-0.000107054
7.22811e-08	1.49661e-06		-4.34297e-08	1.70851e-08		-4.34271e-08	-9.87963e-07		-4.34248e-08	-3.87031e-06		-4.34113e-08	-1.57022e-05		-4.34074e-08	-4.88666e-05		-4.33953e-08	-0.000110325
7.22798e-08	1.49605e-06		-4.34301e-08	4.89999e-08		-4.34282e-08	-1.01613e-06		-4.39217e-08	-3.86165e-06		-4.34103e-08	-1.67373e-05		-4.34079e-08	-5.05714e-05		-4.38918e-08	-0.000110256
7.20818e-08	1.4214e-06		-4.39252e-08	4.97818e-08		-4.3923e-08	-1.0324e-06		-4.39203e-08	-3.95231e-06		-4.39067e-08	-1.67696e-05		-4.39028e-08	-5.05848e-05		-4.38919e-08	-0.000113365
7.20801e-08	1.4208e-06		-4.39262e-08	3.45754e-08		-4.39284e-08	-1.06374e-06		-4.44208e-08	-4.00095e-06		-4.3907e-08	-1.7007e-05		-4.39032e-08	-5.2488e-05		-4.43906e-08	-0.000113376
7.18819e-08	1.35517e-06		-4.44259e-08	6.94739e-08		-4.44248e-08	-1.0691e-06		-4.44231e-08	-4.13414e-06		-4.44069e-08	-1.71509e-05		-4.44034e-08	-5.24353e-05		-4.43897e-08	-0.000116912
7.18823e-08	1.35529e-06		-4.44279e-08	7.63775e-08		-4.44255e-08	-1.11212e-06		-4.49206e-08	-4.16246e-06		-4.44073e-08	-1.83343e-05		-4.44038e-08	-5.44061e-05		-4.48887e-08	-0.000116863
7.16813e-08	1.30334e-06		-4.49269e-08	4.51314e-08		-4.49253e-08	-1.15684e-06		-4.49217e-08	-4.2939e-06		-4.49072e-08	-1.83148e-05		-4.49041e-08	-5.59867e-05		-4.48919e-08	-0.000120538
7.16814e-08	1.30336e-06		-4.49273e-08	6.21279e-08		-4.49235e-08	-1.20745e-06		-4.54201e-08	-4.42027e-06		-4.49069e-08	-1.84383e-05		-4.54044e-08	-5.60391e-05		-4.53907e-08	-0.000120436
7.14839e-08	1.25891e-06		-4.54264e-08	5.68397e-08		-4.54223e-08	-1.23784e-06		-4.54205e-08	-4.64233e-06		-4.54073e-08	-1.8565e-05		-4.54047e-08	-5.83517e-05		-4.53901e-08	-0.000123566
7.14851e-08	1.25921e-06		-4.54284e-08	4.30943e-08		-4.59187e-08	-1.35475e-06		-4.59171e-08	-4.73741e-06		-4.54072e-08	-2.00402e-05		-4.59006e-08	-5.84313e-05		-4.58858e-08	-0.000123551
7.12835e-08	1.20962e-06		-4.59242e-08	5.09855e-08		-4.59215e-08	-1.39276e-06		-4.5917e-08	-4.87253e-06		-4.59045e-08	-1.99918e-05		-4.58994e-08	-6.0652e-05		-4.58856e-08	-0.000126949
7.12831e-08	1.20954e-06		-4.59231e-08	5.13045e-08		-4.64222e-08	-1.43469e-06		-4.64186e-08	-4.91258e-06		-4.59041e-08	-2.01427e-05		-4.64008e-08	-6.05915e-05		-4.63862e-08	-0.00012693
7.10851e-08	1.15476e-06		-4.64229e-08	1.43689e-08		-4.64237e-08	-1.468e-06		-4.6421e-08	-4.97902e-06		-4.6404e-08	-2.03859e-05		-4.64011e-08	-6.27532e-05		-4.6386e-08	-0.000130299
7.10825e-08	1.15401e-06		-4.64235e-08	8.8955e-09		-4.69191e-08	-1.49284e-06		-4.69172e-08	-5.01362e-06		-4.6403e-08	-2.15191e-05		-4.68997e-08	-6.27111e-05		-4.68842e-08	-0.000130282
7.08864e-08	1.10039e-06		-4.6924e-08	-1.93258e-08		-4.69226e-08	-1.53382e-06		-4.69216e-08	-5.14084e-06		-4.6903e-08	-2.15303e-05		-4.68996e-08	-6.45672e-05		-4.68843e-08	-0.000133854
7.08845e-08	1.09988e-06		-4.69242e-08	-3.91207e-08		-4.74219e-08	-1.59705e-06		-4.74196e-08	-5.25358e-06		-4.69031e-08	-2.16735e-05		-4.74011e-08	-6.45791e-05		-4.73851e-08	-0.000133692
7.06874e-08	1.05588e-06		-4.74228e-08	-4.54275e-08		-4.74225e-08	-1.61632e-06		-4.74193e-08	-5.45908e-06		-4.74024e-08	-2.17955e-05		-4.74003e-08	-6.66664e-05		-4.73845e-08	-0.000136429
7.06849e-08	1.05541e-06		-4.7424e-08	-5.86688e-08		-4.79179e-08	-1.68342e-06		-4.79157e-08	-5.63201e-06		-4.74054e-08	-2.30131e-05		-4.78935e-08	-6.66734e-05		-4.78838e-08	-0.000136453
7.04836e-08	1.02316e-06		-4.79187e-08	-6.96156e-08		-4.79178e-08	-1.70799e-06		-4.79149e-08	-5.76469e-06		-4.78986e-08	-2.30802e-05		-4.78943e-08	-6.85857e-05		-4.7883e-08	-0.00014015
7.04853e-08	1.02337e-06		-4.79213e-08	-8.39989e-08		-4.84182e-08	-1.75681e-06		-4.84151e-08	-5.8529e-06		-4.78997e-08	-2.41565e-05		-4.83962e-08	-6.85851e-05		-4.83813e-08	-0.000140195
7.02817e-08	9.93363e-07		-4.84204e-08	-8.17354e-08		-4.84183e-08	-1.82536e-06		-4.84151e-08	-5.95289e-06		-4.8399e-08	-2.41871e-05		-4.83967e-08	-7.06036e-05		-4.8382e-08	-0.000144033
7.02836e-08	9.93692e-07		-4.84203e-08	-7.6694e-08		-4.89207e-08	-1.88768e-06		-4.89168e-08	-5.9961e-06		-4.83997e-08	-2.44386e-05		-4.88962e-08	-7.06101e-05		-4.88798e-08	-0.000143895
7.00874e-08	9.57273e-07		-4.89212e-08	-5.50265e-08		-4.89219e-08	-1.92338e-06		-4.89154e-08	-6.18566e-06		-4.8901e-08	-2.45804e-05		-4.88952e-08	-7.28617e-05		-4.88837e-08	-0.000147121
7.00832e-08	9.56366e-07		-4.89223e-08	-6.26708e-08		-4.94175e-08	-1.95362e-06		-4.94113e-08	-6.175e-06		-4.89024e-08	-2.57938e-05		-4.93935e-08	-7.28821e-05		-4.93786e-08	-0.000147263
6.98864e-08	9.17242e-07		-4.94174e-08	-7.65808e-08		-4.94195e-08	-1.99771e-06		-4.94146e-08	-6.34525e-06		-4.93986e-08	-2.58422e-05		-4.93952e-08	-7.52058e-05		-4.93796e-08	-0.000151667
6.98849e-08	9.16826e-07		-4.9418e-08	-1.05666e-07		-4.99183e-08	-2.07202e-06		-4.9914e-08	-6.52314e-06		-4.9397e-08	-2.73478e-05		-4.9892e-08	-7.51295e-05		-4.98764e-08	-0.000151619
6.96815e-08	8.8688e-07		-4.99178e-08	-1.00841e-07		-4.99164e-08	-2.15378e-06		-4.99136e-08	-6.74628e-06		-4.98968e-08	-2.73232e-05		-4.98913e-08	-7.71807e-05		-4.98799e-08	-0.000155315
6.96845e-08	8.86934e-07		-4.99193e-08	-1.14607e-07		-5.04187e-08	-2.22278e-06		-5.04131e-08	-6.91363e-06		-4.98964e-08	-2.84661e-05		-5.03899e-08	-7.72261e-05		-5.03759e-08	-0.000155314
6.94855e-08	8.74005e-07		-5.04184e-08	-9.48735e-08		-5.04196e-08	-2.30047e-06		-5.04138e-08	-7.07571e-06		-5.03969e-08	-2.97388e-05		-5.03925e-08	-7.98853e-05		-5.03762e-08	-0.000158958
6.94853e-08	8.74012e-07		-5.0419e-08	-9.974e-08		-5.09163e-08	-2.32834e-06		-5.09134e-08	-7.16027e-06		-5.08969e-08	-2.97086e-05		-5.08921e-08	-7.98388e-05		-5.08762e-08	-0.000159106
6.92859e-08	8.76374e-07		-5.0918e-08	-9.75794e-08		-5.09168e-08	-2.41545e-06		-5.09151e-08	-7.18701e-06		-5.08967e-08	-3.07945e-05		-5.08905e-08	-8.22728e-05		-5.08779e-08	-0.000162788
6.92838e-08	8.76523e-07		-5.09171e-08	-1.0689e-07		-5.14146e-08	-2.4385e-06		-5.14092e-08	-7.32876e-06		-5.13946e-08	-3.06797e-05		-5.13878e-08	-8.2288e-05		-5.13731e-08	-0.000162888
6.90852e-08	8.87931e-07		-5.14146e-08	-1.18671e-07		-5.14148e-08	-2.49335e-06		-5.1408e-08	-8.39288e-06		-5.13943e-08	-3.17629e-05		-5.13892e-08	-8.4946e-05		-5.13723e-08	-0.000167529
6.90872e-08	8.87804e-07		-5.14135e-08	-1.59464e-07		-5.19128e-08	-2.55696e-06		-5.19098e-08	-8.25495e-06		-5.18921e-08	-3.17507e-05		-5.18864e-08	-8.4932e-05		-5.18698e-08	-0.000167422
6.8887e-08	9.02404e-07		-5.1917e-08	-1.43332e-07		-5.19152e-08	-2.58059e-06		-5.19088e-08	-8.20437e-06		-5.18936e-08	-3.27561e-05		-5.18883e-08	-8.7305e-05		-5.18751e-08	-0.000170652
6.88851e-08	9.02548e-07		-5.19164e-08	-1.7571e-07		-5.24143e-08	-2.62288e-06		-5.24101e-08	-8.19833e-06		-5.23904e-08	-3.27646e-05		-5.23897e-08	-8.72893e-05		-5.23715e-08	-0.000170703
6.8686e-08	9.17571e-07		-5.24159e-08	-1.83344e-07		-5.2414e-08	-2.71855e-06		-5.24099e-08	-8.30573e-06		-5.23893e-08	-3.42097e-05		-5.23866e-08	-8.97854e-05		-5.237e-08	-0.00017473
6.86839e-08	9.17771e-07		-5.24173e-08	-1.63878e-07		-5.29146e-08	-2.73032e-06		-5.29084e-08	-8.35269e-06		-5.28905e-08	-3.41743e-05		-5.28844e-08	-8.97614e-05		-5.28708e-08	-0.000174761
6.8485e-08	9.34184e-07		-5.29162e-08	-1.73539e-07		-5.29163e-08	-2.80764e-06		-5.29104e-08	-9.37689e-06		-5.28927e-08	-3.42998e-05		-5.28859e-08	-9.22686e-05		-5.28722e-08	-0.00017871
6.84842e-08	9.34259e-07		-5.2916e-08	-1.97007e-07		-5.34121e-08	-2.87498e-06		-5.34066e-08	-9.19367e-06		-5.33865e-08	-3.44023e-05		-5.3384e-08	-9.22607e-05		-5.33672e-08	-0.000178778
6.8287e-08	9.53337e-07		-5.34132e-08	-2.24354e-07		-5.34144e-08	-2.93076e-06		-5.34068e-08	-9.09753e-06		-5.33875e-08	-3.6165e-05		-5.33838e-08	-9.46407e-05		-5.3367e-08	-0.000182954
6.82891e-08	9.53099e-07		-5.3414e-08	-2.72648e-07		-5.39103e-08	-3.00329e-06		-5.39057e-08	-9.16111e-06		-5.38894e-08	-3.61914e-05		-5.3882e-08	-9.46145e-05		-5.38665e-08	-0.000182897
6.80859e-08	9.72394e-07		-5.39133e-08	-3.13277e-07		-5.39142e-08	-3.10771e-06		-5.39088e-08	-1.02187e-05		-5.38884e-08	-3.79066e-05		-5.38837e-08	-9.71721e-05		-5.38661e-08	-0.000187014
6.80854e-08	9.72425e-07		-5.39143e-08	-3.17186e-07		-5.4413e-08	-3.13913e-06		-5.44067e-08	-1.00842e-05		-5.43885e-08	-3.78847e-05		-5.43812e-08	-9.72396e-05		-5.4365e-08	-0.000186988
6.78856e-08	9.85287e-07		-5.44147e-08	-2.91764e-07		-5.4412e-08	-3.29342e-06		-5.44086e-08	-1.00919e-05		-5.43909e-08	-3.90978e-05		-5.43829e-08	-9.98037e-05		-5.43669e-08	-0.000190915
6.78905e-08	9.8503e-07		-5.44133e-08	-2.72699e-07		-5.49134e-08	-3.35013e-06		-5.49067e-08	-1.01676e-05		-5.48884e-08	-3.91147e-05		-5.48857e-08	-9.98723e-05		-5.48644e-08	-0.000190971
6.76861e-08	9.88814e-07		-5.49151e-08	-3.08647e-07		-5.49124e-08	-3.44818e-06		-5.49082e-08	-1.1313e-05		-5.48895e-08	-4.08856e-05		-5.48836e-08	-0.000102799		-5.48692e-08	-0.000195259
6.76876e-08	9.88906e-07		-5.49135e-08	-3.15304e-07		-5.54106e-08	-3.52401e-06		-5.5401e-08	-1.12054e-05		-5.53857e-08	-4.08241e-05		-5.53774e-08	-0.000102858		-5.53639e-08	-0.000195244
6.74889e-08	9.81817e-07		-5.54103e-08	-3.36868e-07		-5.54104e-08	-3.58657e-06		-5.54044e-08	-1.12428e-05		-5.53851e-08	-4.19511e-05		-5.53776e-08	-0.000105933		-5.53605e-08	-0.000199412
6.74884e-08	9.81777e-07		-5.54123e-08	-3.61756e-07		-5.59105e-08	-3.58247e-06		-5.59028e-08	-1.12289e-05		-5.58857e-08	-4.19551e-05		-5.5879e-08	-0.000105824		-5.58626e-08	-0.000199454
6.72889e-08	9.62612e-07		-5.59124e-08	-3.56293e-07		-5.59088e-08	-3.67367e-06		-5.59033e-08	-1.13345e-05		-5.58879e-08	-4.3617e-05		-5.58792e-08	-0.000108277		-5.58598e-08	-0.00020375
6.72888e-08	9.62606e-07		-5.59123e-08	-3.51231e-07		-5.64102e-08	-3.71479e-06		-5.64027e-08	-1.16218e-05		-5.63853e-08	-4.35939e-05		-5.63787e-08	-0.000108265		-5.63593e-08	-0.000203774
6.70847e-08	9.33082e-07		-5.64109e-08	-3.41663e-07		-5.64119e-08	-3.81397e-06		-5.64024e-08	-1.16848e-05		-5.6386e-08	-4.50901e-05		-5.63773e-08	-0.000111302		-5.63582e-08	-0.000208521
6.70847e-08	9.33076e-07		-5.64115e-08	-3.61684e-07		-5.69082e-08	-3.79527e-06		-5.68992e-08	-1.17876e-05		-5.68795e-08	-4.50722e-05		-5.68754e-08	-0.000111244		-5.68546e-08	-0.000208613
6.68889e-08	8.9905e-07		-5.69074e-08	-3.5083e-07		-5.69073e-08	-3.91803e-06		-5.69023e-08	-1.32229e-05		-5.68816e-08	-4.63501e-05		-5.6874e-08	-0.000113479		-5.68563e-08	-0.000213559
6.68902e-08	8.99321e-07		-5.69085e-08	-3.91129e-07		-5.74081e-08	-3.97831e-06		-5.74003e-08	-1.31584e-05		-5.73819e-08	-4.6371e-05		-5.73742e-08	-0.000113545		-5.73564e-08	-0.000213503
6.66895e-08	8.63023e-07		-5.74102e-08	-3.74678e-07		-5.74064e-08	-4.05798e-06		-5.74025e-08	-1.32e-05		-5.73798e-08	-4.81414e-05		-5.73747e-08	-0.000117025		-5.73563e-08	-0.000217934
6.66889e-08	8.62928e-07		-5.74085e-08	-3.74688e-07		-5.79069e-08	-4.17109e-06		-5.78993e-08	-1.33214e-05		-5.78797e-08	-4.80708e-05		-5.78753e-08	-0.000116963		-5.78542e-08	-0.000217941
6.64911e-08	8.30438e-07		-5.79069e-08	-3.81407e-07		-5.79104e-08	-4.30153e-06		-5.78992e-08	-1.35232e-05		-5.7879e-08	-4.9439e-05		-5.78736e-08	-0.000119717		-5.78567e-08	-0.000222394
6.64887e-08	8.30032e-07		-5.7909e-08	-4.20956e-07		-5.84094e-08	-4.38977e-06		-5.83999e-08	-1.37639e-05		-5.83791e-08	-4.94261e-05		-5.83737e-08	-0.000119741		-5.83575e-08	-0.000222317
6.62904e-08	8.04167e-07		-5.8407e-08	-4.49269e-07		-5.84055e-08	-4.48524e-06		-5.84001e-08	-1.48743e-05		-5.83819e-08	-5.0884e-05		-5.8374e-08	-0.000122774		-5.83593e-08	-0.000227202
6.62915e-08	8.04296e-07		-5.89047e-08	-4.66575e-07		-5.8905e-08	-4.52417e-06		-5.88968e-08	-1.48493e-05		-5.88764e-08	-5.08336e-05		-5.88705e-08	-0.000122796		-5.88539e-08	-0.0002271
6.60903e-08	7.88251e-07		-5.89047e-08	-4.85845e-07		-5.89055e-08	-4.66554e-06		-5.8895e-08	-1.49825e-05		-5.88766e-08	-5.26093e-05		-5.8872e-08	-0.000126137		-5.88536e-08	-0.000230984
6.6091e-08	7.88353e-07		-5.94044e-08	-5.18439e-07		-5.94059e-08	-4.74276e-06		-5.93945e-08	-1.50962e-05		-5.93776e-08	-5.26516e-05		-5.93693e-08	-0.000126059		-5.93506e-08	-0.000232046
6.58929e-08	7.83749e-07		-5.94072e-08	-5.5093e-07		-5.94047e-08	-4.85442e-06		-5.93959e-08	-1.51627e-05		-5.93788e-08	-5.45937e-05		-5.9373e-08	-0.000129489		-5.93511e-08	-0.000236224
6.58885e-08	7.83864e-07		-5.9907e-08	-5.82639e-07		-5.99081e-08	-4.99527e-06		-5.98964e-08	-1.53208e-05		-5.98792e-08	-5.45764e-05		-5.98705e-08	-0.000129442		-5.98514e-08	-0.000236141
6.56892e-08	7.91185e-07		-5.99064e-08	-6.50831e-07		-5.99091e-08	-5.16899e-06		-5.98983e-08	-1.65971e-05		-5.98777e-08	-5.62347e-05		-5.98741e-08	-0.000132509		-5.98533e-08	-0.000240894
6.56884e-08	7.91273e-07		-6.04059e-08	-6.79607e-07		-6.04065e-08	-5.25563e-06		-6.03994e-08	-1.65854e-05		-6.03761e-08	-5.62856e-05		-6.03712e-08	-0.000132496		-6.03515e-08	-0.000240845
6.5494e-08	8.07486e-07		-6.04049e-08	-7.02983e-07		-6.04061e-08	-5.3712e-06		-6.03988e-08	-1.66312e-05		-6.03781e-08	-5.88387e-05		-6.03709e-08	-0.000134893		-6.03505e-08	-0.000245226
6.54924e-08	8.07625e-07		-6.09051e-08	-7.54487e-07		-6.09005e-08	-5.48503e-06		-6.08927e-08	-1.66759e-05		-6.08753e-08	-5.88397e-05		-6.0867e-08	-0.000135066		-6.08499e-08	-0.000245201
6.52911e-08	8.29039e-07		-6.0903e-08	-8.05137e-07		-6.09022e-08	-5.63295e-06		-6.08945e-08	-1.67941e-05		-6.08731e-08	-5.93209e-05		-6.08675e-08	-0.0001385		-6.08482e-08	-0.000249595
6.5291e-08	8.29045e-07		-6.14049e-08	-7.81782e-07		-6.14056e-08	-5.73723e-06		-6.13939e-08	-1.80409e-05		-6.13751e-08	-5.92943e-05		-6.13687e-08	-0.000138499		-6.13461e-08	-0.000249714
6.50884e-08	8.519e-07		-6.14039e-08	-7.9242e-07		-6.14016e-08	-5.7879e-06		-6.13946e-08	-1.79396e-05		-6.13772e-08	-6.06115e-05		-6.13671e-08	-0.000142318		-6.13459e-08	-0.000254447
6.50904e-08	8.5173e-07		-6.19035e-08	-7.75742e-07		-6.19051e-08	-5.85861e-06		-6.18944e-08	-1.80163e-05		-6.1876e-08	-6.06774e-05		-6.18682e-08	-0.000142078		-6.18474e-08	-0.000254377
6.48949e-08	8.70836e-07		-6.19043e-08	-7.72635e-07		-6.19018e-08	-5.94735e-06		-6.1898e-08	-1.91352e-05		-6.1877e-08	-6.25166e-05		-6.18678e-08	-0.000144909		-6.18453e-08	-0.000259353
6.48942e-08	8.70923e-07		-6.2406e-08	-7.66092e-07		-6.24065e-08	-5.99827e-06		-6.23971e-08	-1.91779e-05		-6.23751e-08	-6.26747e-05		-6.23681e-08	-0.00014488		-6.23475e-08	-0.000259226
6.46924e-08	8.80003e-07		-6.24057e-08	-8.26084e-07		-6.24068e-08	-6.04734e-06		-6.23983e-08	-1.93492e-05		-6.23789e-08	-6.52515e-05		-6.23673e-08	-0.000147782		-6.2347e-08	-0.000263461
6.46917e-08	8.79987e-07		-6.29025e-08	-8.72454e-07		-6.29014e-08	-6.16405e-06		-6.28925e-08	-1.94076e-05		-6.28704e-08	-6.5032e-05		-6.28631e-08	-0.000147894		-6.28423e-08	-0.000263424
6.44936e-08	8.71723e-07		-6.29021e-08	-9.02218e-07		-6.29019e-08	-6.2458e-06		-6.28921e-08	-2.08769e-05		-6.28734e-08	-6.68935e-05		-6.28625e-08	-0.000151349		-6.28391e-08	-0.000267789
6.44935e-08	8.71723e-07		-6.34009e-08	-9.47354e-07		-6.34019e-08	-6.31072e-06		-6.33936e-08	-2.08299e-05		-6.3372e-08	-6.68868e-05		-6.33609e-08	-0.000151383		-6.33385e-08	-0.000267792
6.42958e-08	8.45142e-07		-6.34021e-08	-9.84331e-07		-6.3401e-08	-6.45331e-06		-6.33924e-08	-2.09567e-05		-6.3372e-08	-6.90644e-05		-6.33633e-08	-0.000155168		-6.33405e-08	-0.000272913
6.42955e-08	8.45112e-07		-6.39035e-08	-9.69454e-07		-6.39028e-08	-6.58064e-06		-6.38931e-08	-2.0888e-05		-6.38707e-08	-6.90656e-05		-6.3861e-08	-0.000155095		-6.38394e-08	-0.000272921
6.40962e-08	8.05257e-07		-6.39013e-08	-1.01436e-06		-6.38996e-08	-6.79678e-06		-6.38957e-08	-2.09565e-05		-6.38729e-08	-7.06403e-05		-6.38629e-08	-0.000157641		-6.3841e-08	-0.000278216
6.40943e-08	8.04835e-07		-6.44014e-08	-1.03216e-06		-6.43985e-08	-6.85675e-06		-6.4392e-08	-2.10621e-05		-6.43711e-08	-7.06835e-05		-6.43597e-08	-0.00016002		-6.43383e-08	-0.000278167
6.38955e-08	7.65538e-07		-6.4403e-08	-1.05222e-06		-6.44011e-08	-7.04109e-06		-6.43935e-08	-2.27844e-05		-6.43712e-08	-7.28546e-05		-6.43618e-08	-0.000163233		-6.4343e-08	-0.00028288
6.38927e-08	7.65059e-07		-6.48982e-08	-1.04139e-06		-6.48985e-08	-7.21387e-06		-6.48869e-08	-2.27871e-05		-6.48681e-08	-7.2842e-05		-6.48609e-08	-0.000161455		-6.48385e-08	-0.000282802
6.36911e-08	7.39014e-07		-6.49007e-08	-1.09941e-06		-6.48969e-08	-7.36984e-06		-6.48887e-08	-2.28612e-05		-6.48645e-08	-7.51261e-05		-6.486e-08	-0.000165114		-6.48351e-08	-0.000287229
6.36932e-08	7.38972e-07		-6.53992e-08	-1.12442e-06		-6.53974e-08	-7.42636e-06		-6.53872e-08	-2.30201e-05		-6.5368e-08	-7.50593e-05		-6.53577e-08	-0.000165091		-6.53356e-08	-0.000287277
6.34964e-08	7.35195e-07		-6.53984e-08	-1.16643e-06		-6.53965e-08	-7.6388e-06		-6.53877e-08	-2.45751e-05		-6.53675e-08	-7.69071e-05		-6.53582e-08	-0.000168516		-6.53362e-08	-0.000292609
6.34958e-08	7.3523e-07		-6.58987e-08	-1.19409e-06		-6.58972e-08	-7.7551e-06		-6.58894e-08	-2.44459e-05		-6.58677e-08	-7.68444e-05		-6.58572e-08	-0.000168451		-6.58363e-08	-0.000292566
6.3296e-08	7.54329e-07		-6.59e-08	-1.29519e-06		-6.5898e-08	-7.95653e-06		-6.58883e-08	-2.43972e-05		-6.58691e-08	-7.90204e-05		-6.58594e-08	-0.000172455		-6.58347e-08	-0.000297947
6.32934e-08	7.54364e-07		-6.63974e-08	-1.29635e-06		-6.63937e-08	-8.07567e-06		-6.63853e-08	-2.43962e-05		-6.63642e-08	-7.90027e-05		-6.63561e-08	-0.000172398		-6.63313e-08	-0.000297862
6.30939e-08	7.89345e-07		-6.63959e-08	-1.33259e-06		-6.6395e-08	-8.2044e-06		-6.63872e-08	-2.5996e-05		-6.63643e-08	-8.08735e-05		-6.63527e-08	-0.000175827		-6.63302e-08	-0.000302558
6.30947e-08	7.8904e-07		-6.68937e-08	-1.35744e-06		-6.68954e-08	-8.32893e-06		-6.68867e-08	-2.60473e-05		-6.68658e-08	-8.08314e-05		-6.68528e-08	-0.000175801		-6.6831e-08	-0.000302567
6.28992e-08	8.33647e-07		-6.68955e-08	-1.41186e-06		-6.68973e-08	-8.39144e-06		-6.68897e-08	-2.72735e-05		-6.68646e-08	-8.28095e-05		-6.6854e-08	-0.000179482		-6.68324e-08	-0.000308572
6.28986e-08	8.33735e-07		-6.73955e-08	-1.44932e-06		-6.73947e-08	-8.50366e-06		-6.73859e-08	-2.73139e-05		-6.73659e-08	-8.27933e-05		-6.73531e-08	-0.00017945		-6.73323e-08	-0.000308495
6.26968e-08	8.91229e-07		-6.73945e-08	-1.49131e-06		-6.73962e-08	-9.61112e-06		-6.73878e-08	-2.74801e-05		-6.73649e-08	-8.51151e-05		-6.73533e-08	-0.000183436		-6.73302e-08	-0.000313551
6.26986e-08	8.90649e-07		-6.78966e-08	-1.48632e-06		-6.78964e-08	-9.59476e-06		-6.78857e-08	-2.7591e-05		-6.78662e-08	-8.51433e-05		-6.78543e-08	-0.000183437		-6.78295e-08	-0.000313487
6.24957e-08	9.59903e-07		-6.78968e-08	-1.52991e-06		-6.78961e-08	-9.53467e-06		-6.78829e-08	-2.93088e-05		-6.78653e-08	-8.77197e-05		-6.78543e-08	-0.00018663		-6.78298e-08	-0.00031806
6.24971e-08	9.59262e-07		-6.83964e-08	-1.53842e-06		-6.83951e-08	-9.47345e-06		-6.83843e-08	-2.83765e-05		-6.8364e-08	-8.76409e-05		-6.83507e-08	-0.000186617		-6.83301e-08	-0.0003182
6.22984e-08	1.03078e-06		-6.83959e-08	-1.58791e-06		-6.83938e-08	-9.48754e-06		-6.83832e-08	-2.95256e-05		-6.83628e-08	-8.95136e-05		-6.83513e-08	-0.000190667		-6.83298e-08	-0.000324166
6.22972e-08	1.03132e-06		-6.88949e-08	-1.61343e-06		-6.88935e-08	-9.4743e-06		-6.88855e-08	-2.95692e-05		-6.88604e-08	-8.954e-05		-6.88482e-08	-0.000190523		-6.88265e-08	-0.000324042
6.20985e-08	1.08924e-06		-6.88961e-08	-1.66835e-06		-6.88936e-08	-9.58683e-06		-6.8885e-08	-3.12553e-05		-6.88609e-08	-9.17377e-05		-6.88503e-08	-0.000194048		-6.88285e-08	-0.000329535
6.20974e-08	1.08966e-06		-6.93953e-08	-1.69169e-06		-6.93959e-08	-9.71765e-06		-6.93857e-08	-3.1167e-05		-6.9362e-08	-9.17463e-05		-6.93523e-08	-0.000194045		-6.93269e-08	-0.000329465
6.18953e-08	1.11904e-06		-6.93965e-08	-1.73311e-06		-6.93962e-08	-1.0934e-05		-6.9385e-08	-3.13013e-05		-6.93646e-08	-9.4126e-05		-6.93511e-08	-0.000197812		-6.93288e-08	-0.000334122
6.18958e-08	1.11908e-06		-6.9897e-08	-1.76723e-06		-6.98954e-08	-1.08392e-05		-6.98857e-08	-3.13335e-05		-6.9863e-08	-9.42132e-05		-6.98501e-08	-0.000197783		-6.98273e-08	-0.000334134
6.16979e-08	1.11672e-06		-6.98959e-08	-1.82026e-06		-6.98941e-08	-1.08651e-05		-6.98841e-08	-3.29254e-05		-6.98614e-08	-9.69732e-05		-6.98478e-08	-0.000201447		-6.98255e-08	-0.000339507
6.16997e-08	1.11671e-06		-7.03934e-08	-1.8497e-06		-7.03908e-08	-1.08188e-05		-7.03802e-08	-3.27974e-05		-7.03581e-08	-9.69176e-05		-7.03443e-08	-0.000201409		-7.03232e-08	-0.000339523
6.15001e-08	1.09603e-06		-7.0392e-08	-1.92551e-06		-7.039e-08	-1.08781e-05		-7.03808e-08	-3.41715e-05		-7.03589e-08	-9.89528e-05		-7.03466e-08	-0.000204409		-7.03233e-08	-0.000344755
6.14995e-08	1.09597e-06		-7.0891e-08	-1.96799e-06		-7.08901e-08	-1.08944e-05		-7.0881e-08	-3.40729e-05		-7.08558e-08	-9.89545e-05		-7.08451e-08	-0.000205642		-7.08217e-08	-0.000344845
6.12975e-08	1.07263e-06		-7.08914e-08	-2.03005e-06		-7.0893e-08	-1.11394e-05		-7.0882e-08	-3.579e-05		-7.08591e-08	-0.000100982		-7.08455e-08	-0.000208812		-7.08218e-08	-0.000350526
6.12995e-08	1.07283e-06		-7.13923e-08	-2.08974e-06		-7.13897e-08	-1.13116e-05		-7.13822e-08	-3.56998e-05		-7.13571e-08	-0.000101008		-7.13453e-08	-0.000208884		-7.13186e-08	-0.000350549
6.10966e-08	1.05296e-06		-7.1392e-08	-2.13487e-06		-7.13894e-08	-1.15148e-05		-7.13812e-08	-3.52932e-05		-7.13571e-08	-0.000103543		-7.13446e-08	-0.000212907		-7.13211e-08	-0.000356835
6.10957e-08	1.05288e-06		-7.18923e-08	-2.1947e-06		-7.18913e-08	-1.171e-05		-7.18841e-08	-3.66207e-05		-7.18577e-08	-0.000103665		-7.18439e-08	-0.000212839		-7.18202e-08	-0.000356719
6.09002e-08	1.03371e-06		-7.18951e-08	-2.30037e-06		-7.189e-08	-1.27191e-05		-7.18829e-08	-3.81479e-05		-7.18565e-08	-0.000106473		-7.18462e-08	-0.000216524		-7.18206e-08	-0.000361898
6.09025e-08	1.03396e-06		-7.23905e-08	-2.36736e-06		-7.23884e-08	-1.2697e-05		-7.23784e-08	-3.60083e-05		-7.23549e-08	-0.000106402		-7.23431e-08	-0.000216464		-7.23173e-08	-0.000362026
6.0702e-08	1.00973e-06		-7.23895e-08	-2.41309e-06		-7.23902e-08	-1.27161e-05		-7.23807e-08	-3.76165e-05		-7.23561e-08	-0.00010879		-7.23434e-08	-0.0002227		-7.23159e-08	-0.000367872
6.06973e-08	1.00914e-06		-7.28924e-08	-2.48855e-06		-7.2889e-08	-1.27937e-05		-7.28764e-08	-3.78502e-05		-7.28549e-08	-0.000108772		-7.2841e-08	-0.000222591		-7.28152e-08	-0.000367772
6.04982e-08	9.82967e-07		-7.28904e-08	-2.51697e-06		-7.28919e-08	-1.28611e-05		-7.28802e-08	-4.01697e-05		-7.28531e-08	-0.000111672		-7.28425e-08	-0.000224317		-7.28177e-08	-0.000373287
6.04964e-08	9.8278e-07		-7.33909e-08	-2.50777e-06		-7.33884e-08	-1.29998e-05		-7.33805e-08	-4.00837e-05		-7.33542e-08	-0.000111558		-7.33406e-08	-0.0002243		-7.33177e-08	-0.0003722
6.03005e-08	9.60417e-07		-7.33926e-08	-2.55152e-06		-7.33923e-08	-1.43746e-05		-7.33798e-08	-4.11446e-05		-7.33554e-08	-0.000113896		-7.33397e-08	-0.000228988		-7.33184e-08	-0.000377271
6.03002e-08	9.60387e-07		-7.38887e-08	-2.58345e-06		-7.38843e-08	-1.33288e-05		-7.3877e-08	-4.11313e-05		-7.38517e-08	-0.000113867		-7.38355e-08	-0.000228882		-7.3813e-08	-0.000377285
6.00991e-08	9.39869e-07		-7.38875e-08	-2.63571e-06		-7.38883e-08	-1.46696e-05		-7.38768e-08	-4.22633e-05		-7.38491e-08	-0.000116225		-7.38362e-08	-0.000232333		-7.38113e-08	-0.000383488
6.00999e-08	9.39979e-07		-7.43891e-08	-2.69224e-06		-7.43845e-08	-1.33167e-05		-7.43759e-08	-4.23301e-05		-7.43535e-08	-0.0001163		-7.43368e-08	-0.000232308		-7.43142e-08	-0.000383338
5.98995e-08	9.14812e-07		-7.43929e-08	-2.71419e-06		-7.43858e-08	-1.34932e-05		-7.43749e-08	-4.38929e-05		-7.43513e-08	-0.000118846		-7.4338e-08	-0.000235664		-7.43123e-08	-0.000388426
5.98991e-08	9.14707e-07		-7.48918e-08	-2.77964e-06		-7.48845e-08	-1.49269e-05		-7.48787e-08	-4.37973e-05		-7.48504e-08	-0.000118863		-7.48354e-08	-0.000235764		-7.48109e-08	-0.000388407
5.97056e-08	8.78451e-07		-7.48899e-08	-2.83793e-06		-7.4887e-08	-1.49703e-05		-7.48754e-08	-4.3911e-05		-7.48509e-08	-0.000121676		-7.48347e-08	-0.000240111		-7.48121e-08	-0.000393989
5.9703e-08	8.78074e-07		-7.53886e-08	-2.88283e-06		-7.53882e-08	-1.49621e-05		-7.5378e-08	-4.53637e-05		-7.53457e-08	-0.000121617		-7.53355e-08	-0.000240107		-7.53088e-08	-0.000394005
5.9503e-08	8.24212e-07		-7.53873e-08	-2.92773e-06		-7.5388e-08	-1.50553e-05		-7.5376e-08	-4.66198e-05		-7.53489e-08	-0.00012452		-7.53355e-08	-0.00024457		-7.53123e-08	-0.000399367
5.95032e-08	8.24291e-07		-7.58856e-08	-2.98526e-06		-7.58852e-08	-1.52646e-05		-7.58721e-08	-4.65422e-05		-7.58463e-08	-0.000124367		-7.58347e-08	-0.000244546		-7.58039e-08	-0.00039937
5.93034e-08	7.58102e-07		-7.58867e-08	-3.0829e-06		-7.58866e-08	-1.53657e-05		-7.58708e-08	-4.78992e-05		-7.58477e-08	-0.000126471		-7.58333e-08	-0.000248571		-7.58049e-08	-0.000405436
5.93049e-08	7.58549e-07		-7.63873e-08	-3.17143e-06		-7.63845e-08	-1.55089e-05		-7.6375e-08	-4.67413e-05		-7.63483e-08	-0.000126449		-7.63323e-08	-0.000248569		-7.63054e-08	-0.000405437
5.91036e-08	6.90273e-07		-7.63864e-08	-3.25786e-06		-7.63863e-08	-1.57682e-05		-7.63748e-08	-4.85611e-05		-7.6348e-08	-0.000129114		-7.63344e-08	-0.000252641		-7.63072e-08	-0.000410853
5.90998e-08	6.8904e-07		-7.68864e-08	-3.34837e-06		-7.68861e-08	-1.58975e-05		-7.68742e-08	-4.86159e-05		-7.68482e-08	-0.000128931		-7.68296e-08	-0.000252626		-7.68086e-08	-0.000410865
5.89034e-08	6.28692e-07		-7.68868e-08	-3.44472e-06		-7.68843e-08	-1.69977e-05		-7.68785e-08	-5.05971e-05		-7.68473e-08	-0.000131457		-7.68324e-08	-0.000256631		-7.68061e-08	-0.000416934
5.89043e-08	6.28986e-07		-7.73877e-08	-3.50246e-06		-7.73838e-08	-1.69264e-05		-7.73759e-08	-5.04435e-05		-7.73462e-08	-0.000131497		-7.73319e-08	-0.000256739		-7.73083e-08	-0.000416896
5.87028e-08	5.79881e-07		-7.7385e-08	-3.54249e-06		-7.73851e-08	-1.70645e-05		-7.73736e-08	-5.14963e-05		-7.73443e-08	-0.000134498		-7.73306e-08	-0.00026148		-7.73047e-08	-0.000422458
5.87033e-08	5.80015e-07		-7.78829e-08	-3.58128e-06		-7.78814e-08	-1.72094e-05		-7.78734e-08	-5.14287e-05		-7.78437e-08	-0.000134463		-7.78263e-08	-0.000261464		-7.78006e-08	-0.000422491
5.85054e-08	5.52517e-07		-7.78852e-08	-3.61738e-06		-7.78812e-08	-1.76088e-05		-7.78717e-08	-5.29737e-05		-7.78449e-08	-0.000137243		-7.78251e-08	-0.00026548		-7.78005e-08	-0.000428107
5.85022e-08	5.5218e-07		-7.83858e-08	-3.63532e-06		-7.83816e-08	-1.77646e-05		-7.83704e-08	-5.18315e-05		-7.83414e-08	-0.000137353		-7.83251e-08	-0.000265534		-7.82996e-08	-0.000428156
5.83052e-08	5.50287e-07		-7.83882e-08	-3.69784e-06		-7.83826e-08	-1.78204e-05		-7.83705e-08	-5.41726e-05		-7.8343e-08	-0.000140842		-7.83264e-08	-0.00026994		-7.83035e-08	-0.000433765
5.83032e-08	5.50755e-07		-7.88833e-08	-3.74248e-06		-7.88836e-08	-1.90857e-05		-7.88683e-08	-5.42134e-05		-7.88419e-08	-0.000140826		-7.88257e-08	-0.000269865		-7.88006e-08	-0.000433881
5.81047e-08	5.70064e-07		-7.8883e-08	-3.83961e-06		-7.88826e-08	-1.91516e-05		-7.8871e-08	-5.60258e-05		-7.88411e-08	-0.00014283		-7.88252e-08	-0.00027398		-7.88001e-08	-0.000440399
5.81056e-08	5.70052e-07		-7.93859e-08	-3.90819e-06		-7.93813e-08	-1.9321e-05		-7.93706e-08	-5.60257e-05		-7.93435e-08	-0.000142806		-7.93228e-08	-0.000273952		-7.93039e-08	-0.000440255
5.79032e-08	6.08428e-07		-7.93835e-08	-4.01682e-06		-7.93805e-08	-2.05949e-05		-7.93718e-08	-5.72346e-05		-7.9342e-08	-0.000145505		-7.93249e-08	-0.000278242		-7.93004e-08	-0.000445982
5.79046e-08	6.08147e-07		-7.98808e-08	-4.0641e-06		-7.98806e-08	-1.91262e-05		-7.98695e-08	-5.71941e-05		-7.98408e-08	-0.000145489		-7.98217e-08	-0.000278154		-7.97982e-08	-0.000445924
5.7707e-08	6.57149e-07		-7.98805e-08	-4.2029e-06		-7.98807e-08	-2.11808e-05		-7.98691e-08	-5.87203e-05		-7.9838e-08	-0.000148403		-7.98224e-08	-0.000282083		-7.97992e-08	-0.000451489
5.7703e-08	6.58216e-07		-8.03841e-08	-4.31892e-06		-8.03783e-08	-2.01403e-05		-8.03672e-08	-5.86539e-05		-8.03381e-08	-0.000148404		-8.0322e-08	-0.000282185		-8.0297e-08	-0.000451463
5.75068e-08	7.09182e-07		-8.03837e-08	-4.41658e-06		-8.03781e-08	-2.18092e-05		-8.03681e-08	-6.01039e-05		-8.03378e-08	-0.000151483		-8.03206e-08	-0.000286955		-8.02952e-08	-0.000457498
5.75035e-08	7.09875e-07		-8.0885e-08	-4.50254e-06		-8.08792e-08	-2.18203e-05		-8.08673e-08	-6.00954e-05		-8.08376e-08	-0.000151515		-8.08212e-08	-0.000286834		-8.07963e-08	-0.000458568
5.73056e-08	7.53892e-07		-8.08834e-08	-4.6067e-06		-8.08835e-08	-2.31459e-05		-8.0868e-08	-6.15159e-05		-8.08399e-08	-0.000155635		-8.08234e-08	-0.000291417		-8.0795e-08	-0.0004646
5.73057e-08	7.53872e-07		-8.13809e-08	-4.69141e-06		-8.13804e-08	-2.3057e-05		-8.13667e-08	-6.15624e-05		-8.13377e-08	-0.000155625		-8.13223e-08	-0.000291363		-8.12975e-08	-0.000464628
5.71076e-08	7.81466e-07		-8.1383e-08	-4.71191e-06		-8.13818e-08	-2.30161e-05		-8.13686e-08	-6.30414e-05		-8.13387e-08	-0.000157382		-8.132e-08	-0.000295941		-8.12936e-08	-0.000470495
5.71081e-08	7.81346e-07		-8.18794e-08	-4.74976e-06		-8.18763e-08	-2.30402e-05		-8.18644e-08	-6.31392e-05		-8.18356e-08	-0.000157347		-8.18187e-08	-0.000295836		-8.1793e-08	-0.000470496
5.69075e-08	7.86858e-07		-8.18814e-08	-4.83688e-06		-8.1877e-08	-2.30183e-05		-8.18641e-08	-6.54977e-05		-8.18373e-08	-0.00016007		-8.18202e-08	-0.000301713		-8.17894e-08	-0.000476333
5.69057e-08	7.86848e-07		-8.23817e-08	-4.88931e-06		-8.23765e-08	-2.4277e-05		-8.23615e-08	-6.55067e-05		-8.23344e-08	-0.000160069		-8.2319e-08	-0.000299839		-8.2289e-08	-0.000476334
5.67064e-08	7.74743e-07		-8.23817e-08	-4.96274e-06		-8.23778e-08	-2.43593e-05		-8.23668e-08	-6.75069e-05		-8.23359e-08	-0.000163491		-8.23195e-08	-0.000304443		-8.22909e-08	-0.000482697
5.67045e-08	7.74485e-07		-8.2882e-08	-5.08154e-06		-8.28797e-08	-2.44145e-05		-8.28675e-08	-6.74039e-05		-8.2837e-08	-0.000163505		-8.28199e-08	-0.000304504		-8.27924e-08	-0.000482731
5.65045e-08	7.55358e-07		-8.2883e-08	-5.23039e-06		-8.28802e-08	-2.59475e-05		-8.28658e-08	-6.79271e-05		-8.28349e-08	-0.000166843		-8.282e-08	-0.000308973		-8.27924e-08	-0.000488274
5.65023e-08	7.55218e-07		-8.33777e-08	-5.31651e-06		-8.33751e-08	-2.4719e-05		-8.3363e-08	-6.92409e-05		-8.33311e-08	-0.000166854		-8.33126e-08	-0.000308989		-8.32846e-08	-0.000489364
5.63082e-08	7.40603e-07		-8.33777e-08	-5.52943e-06		-8.33766e-08	-2.62499e-05		-8.33646e-08	-7.08928e-05		-8.33314e-08	-0.000169307		-8.33118e-08	-0.000312388		-8.32862e-08	-0.000494915
5.63055e-08	7.40567e-07		-8.38809e-08	-5.60597e-06		-8.38727e-08	-2.63645e-05		-8.38586e-08	-7.07217e-05		-8.383e-08	-0.000169391		-8.38134e-08	-0.000313461		-8.37861e-08	-0.000494777
5.61075e-08	7.38202e-07		-8.38813e-08	-5.69931e-06		-8.38717e-08	-2.63409e-05		-8.38592e-08	-7.2804e-05		-8.38306e-08	-0.000173301		-8.38156e-08	-0.000317915		-8.37819e-08	-0.000499628
5.61074e-08	7.38224e-07		-8.43834e-08	-5.71619e-06		-8.43708e-08	-2.64847e-05		-8.43651e-08	-7.26657e-05		-8.43307e-08	-0.000173375		-8.43127e-08	-0.000317968		-8.42837e-08	-0.000499794
5.59065e-08	7.48861e-07		-8.43816e-08	-5.78621e-06		-8.43725e-08	-2.65503e-05		-8.43608e-08	-7.27394e-05		-8.43331e-08	-0.000176562		-8.43126e-08	-0.00032285		-8.42852e-08	-0.000506804
5.59063e-08	7.48873e-07		-8.48784e-08	-5.86779e-06		-8.4873e-08	-2.81032e-05		-8.48604e-08	-7.2763e-05		-8.48319e-08	-0.0001766		-8.48123e-08	-0.00032282		-8.47822e-08	-0.000507773
5.57099e-08	7.66816e-07		-8.48782e-08	-5.98651e-06		-8.48726e-08	-2.81011e-05		-8.48628e-08	-7.55597e-05		-8.48316e-08	-0.000179495		-8.48138e-08	-0.000327588		-8.47837e-08	-0.000513998
5.5709e-08	7.66854e-07		-8.5378e-08	-6.12965e-06		-8.537e-08	-2.81505e-05		-8.53596e-08	-7.45525e-05		-8.53256e-08	-0.00017951		-8.53101e-08	-0.000327495		-8.52784e-08	-0.000513984
5.55094e-08	7.93673e-07		-8.53766e-08	-7.14889e-06		-8.53749e-08	-2.83027e-05		-8.53623e-08	-7.75005e-05		-8.53293e-08	-0.000182584		-8.53124e-08	-0.000331428		-8.52848e-08	-0.000520334
5.55077e-08	7.9396e-07		-8.58766e-08	-7.07165e-06		-8.58738e-08	-2.84623e-05		-8.58607e-08	-7.75426e-05		-8.58234e-08	-0.000182483		-8.5806e-08	-0.000331513		-8.57801e-08	-0.000520272
5.53074e-08	8.31071e-07		-8.58765e-08	-6.97995e-06		-8.58759e-08	-2.98458e-05		-8.58609e-08	-7.94598e-05		-8.58229e-08	-0.000185467		-8.58095e-08	-0.000336798		-8.57767e-08	-0.00052658
5.5308e-08	8.30961e-07		-8.63774e-08	-6.88333e-06		-8.63738e-08	-2.98418e-05		-8.63597e-08	-7.93701e-05		-8.63259e-08	-0.000185356		-8.63142e-08	-0.000336786		-8.62772e-08	-0.000526501
5.51097e-08	8.69765e-07		-8.63776e-08	-6.87102e-06		-8.6372e-08	-3.11318e-05		-8.6361e-08	-8.16418e-05		-8.63281e-08	-0.000188496		-8.63115e-08	-0.000340394		-8.62815e-08	-0.000532422
5.51108e-08	8.69501e-07		-8.68749e-08	-6.91926e-06		-8.68744e-08	-3.10822e-05		-8.68589e-08	-8.16319e-05		-8.68258e-08	-0.00018846		-8.68118e-08	-0.00034152		-8.67756e-08	-0.000532447
5.49077e-08	9.01135e-07		-8.68772e-08	-6.97091e-06		-8.68698e-08	-3.11293e-05		-8.68592e-08	-8.31595e-05		-8.68267e-08	-0.000191932		-8.68114e-08	-0.000345685		-8.67783e-08	-0.000538536
5.49087e-08	9.01099e-07		-8.73772e-08	-7.04145e-06		-8.73701e-08	-3.11549e-05		-8.73559e-08	-8.30953e-05		-8.73203e-08	-0.000191927		-8.73068e-08	-0.000345723		-8.72745e-08	-0.00053852
5.47096e-08	9.172e-07		-8.73729e-08	-7.16999e-06		-8.73704e-08	-3.23561e-05		-8.73543e-08	-8.46204e-05		-8.73216e-08	-0.000195083		-8.73072e-08	-0.000351303		-8.72726e-08	-0.000544381
5.47093e-08	9.17247e-07		-8.7876e-08	-7.26753e-06		-8.78696e-08	-3.23431e-05		-8.78583e-08	-8.46464e-05		-8.78231e-08	-0.000194978		-8.7805e-08	-0.000351154		-8.77766e-08	-0.000544285
5.45071e-08	9.13833e-07		-8.78759e-08	-7.44572e-06		-8.78727e-08	-3.39275e-05		-8.78562e-08	-8.68737e-05		-8.78227e-08	-0.000198027		-8.7806e-08	-0.000354907		-8.77721e-08	-0.000549776
5.45104e-08	9.14168e-07		-8.83749e-08	-7.68563e-06		-8.8369e-08	-3.38765e-05		-8.83579e-08	-8.6845e-05		-8.83217e-08	-0.000198012		-8.83072e-08	-0.000355069		-8.82753e-08	-0.000549928
5.43094e-08	8.91824e-07		-8.83752e-08	-7.77775e-06		-8.83726e-08	-3.37774e-05		-8.83574e-08	-8.90123e-05		-8.83203e-08	-0.00020126		-8.831e-08	-0.000359606		-8.82754e-08	-0.000557489
5.43103e-08	8.92003e-07		-8.88762e-08	-7.85004e-06		-8.88718e-08	-3.37442e-05		-8.88528e-08	-8.90197e-05		-8.88254e-08	-0.000201268		-8.88063e-08	-0.000359724		-8.87717e-08	-0.000557437
5.41104e-08	8.58637e-07		-8.88741e-08	-8.01634e-06		-8.8871e-08	-3.5424e-05		-8.88558e-08	-9.09508e-05		-8.88235e-08	-0.000204989		-8.88057e-08	-0.000364852		-8.87711e-08	-0.000562581
5.411e-08	8.58538e-07		-8.93725e-08	-8.03538e-06		-8.93667e-08	-3.53585e-05		-8.9351e-08	-9.09418e-05		-8.93197e-08	-0.000204873		-8.93047e-08	-0.000364787		-8.92712e-08	-0.0005626
5.39107e-08	8.19727e-07		-8.93705e-08	-8.12187e-06		-8.93681e-08	-3.55319e-05		-8.93523e-08	-9.27902e-05		-8.93191e-08	-0.000207697		-8.93027e-08	-0.000369376		-8.92677e-08	-0.000569266
5.39097e-08	8.19505e-07		-8.98706e-08	-8.26184e-06		-8.98633e-08	-3.72972e-05		-8.98552e-08	-9.26738e-05		-8.98182e-08	-0.000207749		-8.98024e-08	-0.0003693		-8.97673e-08	-0.000569323
5.37124e-08	7.78956e-07		-8.98696e-08	-8.34974e-06		-8.9869e-08	-3.72686e-05		-8.98556e-08	-9.5097e-05		-8.9819e-08	-0.000210909		-8.98038e-08	-0.000373864		-8.97682e-08	-0.000576522
5.37108e-08	7.78602e-07		-9.03737e-08	-8.43603e-06		-9.03684e-08	-3.73387e-05		-9.03474e-08	-9.50594e-05		-9.0318e-08	-0.000211027		-9.03014e-08	-0.000373989		-9.02718e-08	-0.000576579
5.35095e-08	7.37425e-07		-9.03737e-08	-8.58961e-06		-9.0366e-08	-3.90775e-05		-9.03541e-08	-9.68698e-05		-9.03183e-08	-0.00021497		-9.03005e-08	-0.000378797		-9.02682e-08	-0.000583403
5.35105e-08	7.37634e-07		-9.0871e-08	-8.70524e-06		-9.08651e-08	-3.78606e-05		-9.08526e-08	-9.69148e-05		-9.08168e-08	-0.000214924		-9.07974e-08	-0.000378805		-9.07672e-08	-0.00058326
5.33106e-08	6.99665e-07		-9.08718e-08	-8.81441e-06		-9.08687e-08	-3.97391e-05		-9.08528e-08	-9.85837e-05		-9.0816e-08	-0.000218083		-9.07973e-08	-0.000384125		-9.07669e-08	-0.000589177
5.33085e-08	6.99443e-07		-9.13675e-08	-8.96326e-06		-9.13652e-08	-3.97072e-05		-9.13493e-08	-9.8749e-05		-9.13141e-08	-0.000218088		-9.12955e-08	-0.000383978		-9.12596e-08	-0.000589199
5.31139e-08	6.69659e-07		-9.13666e-08	-9.13301e-06		-9.13647e-08	-4.13368e-05		-9.13493e-08	-0.000100476		-9.13127e-08	-0.000221303		-9.1294e-08	-0.000389074		-9.12626e-08	-0.000595661
5.31122e-08	6.69401e-07		-9.18683e-08	-9.36258e-06		-9.18633e-08	-4.0032e-05		-9.18511e-08	-0.000101595		-9.18156e-08	-0.000221305		-9.17971e-08	-0.000388951		-9.17615e-08	-0.000595675
5.29129e-08	6.50211e-07		-9.18662e-08	-9.57256e-06		-9.18658e-08	-4.16429e-05		-9.18474e-08	-0.000102904		-9.18177e-08	-0.000224928		-9.17955e-08	-0.000393557		-9.1764e-08	-0.00060186
5.29129e-08	6.50213e-07		-9.23658e-08	-9.73693e-06		-9.23629e-08	-4.17148e-05		-9.23513e-08	-0.000102951		-9.23119e-08	-0.000224968		-9.22928e-08	-0.000393489		-9.22601e-08	-0.000600794
5.27139e-08	6.43437e-07		-9.23692e-08	-1.09483e-05		-9.23628e-08	-4.30362e-05		-9.23516e-08	-0.000105627		-9.23112e-08	-0.00022834		-9.22993e-08	-0.000399669		-9.2262e-08	-0.000607314
5.27123e-08	6.43393e-07		-9.28654e-08	-1.07945e-05		-9.28629e-08	-4.31216e-05		-9.28444e-08	-0.000105561		-9.28109e-08	-0.000228305		-9.27939e-08	-0.000399527		-9.27567e-08	-0.000607294
5.25154e-08	6.52304e-07		-9.2868e-08	-1.06593e-05		-9.28592e-08	-4.45358e-05		-9.28445e-08	-0.000107858		-9.28108e-08	-0.000232133		-9.27935e-08	-0.000403239		-9.27572e-08	-0.00061401
5.25155e-08	6.52303e-07		-9.33665e-08	-1.06216e-05		-9.33647e-08	-4.44119e-05		-9.33446e-08	-0.000106706		-9.33099e-08	-0.000232126		-9.32916e-08	-0.000403306		-9.32538e-08	-0.000613894
5.23144e-08	6.79431e-07		-9.3364e-08	-1.05522e-05		-9.33624e-08	-4.44418e-05		-9.33459e-08	-0.000109382		-9.33109e-08	-0.000235419		-9.32912e-08	-0.000408251		-9.32552e-08	-0.000619004
5.23139e-08	6.79489e-07		-9.38647e-08	-1.05459e-05		-9.38659e-08	-4.57517e-05		-9.38475e-08	-0.000109378		-9.381e-08	-0.000235409		-9.37933e-08	-0.000408305		-9.37566e-08	-0.000619022
5.21115e-08	7.1886e-07		-9.38631e-08	-1.06897e-05		-9.38654e-08	-4.68246e-05		-9.38461e-08	-0.000111478		-9.38133e-08	-0.000239655		-9.37904e-08	-0.000413601		-9.37539e-08	-0.000625777
5.21122e-08	7.18672e-07		-9.43671e-08	-1.08258e-05		-9.43597e-08	-4.66831e-05		-9.43468e-08	-0.000111632		-9.43121e-08	-0.000238561		-9.42888e-08	-0.000413663		-9.42526e-08	-0.000625719
5.19125e-08	7.61603e-07		-9.43658e-08	-1.09512e-05		-9.43597e-08	-4.67616e-05		-9.435e-08	-0.000114568		-9.43119e-08	-0.000242492		-9.42883e-08	-0.000418966		-9.42548e-08	-0.000632015
5.19121e-08	7.61689e-07		-9.48629e-08	-1.21537e-05		-9.48592e-08	-4.67818e-05		-9.48432e-08	-0.000114451		-9.48058e-08	-0.000242457		-9.47877e-08	-0.000418886		-9.47515e-08	-0.00063203
5.17151e-08	8.05488e-07		-9.48675e-08	-1.2083e-05		-9.4857e-08	-4.90569e-05		-9.48428e-08	-0.000116178		-9.48077e-08	-0.000246291		-9.47839e-08	-0.000423813		-9.47489e-08	-0.000638959
5.17153e-08	8.05449e-07		-9.53637e-08	-1.19855e-05		-9.53609e-08	-4.90008e-05		-9.53426e-08	-0.000116206		-9.5308e-08	-0.000246433		-9.52853e-08	-0.000423824		-9.52496e-08	-0.000639993
5.15149e-08	8.51592e-07		-9.53646e-08	-1.20755e-05		-9.53623e-08	-5.01115e-05		-9.53429e-08	-0.000118682		-9.53065e-08	-0.000250152		-9.52876e-08	-0.000428494		-9.52482e-08	-0.000646555
5.15151e-08	8.51547e-07		-9.58626e-08	-1.21617e-05		-9.586e-08	-5.0218e-05		-9.58386e-08	-0.000118577		-9.58084e-08	-0.000250264		-9.57829e-08	-0.000428535		-9.57522e-08	-0.000645201
5.1315e-08	8.98803e-07		-9.58658e-08	-1.2265e-05		-9.5861e-08	-5.13725e-05		-9.58419e-08	-0.000121196		-9.5807e-08	-0.000254064		-9.5784e-08	-0.000433818		-9.57467e-08	-0.00065197
5.13152e-08	8.98738e-07		-9.63635e-08	-1.24275e-05		-9.63603e-08	-5.13142e-05		-9.63437e-08	-0.000121069		-9.63072e-08	-0.000253972		-9.62844e-08	-0.000433892		-9.62548e-08	-0.000651914
5.11172e-08	9.42377e-07		-9.63657e-08	-1.36736e-05		-9.63618e-08	-5.28044e-05		-9.63441e-08	-0.000122922		-9.63078e-08	-0.000257147		-9.62842e-08	-0.000439001		-9.6253e-08	-0.000658085
5.11159e-08	9.42617e-07		-9.68633e-08	-1.35055e-05		-9.68589e-08	-5.16376e-05		-9.68409e-08	-0.000122992		-9.68017e-08	-0.000258398		-9.67847e-08	-0.000439013		-9.67464e-08	-0.000658156
5.09148e-08	9.74025e-07		-9.68611e-08	-1.33687e-05		-9.68577e-08	-5.46846e-05		-9.68372e-08	-0.000125813		-9.68026e-08	-0.000261784		-9.67807e-08	-0.000444178		-9.67482e-08	-0.00066492
5.09154e-08	9.74002e-07		-9.73631e-08	-1.32272e-05		-9.7359e-08	-5.31837e-05		-9.73398e-08	-0.00012561		-9.73003e-08	-0.000261662		-9.72802e-08	-0.000444228		-9.72455e-08	-0.000664912
5.07173e-08	9.8249e-07		-9.73586e-08	-1.32766e-05		-9.73589e-08	-5.3363e-05		-9.73373e-08	-0.000127639		-9.73037e-08	-0.00026484		-9.728e-08	-0.000449334		-9.72437e-08	-0.000671685
5.07157e-08	9.82651e-07		-9.78604e-08	-1.3267e-05		-9.78602e-08	-5.53254e-05		-9.7837e-08	-0.000127523		-9.77996e-08	-0.000264921		-9.77814e-08	-0.000449345		-9.77456e-08	-0.00067163
5.05194e-08	9.6607e-07		-9.78611e-08	-1.35139e-05		-9.7854e-08	-5.66024e-05		-9.78365e-08	-0.000130704		-9.78012e-08	-0.000269051		-9.77787e-08	-0.000454706		-9.77455e-08	-0.000678535
5.05161e-08	9.65883e-07		-9.83574e-08	-1.36895e-05		-9.83538e-08	-5.52386e-05		-9.83404e-08	-0.000130587		-9.8302e-08	-0.000269004		-9.82809e-08	-0.000454676		-9.82474e-08	-0.000678483
5.03181e-08	9.33091e-07		-9.83646e-08	-1.38338e-05		-9.83568e-08	-5.70665e-05		-9.83385e-08	-0.000131982		-9.82994e-08	-0.000272727		-9.82848e-08	-0.000459972		-9.82414e-08	-0.000685088
5.0317e-08	9.32875e-07		-9.88599e-08	-1.40266e-05		-9.88564e-08	-5.84677e-05		-9.88322e-08	-0.000132131		-9.8798e-08	-0.000272672		-9.8778e-08	-0.00045993		-9.87377e-08	-0.000685049
5.01156e-08	8.94309e-07		-9.88565e-08	-1.42397e-05		-9.88559e-08	-5.94825e-05		-9.88359e-08	-0.000134785		-9.87952e-08	-0.000275947		-9.87797e-08	-0.000464835		-9.87369e-08	-0.000691455
5.01183e-08	8.94824e-07		-9.93628e-08	-1.44699e-05		-9.93532e-08	-5.9363e-05		-9.93359e-08	-0.000134777		-9.92942e-08	-0.000275899		-9.92786e-08	-0.000464867		-9.92386e-08	-0.000691457
4.99145e-08	8.50608e-07		-9.93569e-08	-1.47588e-05		-9.93539e-08	-6.1034e-05		-9.93348e-08	-0.000136633		-9.92977e-08	-0.000279778		-9.92815e-08	-0.000469821		-9.92362e-08	-0.000698327
4.99162e-08	8.51082e-07		-9.98564e-08	-1.50505e-05		-9.98543e-08	-6.03603e-05		-9.98361e-08	-0.000136617		-9.97942e-08	-0.000279828		-9.97761e-08	-0.000469896		-9.97358e-08	-0.000698182
4.97193e-08	7.9815e-07		-9.98612e-08	-1.53457e-05		-9.9854e-08	-6.13999e-05		-9.98388e-08	-0.000139497		-9.97966e-08	-0.000283932		-9.97792e-08	-0.000474736		-9.97419e-08	-0.000704569
4.9718e-08	7.97769e-07		-1.00357e-07	-1.55434e-05		-1.0035e-07	-6.13989e-05		-1.0033e-07	-0.000139539		-1.00292e-07	-0.000283987		-1.00275e-07	-0.000474952		-1.00235e-07	-0.000704586
4.95161e-08	7.34156e-07		-1.0036e-07	-1.67003e-05		-1.00356e-07	-6.22574e-05		-1.00337e-07	-0.000142142		-1.00292e-07	-0.00028719		-1.00275e-07	-0.000480319		-1.00235e-07	-0.000711447
4.95183e-08	7.34881e-07		-1.00854e-07	-1.67445e-05		-1.00856e-07	-6.238e-05		-1.00835e-07	-0.000142131		-1.00791e-07	-0.000287269		-1.00769e-07	-0.000479148		-1.00736e-07	-0.00071164
4.93203e-08	6.70625e-07		-1.00856e-07	-1.68379e-05		-1.00855e-07	-6.45891e-05		-1.0083e-07	-0.000144472		-1.00792e-07	-0.000291537		-1.00772e-07	-0.000484975		-1.00735e-07	-0.00071879
4.93183e-08	6.6993e-07		-1.01358e-07	-1.68781e-05		-1.01353e-07	-6.45867e-05		-1.01335e-07	-0.000144595		-1.01293e-07	-0.000291546		-1.01275e-07	-0.000484891		-1.01233e-07	-0.000718789
4.91206e-08	6.10654e-07		-1.01359e-07	-1.70288e-05		-1.01354e-07	-6.60763e-05		-1.01337e-07	-0.00014714		-1.01291e-07	-0.000295086		-1.01274e-07	-0.000490435		-1.01234e-07	-0.00072594
4.91216e-08	6.10962e-07		-1.01859e-07	-1.72849e-05		-1.01852e-07	-6.4671e-05		-1.01829e-07	-0.000147133		-1.01793e-07	-0.000295135		-1.01773e-07	-0.000490277		-1.01732e-07	-0.000727479
4.89201e-08	5.59074e-07		-1.01857e-07	-1.90861e-05		-1.01857e-07	-6.65363e-05		-1.01831e-07	-0.000150322		-1.01794e-07	-0.00029975		-1.01774e-07	-0.000496147		-1.01732e-07	-0.000734108
4.892e-08	5.59057e-07		-1.02353e-07	-1.80287e-05		-1.02352e-07	-6.76925e-05		-1.0233e-07	-0.000150241		-1.0229e-07	-0.000299767		-1.02265e-07	-0.000496232		-1.02226e-07	-0.00073406
4.87196e-08	5.1624e-07		-1.02354e-07	-1.80683e-05		-1.0235e-07	-6.88046e-05		-1.02331e-07	-0.000151975		-1.02289e-07	-0.000303808		-1.0227e-07	-0.000502353		-1.02229e-07	-0.000740639
4.87181e-08	5.15966e-07		-1.02856e-07	-1.81738e-05		-1.02854e-07	-6.85401e-05		-1.02833e-07	-0.000152084		-1.02791e-07	-0.000303853		-1.02769e-07	-0.000500929		-1.02727e-07	-0.000740594
4.85231e-08	4.82153e-07		-1.0286e-07	-1.83765e-05		-1.02854e-07	-6.99038e-05		-1.02832e-07	-0.000154936		-1.0279e-07	-0.000307727		-1.02771e-07	-0.00050672		-1.02726e-07	-0.000747372
4.85206e-08	4.81708e-07		-1.03359e-07	-1.96373e-05		-1.03353e-07	-7.10936e-05		-1.03332e-07	-0.000154854		-1.03289e-07	-0.000307696		-1.03269e-07	-0.000506801		-1.03232e-07	-0.000747455
4.83231e-08	4.57924e-07		-1.03357e-07	-1.96868e-05		-1.03351e-07	-7.28738e-05		-1.0333e-07	-0.000157593		-1.03288e-07	-0.000311401		-1.03265e-07	-0.000513199		-1.03228e-07	-0.000754538
4.83197e-08	4.57603e-07		-1.03855e-07	-1.96112e-05		-1.03851e-07	-7.10432e-05		-1.03832e-07	-0.000157609		-1.03791e-07	-0.000311434		-1.0377e-07	-0.000513198		-1.03729e-07	-0.000754578
4.81211e-08	4.48897e-07		-1.03858e-07	-1.97288e-05		-1.03849e-07	-7.38405e-05		-1.0383e-07	-0.000160592		-1.03792e-07	-0.000315515		-1.03768e-07	-0.000518566		-1.03725e-07	-0.000761813
4.81181e-08	4.4903e-07		-1.04356e-07	-1.98366e-05		-1.04348e-07	-7.39453e-05		-1.04328e-07	-0.000159528		-1.04288e-07	-0.000315469		-1.04263e-07	-0.000518472		-1.0422e-07	-0.000761728
4.79193e-08	4.60443e-07		-1.04352e-07	-2.01022e-05		-1.04351e-07	-7.55129e-05		-1.04329e-07	-0.000162872		-1.04286e-07	-0.000319458		-1.04261e-07	-0.000523271		-1.04222e-07	-0.000768507
4.79195e-08	4.60408e-07		-1.04852e-07	-2.12372e-05		-1.04847e-07	-7.55664e-05		-1.04826e-07	-0.000162929		-1.04787e-07	-0.000319472		-1.04763e-07	-0.000523287		-1.04719e-07	-0.000768407
4.77233e-08	4.90398e-07		-1.04851e-07	-2.12741e-05		-1.0485e-07	-7.73776e-05		-1.04832e-07	-0.000165368		-1.04786e-07	-0.000323874		-1.04761e-07	-0.00052874		-1.04722e-07	-0.000775537
4.77214e-08	4.90807e-07		-1.05385e-07	-2.13911e-05		-1.05378e-07	-7.73916e-05		-1.05358e-07	-0.000165395		-1.05314e-07	-0.000323852		-1.05289e-07	-0.00052874		-1.05253e-07	-0.000775505
4.75216e-08	5.35721e-07		-1.05384e-07	-2.30732e-05		-1.05375e-07	-7.74726e-05		-1.0535e-07	-0.00016834		-1.05316e-07	-0.000327389		-1.05288e-07	-0.000534189		-1.05249e-07	-0.000782153
4.75237e-08	5.35275e-07		-1.0588e-07	-2.29603e-05		-1.05876e-07	-8.00812e-05		-1.05842e-07	-0.000170944		-1.05809e-07	-0.000331296		-1.05792e-07	-0.000539801		-1.05742e-07	-0.000788063
4.73223e-08	5.89349e-07		-1.05862e-07	-2.28485e-05		-1.05854e-07	-7.99443e-05		-1.05838e-07	-0.000170976		-1.0579e-07	-0.000331364		-1.05774e-07	-0.000539747		-1.05729e-07	-0.000788056
4.73234e-08	5.89027e-07		-1.06359e-07	-2.29952e-05		-1.06352e-07	-8.23008e-05		-1.06336e-07	-0.000173437		-1.06292e-07	-0.000335903		-1.06268e-07	-0.000544933		-1.06224e-07	-0.000795695
4.71256e-08	6.45211e-07		-1.06363e-07	-2.3037e-05		-1.06352e-07	-8.21837e-05		-1.06326e-07	-0.000173441		-1.06287e-07	-0.000335852		-1.0627e-07	-0.000544887		-1.06225e-07	-0.000794615
4.71266e-08	6.44898e-07		-1.06857e-07	-2.30651e-05		-1.06851e-07	-8.34615e-05		-1.06828e-07	-0.00017626		-1.0679e-07	-0.000340002		-1.0676e-07	-0.000550804		-1.06723e-07	-0.000802108
4.69251e-08	6.96362e-07		-1.06857e-07	-2.4146e-05		-1.06859e-07	-8.44074e-05		-1.06832e-07	-0.000176228		-1.06786e-07	-0.000339946		-1.06763e-07	-0.000550868		-1.06724e-07	-0.000802045
4.69234e-08	6.96555e-07		-1.07359e-07	-2.45664e-05		-1.07351e-07	-8.44199e-05		-1.07331e-07	-0.000178772		-1.07287e-07	-0.000343594		-1.07265e-07	-0.000556118		-1.07225e-07	-0.000809438
4.67218e-08	7.28214e-07		-1.07355e-07	-2.46196e-05		-1.07355e-07	-8.59574e-05		-1.07329e-07	-0.000178892		-1.0729e-07	-0.000343634		-1.07264e-07	-0.000556129		-1.07224e-07	-0.000809392
4.67233e-08	7.28183e-07		-1.0786e-07	-2.47123e-05		-1.07854e-07	-8.70088e-05		-1.07832e-07	-0.000181939		-1.07787e-07	-0.000347987		-1.07765e-07	-0.000561478		-1.0772e-07	-0.000816125
4.65253e-08	7.31747e-07		-1.07858e-07	-2.49076e-05		-1.07851e-07	-8.69226e-05		-1.07829e-07	-0.000181962		-1.07791e-07	-0.000348098		-1.07771e-07	-0.000561546		-1.07726e-07	-0.000816178
4.65265e-08	7.31598e-07		-1.08355e-07	-2.51443e-05		-1.08353e-07	-8.8584e-05		-1.0832e-07	-0.000185197		-1.08286e-07	-0.000352521		-1.08258e-07	-0.000567189		-1.08216e-07	-0.000823543
4.63234e-08	7.0569e-07		-1.0836e-07	-2.54222e-05		-1.08348e-07	-9.01537e-05		-1.08327e-07	-0.000184042		-1.08286e-07	-0.000352477		-1.08258e-07	-0.000567205		-1.08221e-07	-0.000823557
4.63268e-08	7.06859e-07		-1.08855e-07	-2.65819e-05		-1.08848e-07	-9.16418e-05		-1.0883e-07	-0.000187617		-1.08783e-07	-0.000356887		-1.08755e-07	-0.000572764		-1.08718e-07	-0.000830192
4.61243e-08	6.58327e-07		-1.08855e-07	-2.66737e-05		-1.0885e-07	-9.17137e-05		-1.08824e-07	-0.00018755		-1.08784e-07	-0.000356824		-1.08763e-07	-0.000572705		-1.08717e-07	-0.000830258
4.61262e-08	6.5905e-07		-1.09357e-07	-2.6726e-05		-1.09355e-07	-9.31462e-05		-1.09324e-07	-0.000190425		-1.09283e-07	-0.000360473		-1.09261e-07	-0.000577744		-1.0922e-07	-0.000838025
4.59299e-08	5.97627e-07		-1.09348e-07	-2.68537e-05		-1.09347e-07	-9.30433e-05		-1.09328e-07	-0.000190419		-1.09284e-07	-0.000360482		-1.09259e-07	-0.000577856		-1.09217e-07	-0.000837937
4.59289e-08	5.97342e-07		-1.09852e-07	-2.82759e-05		-1.09849e-07	-9.37516e-05		-1.09828e-07	-0.000192949		-1.09786e-07	-0.000364485		-1.09754e-07	-0.000583904		-1.09713e-07	-0.000844935
4.57294e-08	5.26239e-07		-1.09855e-07	-2.83314e-05		-1.09852e-07	-9.32064e-05		-1.09822e-07	-0.000192987		-1.09785e-07	-0.000364566		-1.09761e-07	-0.000583903		-1.09716e-07	-0.000844908
4.57271e-08	5.25411e-07		-1.1035e-07	-2.84024e-05		-1.10345e-07	-9.64102e-05		-1.1032e-07	-0.000195647		-1.10273e-07	-0.000368542		-1.10259e-07	-0.000589501		-1.10214e-07	-0.000851858
4.55278e-08	4.50582e-07		-1.1035e-07	-2.86474e-05		-1.10348e-07	-9.63397e-05		-1.10325e-07	-0.000195738		-1.10284e-07	-0.00036862		-1.10258e-07	-0.000589526		-1.10218e-07	-0.000851788
4.55279e-08	4.50618e-07		-1.10855e-07	-2.88132e-05		-1.10847e-07	-9.7572e-05		-1.10824e-07	-0.000198612		-1.10775e-07	-0.000372349		-1.10755e-07	-0.000595504		-1.1071e-07	-0.000859418
4.53263e-08	3.74983e-07		-1.10851e-07	-2.90097e-05		-1.10849e-07	-9.75024e-05		-1.10817e-07	-0.00019874		-1.10781e-07	-0.000372449		-1.10756e-07	-0.000595539		-1.10713e-07	-0.00085932
4.53246e-08	3.74481e-07		-1.11353e-07	-2.92221e-05		-1.11352e-07	-0.000100153		-1.1132e-07	-0.00020189		-1.11276e-07	-0.000377196		-1.11254e-07	-0.000600711		-1.11211e-07	-0.00086709
4.51304e-08	3.06658e-07		-1.11353e-07	-3.03897e-05		-1.11348e-07	-0.000100095		-1.11326e-07	-0.000201838		-1.1128e-07	-0.000377222		-1.11253e-07	-0.000600748		-1.11211e-07	-0.000866952
4.51291e-08	3.06307e-07		-1.11845e-07	-3.04659e-05		-1.11848e-07	-0.000101817		-1.11814e-07	-0.000204511		-1.11783e-07	-0.000381628		-1.11747e-07	-0.000610447		-1.11708e-07	-0.000873337
4.49307e-08	2.47775e-07		-1.1185e-07	-3.05644e-05		-1.11847e-07	-0.000100734		-1.11826e-07	-0.000204484		-1.11777e-07	-0.000381613		-1.11745e-07	-0.000610369		-1.11711e-07	-0.000873366
4.49318e-08	2.48005e-07		-1.12345e-07	-3.08317e-05		-1.12346e-07	-0.000104205		-1.12318e-07	-0.000207364		-1.1227e-07	-0.000385651		-1.12246e-07	-0.000616234		-1.12206e-07	-0.000880587
4.473e-08	2.05002e-07		-1.12347e-07	-3.23241e-05		-1.12344e-07	-0.000102697		-1.12314e-07	-0.000207432		-1.12273e-07	-0.000385701		-1.12245e-07	-0.00061622		-1.12207e-07	-0.00088067
4.47317e-08	2.05195e-07		-1.12849e-07	-3.22242e-05		-1.12847e-07	-0.000103863		-1.12818e-07	-0.000210842		-1.12772e-07	-0.000390933		-1.12745e-07	-0.000621637		-1.12705e-07	-0.000887963
4.45325e-08	1.82672e-07		-1.1285e-07	-3.22213e-05		-1.12848e-07	-0.000105638		-1.12819e-07	-0.000210768		-1.12777e-07	-0.000390984		-1.12745e-07	-0.000621646		-1.12704e-07	-0.000888006
4.45336e-08	1.82676e-07		-1.13347e-07	-3.35533e-05		-1.13344e-07	-0.000107067		-1.1332e-07	-0.000213915		-1.13274e-07	-0.000395944		-1.13248e-07	-0.000628726		-1.13206e-07	-0.000895294
4.43326e-08	1.77553e-07		-1.13352e-07	-3.35237e-05		-1.13343e-07	-0.000106078		-1.13326e-07	-0.000213785		-1.13276e-07	-0.000395912		-1.13247e-07	-0.000627683		-1.13204e-07	-0.000895312
4.43318e-08	1.77634e-07		-1.13846e-07	-3.35564e-05		-1.13843e-07	-0.000108469		-1.13813e-07	-0.00021646		-1.13772e-07	-0.000400072		-1.13744e-07	-0.000632664		-1.137e-07	-0.000903219
4.41317e-08	1.83968e-07		-1.13848e-07	-3.46074e-05		-1.13842e-07	-0.000108625		-1.13818e-07	-0.000216418		-1.13769e-07	-0.000400011		-1.13742e-07	-0.000632796		-1.13698e-07	-0.000903082
4.41328e-08	1.83837e-07		-1.14346e-07	-3.46139e-05		-1.14343e-07	-0.000111552		-1.14312e-07	-0.000219522		-1.1427e-07	-0.0004043		-1.14242e-07	-0.000638713		-1.14199e-07	-0.000910095
4.39361e-08	1.93562e-07		-1.14351e-07	-3.47229e-05		-1.14345e-07	-0.0001098		-1.14313e-07	-0.000219463		-1.14269e-07	-0.000404206		-1.14237e-07	-0.000638757		-1.142e-07	-0.000910152
4.39361e-08	1.93564e-07		-1.14847e-07	-3.62296e-05		-1.14842e-07	-0.000112999		-1.14816e-07	-0.000222699		-1.14767e-07	-0.000408352		-1.14742e-07	-0.000644831		-1.14698e-07	-0.000917384
4.37367e-08	2.00914e-07		-1.14843e-07	-3.61613e-05		-1.14844e-07	-0.000112923		-1.14814e-07	-0.000222582		-1.14768e-07	-0.00040836		-1.1474e-07	-0.00064484		-1.14704e-07	-0.000917387
4.37388e-08	2.00871e-07		-1.15345e-07	-3.62407e-05		-1.15341e-07	-0.000114401		-1.15315e-07	-0.000225586		-1.15272e-07	-0.00041327		-1.15243e-07	-0.000650677		-1.15199e-07	-0.000923961
4.35372e-08	2.06694e-07		-1.15344e-07	-3.61138e-05		-1.15339e-07	-0.000114277		-1.15313e-07	-0.000225618		-1.15269e-07	-0.000413138		-1.15243e-07	-0.000650628		-1.15196e-07	-0.000924061
4.35386e-08	2.06666e-07		-1.15842e-07	-3.87572e-05		-1.1584e-07	-0.000115942		-1.15814e-07	-0.000228442		-1.15763e-07	-0.000416919		-1.15742e-07	-0.000657013		-1.15693e-07	-0.000931705
4.3338e-08	2.20178e-07		-1.15845e-07	-3.86954e-05		-1.15839e-07	-0.000116072		-1.1581e-07	-0.000228468		-1.15768e-07	-0.000416869		-1.15736e-07	-0.000656864		-1.15694e-07	-0.000931673
4.33379e-08	2.20189e-07		-1.16346e-07	-3.8584e-05		-1.16338e-07	-0.000118287		-1.16312e-07	-0.000231805		-1.16266e-07	-0.000421374		-1.16239e-07	-0.000662362		-1.16192e-07	-0.000939457
4.31428e-08	2.44182e-07		-1.16342e-07	-3.86272e-05		-1.16341e-07	-0.000119474		-1.16309e-07	-0.000231785		-1.16268e-07	-0.000421316		-1.16235e-07	-0.000662398		-1.16192e-07	-0.00093948
4.31435e-08	2.44071e-07		-1.16844e-07	-3.86993e-05		-1.16841e-07	-0.000121488		-1.1681e-07	-0.000234918		-1.16764e-07	-0.000426461		-1.16738e-07	-0.000668115		-1.16692e-07	-0.000946991
4.29448e-08	2.69448e-07		-1.16847e-07	-3.88454e-05		-1.16839e-07	-0.000121447		-1.16807e-07	-0.000234916		-1.16763e-07	-0.000426442		-1.16736e-07	-0.000668218		-1.16691e-07	-0.000946944
4.2943e-08	2.6968e-07		-1.17345e-07	-4.23973e-05		-1.17338e-07	-0.000123876		-1.17303e-07	-0.000237849		-1.17259e-07	-0.000430267		-1.17231e-07	-0.000673862		-1.17183e-07	-0.000953572
4.2742e-08	2.8425e-07		-1.17343e-07	-4.22552e-05		-1.17336e-07	-0.000123847		-1.17302e-07	-0.000237973		-1.1726e-07	-0.000430361		-1.17235e-07	-0.000673943		-1.17194e-07	-0.000953716
4.27423e-08	2.84244e-07		-1.17836e-07	-4.21574e-05		-1.17836e-07	-0.000125741		-1.17801e-07	-0.00024104		-1.17762e-07	-0.000434273		-1.17733e-07	-0.000680155		-1.17689e-07	-0.000963628
4.25463e-08	2.85752e-07		-1.17842e-07	-4.35068e-05		-1.17835e-07	-0.000125995		-1.17803e-07	-0.000241068		-1.17762e-07	-0.000435729		-1.17734e-07	-0.000675608		-1.1769e-07	-0.000963542
4.25497e-08	2.85818e-07		-1.18347e-07	-4.3405e-05		-1.18336e-07	-0.000128099		-1.18302e-07	-0.000244291		-1.18255e-07	-0.000439609		-1.18231e-07	-0.000681951		-1.1819e-07	-0.000970091
4.23481e-08	2.79902e-07		-1.18343e-07	-4.34677e-05		-1.18341e-07	-0.000127496		-1.18306e-07	-0.000244286		-1.18262e-07	-0.000440752		-1.18233e-07	-0.000682048		-1.18189e-07	-0.000970228
4.23468e-08	2.7986e-07		-1.18847e-07	-4.3517e-05		-1.18837e-07	-0.000129923		-1.18807e-07	-0.000247434		-1.18754e-07	-0.000444965		-1.1873e-07	-0.000687906		-1.18687e-07	-0.000978595
4.21505e-08	2.74757e-07		-1.18847e-07	-4.36374e-05		-1.18837e-07	-0.000129838		-1.18804e-07	-0.000247492		-1.18759e-07	-0.000444894		-1.18733e-07	-0.000687945		-1.1869e-07	-0.000978454
4.21482e-08	2.7476e-07		-1.19336e-07	-4.55209e-05		-1.19331e-07	-0.000131745		-1.19301e-07	-0.000250045		-1.19256e-07	-0.000448765		-1.19236e-07	-0.000694025		-1.19188e-07	-0.000985697
4.1951e-08	2.7552e-07		-1.19341e-07	-4.55553e-05		-1.1933e-07	-0.000130405		-1.19304e-07	-0.000250239		-1.1926e-07	-0.000448674		-1.1923e-07	-0.000694052		-1.19187e-07	-0.000985705
4.19523e-08	2.75444e-07		-1.1984e-07	-4.67757e-05		-1.19831e-07	-0.000133575		-1.198e-07	-0.000254237		-1.19756e-07	-0.00045294		-1.19726e-07	-0.000700224		-1.19686e-07	-0.000992683
4.17502e-08	2.78229e-07		-1.19847e-07	-4.67442e-05		-1.19833e-07	-0.000133558		-1.19806e-07	-0.000254185		-1.19758e-07	-0.000452969		-1.1973e-07	-0.000700227		-1.19683e-07	-0.000992767
4.17501e-08	2.78225e-07		-1.20339e-07	-4.98631e-05		-1.20337e-07	-0.000134761		-1.20301e-07	-0.000257232		-1.20255e-07	-0.000457979		-1.2023e-07	-0.000706314		-1.20185e-07	-0.001
4.15535e-08	2.72537e-07		-1.20342e-07	-4.74103e-05		-1.20331e-07	-0.000136969		-1.20303e-07	-0.000257258		-1.20258e-07	-0.000457875		-1.20226e-07	-0.000706223		-1.2018e-07	-0.001
4.15519e-08	2.72494e-07		-1.20836e-07	-4.86024e-05		-1.20831e-07	-0.00013817		-1.20799e-07	-0.000260177		-1.20754e-07	-0.000461741		-1.20731e-07	-0.000712133		-1.20684e-07	-0.00101
4.13568e-08	2.51279e-07		-1.20838e-07	-4.85734e-05		-1.2083e-07	-0.000138026		-1.20803e-07	-0.000260101		-1.20759e-07	-0.000462787		-1.20726e-07	-0.000712204		-1.20688e-07	-0.00101
4.1356e-08	2.51184e-07		-1.21343e-07	-5.01982e-05		-1.21324e-07	-0.000140341		-1.21294e-07	-0.000263306		-1.21247e-07	-0.000466497		-1.21228e-07	-0.000717721		-1.21176e-07	-0.00102
4.11581e-08	2.15608e-07		-1.21343e-07	-5.01432e-05		-1.21327e-07	-0.00014024		-1.21299e-07	-0.000263279		-1.21252e-07	-0.000466489		-1.21224e-07	-0.000717777		-1.21176e-07	-0.00102
4.11578e-08	2.15556e-07		-1.21838e-07	-5.0173e-05		-1.21829e-07	-0.000142168		-1.21801e-07	-0.0002661		-1.21748e-07	-0.000471063		-1.2172e-07	-0.000723798		-1.21682e-07	-0.00102
4.0957e-08	1.75188e-07		-1.21838e-07	-5.16324e-05		-1.21828e-07	-0.000142208		-1.21796e-07	-0.000266294		-1.21747e-07	-0.000471141		-1.21721e-07	-0.000723867		-1.21681e-07	-0.00102
4.09565e-08	1.75107e-07		-1.22332e-07	-5.15459e-05		-1.22328e-07	-0.000143568		-1.22293e-07	-0.00026971		-1.22251e-07	-0.000477246		-1.2222e-07	-0.000730111		-1.22178e-07	-0.00103
4.07564e-08	1.40815e-07		-1.22336e-07	-5.17517e-05		-1.22327e-07	-0.000144948		-1.22291e-07	-0.000269791		-1.22254e-07	-0.00047719		-1.22224e-07	-0.000730098		-1.22181e-07	-0.00103
4.07558e-08	1.40725e-07		-1.22836e-07	-5.38108e-05		-1.22824e-07	-0.000146166		-1.22793e-07	-0.000273448		-1.22756e-07	-0.000480741		-1.22722e-07	-0.00073637		-1.22673e-07	-0.00104
4.05593e-08	1.17627e-07		-1.2284e-07	-5.36385e-05		-1.22826e-07	-0.00014768		-1.22797e-07	-0.000273503		-1.22755e-07	-0.000480798		-1.22714e-07	-0.000735239		-1.22677e-07	-0.00104
4.0559e-08	1.17589e-07		-1.23338e-07	-5.35746e-05		-1.23327e-07	-0.000148796		-1.23297e-07	-0.000277299		-1.23242e-07	-0.000485813		-1.23216e-07	-0.000742464		-1.23171e-07	-0.00105
4.03576e-08	1.04516e-07		-1.23342e-07	-5.4988e-05		-1.23324e-07	-0.000148812		-1.23293e-07	-0.000277226		-1.2324e-07	-0.000485882		-1.23217e-07	-0.000742335		-1.23167e-07	-0.00105
4.03588e-08	1.04665e-07		-1.23835e-07	-5.69722e-05		-1.23827e-07	-0.000151077		-1.23792e-07	-0.000279801		-1.23741e-07	-0.000490202		-1.23718e-07	-0.000748051		-1.23668e-07	-0.00105
4.0159e-08	9.82283e-08		-1.23833e-07	-5.5481e-05		-1.23828e-07	-0.000152246		-1.23799e-07	-0.000279843		-1.23744e-07	-0.000490279		-1.2372e-07	-0.000748069		-1.23667e-07	-0.00105
4.01564e-08	9.82758e-08		-1.24332e-07	-5.6895e-05		-1.24327e-07	-0.00015429		-1.24294e-07	-0.000283832		-1.24247e-07	-0.000495635		-1.24215e-07	-0.000753442		-1.24169e-07	-0.00106
3.99629e-08	9.02364e-08		-1.24335e-07	-5.69938e-05		-1.24326e-07	-0.00015479		-1.24292e-07	-0.000283696		-1.24242e-07	-0.00049557		-1.24219e-07	-0.000753523		-1.24168e-07	-0.00106
3.99625e-08	9.01953e-08		-1.24835e-07	-5.8185e-05		-1.24827e-07	-0.00015604		-1.24796e-07	-0.00028694		-1.24748e-07	-0.000498936		-1.24718e-07	-0.000759992		-1.24666e-07	-0.00107
3.97637e-08	7.4112e-08		-1.24832e-07	-5.82142e-05		-1.24826e-07	-0.000157495		-1.24799e-07	-0.000286921		-1.2474e-07	-0.000498892		-1.24718e-07	-0.000760025		-1.24669e-07	-0.00107
3.97636e-08	7.41042e-08		-1.25335e-07	-5.96406e-05		-1.25318e-07	-0.000159525		-1.25295e-07	-0.000290338		-1.25235e-07	-0.000504358		-1.25213e-07	-0.000765933		-1.25162e-07	-0.00108
3.95646e-08	4.99404e-08		-1.25334e-07	-5.97436e-05		-1.25323e-07	-0.000159387		-1.25293e-07	-0.000290296		-1.25244e-07	-0.000504223		-1.25209e-07	-0.000765973		-1.25162e-07	-0.00108
3.95643e-08	4.99259e-08		-1.25832e-07	-6.21451e-05		-1.2582e-07	-0.000161739		-1.25788e-07	-0.000293056		-1.25739e-07	-0.000508159		-1.25715e-07	-0.00077234		-1.25657e-07	-0.00108
3.93653e-08	1.8107e-08		-1.25832e-07	-6.06e-05		-1.2582e-07	-0.000161678		-1.25797e-07	-0.000294168		-1.25738e-07	-0.000508199		-1.2571e-07	-0.000772365		-1.25662e-07	-0.00108
3.93642e-08	1.80672e-08		-1.26335e-07	-6.29202e-05		-1.26324e-07	-0.00016448		-1.26295e-07	-0.000297191		-1.26245e-07	-0.000513024		-1.26212e-07	-0.000779092		-1.2616e-07	-0.00109
3.91668e-08	-2.30843e-08		-1.2633e-07	-6.29171e-05		-1.26319e-07	-0.000164597		-1.26294e-07	-0.000297106		-1.26241e-07	-0.000513108		-1.26217e-07	-0.000779075		-1.26162e-07	-0.00109
3.91641e-08	-2.33307e-08		-1.26828e-07	-6.2948e-05		-1.26816e-07	-0.000167884		-1.26789e-07	-0.000300212		-1.26736e-07	-0.000518613		-1.26708e-07	-0.000784293		-1.26655e-07	-0.0011
3.89659e-08	-7.46072e-08		-1.26828e-07	-6.40055e-05		-1.26822e-07	-0.000167918		-1.26794e-07	-0.000300134		-1.26739e-07	-0.000517524		-1.26709e-07	-0.000784269		-1.26663e-07	-0.0011
3.89633e-08	-7.51432e-08		-1.2733e-07	-6.39698e-05		-1.27319e-07	-0.000169898		-1.27289e-07	-0.000303322		-1.27233e-07	-0.000522603		-1.27205e-07	-0.00079151		-1.27155e-07	-0.00111
3.87637e-08	-1.3405e-07		-1.27326e-07	-6.51838e-05		-1.27318e-07	-0.000168813		-1.2729e-07	-0.000303319		-1.27237e-07	-0.000522636		-1.27204e-07	-0.000791412		-1.27155e-07	-0.00111
3.8764e-08	-1.33973e-07		-1.27832e-07	-6.66355e-05		-1.27817e-07	-0.000170174		-1.27784e-07	-0.000306906		-1.27734e-07	-0.000527941		-1.27707e-07	-0.000797061		-1.27654e-07	-0.00112
3.85664e-08	-1.90622e-07		-1.2783e-07	-6.67532e-05		-1.27815e-07	-0.000172102		-1.27788e-07	-0.00030701		-1.27734e-07	-0.000528003		-1.27705e-07	-0.000797117		-1.27654e-07	-0.00112
3.85653e-08	-1.90873e-07		-1.28327e-07	-6.87431e-05		-1.28317e-07	-0.000175346		-1.28292e-07	-0.000310876		-1.28236e-07	-0.000533147		-1.28206e-07	-0.000803589		-1.28161e-07	-0.00112
3.83656e-08	-2.38094e-07		-1.28331e-07	-6.76984e-05		-1.28326e-07	-0.000175252		-1.28289e-07	-0.00031085		-1.28236e-07	-0.00053313		-1.28203e-07	-0.000803588		-1.28153e-07	-0.00112
3.83649e-08	-2.38121e-07		-1.28829e-07	-6.89184e-05		-1.28811e-07	-0.000175157		-1.28785e-07	-0.000314064		-1.28731e-07	-0.000537781		-1.28698e-07	-0.000810621		-1.28654e-07	-0.00113
3.81674e-08	-2.6828e-07		-1.28823e-07	-6.88629e-05		-1.28806e-07	-0.000176447		-1.28786e-07	-0.000314076		-1.28727e-07	-0.000537854		-1.28692e-07	-0.000810646		-1.28656e-07	-0.00113
3.81677e-08	-2.68292e-07		-1.29327e-07	-7.05709e-05		-1.29312e-07	-0.000179627		-1.29287e-07	-0.000317883		-1.29226e-07	-0.000542688		-1.29197e-07	-0.000816532		-1.29146e-07	-0.00114
3.79704e-08	-2.76086e-07		-1.29327e-07	-7.0507e-05		-1.29317e-07	-0.000178676		-1.29285e-07	-0.000317836		-1.29227e-07	-0.000542724		-1.292e-07	-0.000816537		-1.29153e-07	-0.00114
3.79686e-08	-2.76277e-07		-1.29829e-07	-7.0461e-05		-1.29814e-07	-0.000180066		-1.29785e-07	-0.000321545		-1.2973e-07	-0.000547424		-1.29696e-07	-0.000822504		-1.29645e-07	-0.00114
3.77666e-08	-2.58218e-07		-1.29826e-07	-7.05363e-05		-1.29817e-07	-0.000180209		-1.29783e-07	-0.000321409		-1.29733e-07	-0.000547423		-1.29704e-07	-0.000822588		-1.29654e-07	-0.00114
3.77669e-08	-2.58298e-07		-1.30325e-07	-7.237e-05		-1.30315e-07	-0.000184637		-1.30287e-07	-0.000324068		-1.30227e-07	-0.00055283		-1.30202e-07	-0.00082824		-1.3015e-07	-0.00115
3.75672e-08	-2.11264e-07		-1.30332e-07	-7.23472e-05		-1.30316e-07	-0.000183627		-1.30282e-07	-0.000324129		-1.30231e-07	-0.000552766		-1.30195e-07	-0.000828471		-1.30149e-07	-0.00115
3.75672e-08	-2.11258e-07		-1.30825e-07	-7.58242e-05		-1.30813e-07	-0.000186736		-1.30778e-07	-0.000327956		-1.30723e-07	-0.000557301		-1.30692e-07	-0.000835579		-1.30647e-07	-0.00116
3.73711e-08	-1.74509e-07		-1.30821e-07	-7.56599e-05		-1.30811e-07	-0.00018565		-1.30782e-07	-0.000327975		-1.30726e-07	-0.000557214		-1.30694e-07	-0.000835546		-1.30642e-07	-0.00116
3.73711e-08	-1.74497e-07		-1.31323e-07	-7.59942e-05		-1.31309e-07	-0.000189077		-1.3128e-07	-0.00033173		-1.31225e-07	-0.000562376		-1.31189e-07	-0.000841505		-1.31147e-07	-0.00117
3.71691e-08	-1.38346e-07		-1.31324e-07	-7.60952e-05		-1.31311e-07	-0.000187201		-1.31283e-07	-0.00033178		-1.31228e-07	-0.000562456		-1.31192e-07	-0.000841513		-1.31138e-07	-0.00117
3.71691e-08	-1.38347e-07		-1.31819e-07	-7.61705e-05		-1.31811e-07	-0.000190712		-1.3178e-07	-0.000335281		-1.31722e-07	-0.000567236		-1.31693e-07	-0.0008472		-1.31642e-07	-0.00117
3.69698e-08	-1.13765e-07		-1.31818e-07	-7.8144e-05		-1.3181e-07	-0.000192156		-1.31781e-07	-0.000335324		-1.31728e-07	-0.000567213		-1.31694e-07	-0.000847254		-1.3164e-07	-0.00117
3.69691e-08	-1.13638e-07		-1.32322e-07	-7.97705e-05		-1.32305e-07	-0.000193979		-1.32278e-07	-0.000339628		-1.32222e-07	-0.000572262		-1.32195e-07	-0.000854808		-1.32138e-07	-0.00118
3.67722e-08	-1.03921e-07		-1.32323e-07	-7.85776e-05		-1.32316e-07	-0.000193909		-1.32282e-07	-0.000339559		-1.32227e-07	-0.000572284		-1.32189e-07	-0.000853625		-1.32137e-07	-0.00118
3.67722e-08	-1.03926e-07		-1.32824e-07	-7.9847e-05		-1.32807e-07	-0.000193993		-1.32779e-07	-0.000342696		-1.32724e-07	-0.000577405		-1.32688e-07	-0.000862098		-1.32642e-07	-0.00119
3.65711e-08	-1.0665e-07		-1.32822e-07	-8.11411e-05		-1.32808e-07	-0.000194274		-1.32772e-07	-0.000342721		-1.32725e-07	-0.000577305		-1.3269e-07	-0.000860902		-1.32636e-07	-0.00119
3.65722e-08	-1.06523e-07		-1.33323e-07	-8.22835e-05		-1.33309e-07	-0.000197996		-1.33274e-07	-0.000346053		-1.33219e-07	-0.000582511		-1.33187e-07	-0.000866531		-1.33135e-07	-0.0012
3.63711e-08	-1.16586e-07		-1.33326e-07	-8.10598e-05		-1.3331e-07	-0.000199555		-1.33282e-07	-0.000346068		-1.33224e-07	-0.000582362		-1.33186e-07	-0.000867826		-1.33139e-07	-0.0012
3.63714e-08	-1.16585e-07		-1.33815e-07	-8.34172e-05		-1.3381e-07	-0.000201826		-1.33779e-07	-0.000349765		-1.33725e-07	-0.000587079		-1.33692e-07	-0.000872837		-1.33638e-07	-0.00121
3.61701e-08	-1.30413e-07		-1.33826e-07	-8.34032e-05		-1.33808e-07	-0.00020174		-1.33779e-07	-0.000349772		-1.33723e-07	-0.000587168		-1.33689e-07	-0.000873		-1.33626e-07	-0.00121
3.59735e-08	-1.46629e-07		-1.34321e-07	-8.50134e-05		-1.34309e-07	-0.000204105		-1.34275e-07	-0.000353507		-1.34219e-07	-0.000592826		-1.34186e-07	-0.000878846		-1.34134e-07	-0.00122
3.5972e-08	-1.46776e-07		-1.34323e-07	-8.50073e-05		-1.34305e-07	-0.000204123		-1.34276e-07	-0.000353493		-1.3422e-07	-0.000592789		-1.34183e-07	-0.0008788		-1.34135e-07	-0.00122
3.5773e-08	-1.66188e-07		-1.34811e-07	-8.63967e-05		-1.34799e-07	-0.000207379		-1.3477e-07	-0.000356983		-1.34715e-07	-0.000597364		-1.34679e-07	-0.00088543		-1.34629e-07	-0.00123
3.57729e-08	-1.66195e-07		-1.34819e-07	-8.65039e-05		-1.34804e-07	-0.000207415		-1.34769e-07	-0.000357013		-1.34723e-07	-0.000597447		-1.34687e-07	-0.000885537		-1.3463e-07	-0.00122
3.55734e-08	-1.86183e-07		-1.35315e-07	-8.80421e-05		-1.35305e-07	-0.000209834		-1.35268e-07	-0.000360861		-1.35214e-07	-0.000602546		-1.35182e-07	-0.000893301		-1.35127e-07	-0.00123
3.55737e-08	-1.86177e-07		-1.35317e-07	-8.80322e-05		-1.35304e-07	-0.000208078		-1.35275e-07	-0.000360845		-1.35216e-07	-0.000602581		-1.35187e-07	-0.000893275		-1.35134e-07	-0.00123
3.53762e-08	-2.0127e-07		-1.35818e-07	-8.80866e-05		-1.35805e-07	-0.000210737		-1.35769e-07	-0.000364496		-1.35718e-07	-0.000607455		-1.35682e-07	-0.000899423		-1.35634e-07	-0.00124
3.53734e-08	-2.01215e-07		-1.3582e-07	-8.90625e-05		-1.35807e-07	-0.000212953		-1.35769e-07	-0.000364463		-1.35716e-07	-0.000607464		-1.35681e-07	-0.000899325		-1.35626e-07	-0.00124
3.5174e-08	-2.07911e-07		-1.36318e-07	-9.16793e-05		-1.36304e-07	-0.000214247		-1.36268e-07	-0.000367984		-1.36213e-07	-0.00061234		-1.36182e-07	-0.000906209		-1.36126e-07	-0.00125
3.51734e-08	-2.07924e-07		-1.36314e-07	-9.05814e-05		-1.36301e-07	-0.000215556		-1.36267e-07	-0.000368009		-1.36217e-07	-0.000612204		-1.3618e-07	-0.000906171		-1.36125e-07	-0.00125
3.49729e-08	-2.08533e-07		-1.36819e-07	-9.36733e-05		-1.368e-07	-0.000217507		-1.36768e-07	-0.000371996		-1.36716e-07	-0.000616652		-1.36675e-07	-0.000912259		-1.36622e-07	-0.00125
3.49722e-08	-2.08532e-07		-1.3682e-07	-9.3544e-05		-1.36808e-07	-0.000217546		-1.36768e-07	-0.00037201		-1.36711e-07	-0.000617829		-1.3668e-07	-0.00091368		-1.36624e-07	-0.00126
3.47765e-08	-2.0619e-07		-1.37318e-07	-9.53024e-05		-1.37299e-07	-0.000220456		-1.37271e-07	-0.000376156		-1.37209e-07	-0.000622938		-1.37178e-07	-0.000918748		-1.37119e-07	-0.00126
3.47749e-08	-2.06176e-07		-1.37317e-07	-9.42386e-05		-1.37304e-07	-0.000220573		-1.3727e-07	-0.000376078		-1.37208e-07	-0.000622948		-1.3718e-07	-0.000918711		-1.37126e-07	-0.00126
3.45745e-08	-1.97458e-07		-1.37814e-07	-9.64492e-05		-1.37802e-07	-0.000222811		-1.37762e-07	-0.000379609		-1.37711e-07	-0.000628494		-1.3768e-07	-0.000925656		-1.37621e-07	-0.00127
3.45763e-08	-1.97554e-07		-1.37813e-07	-9.63358e-05		-1.37805e-07	-0.000222827		-1.3777e-07	-0.000379568		-1.37712e-07	-0.000628513		-1.37675e-07	-0.000926647		-1.37625e-07	-0.00127
3.43732e-08	-1.92403e-07		-1.38311e-07	-9.85947e-05		-1.38301e-07	-0.00022602		-1.38268e-07	-0.000383392		-1.38207e-07	-0.000633933		-1.3817e-07	-0.000933093		-1.38118e-07	-0.00128
3.43749e-08	-1.92441e-07		-1.3831e-07	-9.85808e-05		-1.38302e-07	-0.000225763		-1.38264e-07	-0.000383301		-1.38213e-07	-0.000633851		-1.38173e-07	-0.00093184		-1.3812e-07	-0.00128
3.41748e-08	-1.92885e-07		-1.38811e-07	-9.91125e-05		-1.38803e-07	-0.000227693		-1.3876e-07	-0.000386968		-1.38709e-07	-0.000638263		-1.38675e-07	-0.000939357		-1.38617e-07	-0.00129
3.41729e-08	-1.93011e-07		-1.38811e-07	-0.000100559		-1.38794e-07	-0.000227791		-1.38765e-07	-0.000387004		-1.38704e-07	-0.000638342		-1.38676e-07	-0.000938294		-1.38618e-07	-0.00129
3.39773e-08	-2.01663e-07		-1.39309e-07	-0.000101925		-1.393e-07	-0.000231604		-1.39264e-07	-0.000391208		-1.39211e-07	-0.000644046		-1.39172e-07	-0.000945808		-1.39115e-07	-0.0013
3.39771e-08	-2.01668e-07		-1.3931e-07	-0.000101944		-1.393e-07	-0.000233287		-1.39261e-07	-0.000391291		-1.39204e-07	-0.000643933		-1.39173e-07	-0.000945688		-1.39112e-07	-0.0013
3.37756e-08	-2.23643e-07		-1.39812e-07	-0.000103756		-1.39804e-07	-0.000234038		-1.39763e-07	-0.000395374		-1.39704e-07	-0.000648723		-1.39671e-07	-0.00095169		-1.39613e-07	-0.0013
3.3775e-08	-2.2378e-07		-1.39811e-07	-0.000103795		-1.39801e-07	-0.000234096		-1.39764e-07	-0.000395303		-1.39709e-07	-0.000648693		-1.39676e-07	-0.000951721		-1.39616e-07	-0.0013
3.35741e-08	-2.73391e-07		-1.40309e-07	-0.000105394		-1.40299e-07	-0.000236729		-1.4026e-07	-0.000398742		-1.40199e-07	-0.000653871		-1.40166e-07	-0.000958789		-1.40114e-07	-0.00131
3.35753e-08	-2.7302e-07		-1.40309e-07	-0.000104322		-1.40298e-07	-0.000236769		-1.40264e-07	-0.000398652		-1.40201e-07	-0.000653914		-1.40168e-07	-0.000958768		-1.40111e-07	-0.00131
3.33765e-08	-3.46856e-07		-1.40807e-07	-0.000106732		-1.40799e-07	-0.000239885		-1.40759e-07	-0.000402566		-1.40702e-07	-0.000659565		-1.40664e-07	-0.0009649		-1.4061e-07	-0.00132
3.33769e-08	-3.46663e-07		-1.40808e-07	-0.000106861		-1.40793e-07	-0.000238608		-1.40761e-07	-0.000402552		-1.40698e-07	-0.000659511		-1.40668e-07	-0.000964981		-1.40611e-07	-0.00132
3.31761e-08	-4.26272e-07		-1.4131e-07	-0.000108064		-1.41294e-07	-0.00024269		-1.41261e-07	-0.000406866		-1.41196e-07	-0.000664741		-1.41161e-07	-0.000971287		-1.41111e-07	-0.00133
3.31768e-08	-4.25999e-07		-1.41311e-07	-0.000107988		-1.41298e-07	-0.000242749		-1.41262e-07	-0.000406844		-1.41206e-07	-0.000664767		-1.41168e-07	-0.000971144		-1.41108e-07	-0.00133
3.29765e-08	-4.88956e-07		-1.41807e-07	-0.000110971		-1.41798e-07	-0.000243948		-1.41756e-07	-0.00041079		-1.41699e-07	-0.000669217		-1.41667e-07	-0.000976896		-1.41604e-07	-0.00134
3.29748e-08	-4.8932e-07		-1.41815e-07	-0.000109801		-1.41795e-07	-0.000245219		-1.41762e-07	-0.000409707		-1.41697e-07	-0.000669332		-1.41664e-07	-0.000978054		-1.41607e-07	-0.00134
3.27791e-08	-5.25034e-07		-1.42305e-07	-0.000112717		-1.42296e-07	-0.000247601		-1.42261e-07	-0.000414306		-1.42196e-07	-0.000674603		-1.42161e-07	-0.000983641		-1.42102e-07	-0.00134
3.27778e-08	-5.25417e-07		-1.42305e-07	-0.000111476		-1.42296e-07	-0.000247638		-1.42255e-07	-0.000414269		-1.42192e-07	-0.000674792		-1.42161e-07	-0.000985459		-1.42103e-07	-0.00134
3.2578e-08	-5.36242e-07		-1.42804e-07	-0.000115955		-1.42796e-07	-0.000251961		-1.42758e-07	-0.000418461		-1.42694e-07	-0.000680239		-1.42659e-07	-0.000990634		-1.42604e-07	-0.00135
3.25774e-08	-5.36092e-07		-1.42803e-07	-0.00011351		-1.42798e-07	-0.000250159		-1.4276e-07	-0.0004185		-1.42693e-07	-0.000680247		-1.4266e-07	-0.00099064		-1.42603e-07	-0.00135
3.23792e-08	-5.22777e-07		-1.43306e-07	-0.000116155		-1.43294e-07	-0.000254336		-1.43259e-07	-0.000422211		-1.43195e-07	-0.000686346		-1.43166e-07	-0.00099768		-1.43099e-07	-0.00136
3.23776e-08	-5.22997e-07		-1.43301e-07	-0.000114585		-1.43295e-07	-0.000254165		-1.4326e-07	-0.00042225		-1.43197e-07	-0.000685093		-1.43164e-07	-0.00099771		-1.43105e-07	-0.00136
3.21771e-08	-4.80953e-07		-1.43802e-07	-0.000117379		-1.43794e-07	-0.000258684		-1.43751e-07	-0.00042616		-1.43692e-07	-0.000690671		-1.43659e-07	-0.001		-1.43598e-07	-0.00137
3.21765e-08	-4.80619e-07		-1.43801e-07	-0.00011756		-1.43796e-07	-0.000255883		-1.43751e-07	-0.000426175		-1.43695e-07	-0.000690778		-1.43654e-07	-0.001		-1.43596e-07	-0.00137
3.19786e-08	-4.03881e-07		-1.44308e-07	-0.000119399		-1.44292e-07	-0.000261477		-1.4425e-07	-0.000430154		-1.44188e-07	-0.000696612		-1.44156e-07	-0.00101		-1.44096e-07	-0.00138
3.19781e-08	-4.03731e-07		-1.443e-07	-0.00011947		-1.44288e-07	-0.00026		-1.44254e-07	-0.000430287		-1.44191e-07	-0.000696515		-1.44157e-07	-0.00101		-1.44097e-07	-0.00138
3.17782e-08	-2.91451e-07		-1.44801e-07	-0.000121155		-1.44791e-07	-0.000262869		-1.44752e-07	-0.000434511		-1.44685e-07	-0.000701842		-1.44655e-07	-0.00102		-1.44597e-07	-0.00139
3.17774e-08	-2.9094e-07		-1.44808e-07	-0.000121156		-1.4479e-07	-0.00026181		-1.44746e-07	-0.0004345		-1.4469e-07	-0.000701875		-1.44658e-07	-0.00102		-1.44596e-07	-0.00139
3.15805e-08	-1.52205e-07		-1.45295e-07	-0.000122608		-1.45285e-07	-0.000265361		-1.45252e-07	-0.000439273		-1.45185e-07	-0.000707691		-1.45158e-07	-0.00102		-1.45102e-07	-0.0014
3.1577e-08	-1.49541e-07		-1.45303e-07	-0.000125135		-1.45289e-07	-0.000265272		-1.45251e-07	-0.000439149		-1.45191e-07	-0.00070762		-1.45156e-07	-0.00102		-1.45094e-07	-0.0014
3.13798e-08	-8.71582e-10		-1.458e-07	-0.000124204		-1.45781e-07	-0.000269169		-1.45749e-07	-0.000442925		-1.45686e-07	-0.000712419		-1.45647e-07	-0.00103		-1.45592e-07	-0.0014
3.13789e-08	-2.77539e-10		-1.45794e-07	-0.000124373		-1.45782e-07	-0.000267714		-1.45752e-07	-0.000442751		-1.45691e-07	-0.000712561		-1.4565e-07	-0.00103		-1.45587e-07	-0.0014
3.11798e-08	1.32701e-07		-1.46294e-07	-0.000127661		-1.46285e-07	-0.000271091		-1.46244e-07	-0.000446604		-1.46184e-07	-0.000718011		-1.46151e-07	-0.00104		-1.46093e-07	-0.00141
3.11789e-08	1.33291e-07		-1.46296e-07	-0.000127599		-1.46286e-07	-0.000271094		-1.46248e-07	-0.000446677		-1.46183e-07	-0.00071805		-1.46151e-07	-0.00104		-1.46087e-07	-0.00141
3.09785e-08	2.42249e-07		-1.468e-07	-0.000129242		-1.46781e-07	-0.000274889		-1.46746e-07	-0.000450325		-1.4668e-07	-0.000722311		-1.46648e-07	-0.00105		-1.46592e-07	-0.00142
3.09774e-08	2.42716e-07		-1.46794e-07	-0.000129249		-1.46782e-07	-0.000276522		-1.46745e-07	-0.000450416		-1.46688e-07	-0.000723595		-1.46647e-07	-0.00105		-1.46587e-07	-0.00142
3.07816e-08	3.27218e-07		-1.47291e-07	-0.000130572		-1.47284e-07	-0.000277894		-1.47246e-07	-0.000454382		-1.47175e-07	-0.000729558		-1.47149e-07	-0.00105		-1.47084e-07	-0.00143
3.07805e-08	3.27774e-07		-1.47295e-07	-0.000132892		-1.47289e-07	-0.000277821		-1.47246e-07	-0.000454465		-1.47182e-07	-0.000728536		-1.47143e-07	-0.00105		-1.4709e-07	-0.00143
3.05799e-08	3.91656e-07		-1.47794e-07	-0.000132358		-1.47783e-07	-0.00028022		-1.47741e-07	-0.000459009		-1.47679e-07	-0.000732873		-1.4764e-07	-0.00106		-1.47586e-07	-0.00144
3.05792e-08	3.91802e-07		-1.47797e-07	-0.000133607		-1.4778e-07	-0.000279117		-1.47748e-07	-0.000458954		-1.47686e-07	-0.000733013		-1.47645e-07	-0.00106		-1.47587e-07	-0.00144
3.03796e-08	4.32409e-07		-1.48298e-07	-0.000135715		-1.48283e-07	-0.000283566		-1.48241e-07	-0.000462901		-1.48175e-07	-0.000739524		-1.48142e-07	-0.00106		-1.48087e-07	-0.00144
3.03793e-08	4.32448e-07		-1.48301e-07	-0.000135612		-1.48277e-07	-0.000283532		-1.48241e-07	-0.000462873		-1.48173e-07	-0.000739445		-1.48143e-07	-0.00106		-1.48087e-07	-0.00145
3.01805e-08	4.53587e-07		-1.48794e-07	-0.00013987		-1.48776e-07	-0.000287358		-1.48738e-07	-0.000466635		-1.48677e-07	-0.000744317		-1.48644e-07	-0.00107		-1.48578e-07	-0.00145
3.01806e-08	4.53591e-07		-1.48789e-07	-0.000137528		-1.48778e-07	-0.000286143		-1.48741e-07	-0.00046664		-1.48681e-07	-0.000744363		-1.48647e-07	-0.00107		-1.48578e-07	-0.00145
2.99806e-08	4.62056e-07		-1.49292e-07	-0.000137628		-1.49272e-07	-0.000290402		-1.49242e-07	-0.000470901		-1.49175e-07	-0.000750154		-1.49142e-07	-0.00108		-1.49077e-07	-0.00146
2.99809e-08	4.62043e-07		-1.493e-07	-0.000139726		-1.49279e-07	-0.000290371		-1.49247e-07	-0.000470924		-1.49177e-07	-0.000750191		-1.49141e-07	-0.00108		-1.4908e-07	-0.00146
2.97801e-08	4.58641e-07		-1.49791e-07	-0.000141753		-1.49777e-07	-0.000292722		-1.49739e-07	-0.000476053		-1.49669e-07	-0.000756082		-1.49635e-07	-0.00109		-1.49571e-07	-0.00147
2.97809e-08	4.58694e-07		-1.4979e-07	-0.000141675		-1.49776e-07	-0.00029399		-1.49738e-07	-0.000474927		-1.4968e-07	-0.000756019		-1.49638e-07	-0.00109		-1.49571e-07	-0.00147
2.95807e-08	4.40998e-07		-1.49793e-07	-0.000140319											-1.49638e-07	-0.00109
2.9579e-08	4.40745e-07
2.93826e-08	4.09667e-07
2.93813e-08	4.0941e-07
2.91822e-08	3.69337e-07
2.91808e-08	3.69051e-07
2.89817e-08	3.26084e-07
2.89808e-08	3.25875e-07
2.87847e-08	2.84491e-07
2.87834e-08	2.84265e-07
2.85827e-08	2.4295e-07
2.85816e-08	2.42676e-07
2.83818e-08	2.00204e-07
2.83815e-08	2.00133e-07
2.8186e-08	1.58197e-07
2.81835e-08	1.57566e-07
2.79837e-08	1.17134e-07
2.79843e-08	1.17276e-07
2.77837e-08	8.19654e-08
2.77828e-08	8.18411e-08
2.75833e-08	5.25426e-08
2.75827e-08	5.24622e-08
2.73857e-08	2.30939e-08
2.73859e-08	2.31263e-08
2.71855e-08	-1.62066e-08
2.71848e-08	-1.63106e-08
2.6984e-08	-6.98124e-08
2.69818e-08	-7.07039e-08
2.6786e-08	-1.38674e-07
2.67863e-08	-1.38522e-07
2.65859e-08	-2.23292e-07
2.65849e-08	-2.23713e-07
2.63848e-08	-3.22072e-07
2.63851e-08	-3.21949e-07
2.61883e-08	-4.28442e-07
2.61862e-08	-4.29594e-07
2.5988e-08	-5.38786e-07
2.59867e-08	-5.39547e-07
2.57866e-08	-6.41991e-07
2.57856e-08	-6.42414e-07
2.55884e-08	-7.32601e-07
2.55878e-08	-7.32916e-07
2.53871e-08	-8.11818e-07
2.53875e-08	-8.11704e-07
2.51869e-08	-8.75077e-07
2.51863e-08	-8.75206e-07
2.49868e-08	-9.22174e-07
2.4985e-08	-9.2243e-07
2.47908e-08	-9.52268e-07
2.47901e-08	-9.52396e-07
2.45892e-08	-9.67411e-07
2.45881e-08	-9.67428e-07
2.43873e-08	-9.6807e-07
2.43876e-08	-9.681e-07
2.41891e-08	-9.58473e-07
2.41897e-08	-9.58555e-07
2.39901e-08	-9.41585e-07
2.39898e-08	-9.41571e-07
2.37899e-08	-9.1586e-07
2.37894e-08	-9.15815e-07
2.35911e-08	-8.7586e-07
2.35918e-08	-8.75998e-07
2.33906e-08	-8.18406e-07
2.3389e-08	-8.17797e-07
2.31903e-08	-7.49728e-07
2.31896e-08	-7.49479e-07
2.29896e-08	-6.75929e-07
2.29893e-08	-6.75809e-07
2.27941e-08	-6.02805e-07
2.27919e-08	-6.02032e-07
2.2591e-08	-5.2945e-07
2.25904e-08	-5.29248e-07
2.2391e-08	-4.61074e-07
2.23902e-08	-4.60835e-07
2.21932e-08	-3.98673e-07
2.21931e-08	-3.98632e-07
2.19924e-08	-3.4609e-07
2.1992e-08	-3.45979e-07
2.1791e-08	-3.11878e-07
2.17924e-08	-3.12058e-07
2.15946e-08	-2.98964e-07
2.15935e-08	-2.98838e-07
2.13926e-08	-3.03209e-07
2.13931e-08	-3.03141e-07
2.11931e-08	-3.20289e-07
2.11924e-08	-3.20358e-07
2.09934e-08	-3.4858e-07
2.09924e-08	-3.48725e-07
2.07925e-08	-3.88404e-07
2.07935e-08	-3.88144e-07
2.05922e-08	-4.37032e-07
2.05929e-08	-4.36845e-07
2.0393e-08	-4.86032e-07
2.03945e-08	-4.85684e-07
2.01939e-08	-5.23588e-07
2.01935e-08	-5.23608e-07
1.99942e-08	-5.37604e-07
1.99941e-08	-5.37592e-07
1.97944e-08	-5.21403e-07
1.97942e-08	-5.21327e-07
1.95943e-08	-4.77653e-07
1.95947e-08	-4.7782e-07
1.93942e-08	-4.1304e-07
1.93952e-08	-4.13565e-07
1.9196e-08	-3.33298e-07
1.91952e-08	-3.33009e-07
1.89969e-08	-2.38122e-07
1.89952e-08	-2.37216e-07
1.87958e-08	-1.27033e-07
1.87962e-08	-1.27296e-07
1.85963e-08	-5.90068e-09
1.85957e-08	-5.55654e-09
1.83961e-08	1.14614e-07
1.83963e-08	1.14513e-07
1.81961e-08	2.18556e-07
1.81973e-08	2.17905e-07
1.79976e-08	2.98142e-07
1.79975e-08	2.98187e-07
1.77982e-08	3.59192e-07
1.77977e-08	3.59339e-07
1.75987e-08	4.09321e-07
1.75979e-08	4.0956e-07
1.7397e-08	4.51792e-07
1.73984e-08	4.5152e-07
1.71985e-08	4.83408e-07
1.7198e-08	4.83519e-07
1.6998e-08	5.01943e-07
1.69981e-08	5.01936e-07
1.67976e-08	5.0569e-07
1.67981e-08	5.05709e-07
1.65984e-08	4.96706e-07
1.65989e-08	4.96749e-07
1.63992e-08	4.78019e-07
1.63992e-08	4.78023e-07
1.61991e-08	4.50815e-07
1.61998e-08	4.50973e-07
1.5999e-08	4.14335e-07
1.59996e-08	4.14487e-07
1.5801e-08	3.70632e-07
1.57991e-08	3.70229e-07
1.55998e-08	3.23468e-07
1.55997e-08	3.23439e-07
1.54021e-08	2.79684e-07
1.54006e-08	2.79328e-07
1.52009e-08	2.39373e-07
1.52e-08	2.39227e-07
1.50016e-08	2.03699e-07
1.50013e-08	2.03627e-07
1.48018e-08	1.7597e-07
1.4801e-08	1.75822e-07
1.46023e-08	1.63543e-07
1.46018e-08	1.63487e-07
1.44016e-08	1.61914e-07
1.44006e-08	1.61882e-07
1.42021e-08	1.48794e-07
1.42022e-08	1.48794e-07
1.4002e-08	1.123e-07
1.40022e-08	1.1237e-07
1.38035e-08	5.64022e-08
1.38023e-08	5.60964e-08
1.36035e-08	-1.35581e-08
1.36025e-08	-1.3888e-08
1.34037e-08	-8.82422e-08
1.34023e-08	-8.87933e-08
1.32025e-08	-1.6432e-07
1.32032e-08	-1.64073e-07
1.30031e-08	-2.42598e-07
1.30029e-08	-2.42643e-07
1.28041e-08	-3.23254e-07
1.28041e-08	-3.23274e-07
1.26038e-08	-4.00167e-07
1.26028e-08	-4.00413e-07
1.24044e-08	-4.57006e-07
1.24047e-08	-4.56974e-07
1.22039e-08	-4.7917e-07
1.22042e-08	-4.79184e-07
1.20051e-08	-4.68152e-07
1.20048e-08	-4.68091e-07
1.18053e-08	-4.43092e-07
1.18051e-08	-4.43082e-07
1.16058e-08	-4.13768e-07
1.16055e-08	-4.13744e-07
1.14056e-08	-3.83399e-07
1.14056e-08	-3.83399e-07
1.12059e-08	-3.55047e-07
1.12053e-08	-3.54969e-07
1.10069e-08	-3.25609e-07
1.10064e-08	-3.25546e-07
1.08069e-08	-2.88542e-07
1.08063e-08	-2.88461e-07
1.06076e-08	-2.44319e-07
1.06072e-08	-2.4423e-07
1.04074e-08	-1.98672e-07
1.0407e-08	-1.98582e-07
1.02079e-08	-1.5696e-07
1.02077e-08	-1.5691e-07
1.00077e-08	-1.19444e-07
1.00067e-08	-1.19178e-07
9.82014e-09	-8.59576e-08
9.82014e-09	-8.59592e-08
9.62043e-09	-5.13789e-08
9.62057e-09	-5.14095e-08
9.41998e-09	-1.72585e-08
9.42073e-09	-1.7453e-08
9.22067e-09	1.55249e-08
9.21913e-09	1.59072e-08
9.02033e-09	4.64145e-08
9.02006e-09	4.64709e-08
8.8202e-09	6.84889e-08
8.81992e-09	6.85174e-08
8.61985e-09	7.5377e-08
8.61987e-09	7.53773e-08
8.42024e-09	7.12029e-08
8.41961e-09	7.12057e-08
8.22029e-09	6.85694e-08
8.22003e-09	6.8561e-08
8.02058e-09	8.00392e-08
8.02013e-09	8.01141e-08
7.82068e-09	1.10916e-07
7.82055e-09	1.10935e-07
7.62108e-09	1.54558e-07
7.62083e-09	1.5461e-07
7.42093e-09	1.98182e-07
7.42042e-09	1.98279e-07
7.2214e-09	2.30237e-07
7.22052e-09	2.30372e-07
7.02076e-09	2.47763e-07
7.0207e-09	2.4777e-07
6.82065e-09	2.51941e-07
6.81951e-09	2.518e-07
6.6209e-09	2.43566e-07
6.62072e-09	2.4358e-07
6.42102e-09	2.25275e-07
6.41937e-09	2.24924e-07
6.2205e-09	1.99943e-07
6.22058e-09	1.99955e-07
6.02071e-09	1.74785e-07
6.02029e-09	1.7477e-07
5.8213e-09	1.57729e-07
5.8209e-09	1.57692e-07
5.62139e-09	1.54704e-07
5.6202e-09	1.54725e-07
5.42109e-09	1.66886e-07
5.42088e-09	1.66884e-07
5.22059e-09	1.92936e-07
5.21976e-09	1.93106e-07
5.02128e-09	2.298e-07
5.02132e-09	2.29792e-07
4.82107e-09	2.72242e-07
4.8208e-09	2.72303e-07
4.62043e-09	3.10062e-07
4.62093e-09	3.10038e-07
4.4207e-09	3.33034e-07
4.4208e-09	3.33037e-07
4.22078e-09	3.37552e-07
4.22105e-09	3.37573e-07
4.02146e-09	3.29779e-07
4.0207e-09	3.29741e-07
3.821e-09	3.19856e-07
3.82179e-09	3.19917e-07
3.62141e-09	3.1415e-07
3.62111e-09	3.14157e-07
3.42145e-09	3.1298e-07
3.42127e-09	3.12975e-07
3.22163e-09	3.15449e-07
3.22161e-09	3.15449e-07
3.02196e-09	3.22228e-07
3.02172e-09	3.22231e-07
2.82147e-09	3.33485e-07
2.82172e-09	3.33473e-07
2.6208e-09	3.46672e-07
2.62148e-09	3.46613e-07
2.42118e-09	3.56732e-07
2.42165e-09	3.5669e-07
2.22164e-09	3.59172e-07
2.2218e-09	3.59164e-07
2.01955e-09	3.54573e-07
2.0193e-09	3.54557e-07
1.81903e-09	3.4742e-07
1.81849e-09	3.47402e-07
1.61934e-09	3.42982e-07
1.61931e-09	3.42983e-07
1.41944e-09	3.44481e-07
1.41884e-09	3.44521e-07
1.21965e-09	3.52797e-07
1.2189e-09	3.52899e-07
1.01983e-09	3.69557e-07
1.01989e-09	3.69546e-07
8.19601e-10	3.95328e-07
8.19399e-10	3.95368e-07
6.19651e-10	4.25972e-07
6.19384e-10	4.26013e-07
4.20055e-10	4.55217e-07
4.19313e-10	4.55337e-07
2.19502e-10	4.7374e-07
2.18969e-10	4.73706e-07
1.99347e-11	4.72321e-07
2.01028e-11	4.72307e-07
-1.80225e-10	4.48118e-07
-1.7993e-10	4.48141e-07
-3.80292e-10	4.03451e-07
-3.79874e-10	4.03612e-07
-5.79621e-10	3.43737e-07
-5.80021e-10	3.43629e-07
-7.80453e-10	2.74571e-07
-7.79763e-10	2.74817e-07
-9.79922e-10	2.0143e-07
-9.80073e-10	2.01381e-07
-1.1796e-09	1.27998e-07
-1.17975e-09	1.27953e-07
-1.38003e-09	6.02724e-08
-1.38029e-09	6.02102e-08
-1.57999e-09	5.36273e-09
-1.57958e-09	5.42155e-09
-1.77931e-09	-3.04421e-08
-1.77936e-09	-3.04447e-08
-1.9797e-09	-4.63423e-08
-1.97991e-09	-4.63387e-08
-2.17749e-09	-5.01407e-08
-2.17724e-09	-5.01303e-08
-2.37745e-09	-5.15951e-08
-2.3768e-09	-5.15748e-08
-2.57724e-09	-5.63996e-08
-2.57722e-09	-5.63989e-08
-2.77708e-09	-6.40863e-08
-2.77728e-09	-6.40888e-08
-2.97738e-09	-6.92489e-08
-2.97695e-09	-6.92542e-08
-3.17739e-09	-6.29308e-08
-3.17717e-09	-6.29404e-08
-3.37745e-09	-4.02752e-08
-3.37798e-09	-4.02392e-08
-3.57721e-09	-1.94001e-09
-3.57705e-09	-1.95484e-09
-3.77712e-09	5.08155e-08
-3.77716e-09	5.08327e-08
-3.97704e-09	1.17154e-07
-3.97811e-09	1.17608e-07
-4.17706e-09	1.93729e-07
-4.17796e-09	1.94111e-07
-4.37751e-09	2.7255e-07
-4.37802e-09	2.72724e-07
-4.57731e-09	3.23952e-07
-4.5772e-09	3.23908e-07
-4.77728e-09	3.82665e-07
-4.77799e-09	3.82949e-07
-4.97647e-09	4.29116e-07
-4.97742e-09	4.29155e-07
-5.17664e-09	4.56058e-07
-5.17696e-09	4.56047e-07
-5.37738e-09	4.64337e-07
-5.37713e-09	4.64343e-07
-5.57732e-09	4.59682e-07
-5.57637e-09	4.59728e-07
-5.77823e-09	4.49115e-07
-5.77813e-09	4.49124e-07
-5.97777e-09	4.37292e-07
-6.17691e-09	4.24941e-07
-6.17727e-09	4.24913e-07
-6.3766e-09	4.11275e-07
-6.37746e-09	4.11203e-07
-6.57701e-09	3.95123e-07
-6.57686e-09	3.95138e-07
-6.77776e-09	3.75701e-07
-6.77717e-09	3.75734e-07
-6.97748e-09	3.53465e-07
-6.97783e-09	3.53435e-07
-7.17686e-09	3.32416e-07
-7.1771e-09	3.32394e-07
-7.37673e-09	3.17624e-07
-7.37702e-09	3.17617e-07
-7.57659e-09	2.96306e-07
-7.57707e-09	2.96266e-07
-7.77666e-09	2.87914e-07
-7.77744e-09	2.87928e-07
-7.9766e-09	2.91034e-07
-7.97666e-09	2.9103e-07
-8.17649e-09	3.08382e-07
-8.17651e-09	3.08382e-07
-8.3767e-09	3.40612e-07
-8.37669e-09	3.4061e-07
-8.57687e-09	3.85402e-07
-8.57676e-09	3.85376e-07
-8.77713e-09	4.35396e-07
-8.77688e-09	4.35344e-07
-8.97686e-09	4.81464e-07
-8.97623e-09	4.81331e-07
-9.1767e-09	5.17225e-07
-9.17728e-09	5.1735e-07
-9.37693e-09	5.4377e-07
-9.37709e-09	5.4378e-07
-9.57693e-09	5.6235e-07
-9.57657e-09	5.62332e-07
-9.77644e-09	5.7327e-07
-9.77664e-09	5.73272e-07
-9.97638e-09	5.75882e-07
-9.97701e-09	5.75853e-07
-1.01766e-08	5.70248e-07
-1.01769e-08	5.70224e-07
-1.03765e-08	5.56933e-07
-1.03764e-08	5.5695e-07
-1.0583e-08	5.34958e-07
-1.05811e-08	5.35266e-07
-1.07642e-08	5.09372e-07
-1.07641e-08	5.09382e-07
-1.09637e-08	4.73408e-07
-1.09649e-08	4.73235e-07
-1.11638e-08	4.29522e-07
-1.11636e-08	4.29574e-07
-1.13637e-08	3.81073e-07
-1.13639e-08	3.81016e-07
-1.15634e-08	3.35715e-07
-1.15637e-08	3.35643e-07
-1.17629e-08	3.00406e-07
-1.17638e-08	3.00201e-07
-1.19632e-08	2.74901e-07
-1.19627e-08	2.74988e-07
-1.21625e-08	2.54416e-07
-1.21622e-08	2.54463e-07
-1.23625e-08	2.31946e-07
-1.23624e-08	2.31948e-07
-1.25623e-08	2.05323e-07
-1.25617e-08	2.05409e-07
-1.27619e-08	1.76532e-07
-1.2762e-08	1.76502e-07
-1.29609e-08	1.45794e-07
-1.29613e-08	1.45747e-07
-1.31592e-08	1.11319e-07
-1.31611e-08	1.11056e-07
-1.336e-08	7.29725e-08
-1.33601e-08	7.29644e-08
-1.35595e-08	3.53257e-08
-1.3561e-08	3.49984e-08
-1.37609e-08	2.42779e-09
-1.37604e-08	2.47477e-09
-1.39598e-08	-2.40024e-08
-1.39603e-08	-2.40771e-08
-1.41595e-08	-5.01282e-08
-1.41601e-08	-5.02097e-08
-1.43588e-08	-8.22734e-08
-1.4359e-08	-8.23e-08
-1.45589e-08	-1.20586e-07
-1.45592e-08	-1.20661e-07
-1.47592e-08	-1.62267e-07
-1.47594e-08	-1.62311e-07
-1.4959e-08	-2.05385e-07
-1.4959e-08	-2.05389e-07
-1.51582e-08	-2.46426e-07
-1.51587e-08	-2.4653e-07
-1.53576e-08	-2.86183e-07
-1.53587e-08	-2.86411e-07
-1.55576e-08	-3.24587e-07
-1.55566e-08	-3.2432e-07
-1.5757e-08	-3.54066e-07
-1.57571e-08	-3.54093e-07
-1.59569e-08	-3.68232e-07
-1.59571e-08	-3.6825e-07
-1.61574e-08	-3.66789e-07
-1.61575e-08	-3.66785e-07
-1.6356e-08	-3.54297e-07
-1.6357e-08	-3.54208e-07
-1.65577e-08	-3.37707e-07
-1.65578e-08	-3.37703e-07
-1.67567e-08	-3.24011e-07
-1.67567e-08	-3.24012e-07
-1.6955e-08	-3.12105e-07
-1.69554e-08	-3.12074e-07
-1.71558e-08	-2.99055e-07
-1.71554e-08	-2.99094e-07
-1.73543e-08	-2.84554e-07
-1.73559e-08	-2.84448e-07
-1.7555e-08	-2.67833e-07
-1.75558e-08	-2.67769e-07
-1.77542e-08	-2.52131e-07
-1.77544e-08	-2.52112e-07
-1.79541e-08	-2.41541e-07
-1.79546e-08	-2.41501e-07
-1.81542e-08	-2.36614e-07
-1.81532e-08	-2.36675e-07
-1.83535e-08	-2.37107e-07
-1.83535e-08	-2.37107e-07
-1.85535e-08	-2.42517e-07
-1.85521e-08	-2.42498e-07
-1.87539e-08	-2.51435e-07
-1.8754e-08	-2.51439e-07
-1.89531e-08	-2.64325e-07
-1.89532e-08	-2.64333e-07
-1.91538e-08	-2.80267e-07
-1.91529e-08	-2.80216e-07
-1.93526e-08	-2.91627e-07
-1.93535e-08	-2.91614e-07
-1.95527e-08	-2.92918e-07
-1.95531e-08	-2.92889e-07
-1.97532e-08	-2.8253e-07
-1.9752e-08	-2.82687e-07
-1.99531e-08	-2.5965e-07
-1.99526e-08	-2.59758e-07
-2.01521e-08	-2.26302e-07
-2.0152e-08	-2.2631e-07
-2.03513e-08	-1.85913e-07
-2.03522e-08	-1.85696e-07
-2.05519e-08	-1.41229e-07
-2.05519e-08	-1.41249e-07
-2.0751e-08	-9.73777e-08
-2.07507e-08	-9.74469e-08
-2.09508e-08	-5.99212e-08
-2.095e-08	-6.01207e-08
-2.11503e-08	-3.50433e-08
-2.11503e-08	-3.50413e-08
-2.13515e-08	-2.37816e-08
-2.1352e-08	-2.3824e-08
-2.15513e-08	-2.22813e-08
-2.15518e-08	-2.23075e-08
-2.17489e-08	-2.16956e-08
-2.17496e-08	-2.16987e-08
-2.19495e-08	-1.73458e-08
-2.19509e-08	-1.7331e-08
-2.21519e-08	-7.20295e-09
-2.21512e-08	-7.31368e-09
-2.23494e-08	1.0547e-08
-2.23471e-08	1.03458e-08
-2.25478e-08	3.61316e-08
-2.25496e-08	3.63045e-08
-2.27496e-08	6.39132e-08
-2.27488e-08	6.37916e-08
-2.29471e-08	8.90335e-08
-2.29481e-08	8.92293e-08
-2.31465e-08	1.07569e-07
-2.31486e-08	1.07613e-07
-2.3349e-08	1.12718e-07
-2.33479e-08	1.12891e-07
-2.35471e-08	1.00889e-07
-2.35489e-08	1.00637e-07
-2.37466e-08	7.3294e-08
-2.37472e-08	7.31797e-08
-2.39485e-08	3.58738e-08
-2.39485e-08	3.58795e-08
-2.41481e-08	-6.38069e-09
-2.41465e-08	-6.05826e-09
-2.43453e-08	-5.19876e-08
-2.4346e-08	-5.21447e-08
-2.45455e-08	-9.86344e-08
-2.45455e-08	-9.86402e-08
-2.47462e-08	-1.35891e-07
-2.47462e-08	-1.35888e-07
-2.49431e-08	-1.56989e-07
-2.49441e-08	-1.5711e-07
-2.51449e-08	-1.62489e-07
-2.51448e-08	-1.62503e-07
-2.53445e-08	-1.52687e-07
-2.53456e-08	-1.52701e-07
-2.55426e-08	-1.32813e-07
-2.55426e-08	-1.32813e-07
-2.57428e-08	-1.0816e-07
-2.57433e-08	-1.08124e-07
-2.5944e-08	-8.17016e-08
-2.59442e-08	-8.16666e-08
-2.61449e-08	-5.20442e-08
-2.61462e-08	-5.18987e-08
-2.63421e-08	-2.00092e-08
-2.63423e-08	-1.99649e-08
-2.65416e-08	1.08469e-08
-2.65424e-08	1.10125e-08
-2.67438e-08	3.65924e-08
-2.67423e-08	3.63985e-08
-2.6941e-08	5.4624e-08
-2.69418e-08	5.46825e-08
-2.71412e-08	6.79894e-08
-2.71444e-08	6.82661e-08
-2.73427e-08	7.87686e-08
-2.7342e-08	7.87534e-08
-2.75403e-08	8.7708e-08
-2.754e-08	8.76919e-08
-2.77412e-08	9.59282e-08
-2.77412e-08	9.59282e-08
-2.79431e-08	1.02846e-07
-2.79427e-08	1.02853e-07
-2.81426e-08	1.08464e-07
-2.81432e-08	1.08459e-07
-2.83395e-08	1.12012e-07
-2.83404e-08	1.12019e-07
-2.85399e-08	1.10828e-07
-2.85399e-08	1.10827e-07
-2.87417e-08	1.03092e-07
-2.87421e-08	1.03071e-07
-2.8939e-08	9.28248e-08
-2.89392e-08	9.28183e-08
-2.91402e-08	8.5882e-08
-2.91391e-08	8.59223e-08
-2.93404e-08	8.4128e-08
-2.93402e-08	8.41302e-08
-2.95367e-08	8.51772e-08
-2.95375e-08	8.51933e-08
-2.97388e-08	8.60956e-08
-2.97389e-08	8.60927e-08
-2.99375e-08	8.50283e-08
-2.99382e-08	8.50216e-08
-3.01368e-08	8.41069e-08
-3.01361e-08	8.41249e-08
-3.03371e-08	8.66639e-08
-3.03371e-08	8.66638e-08
-3.05368e-08	9.22362e-08
-3.05387e-08	9.22955e-08
-3.0737e-08	9.78178e-08
-3.07393e-08	9.78533e-08
-3.09352e-08	9.93373e-08
-3.0937e-08	9.93333e-08
-3.11369e-08	9.29281e-08
-3.11368e-08	9.29296e-08
-3.13378e-08	7.77452e-08
-3.13372e-08	7.78407e-08
-3.15335e-08	5.76948e-08
-3.15348e-08	5.76351e-08
-3.17342e-08	3.45067e-08
-3.17352e-08	3.44047e-08
-3.19369e-08	1.11074e-08
-3.19371e-08	1.10877e-08
-3.21348e-08	-8.4488e-09
-3.21342e-08	-8.36221e-09
-3.2335e-08	-2.44328e-08
-3.23364e-08	-2.44493e-08
-3.25349e-08	-3.63172e-08
-3.25359e-08	-3.64144e-08
-3.27322e-08	-4.19831e-08
-3.27347e-08	-4.21239e-08
-3.29349e-08	-4.26719e-08
-3.29343e-08	-4.26754e-08
-3.31353e-08	-4.09074e-08
-3.3135e-08	-4.09011e-08
-3.33348e-08	-3.48426e-08
-3.33348e-08	-3.48423e-08
-3.3534e-08	-2.45643e-08
-3.35333e-08	-2.46146e-08
-3.3734e-08	-9.13858e-09
-3.37339e-08	-9.14177e-09
-3.39349e-08	1.48952e-08
-3.39346e-08	1.4831e-08
-3.41325e-08	4.62214e-08
-3.41327e-08	4.62617e-08
-3.43332e-08	7.93652e-08
-3.43335e-08	7.94112e-08
-3.45341e-08	1.09001e-07
-3.45333e-08	1.0888e-07
-3.47319e-08	1.34082e-07
-3.47301e-08	1.33751e-07
-3.49314e-08	1.56187e-07
-3.49322e-08	1.56347e-07
-3.51302e-08	1.71745e-07
-3.51338e-08	1.71982e-07
-3.53327e-08	1.72307e-07
-3.53323e-08	1.72365e-07
-3.55297e-08	1.52255e-07
-3.55325e-08	1.51784e-07
-3.5732e-08	1.16477e-07
-3.57325e-08	1.1637e-07
-3.59329e-08	7.43374e-08
-3.59322e-08	7.44838e-08
-3.61294e-08	3.57114e-08
-3.61315e-08	3.5418e-08
-3.63308e-08	5.70168e-09
-3.63316e-08	5.63237e-09
-3.65307e-08	-1.53945e-08
-3.653e-08	-1.53057e-08
-3.67284e-08	-3.36751e-08
-3.67285e-08	-3.36847e-08
-3.69285e-08	-5.35488e-08
-3.6928e-08	-5.34864e-08
-3.71279e-08	-7.32265e-08
-3.71312e-08	-7.35242e-08
-3.7326e-08	-8.70094e-08
-3.73285e-08	-8.71479e-08
-3.75285e-08	-9.22017e-08
-3.75279e-08	-9.2193e-08
-3.77298e-08	-9.00733e-08
-3.7729e-08	-9.01067e-08
-3.79305e-08	-8.4572e-08
-3.79316e-08	-8.45138e-08
-3.81287e-08	-8.03466e-08
-3.81279e-08	-8.03801e-08
-3.83281e-08	-7.86229e-08
-3.83285e-08	-7.86122e-08
-3.85283e-08	-7.48484e-08
-3.85284e-08	-7.48428e-08
-3.87268e-08	-6.50712e-08
-3.87261e-08	-6.51136e-08
-3.89248e-08	-4.99463e-08
-3.89274e-08	-4.97071e-08
-3.91259e-08	-3.19803e-08
-3.91257e-08	-3.19914e-08
-3.93259e-08	-1.5913e-08
-3.93248e-08	-1.59745e-08
-3.95235e-08	-2.92202e-09
-3.95257e-08	-2.84207e-09
-3.97269e-08	1.13633e-08
-3.97259e-08	1.12997e-08
-3.99233e-08	3.07985e-08
-3.99249e-08	3.09364e-08
-4.01237e-08	6.12883e-08
-4.01238e-08	6.12982e-08
-4.03241e-08	1.05151e-07
-4.03257e-08	1.05525e-07
-4.05265e-08	1.6104e-07
-4.05273e-08	1.61327e-07
-4.07226e-08	2.22186e-07
-4.07224e-08	2.22133e-07
-4.09244e-08	2.85418e-07
-4.09227e-08	2.84929e-07
-4.11254e-08	3.42939e-07
-4.11249e-08	3.42826e-07
-4.13231e-08	3.90607e-07
-4.13226e-08	3.90553e-07
-4.15231e-08	4.23455e-07
-4.15233e-08	4.23495e-07
-4.17219e-08	4.32308e-07
-4.17254e-08	4.32204e-07
-4.19213e-08	4.12951e-07
-4.1921e-08	4.12947e-07
-4.21216e-08	3.66339e-07
-4.2122e-08	3.66277e-07
-4.23248e-08	2.99009e-07
-4.23226e-08	2.99908e-07
-4.25207e-08	2.23471e-07
-4.25196e-08	2.23943e-07
-4.27213e-08	1.42051e-07
-4.2721e-08	1.42156e-07
-4.29219e-08	6.43882e-08
-4.29234e-08	6.39387e-08
-4.31231e-08	-1.86548e-09
-4.31229e-08	-1.82748e-09
-4.33212e-08	-5.31035e-08
-4.33208e-08	-5.30527e-08
-4.35217e-08	-9.03649e-08
-4.35212e-08	-9.02849e-08
-4.37206e-08	-1.15678e-07
-4.3722e-08	-1.1584e-07
-4.39203e-08	-1.33844e-07
-4.39201e-08	-1.3383e-07
-4.41215e-08	-1.46181e-07
-4.41201e-08	-1.46159e-07
-4.43207e-08	-1.5027e-07
-4.43198e-08	-1.50229e-07
-4.45173e-08	-1.41862e-07
-4.45203e-08	-1.41754e-07
-4.47201e-08	-1.18508e-07
-4.47204e-08	-1.18422e-07
-4.49212e-08	-8.44997e-08
-4.49213e-08	-8.44732e-08
-4.5121e-08	-4.49242e-08
-4.51208e-08	-4.49692e-08
-4.53165e-08	-1.74178e-09
-4.53179e-08	-1.43047e-09
-4.55181e-08	4.76299e-08
-4.55177e-08	4.7507e-08
-4.57192e-08	1.01932e-07
-4.57205e-08	1.0227e-07
-4.59169e-08	1.59503e-07
-4.59164e-08	1.59353e-07
-4.61168e-08	2.16516e-07
-4.61159e-08	2.16253e-07
-4.63164e-08	2.60912e-07
-4.63175e-08	2.61165e-07
-4.65162e-08	2.82357e-07
-4.6516e-08	2.82334e-07
-4.67171e-08	2.54083e-07
-4.67153e-08	2.54424e-07
-4.69147e-08	2.32643e-07
-4.69164e-08	2.32457e-07
-4.71134e-08	2.01577e-07
-4.71151e-08	2.01136e-07
-4.73153e-08	1.64315e-07
-4.73169e-08	1.63902e-07
-4.7517e-08	1.21543e-07
-4.75136e-08	1.22341e-07
-4.77158e-08	7.4422e-08
-4.77159e-08	7.44108e-08
-4.79148e-08	2.52199e-08
-4.79154e-08	2.51315e-08
-4.81154e-08	-1.84878e-08
-4.83147e-08	-4.58316e-08
-4.83158e-08	-4.60872e-08
-4.85143e-08	-5.31308e-08
-4.85127e-08	-5.33072e-08
-4.87147e-08	-4.65554e-08
-4.87138e-08	-4.65667e-08
-4.89172e-08	-3.66539e-08
-4.89169e-08	-3.66758e-08
-4.91146e-08	-3.11691e-08
-4.91156e-08	-3.11024e-08
-4.93143e-08	-3.13092e-08
-4.93138e-08	-3.13167e-08
-4.95145e-08	-3.42397e-08
-4.95173e-08	-3.41483e-08
-4.9713e-08	-2.75585e-08
-4.9712e-08	-2.75374e-08
-4.99118e-08	-3.72122e-08
-4.9913e-08	-3.7299e-08
-5.01124e-08	-5.87067e-08
[truncated: 995 more rows]

## Sheet: Fig1e
B_DeviceA (T)	R_D_DeviceA (Ω)		B_DeviceA (T)	Extracted_Slopes_for_R_D_DeviceA (Ω)
2.7e-05	-17.3217		0	-208.889
0.00601	-15.1585		0.1	-91.9185
0.01199	-59.4441		0.25	-93.4796
0.01798	-133.283		0.5	-30.0928
0.02396	-138.55		0.75	-5.05456
0.02994	-120.557		1	7.87072
0.03593	-150.357		1.5	115.494
0.04191	-124.932		2	196.497
0.04789	-108.618		2.5	314.979
0.05388	-100.787		4	335.994
0.05986	-121.106		6	375.177
0.06584	-85.8024
0.07183	-75.6902
0.07781	-126.7
0.08379	-111.613
0.08978	-95.8011
0.09576	-109.247
0.10174	-191.724
0.10773	-160.147
0.11371	-209.098
0.11969	-136.424
0.12568	-219.351
0.13166	-206.937
0.13764	-81.9883
0.14363	-103.265
0.14961	-187.829
0.15559	-169.627
0.16158	-196.861
0.16756	-167.246
0.17354	-196.761
0.17953	-151.881
0.18551	-56.0385
0.19149	-43.7169
0.19748	-45.7141
0.20346	-71.6316
0.20944	-70.9866
0.21543	-27.9397
0.22141	-61.0082
0.22739	-66.2372
0.23338	-75.7691
0.23936	-70.472
0.24534	-117.531
0.25133	-75.4687
0.25731	-80.9664
0.26329	-63.5145
0.26928	-103.653
0.27526	-138.122
0.28124	-149.768
0.28723	-159.953
0.29321	-194.443
0.29919	-220.128
0.30518	-193.344
0.31116	-154.597
0.31714	-120.577
0.32313	-167.592
0.32911	-112.968
0.33509	-181.414
0.34108	-150.449
0.34706	-148.783
0.35304	-116.481
0.35903	-113.166
0.36501	-81.2351
0.37099	-74.5216
0.37698	-56.3016
0.38296	-82.779
0.38894	-84.9203
0.39493	-76.6733
0.40091	-61.6249
0.40689	-68.4941
0.41288	-68.6445
0.41886	-82.8293
0.42484	-67.5866
0.43083	-46.2983
0.43681	-40.5047
0.44279	-49.7607
0.44878	-27.9103
0.45476	-35.9897
0.46074	-31.5599
0.46673	-20.3682
0.47271	-13.9571
0.47869	-1.0942
0.48468	-0.69742
0.49066	-9.84037
0.49664	-4.87876
0.50263	-9.14214
0.50861	-17.5202
0.51459	-0.78598
0.52058	-14.5798
0.52656	-3.80362
0.53254	-11.841
0.53853	-30.206
0.54451	-42.1669
0.55049	-37.4975
0.55648	-34.3921
0.56246	-19.9077
0.56844	15.6859
0.57443	9.89751
0.58041	12.7719
0.58639	-9.82461
0.59238	-10.5212
0.59836	10.1132
0.60434	16.2617
0.61033	-6.92882
0.61631	-18.0054
0.62229	-29.188
0.62828	-1.61617
0.63426	-2.18047
0.64024	-3.94514
0.64623	-18.8163
0.65221	-21.4236
0.65819	-27.8128
0.66418	50.6118
0.67016	33.1495
0.67614	7.45641
0.68213	-17.8259
0.68811	9.65417
0.69409	15.3643
0.70008	25.3578
0.70606	28.6318
0.71204	15.4778
0.71803	30.5196
0.72401	37.1666
0.72999	31.9117
0.73598	27.1792
0.74196	45.8657
0.74794	70.3758
0.75393	-27.813
0.75991	-19.0998
0.76589	-11.8245
0.77188	-1.52272
0.77786	5.9349
0.78384	15.939
0.78983	12.0039
0.79581	9.52784
0.80179	25.365
0.80778	18.7811
0.81376	23.0069
0.81974	15.0095
0.82573	-7.3226
0.83171	14.9972
0.83769	39.3031
0.84368	33.6433
0.84966	27.4509
0.85564	23.6318
0.86163	25.0348
0.86761	24.5574
0.87359	25.5735
0.87958	9.28478
0.88556	1.5154
0.89154	-8.89733
0.89753	-32.2952
0.90351	-34.7411
0.90949	-28.8306
0.91548	-32.1077
0.92146	-15.8594
0.92744	-33.6466
0.93343	-13.1353
0.93941	-0.87333
0.94539	14.3429
0.95138	18.3927
0.95736	14.3022
0.96334	17.581
0.96933	1.10754
0.97531	-13.9942
0.98129	-13.0753
0.98728	-35.821
0.99326	-11.3854
0.99924	4.63415
1.00523	27.0417
1.01121	53.1419
1.01719	63.3878
1.02318	57.805
1.02916	45.2219
1.03514	32.9657
1.04113	35.9061
1.04711	34.8865
1.05309	37.0797
1.05908	38.564
1.06506	49.2226
1.07104	60.5693
1.07703	59.3176
1.08301	72.6137
1.08899	68.3277
1.09498	76.244
1.10096	75.4703
1.10694	82.9804
1.11293	83.5425
1.11891	85.5228
1.12489	71.2703
1.13088	60.9723
1.13686	53.4999
1.14284	38.9475
1.14883	35.9918
1.15481	28.8209
1.16079	18.612
1.16678	56.2538
1.17276	78.3615
1.17874	64.6972
1.18473	46.0882
1.19071	59.2162
1.19669	57.6161
1.20268	60.6946
1.20866	51.5885
1.21464	56.0566
1.22063	55.0264
1.22661	43.7448
1.23259	58.359
1.23858	45.5143
1.24456	46.1848
1.25054	42.9916
1.25653	16.8083
1.26251	15.3829
1.26849	17.7214
1.27448	6.34434
1.28046	28.0641
1.28644	33.7636
1.29243	51.4088
1.29841	64.1769
1.30439	78.6625
1.31038	80.0611
1.31636	74.6094
1.32234	69.5183
1.32833	91.0528
1.33431	94.4459
1.34029	88.2263
1.34628	82.9244
1.35226	73.0805
1.35824	62.2393
1.36423	49.1124
1.37021	60.4973
1.37619	76.6729
1.38218	101.721
1.38816	105.058
1.39414	105.317
1.40013	103.317
1.40611	104.2
1.41209	117.814
1.41808	120.429
1.42406	119.021
1.43004	121.774
1.43603	129.66
1.44201	142.343
1.44799	150.397
1.45398	149.989
1.45996	147.178
1.46594	147.101
1.47193	159.517
1.47791	159.125
1.48389	144.351
1.48988	142.12
1.49586	132.915
1.50184	123.843
1.50783	113.453
1.51381	114.336
1.51979	101.901
1.52578	113.023
1.53176	113.636
1.53774	114.115
1.54373	115.855
1.54971	119.775
1.55569	115.383
1.56168	125.57
1.56766	123.205
1.57364	116.925
1.57963	116.225
1.58561	121.171
1.59159	121.791
1.59758	120.639
1.60356	131.914
1.60954	142.464
1.61553	123.131
1.62151	113.705
1.62749	128.359
1.63348	139.815
1.63946	137.696
1.64544	140.423
1.65143	138.172
1.65741	145.698
1.66339	148.974
1.66938	150.373
1.67536	159.444
1.68134	151.152
1.68733	155.565
1.69331	147.677
1.69929	147.176
1.70528	145.917
1.71126	151.424
1.71724	143.21
1.72323	170.468
1.72921	114.967
1.73519	172.075
1.74118	174.678
1.74716	175.633
1.75314	187.385
1.75913	174.876
1.76511	177.254
1.77109	176.936
1.77708	176.056
1.78306	165.086
1.78904	173.73
1.79503	172.298
1.80101	166.259
1.80699	176.391
1.81298	174.982
1.81896	173.484
1.82494	162.316
1.83093	153.854
1.83691	154.467
1.84289	146.921
1.84888	142.945
1.85486	151.183
1.86084	154.557
1.86683	158.114
1.87281	161.712
1.87879	162.191
1.88478	164.859
1.89076	161.864
1.89674	172.977
1.90273	179.471
1.90871	187.025
1.91469	190.677
1.92068	191.97
1.92666	176.362
1.93264	176.627
1.93863	172.535
1.94461	163.471
1.95059	162.391
1.95658	178.332
1.96256	173.743
1.96854	184.792
1.97453	200.446
1.98051	204.824
1.98649	208.19
1.99248	205.192
1.99846	211.249
2.00444	215.306
2.01043	222.3
2.01641	215.632
2.02239	220.58
2.02838	222.182
2.03436	220.579
2.04034	207.492
2.04633	204.956
2.05231	198.038
2.05829	192.908
2.06428	199.958
2.07026	205.343
2.07624	219.879
2.08223	237.037
2.08821	241.144
2.09419	245.912
2.10018	251.72
2.10616	249.753
2.11214	244.771
2.11813	248.229
2.12411	249.667
2.13009	250.252
2.13608	246.034
2.14206	252.945
2.14804	251.817
2.15403	245.967
2.16001	250.891
2.16599	264.039
2.17198	254.507
2.17796	255.465
2.18394	243.99
2.18993	254.933
2.19591	256.002
2.20189	265.964
2.20788	261.467
2.21386	272.239
2.21984	278.807
2.22583	274.874
2.23181	276.214
2.23779	305.265
2.24378	305.524
2.24976	311.934
2.25574	305.991
2.26173	307.813
2.26771	299.843
2.27369	299.293
2.27968	294.555
2.28566	302.153
2.29164	303.975
2.29763	313.354
2.30361	311.72
2.30959	310.737
2.31558	311.16
2.32156	305.161
2.32754	298.029
2.33353	296.436
2.33951	304.011
2.34549	316.343
2.35148	314.646
2.35746	318.249
2.36344	308.182
2.36943	313.666
2.37541	315.303
2.38139	318.915
2.38738	332.189
2.39336	333.326
2.39934	339.15
2.40533	337.077
2.41131	326.216
2.41729	322.336
2.42328	321.14
2.42926	312.946
2.43524	323.416
2.44123	318.569
2.44721	316.844
2.45319	326.529
2.45918	317.214
2.46516	312.393
2.47114	303.986
2.47713	317.384
2.48311	315.202
2.48909	311.503
2.49508	312.91
2.50106	300.059
2.50704	321.936
2.51303	294.69
2.51901	280.704
2.52499	282.823
2.53098	296.616
2.53696	313.224
2.54294	320.978
2.54893	303.992
2.55491	303.906
2.56089	314.311
2.56688	324.822
2.57286	321.065
2.57884	336.599
2.58483	330.017
2.59081	352.156
2.59679	302.86
2.60278	306.143
2.60876	298.487
2.61474	303.493
2.62073	302.348
2.62671	293.153
2.63269	294.577
2.63868	276.465
2.64466	281.284
2.65064	308.151
2.65663	293.647
2.66261	309.835
2.6686	301.148
2.67458	303.045
2.68056	295.445
2.68655	304.054
2.69253	311.536
2.69851	311.868
2.7045	318.475
2.71048	315.769
2.71646	310.842
2.72245	323.852
2.72843	328.222
2.73441	332.906
2.7404	332.988
2.74638	326.713
2.75236	295.17
2.75835	307.898
2.76433	293.075
2.77031	293.04
2.7763	285.587
2.78228	290.664
2.78826	290.263
2.79425	290.914
2.80023	300.468
2.80621	306.14
2.8122	315.748
2.81818	328.569
2.82416	342.578
2.83015	338.869
2.83613	347.875
2.84211	338.155
2.8481	315.548
2.85408	312.412
2.86006	300.357
2.86605	314.894
2.87203	292.991
2.87801	312.082
2.884	314.08
2.88998	309.045
2.89596	302.262
2.90195	320.965
2.90793	308.647
2.91391	300.999
2.9199	293.31
2.92588	304.983
2.93186	315.107
2.93785	310.65
2.94383	307.195
2.94981	302.684
2.9558	307.362
2.96178	319.221
2.96776	305.623
2.97375	309.646
2.97973	309.553
2.98571	313.34
2.9917	321.968
2.99768	321.939
3.00366	328.012
3.00965	318.009
3.01563	321.656
3.02161	310.069
3.0276	303.089
3.03358	295.909
3.03956	301.452
3.04555	300.413
3.05153	285.984
3.05751	288.272
3.0635	291.569
3.06948	290.258
3.07546	280.363
3.08145	273.686
3.08743	281.446
3.09341	288.049
3.0994	292.931
3.10538	308.256
3.11136	311.129
3.11735	304.314
3.12333	331.591
3.12931	324.714
3.1353	321.731
3.14128	309.354
3.14726	306.057
3.15325	277.396
3.15923	287.234
3.16521	288.76
3.1712	306.789
3.17718	283.703
3.18316	282.609
3.18915	280.056
3.19513	268.179
3.20111	266.784
3.2071	277.494
3.21308	297.326
3.21906	282.539
3.22505	271.92
3.23103	287.822
3.23701	285.133
3.243	290.159
3.24898	290.369
3.25496	300.28
3.26095	298.555
3.26693	305.486
3.27291	322.421
3.2789	310.354
3.28488	296.028
3.29086	303.283
3.29685	295.501
3.30283	300.947
3.30881	309.619
3.3148	316.023
3.32078	322.965
3.32676	328.28
3.33275	311.008
3.33873	306.337
3.34471	286.67
3.3507	278.056
3.35668	281.45
3.36266	271.998
3.36865	270.934
3.37463	266.055
3.38061	268.495
3.3866	267.648
3.39258	270.594
3.39856	271.162
3.40455	276.748
3.41053	276.744
3.41651	270.706
3.4225	270.695
3.42848	276.583
3.43446	280.809
3.44045	278.565
3.44643	277.295
3.45241	286.623
3.4584	277.129
3.46438	279.521
3.47036	284.401
3.47635	280.814
3.48233	276.301
3.48831	285.163
3.4943	292.479
3.50028	298.002
3.50626	300.422
3.51225	310.466
3.51823	313.752
3.52421	310.901
3.5302	322.822
3.53618	308.603
3.54216	295.136
3.54815	302.423
3.55413	300.033
3.56011	296.786
3.5661	318.829
3.57208	321.184
3.57806	328.241
3.58405	324.037
3.59003	324.105
3.59601	309.96
3.602	309.736
3.60798	308.709
3.61396	306.766
3.61995	297.491
3.62593	297.936
3.63191	290.078
3.6379	296.876
3.64388	298.527
3.64986	292.239
3.65585	305.896
3.66183	298.852
3.66781	283.087
3.6738	292.101
3.67978	287.376
3.68576	293.711
3.69175	298.75
3.69773	311.035
3.70371	309.766
3.7097	313.873
3.71568	325.967
3.72166	328.929
3.72765	327.546
3.73363	329.394
3.73961	322.461
3.7456	312.043
3.75158	300.057
3.75756	306.104
3.76355	295.38
3.76953	290.07
3.77551	291.17
3.7815	292.87
3.78748	294.428
3.79346	297.076
3.79945	302.263
3.80543	302.825
3.81141	304.616
3.8174	311.495
3.82338	319.836
3.82936	325.81
3.83535	324.529
3.84133	315.077
3.84731	308.236
3.8533	296.642
3.85928	295.506
3.86526	286.433
3.87125	296.11
3.87723	291.048
3.88321	292.915
3.8892	293.874
3.89518	302.386
3.90116	297.354
3.90715	308.318
3.91313	302.364
3.91911	301.566
3.9251	309.042
3.93108	302.71
3.93706	292.518
3.94305	299.376
3.94903	290.305
3.95501	283.224
3.961	279.348
3.96698	284.464
3.97296	283.532
3.97895	283.194
3.98493	285.015
3.99091	297.533
3.9969	310.131
4.00288	283.455
4.00886	332.139
4.01485	318.759
4.02083	320.071
4.02681	321.163
4.0328	320.93
4.03878	319.642
4.04476	326.222
4.05075	320.668
4.05673	317.956
4.06271	322.725
4.0687	325.049
4.07468	328.413
4.08066	310.787
4.08665	315.784
4.09263	312.202
4.09861	305.101
4.1046	328.554
4.11058	327.544
4.11656	320.708
4.12255	325.853
4.12853	325.274
4.13451	322.679
4.1405	315.445
4.14648	311.799
4.15246	300.958
4.15845	308.629
4.16443	299.577
4.17041	285.665
4.1764	293.779
4.18238	299.305
4.18836	295.284
4.19435	300.222
4.20033	300.977
4.20631	305.643
4.2123	314.064
4.21828	324.885
4.22426	325.964
4.23025	330.08
4.23623	329.974
4.24221	339.59
4.2482	321.964
4.25418	318.424
4.26016	318.15
4.26615	320.964
4.27213	332.288
4.27811	331.525
4.2841	330.063
4.29008	324.82
4.29606	324.708
4.30205	321.559
4.30803	317.323
4.31401	322.28
4.32	323.636
4.32598	321.349
4.33196	331.128
4.33795	329.647
4.34393	322.939
4.34991	324.386
4.3559	333.183
4.36188	329.662
4.36786	330.255
4.37385	327.362
4.37983	327.434
4.38581	324.971
4.3918	318.074
4.39778	322.446
4.40376	320.452
4.40975	330.658
4.41573	335.964
4.42171	328.845
4.4277	341.708
4.43368	350.902
4.43966	346.176
4.44565	335.992
4.45163	335.515
4.45761	330.101
4.4636	322.949
4.46958	306.699
4.47556	301.447
4.48155	308.878
4.48753	310.656
4.49351	309.535
4.4995	315.568
4.50548	313.411
4.51146	308.189
4.51745	306.978
4.52343	312.399
4.52941	328.108
4.5354	327.036
4.54138	340.489
4.54736	336.505
4.55335	344.916
4.55933	333.714
4.56531	340.126
4.5713	333.993
4.57728	334.009
4.58326	326.84
4.58925	331.841
4.59523	323.518
4.60121	311.809
4.6072	315.104
4.61318	312.866
4.61916	306.042
4.62515	303.712
4.63113	302.115
4.63711	293.679
4.6431	299.315
4.64908	299.444
4.65506	298.649
4.66105	303.924
4.66703	303.968
4.67301	305.981
4.679	308.935
4.68498	306.724
4.69096	298.439
4.69695	298.88
4.70293	305.012
4.70891	309.059
4.7149	314.492
4.72088	313.177
4.72686	314.39
4.73285	316.469
4.73883	312.651
4.74481	315.503
4.7508	321.636
4.75678	313.568
4.76276	299.995
4.76875	292.465
4.77473	290.555
4.78071	293.443
4.7867	296.391
4.79268	292.501
4.79866	313.57
4.80465	303.484
4.81063	302.625
4.81661	295.605
4.8226	294.968
4.82858	294.159
4.83456	286.692
4.84055	301.998
4.84653	313.575
4.85251	308.559
4.8585	319.733
4.86448	317.138
4.87046	321.588
4.87645	314.174
4.88243	300.619
4.88841	301.44
4.8944	302.919
4.90038	296.249
4.90636	311.409
4.91235	311.015
4.91833	319.098
4.92431	312.512
4.9303	319.42
4.93628	320.837
4.94226	315.366
4.94825	312.541
4.95423	322.265
4.96021	326.78
4.9662	335.726
4.97218	345.056
4.97816	355.15
4.98415	356.742
4.99013	348.236
4.99611	335.598
5.0021	336.436
5.00808	338.021
5.01406	331.091
5.02005	334.823
5.02603	339.809
5.03201	326.571
5.038	334.334
5.04398	340.676
5.04996	344.823
5.05595	352.773
5.06193	333.72
5.06791	329.928
5.0739	330.88
5.07988	325.281
5.08586	323.572
5.09185	323.55
5.09783	328.487
5.10381	326.586
5.1098	328.998
5.11578	318.829
5.12176	320.023
5.12775	327.994
5.13373	337.916
5.13971	330.158
5.1457	332.024
5.15168	336.504
5.15766	340.168
5.16365	343.87
5.16963	325.272
5.17561	331.609
5.1816	337.797
5.18758	324.794
5.19356	325.441
5.19955	343.207
5.20553	344.94
5.21151	362.143
5.2175	366.538
5.22348	354.893
5.22946	371.746
5.23545	341.205
5.24143	351.346
5.24741	340.223
5.2534	349.477
5.25938	344.154
5.26536	346.324
5.27135	355.973
5.27733	339.086
5.28331	342.478
5.2893	346.689
5.29528	344.201
5.30126	345.963
5.30725	343.986
5.31323	345.22
5.31921	340.287
5.3252	334.691
5.33118	329.139
5.33716	334.943
5.34315	327.516
5.34913	331.453
5.35511	334.177
5.3611	333.278
5.36708	313.435
5.37306	317.282
5.37905	309.532
5.38503	312.503
5.39101	305.507
5.397	308.796
5.40298	308.412
5.40896	304.014
5.41495	304.037
5.42093	308.541
5.42691	305.62
5.4329	304.798
5.43888	307.126
5.44486	306.234
5.45085	287.073
5.45683	292.866
5.46281	288.289
5.4688	284.833
5.47478	283.008
5.48076	286.105
5.48675	280.003
5.49273	300.057
5.49871	288.214
5.5047	300.942
5.51068	307.995
5.51666	301.543
5.52265	312.497
5.52863	312.554
5.53461	296.131
5.5406	310.637
5.54658	300.988
5.55256	304.3
5.55855	301.551
5.56453	291.997
5.57051	314.032
5.5765	327.409
5.58248	324.338
5.58846	303.523
5.59445	320.5
5.60043	316.444
5.60641	327.944
5.6124	326.649
5.61838	322.26
5.62436	337.572
5.63035	323.173
5.63633	335.25
5.64231	319.951
5.6483	325.189
5.65428	330.716
5.66026	335.201
5.66625	335.523
5.67223	339.258
5.67821	330.483
5.6842	329.829
5.69018	325.871
5.69616	317.528
5.70215	323.49
5.70813	329.911
5.71411	328.862
5.7201	327.996
5.72608	332.37
5.73206	318.437
5.73805	326.986
5.74403	346.888
5.75001	337.921
5.756	326.725
5.76198	330.809
5.76796	335.323
5.77395	331.303
5.77993	335.758
5.78591	333.742
5.7919	335.434
5.79788	337.94
5.80386	340.811
5.80985	340.842
5.81583	326.045
5.82181	337.593
5.8278	342.925
5.83378	328.199
5.83976	332.099
5.84575	335.368
5.85173	344.882
5.85771	340.734
5.8637	333.156
5.86968	342.051
5.87566	340.305
5.88165	350.403
5.88763	347.288
5.89361	346.95
5.8996	357.367
5.90558	364.037
5.91156	355.916
5.91755	349.966
5.92353	363.112
5.92951	348.42
5.9355	362.56
5.94148	357.324
5.94746	348.367
5.95345	342.23
5.95943	346.219
5.96541	349.89
5.9714	349.663
5.97738	345.458

## Sheet: Fig1f
Purple curve_DeviceA			Red curve_DeviceA			Green curve_DeviceA			Blue curve_DeviceA			Blue curve_Inset_DeviceA
Idc (nA)	V_D(µV)		Idc (nA)	V_D(µV)		Idc (nA)	V_D(µV)		Idc (nA)	V_D(µV)		Idc (nA)	V_D(µV)
-1.49718e-08	-8.2739e-08		1.49649e-08	2.2005e-07		1.99594e-08	3.33422e-07		1.9961e-08	-1.9532e-08		7.48926e-08	7.53297e-06
-1.49715e-08	-8.6769e-08		1.49654e-08	2.15537e-07		1.99077e-08	3.24827e-07		1.99095e-08	-4.8985e-08		7.47917e-08	7.54335e-06
-1.49715e-08	-9.9846e-08		1.4965e-08	2.11424e-07		1.99096e-08	3.43024e-07		1.98607e-08	-9.1198e-08		7.4692e-08	7.54818e-06
-1.49234e-08	-8.6635e-08		1.49144e-08	2.15681e-07		1.9859e-08	3.66608e-07		1.981e-08	-7.4595e-08		7.45904e-08	7.48715e-06
-1.49217e-08	-8.8681e-08		1.49155e-08	2.28758e-07		1.986e-08	3.63153e-07		1.97611e-08	-9.9865e-08		7.44917e-08	7.42837e-06
-1.48731e-08	-8.7108e-08		1.48642e-08	2.29261e-07		1.98088e-08	3.3849e-07		1.97111e-08	-7.5387e-08		7.43894e-08	7.42549e-06
-1.48713e-08	-8.791e-08		1.48662e-08	2.2151e-07		1.98102e-08	3.1282e-07		1.96611e-08	-2.9773e-08		7.42894e-08	7.41353e-06
-1.48234e-08	-8.4487e-08		1.48158e-08	2.12771e-07		1.97593e-08	2.99239e-07		1.96113e-08	3.6537e-08		7.41909e-08	7.30455e-06
-1.4822e-08	-6.961e-08		1.48166e-08	2.12915e-07		1.97606e-08	2.84846e-07		1.95615e-08	3.0605e-08		7.40891e-08	7.26304e-06
-1.47731e-08	-5.534e-08		1.4765e-08	2.06952e-07		1.97096e-08	2.7802e-07		1.95126e-08	-2.3933e-08		7.39927e-08	7.23684e-06
-1.47725e-08	-5.2143e-08		1.47663e-08	2.10982e-07		1.97113e-08	2.80034e-07		1.94617e-08	-2.837e-09		7.38941e-08	7.22038e-06
-1.47235e-08	-5.1269e-08		1.47156e-08	2.2261e-07		1.9661e-08	3.05715e-07		1.9413e-08	8.316e-08		7.37889e-08	7.15269e-06
-1.47231e-08	-8.1443e-08		1.4716e-08	2.35574e-07		1.96618e-08	2.98323e-07		1.93632e-08	6.4912e-08		7.36904e-08	7.1706e-06
-1.46744e-08	-8.5483e-08		1.46658e-08	2.56721e-07		1.96097e-08	2.96617e-07		1.93127e-08	-5.8434e-08		7.35934e-08	7.25808e-06
-1.46735e-08	-1.04544e-07		1.46673e-08	2.82074e-07		1.96107e-08	2.79613e-07		1.92637e-08	-6.4294e-08		7.34938e-08	7.1486e-06
-1.46239e-08	-1.08831e-07		1.46166e-08	2.77663e-07		1.95606e-08	2.78656e-07		1.92135e-08	-9.4436e-08		7.339e-08	7.0187e-06
-1.46238e-08	-6.7852e-08		1.46165e-08	2.74384e-07		1.9561e-08	2.65405e-07		1.91643e-08	-1.16693e-07		7.32921e-08	6.92803e-06
-1.45745e-08	-6.9445e-08		1.45661e-08	2.6582e-07		1.95117e-08	2.67636e-07		1.9116e-08	-1.47432e-07		7.31919e-08	6.94957e-06
-1.45735e-08	-6.2341e-08		1.45674e-08	2.40036e-07		1.95123e-08	2.67502e-07		1.90654e-08	-1.68045e-07		7.30922e-08	7.04052e-06
-1.45243e-08	-6.4038e-08		1.45162e-08	2.30495e-07		1.9461e-08	3.05283e-07		1.90147e-08	-1.78552e-07		7.29946e-08	7.07869e-06
-1.45233e-08	-6.5343e-08		1.45174e-08	2.26589e-07		1.94626e-08	3.1911e-07		1.89665e-08	-1.15399e-07		7.28927e-08	7.1213e-06
-1.4475e-08	-7.5737e-08		1.4466e-08	2.21294e-07		1.94118e-08	3.47742e-07		1.8917e-08	-3.846e-08		7.2794e-08	7.09876e-06
-1.44739e-08	-8.2163e-08		1.44679e-08	2.07045e-07		1.94137e-08	3.71428e-07		1.88667e-08	-3.1788e-08		7.26908e-08	7.1229e-06
-1.44243e-08	-8.0302e-08		1.44172e-08	2.00918e-07		1.93625e-08	3.74564e-07		1.88161e-08	-1.4712e-08		7.25916e-08	7.01148e-06
-1.44233e-08	-8.464e-08		1.44186e-08	2.0722e-07		1.93631e-08	3.92195e-07		1.87681e-08	-3.5952e-08		7.24946e-08	6.89035e-06
-1.43757e-08	-8.5391e-08		1.43672e-08	2.13039e-07		1.9313e-08	3.85297e-07		1.87177e-08	-3.3228e-08		7.23907e-08	6.82099e-06
-1.43745e-08	-8.7817e-08		1.43685e-08	2.1748e-07		1.93126e-08	3.79457e-07		1.8669e-08	5.0198e-08		7.22931e-08	6.8291e-06
-1.43259e-08	-8.6697e-08		1.43186e-08	2.21922e-07		1.92631e-08	3.45984e-07		1.86187e-08	-5.759e-09		7.21938e-08	6.79716e-06
-1.43244e-08	-9.2351e-08		1.43189e-08	2.20565e-07		1.92631e-08	3.19974e-07		1.85686e-08	-1.00134e-07		7.20957e-08	6.75862e-06
-1.42751e-08	-8.8506e-08		1.42676e-08	2.19814e-07		1.92129e-08	3.08049e-07		1.85195e-08	-1.16429e-07		7.19924e-08	6.74529e-06
-1.42749e-08	-8.8629e-08		1.4269e-08	2.17727e-07		1.92144e-08	3.00369e-07		1.84695e-08	-9.6197e-08		7.18933e-08	6.66539e-06
-1.42261e-08	-9.3842e-08		1.42179e-08	2.28491e-07		1.9164e-08	3.0003e-07		1.84203e-08	-1.3829e-08		7.17922e-08	6.62398e-06
-1.42256e-08	-8.1649e-08		1.42187e-08	2.36551e-07		1.91648e-08	3.00955e-07		1.83697e-08	1.0691e-08		7.16948e-08	6.71016e-06
-1.4176e-08	-7.1162e-08		1.41684e-08	2.23392e-07		1.91141e-08	3.04276e-07		1.83208e-08	-1.0436e-08		7.15959e-08	6.84493e-06
-1.41753e-08	-6.0491e-08		1.41692e-08	2.2698e-07		1.91151e-08	3.08152e-07		1.8271e-08	-1.2089e-07		7.14932e-08	6.78714e-06
-1.41269e-08	-4.7589e-08		1.41183e-08	2.40088e-07		1.90646e-08	3.13601e-07		1.82215e-08	-1.76179e-07		7.13927e-08	6.64311e-06
-1.41253e-08	-4.1174e-08		1.41196e-08	2.17583e-07		1.90647e-08	3.05489e-07		1.81724e-08	-1.69136e-07		7.12938e-08	6.54444e-06
-1.40776e-08	-3.9107e-08		1.40681e-08	2.12453e-07		1.90144e-08	2.91344e-07		1.81214e-08	-1.24045e-07		7.11944e-08	6.44743e-06
-1.40766e-08	-4.0598e-08		1.407e-08	2.05894e-07		1.9016e-08	2.90706e-07		1.80724e-08	-1.31344e-07		7.10964e-08	6.51921e-06
-1.4028e-08	-4.1441e-08		1.40193e-08	1.97793e-07		1.89659e-08	3.04996e-07		1.80228e-08	-1.34532e-07		7.09942e-08	6.51837e-06
-1.40269e-08	-4.6499e-08		1.40197e-08	1.86844e-07		1.89653e-08	3.08574e-07		1.79732e-08	-1.07031e-07		7.08941e-08	6.39582e-06
-1.39779e-08	-5.3038e-08		1.39694e-08	1.90966e-07		1.89152e-08	3.00997e-07		1.79241e-08	-6.7369e-08		7.07966e-08	6.28954e-06
-1.39778e-08	-6.3267e-08		1.39706e-08	2.1599e-07		1.89172e-08	3.00175e-07		1.78744e-08	-5.4282e-08		7.06974e-08	6.25955e-06
-1.39277e-08	-7.0834e-08		1.39196e-08	2.30126e-07		1.8865e-08	3.06929e-07		1.78243e-08	-2.4889e-08		7.05919e-08	6.23903e-06
-1.3927e-08	-7.3835e-08		1.39208e-08	2.51006e-07		1.88664e-08	3.216e-07		1.77755e-08	-4.5286e-08		7.04966e-08	6.33627e-06
-1.38793e-08	-1.02344e-07		1.38692e-08	2.41794e-07		1.88154e-08	3.39344e-07		1.77248e-08	-9.7645e-08		7.0394e-08	6.34902e-06
-1.38779e-08	-9.4572e-08		1.38706e-08	2.2664e-07		1.88171e-08	3.39581e-07		1.76755e-08	-1.90118e-07		7.02956e-08	6.24817e-06
-1.38293e-08	-1.06898e-07		1.38201e-08	2.05133e-07		1.87661e-08	3.44207e-07		1.76267e-08	-1.56378e-07		7.01995e-08	6.14306e-06
-1.38275e-08	-9.9414e-08		1.38208e-08	1.98512e-07		1.87674e-08	3.52853e-07		1.75762e-08	-1.33771e-07		7.00961e-08	6.09666e-06
-1.37799e-08	-9.6371e-08		1.3771e-08	1.85178e-07		1.87168e-08	3.49542e-07		1.75267e-08	-1.0918e-07		6.99965e-08	6.1235e-06
-1.37781e-08	-1.03722e-07		1.37714e-08	1.86607e-07		1.87175e-08	3.37617e-07		1.74767e-08	-1.32547e-07		6.98955e-08	6.17457e-06
-1.37294e-08	-1.02272e-07		1.37207e-08	1.91491e-07		1.86678e-08	3.3703e-07		1.74277e-08	-1.33287e-07		6.97989e-08	6.22395e-06
-1.37286e-08	-1.08132e-07		1.37219e-08	1.84232e-07		1.86688e-08	3.43641e-07		1.73771e-08	-1.20415e-07		6.96942e-08	6.23416e-06
-1.36796e-08	-9.4017e-08		1.36719e-08	1.63568e-07		1.86166e-08	3.53808e-07		1.7328e-08	-1.46837e-07		6.95944e-08	6.14504e-06
-1.36782e-08	-8.8537e-08		1.36727e-08	1.54572e-07		1.86192e-08	3.47362e-07		1.72781e-08	-1.52861e-07		6.94977e-08	6.03349e-06
-1.36301e-08	-9.3482e-08		1.36213e-08	1.45073e-07		1.85674e-08	3.45141e-07		1.7229e-08	-2.39557e-07		6.93982e-08	6.06171e-06
-1.36294e-08	-1.03547e-07		1.36224e-08	1.48178e-07		1.85696e-08	3.09889e-07		1.718e-08	-2.77369e-07		6.93002e-08	5.99068e-06
-1.35804e-08	-1.10312e-07		1.35717e-08	1.52753e-07		1.85188e-08	3.05468e-07		1.71292e-08	-2.19891e-07		6.91964e-08	5.85844e-06
-1.35794e-08	-1.15401e-07		1.35723e-08	1.61409e-07		1.85187e-08	2.98488e-07		1.70791e-08	-2.32885e-07		6.9097e-08	5.85599e-06
-1.35306e-08	-8.3787e-08		1.35223e-08	1.57893e-07		1.84691e-08	3.01819e-07		1.70307e-08	-2.18811e-07		6.89966e-08	5.76013e-06
-1.35294e-08	-6.2455e-08		1.35237e-08	1.57029e-07		1.84689e-08	2.90993e-07		1.698e-08	-2.18112e-07		6.88999e-08	5.69162e-06
-1.34814e-08	-4.033e-08		1.34726e-08	1.4533e-07		1.84198e-08	2.76518e-07		1.69308e-08	-2.39599e-07		6.8799e-08	5.64437e-06
-1.34803e-08	-2.7994e-08		1.34742e-08	1.48363e-07		1.84212e-08	2.68808e-07		1.68811e-08	-1.99937e-07		6.86988e-08	5.6878e-06
-1.34317e-08	-5.2338e-08		1.3423e-08	1.49987e-07		1.83703e-08	2.71882e-07		1.6831e-08	-9.3379e-08		6.86007e-08	5.72119e-06
-1.34312e-08	-6.4912e-08		1.34237e-08	1.51765e-07		1.83708e-08	2.7072e-07		1.6781e-08	-7.5285e-08		6.84987e-08	5.70019e-06
-1.33817e-08	-8.5021e-08		1.33736e-08	1.56053e-07		1.83198e-08	3.04543e-07		1.67309e-08	-4.9943e-08		6.84029e-08	5.62457e-06
-1.33805e-08	-8.6244e-08		1.33742e-08	1.47478e-07		1.83215e-08	3.3665e-07		1.66811e-08	-8.794e-08		6.8298e-08	5.64182e-06
-1.33322e-08	-8.1844e-08		1.33237e-08	1.29837e-07		1.82715e-08	3.49295e-07		1.66322e-08	-1.14495e-07		6.8198e-08	5.6782e-06
-1.33314e-08	-7.9994e-08		1.33246e-08	1.27328e-07		1.82715e-08	3.34265e-07		1.65817e-08	-1.15307e-07		6.80989e-08	5.63028e-06
-1.32826e-08	-9.9712e-08		1.3274e-08	1.23771e-07		1.82208e-08	3.11319e-07		1.6533e-08	-5.681e-08		6.8002e-08	5.79433e-06
-1.3282e-08	-1.07104e-07		1.32747e-08	1.23411e-07		1.82219e-08	3.22884e-07		1.64815e-08	-2.9803e-08		6.7901e-08	5.97225e-06
-1.32327e-08	-1.09921e-07		1.32239e-08	1.35779e-07		1.81712e-08	3.36013e-07		1.64326e-08	7.166e-09		6.77996e-08	5.88752e-06
-1.32318e-08	-1.11926e-07		1.32248e-08	1.44846e-07		1.8173e-08	3.44895e-07		1.63838e-08	2.7008e-08		6.76991e-08	5.88133e-06
-1.31836e-08	-8.6193e-08		1.31746e-08	1.32725e-07		1.81207e-08	3.22134e-07		1.63338e-08	6.478e-09		6.75995e-08	5.86137e-06
-1.31826e-08	-7.2057e-08		1.31759e-08	1.37629e-07		1.81222e-08	3.16181e-07		1.62838e-08	-5.8074e-08		6.74993e-08	5.80714e-06
-1.31337e-08	-5.5906e-08		1.31255e-08	1.41916e-07		1.80715e-08	2.98046e-07		1.62329e-08	-1.54013e-07		6.74007e-08	5.80869e-06
-1.3132e-08	-5.4024e-08		1.31259e-08	1.30957e-07		1.80716e-08	3.19738e-07		1.6184e-08	-2.26963e-07		6.73023e-08	5.67289e-06
-1.30844e-08	-6.6629e-08		1.30759e-08	1.35512e-07		1.80225e-08	3.13364e-07		1.61343e-08	-1.78645e-07		6.72019e-08	5.70262e-06
-1.30829e-08	-7.8852e-08		1.30765e-08	1.52629e-07		1.80229e-08	3.16726e-07		1.60838e-08	-1.14432e-07		6.71015e-08	5.71094e-06
-1.30346e-08	-8.6974e-08		1.30259e-08	1.51796e-07		1.79719e-08	3.22812e-07		1.60346e-08	-1.14217e-07		6.70031e-08	5.59426e-06
-1.30338e-08	-8.7663e-08		1.30268e-08	1.58643e-07		1.79735e-08	3.21403e-07		1.59848e-08	-1.59523e-07		6.68998e-08	5.56118e-06
-1.29849e-08	-8.5843e-08		1.2976e-08	1.66416e-07		1.79226e-08	3.12069e-07		1.59358e-08	-1.40556e-07		6.68006e-08	5.54644e-06
-1.29841e-08	-5.9874e-08		1.29768e-08	1.61923e-07		1.79226e-08	3.06435e-07		1.58844e-08	-9.2886e-08		6.67014e-08	5.52377e-06
-1.29348e-08	-6.7143e-08		1.29258e-08	1.54757e-07		1.7872e-08	3.01644e-07		1.58352e-08	-9.9651e-08		6.66012e-08	5.49261e-06
-1.2934e-08	-8.0981e-08		1.29275e-08	1.50943e-07		1.7874e-08	2.98077e-07		1.57844e-08	-8.7139e-08		6.6503e-08	5.52242e-06
-1.28854e-08	-9.9815e-08		1.28767e-08	1.37363e-07		1.78227e-08	2.73825e-07		1.57351e-08	-1.50837e-07		6.64008e-08	5.48931e-06
-1.28847e-08	-9.7687e-08		1.28784e-08	1.4898e-07		1.78236e-08	2.78123e-07		1.56858e-08	-1.97357e-07		6.6301e-08	5.42645e-06
-1.28358e-08	-1.08687e-07		1.28272e-08	1.60844e-07		1.77726e-08	2.77475e-07		1.56353e-08	-2.04862e-07		6.62041e-08	5.44116e-06
-1.28352e-08	-7.3568e-08		1.28284e-08	1.54418e-07		1.77743e-08	2.82132e-07		1.55856e-08	-1.34388e-07		6.6103e-08	5.42557e-06
-1.27855e-08	-5.6543e-08		1.27773e-08	1.57431e-07		1.77228e-08	2.63452e-07		1.55359e-08	-1.48637e-07		6.60042e-08	5.39821e-06
-1.27852e-08	-3.6598e-08		1.27779e-08	1.70816e-07		1.77244e-08	2.28858e-07		1.54853e-08	-1.65507e-07		6.59038e-08	5.45209e-06
-1.27365e-08	-1.4299e-08		1.27273e-08	1.73685e-07		1.76733e-08	2.24777e-07		1.54366e-08	-1.78255e-07		6.58043e-08	5.45667e-06
-1.27352e-08	-3.7e-09		1.27283e-08	1.73202e-07		1.76751e-08	2.33341e-07		1.5387e-08	-1.31211e-07		6.57051e-08	5.44238e-06
-1.26871e-08	-1.4094e-08		1.26776e-08	1.78733e-07		1.76241e-08	2.56781e-07		1.53369e-08	-1.08882e-07		6.56031e-08	5.38705e-06
-1.26862e-08	-3.226e-08		1.26793e-08	1.78753e-07		1.76249e-08	2.73682e-07		1.52871e-08	-1.11144e-07		6.5502e-08	5.38301e-06
-1.26372e-08	-5.5083e-08		1.26286e-08	1.66818e-07		1.75737e-08	2.76406e-07		1.52367e-08	-1.31633e-07		6.54032e-08	5.3011e-06
-1.26366e-08	-6.5652e-08		1.26292e-08	1.58326e-07		1.75757e-08	2.67678e-07		1.51873e-08	-1.87682e-07		6.53044e-08	5.18007e-06
-1.25879e-08	-4.067e-08		1.25789e-08	1.65471e-07		1.75243e-08	2.67318e-07		1.51377e-08	-2.05735e-07		6.52038e-08	5.212e-06
-1.25861e-08	-3.4275e-08		1.25804e-08	1.65975e-07		1.75254e-08	2.78832e-07		1.50883e-08	-1.86572e-07		6.51022e-08	5.11971e-06
-1.25375e-08	-3.3185e-08		1.25295e-08	1.73891e-07		1.74749e-08	2.75357e-07		1.50376e-08	-1.07391e-07		6.50031e-08	4.94851e-06
-1.25365e-08	-2.5156e-08		1.25308e-08	1.85344e-07		1.7476e-08	2.65539e-07		1.49873e-08	-4.4844e-08		6.4903e-08	4.99604e-06
-1.24884e-08	-3.3072e-08		1.24804e-08	2.04363e-07		1.74256e-08	2.53182e-07		1.49382e-08	-8.3222e-08		6.4803e-08	5.04664e-06
-1.24876e-08	-3.8614e-08		1.24807e-08	2.13955e-07		1.74261e-08	2.7105e-07		1.4889e-08	-1.50949e-07		6.47036e-08	5.0501e-06
-1.24389e-08	-3.4666e-08		1.24306e-08	2.21604e-07		1.73754e-08	2.82759e-07		1.48383e-08	-1.4147e-07		6.46062e-08	5.02057e-06
-1.24378e-08	-3.0831e-08		1.24315e-08	2.10315e-07		1.73767e-08	2.78544e-07		1.47889e-08	-1.60366e-07		6.45059e-08	4.97612e-06
-1.23885e-08	-2.6688e-08		1.23806e-08	2.07786e-07		1.73255e-08	2.84877e-07		1.4738e-08	-1.7371e-07		6.44048e-08	4.96952e-06
-1.23876e-08	-1.9296e-08		1.23821e-08	1.87955e-07		1.73261e-08	2.95774e-07		1.46893e-08	-2.00697e-07		6.43067e-08	4.9438e-06
-1.23393e-08	-1.8885e-08		1.23307e-08	1.7203e-07		1.72748e-08	3.1908e-07		1.46398e-08	-1.92699e-07		6.42083e-08	4.87504e-06
-1.23381e-08	-2.3779e-08		1.23317e-08	1.57564e-07		1.72765e-08	3.18412e-07		1.45891e-08	-2.10721e-07		6.41042e-08	4.8562e-06
-1.22897e-08	-2.7438e-08		1.2281e-08	1.54429e-07		1.72261e-08	3.18998e-07		1.45388e-08	-1.82151e-07		6.40055e-08	4.95511e-06
-1.22885e-08	-3.9693e-08		1.22825e-08	1.44621e-07		1.72266e-08	3.05674e-07		1.44902e-08	-2.29936e-07		6.39073e-08	5.06748e-06
-1.22398e-08	-3.1664e-08		1.22309e-08	1.4567e-07		1.71771e-08	2.93594e-07		1.44399e-08	-3.04994e-07		6.38073e-08	5.05207e-06
-1.22382e-08	-2.1805e-08		1.22316e-08	1.51314e-07		1.71784e-08	2.83036e-07		1.439e-08	-2.62762e-07		6.37073e-08	4.9946e-06
-1.21893e-08	-3.187e-08		1.2181e-08	1.52722e-07		1.71263e-08	2.72437e-07		1.43399e-08	-2.16089e-07		6.36058e-08	4.98314e-06
-1.21892e-08	-2.968e-08		1.21824e-08	1.56146e-07		1.71277e-08	2.68706e-07		1.42895e-08	-2.21794e-07		6.35071e-08	4.91873e-06
-1.21391e-08	-3.0913e-08		1.21317e-08	1.70055e-07		1.70766e-08	2.78935e-07		1.42406e-08	-1.91713e-07		6.34079e-08	4.94823e-06
-1.20908e-08	-4.8545e-08		1.21332e-08	1.8559e-07		1.7078e-08	2.9452e-07		1.41907e-08	-2.72652e-07		6.33084e-08	4.87486e-06
-1.20897e-08	-5.3994e-08		1.2082e-08	1.86135e-07		1.70263e-08	3.02395e-07		1.41397e-08	-3.17794e-07		6.32075e-08	4.79801e-06
-1.20412e-08	-4.7188e-08		1.2083e-08	1.92581e-07		1.70286e-08	2.96051e-07		1.40903e-08	-3.02497e-07		6.31067e-08	4.81892e-06
-1.20389e-08	-5.6739e-08		1.20324e-08	1.87687e-07		1.69771e-08	2.89451e-07		1.40399e-08	-2.75963e-07		6.30071e-08	4.91247e-06
-1.19905e-08	-5.7212e-08		1.2033e-08	1.75782e-07		1.69787e-08	2.74123e-07		1.39902e-08	-1.85915e-07		6.29069e-08	4.67681e-06
-1.19897e-08	-5.3038e-08		1.19821e-08	1.62519e-07		1.6929e-08	2.75213e-07		1.39406e-08	-1.3152e-07		6.28126e-08	4.56534e-06
-1.1941e-08	-5.3604e-08		1.19833e-08	1.67567e-07		1.69272e-08	2.54107e-07		1.38905e-08	-1.11761e-07		6.27069e-08	4.58881e-06
-1.19404e-08	-4.3724e-08		1.19325e-08	1.5923e-07		1.68772e-08	2.44495e-07		1.38415e-08	-1.10671e-07		6.26105e-08	4.60958e-06
-1.18914e-08	-4.0928e-08		1.19339e-08	1.78753e-07		1.68789e-08	2.47507e-07		1.37909e-08	-2.51185e-07		6.2511e-08	4.61973e-06
-1.18898e-08	-3.772e-08		1.18833e-08	1.86617e-07		1.68278e-08	2.55536e-07		1.37413e-08	-2.99021e-07		6.24101e-08	4.59459e-06
-1.18422e-08	-4.6602e-08		1.18845e-08	1.97762e-07		1.6828e-08	2.76889e-07		1.36911e-08	-3.13095e-07		6.23112e-08	4.48753e-06
-1.18409e-08	-5.5495e-08		1.18336e-08	1.90853e-07		1.67787e-08	2.73157e-07		1.36415e-08	-3.19366e-07		6.22083e-08	4.56256e-06
-1.17923e-08	-5.7952e-08		1.18355e-08	1.88211e-07		1.67793e-08	2.72622e-07		1.35911e-08	-3.54423e-07		6.21104e-08	4.61011e-06
-1.17912e-08	-5.7952e-08		1.17834e-08	1.83153e-07		1.67286e-08	2.71049e-07		1.35411e-08	-2.83189e-07		6.20102e-08	4.61353e-06
-1.17417e-08	-5.6143e-08		1.17845e-08	1.72718e-07		1.67297e-08	2.71831e-07		1.34908e-08	-1.32795e-07		6.19122e-08	4.641e-06
-1.17406e-08	-6.8079e-08		1.17335e-08	1.74517e-07		1.66784e-08	2.59042e-07		1.34419e-08	-1.01994e-07		6.18112e-08	4.56601e-06
-1.16922e-08	-4.7044e-08		1.17344e-08	1.68709e-07		1.66794e-08	2.55156e-07		1.33922e-08	-1.9749e-07		6.17108e-08	4.53092e-06
-1.16919e-08	-5.0509e-08		1.16837e-08	1.66159e-07		1.66283e-08	2.4615e-07		1.33412e-08	-2.73309e-07		6.161e-08	4.59184e-06
-1.16423e-08	-3.0564e-08		1.16853e-08	1.71042e-07		1.66278e-08	2.50355e-07		1.32922e-08	-2.54115e-07		6.15108e-08	4.60451e-06
-1.1642e-08	-3.9498e-08		1.1634e-08	1.84336e-07		1.65784e-08	2.59196e-07		1.32417e-08	-2.78202e-07		6.1412e-08	4.57327e-06
-1.15931e-08	-2.8128e-08		1.16354e-08	1.91758e-07		1.65797e-08	2.63802e-07		1.31926e-08	-3.23426e-07		6.13095e-08	4.5232e-06
-1.15915e-08	-1.4649e-08		1.15848e-08	2.17697e-07		1.65289e-08	2.52411e-07		1.31427e-08	-4.13258e-07		6.12111e-08	4.41118e-06
-1.15433e-08	-1.175e-08		1.15855e-08	2.17861e-07		1.65296e-08	2.26813e-07		1.30933e-08	-3.20126e-07		6.11117e-08	4.36313e-06
-1.15425e-08	1.2985e-08		1.15355e-08	1.97032e-07		1.64785e-08	2.41802e-07		1.30422e-08	-3.5839e-07		6.10108e-08	4.30936e-06
-1.14925e-08	1.39e-08		1.15362e-08	1.98358e-07		1.64794e-08	2.49852e-07		1.29938e-08	-3.16816e-07		6.09129e-08	4.30499e-06
-1.14917e-08	2.4664e-08		1.1486e-08	1.78496e-07		1.64291e-08	2.53378e-07		1.29429e-08	-2.24836e-07		6.08107e-08	4.35755e-06
-1.14434e-08	3.66e-08		1.14865e-08	1.52239e-07		1.64301e-08	2.62847e-07		1.28928e-08	-2.22338e-07		6.07127e-08	4.41574e-06
-1.14424e-08	2.6248e-08		1.14364e-08	1.53514e-07		1.63792e-08	2.44701e-07		1.28428e-08	-2.97735e-07		6.06131e-08	4.39792e-06
-1.13937e-08	3.658e-08		1.14363e-08	1.45588e-07		1.63806e-08	2.55619e-07		1.27927e-08	-3.65351e-07		6.05155e-08	4.34749e-06
-1.13926e-08	1.5854e-08		1.13859e-08	1.35636e-07		1.63293e-08	2.43036e-07		1.27433e-08	-3.15295e-07		6.04136e-08	4.34282e-06
-1.13439e-08	1.021e-08		1.1387e-08	1.46102e-07		1.63307e-08	2.46171e-07		1.2693e-08	-2.75591e-07		6.03117e-08	4.28584e-06
-1.13432e-08	1.462e-08		1.13355e-08	1.36942e-07		1.62799e-08	2.52196e-07		1.26432e-08	-3.09476e-07		6.02134e-08	4.27574e-06
-1.12942e-08	-1.0095e-08		1.13374e-08	1.37199e-07		1.62808e-08	2.60297e-07		1.25935e-08	-3.92347e-07		6.01157e-08	4.29379e-06
-1.12926e-08	1.0323e-08		1.12868e-08	1.41866e-07		1.623e-08	2.43457e-07		1.2544e-08	-4.45539e-07		6.00172e-08	4.26153e-06
-1.12447e-08	5.2278e-08		1.12872e-08	1.32295e-07		1.62311e-08	2.22557e-07		1.24935e-08	-4.12364e-07		5.99142e-08	4.30235e-06
-1.1243e-08	5.0592e-08		1.12369e-08	1.28913e-07		1.61802e-08	1.84385e-07		1.24442e-08	-3.78243e-07		5.98149e-08	4.33583e-06
-1.11948e-08	6.5109e-08		1.12373e-08	1.29385e-07		1.61818e-08	1.77281e-07		1.23938e-08	-4.1623e-07		5.97159e-08	4.27972e-06
-1.1194e-08	7.8155e-08		1.11876e-08	1.15568e-07		1.61302e-08	1.67412e-07		1.23442e-08	-3.32587e-07		5.96161e-08	4.16787e-06
-1.11445e-08	6.2086e-08		1.11882e-08	1.06161e-07		1.61303e-08	1.64728e-07		1.22936e-08	-3.00038e-07		5.95183e-08	4.17279e-06
-1.11439e-08	5.8262e-08		1.11372e-08	1.17418e-07		1.60797e-08	1.81393e-07		1.22433e-08	-3.04685e-07		5.94149e-08	4.15489e-06
-1.10949e-08	7.2901e-08		1.11378e-08	1.23957e-07		1.60812e-08	2.00618e-07		1.21938e-08	-3.11028e-07		5.93169e-08	4.16017e-06
-1.10939e-08	6.188e-08		1.10867e-08	1.37096e-07		1.60305e-08	2.22012e-07		1.21438e-08	-3.07811e-07		5.9219e-08	4.15171e-06
-1.10447e-08	6.1736e-08		1.10879e-08	1.32233e-07		1.60315e-08	2.3808e-07		1.2094e-08	-2.80958e-07		5.912e-08	4.11498e-06
-1.10439e-08	5.9845e-08		1.10374e-08	1.49196e-07		1.59806e-08	2.64265e-07		1.20445e-08	-2.81215e-07		5.90213e-08	4.11896e-06
-1.09955e-08	6.3669e-08		1.10383e-08	1.48126e-07		1.59816e-08	2.63227e-07		1.19945e-08	-3.74953e-07		5.892e-08	4.13032e-06
-1.09938e-08	6.3947e-08		1.09879e-08	1.60967e-07		1.59302e-08	2.48114e-07		1.19449e-08	-4.03111e-07		5.88179e-08	4.19982e-06
-1.09453e-08	6.2158e-08		1.09888e-08	1.53781e-07		1.5932e-08	2.22547e-07		1.18945e-08	-3.46589e-07		5.87202e-08	4.18513e-06
-1.09442e-08	5.1466e-08		1.09375e-08	1.44569e-07		1.58808e-08	1.981e-07		1.18454e-08	-3.10001e-07		5.86194e-08	4.03227e-06
-1.0895e-08	4.4094e-08		1.09389e-08	1.39717e-07		1.58821e-08	2.21015e-07		1.17948e-08	-3.59358e-07		5.85209e-08	3.9257e-06
-1.08947e-08	2.4283e-08		1.08882e-08	1.32448e-07		1.58305e-08	2.33938e-07		1.17448e-08	-3.88483e-07		5.84198e-08	3.86211e-06
-1.08457e-08	9.26e-10		1.08891e-08	1.17932e-07		1.58313e-08	2.59855e-07		1.16945e-08	-3.81903e-07		5.83211e-08	3.88331e-06
-1.08452e-08	-2.46e-10		1.08386e-08	1.32613e-07		1.57807e-08	2.52772e-07		1.16456e-08	-3.86179e-07		5.82216e-08	3.90576e-06
-1.07956e-08	-3.001e-09		1.08391e-08	1.26938e-07		1.57817e-08	2.50654e-07		1.15958e-08	-3.71632e-07		5.81221e-08	3.9699e-06
-1.07956e-08	-1.1401e-08		1.07885e-08	1.21972e-07		1.5731e-08	2.51589e-07		1.15463e-08	-4.14471e-07		5.80226e-08	3.99195e-06
-1.0746e-08	-1.1442e-08		1.07892e-08	1.28911e-07		1.57327e-08	2.4758e-07		1.14959e-08	-4.32205e-07		5.79242e-08	4.02439e-06
-1.07453e-08	-7.7e-09		1.0739e-08	1.36283e-07		1.56817e-08	2.58816e-07		1.14454e-08	-3.67726e-07		5.78262e-08	3.89919e-06
-1.06963e-08	-2.128e-08		1.07409e-08	1.36694e-07		1.56826e-08	2.5532e-07		1.13955e-08	-3.22111e-07		5.77265e-08	3.84454e-06
-1.06957e-08	-1.5626e-08		1.06885e-08	1.45494e-07		1.5633e-08	2.5715e-07		1.13457e-08	-3.51421e-07		5.76289e-08	3.80994e-06
-1.06469e-08	-1.2737e-08		1.06892e-08	1.55076e-07		1.55822e-08	2.53541e-07		1.12958e-08	-3.50454e-07		5.75268e-08	3.80324e-06
-1.06453e-08	-1.2645e-08		1.06397e-08	1.512e-07		1.55833e-08	2.4836e-07		1.1245e-08	-3.14431e-07		5.74282e-08	3.67215e-06
-1.05967e-08	-1.963e-09		1.06402e-08	1.41145e-07		1.55319e-08	2.41451e-07		1.11957e-08	-2.68961e-07		5.73289e-08	3.63886e-06
-1.05957e-08	-1.5102e-08		1.05899e-08	1.46882e-07		1.55328e-08	2.26699e-07		1.11461e-08	-2.7259e-07		5.72307e-08	3.59405e-06
-1.05473e-08	-1.982e-08		1.05908e-08	1.45751e-07		1.54818e-08	2.22679e-07		1.10953e-08	-2.92349e-07		5.713e-08	3.60133e-06
-1.05453e-08	-1.2758e-08		1.05396e-08	1.45556e-07		1.5483e-08	2.09674e-07		1.1046e-08	-3.2681e-07		5.70327e-08	3.62137e-06
-1.0497e-08	-1.9635e-08		1.05415e-08	1.45165e-07		1.54328e-08	2.21096e-07		1.09963e-08	-3.11522e-07		5.69326e-08	3.56995e-06
-1.04955e-08	-2.3511e-08		1.04908e-08	1.46111e-07		1.54328e-08	2.19246e-07		1.09456e-08	-2.88072e-07		5.68336e-08	3.62821e-06
-1.0447e-08	-2.3717e-08		1.04918e-08	1.39233e-07		1.53826e-08	2.36188e-07		1.08963e-08	-2.94579e-07		5.6734e-08	3.58531e-06
-1.04462e-08	-3.338e-08		1.04407e-08	1.37702e-07		1.53831e-08	2.26987e-07		1.08465e-08	-2.91649e-07		5.6632e-08	3.60014e-06
-1.03977e-08	-4.1893e-08		1.04405e-08	1.35419e-07		1.53323e-08	2.31829e-07		1.07964e-08	-2.68405e-07		5.6534e-08	3.60391e-06
-1.03963e-08	-3.7051e-08		1.03899e-08	1.31081e-07		1.53335e-08	2.1759e-07		1.07468e-08	-3.22707e-07		5.64343e-08	3.60205e-06
-1.03481e-08	-4.0011e-08		1.03917e-08	1.23658e-07		1.52824e-08	2.14465e-07		1.06955e-08	-2.92276e-07		5.63359e-08	3.56897e-06
-1.03469e-08	-4.8339e-08		1.03405e-08	1.29055e-07		1.5283e-08	1.94356e-07		1.06468e-08	-3.08005e-07		5.62379e-08	3.54635e-06
-1.02982e-08	-5.8383e-08		1.03421e-08	1.21602e-07		1.52335e-08	1.88034e-07		1.05967e-08	-4.27927e-07		5.61373e-08	3.55774e-06
-1.02972e-08	-6.046e-08		1.02911e-08	1.26228e-07		1.52336e-08	1.85176e-07		1.0547e-08	-3.91061e-07		5.6037e-08	3.47513e-06
-1.02478e-08	-9.2474e-08		1.02923e-08	1.2189e-07		1.51826e-08	1.94531e-07		1.0497e-08	-3.56662e-07		5.5937e-08	3.40106e-06
-1.02466e-08	-7.4226e-08		1.02415e-08	1.35913e-07		1.51836e-08	1.91971e-07		1.04476e-08	-3.14872e-07		5.58404e-08	3.41971e-06
-1.0199e-08	-5.2698e-08		1.02422e-08	1.3434e-07		1.51332e-08	1.87962e-07		1.03973e-08	-3.36677e-07		5.57376e-08	3.35771e-06
-1.01974e-08	-5.2215e-08		1.01912e-08	1.30556e-07		1.51348e-08	1.94562e-07		1.03474e-08	-4.09361e-07		5.56392e-08	3.29742e-06
-1.01482e-08	-3.3144e-08		1.01923e-08	1.32972e-07		1.50837e-08	2.12799e-07		1.02971e-08	-4.08322e-07		5.55403e-08	3.27475e-06
-1.01472e-08	-1.3816e-08		1.0141e-08	1.40323e-07		1.50845e-08	2.22124e-07		1.02488e-08	-3.95338e-07		5.54424e-08	3.25268e-06
-1.00984e-08	-3.4717e-08		1.01422e-08	1.26557e-07		1.50337e-08	2.24632e-07		1.01981e-08	-3.63705e-07		5.5342e-08	3.30455e-06
-1.00976e-08	-3.2002e-08		1.00921e-08	1.19412e-07		1.50346e-08	2.03454e-07		1.01483e-08	-3.64137e-07		5.52401e-08	3.27695e-06
-1.00487e-08	-3.3781e-08		1.00922e-08	1.15341e-07		1.49831e-08	2.05501e-07		1.00974e-08	-4.08272e-07		5.51413e-08	3.2266e-06
-1.00478e-08	-3.3205e-08		1.00418e-08	1.05132e-07		1.49847e-08	2.36188e-07		1.00471e-08	-4.24135e-07		5.50424e-08	3.24219e-06
-1.00108e-08	-3.5827e-08		1.0042e-08	1.06109e-07		1.49331e-08	2.5713e-07		1.00115e-08	-4.32369e-07		5.49438e-08	3.33843e-06
-1.001e-08	-4.6817e-08		1.0006e-08	1.05101e-07		1.49344e-08	2.70001e-07		9.96094e-09	-4.66871e-07		5.4847e-08	3.37177e-06
-9.96131e-09	-6.2824e-08		1.00058e-08	1.14395e-07		1.48847e-08	2.56215e-07		9.9114e-09	-5.1044e-07		5.47447e-08	3.28293e-06
-9.9603e-09	-7.7844e-08		9.95575e-09	1.2959e-07		1.4885e-08	2.6189e-07		9.8607e-09	-4.40944e-07		5.46453e-08	3.23259e-06
-9.91093e-09	-8.6367e-08		9.95565e-09	1.28552e-07		1.48336e-08	2.57942e-07		9.81015e-09	-3.88338e-07		5.45456e-08	3.21517e-06
-9.9096e-09	-7.6672e-08		9.90592e-09	1.32417e-07		1.48355e-08	2.47199e-07		9.76211e-09	-4.40214e-07		5.44468e-08	3.18341e-06
-9.86131e-09	-7.6601e-08		9.90597e-09	1.28911e-07		1.47833e-08	2.24181e-07		9.7116e-09	-4.52531e-07		5.43449e-08	3.21393e-06
-9.85965e-09	-6.5384e-08		9.85435e-09	1.26002e-07		1.47849e-08	2.28263e-07		9.66159e-09	-4.38538e-07		5.42458e-08	3.2405e-06
-9.81035e-09	-6.6135e-08		9.85665e-09	1.1531e-07		1.4734e-08	2.32426e-07		9.61103e-09	-3.90158e-07		5.41464e-08	3.26073e-06
-9.80929e-09	-8.4548e-08		9.80489e-09	1.16842e-07		1.47349e-08	2.161e-07		9.56122e-09	-3.88492e-07		5.40477e-08	3.22428e-06
-9.76088e-09	-8.4363e-08		9.80691e-09	1.16903e-07		1.46836e-08	1.9813e-07		9.51146e-09	-3.99092e-07		5.39484e-08	3.13809e-06
-9.7598e-09	-7.5429e-08		9.7563e-09	1.24131e-07		1.46847e-08	1.98428e-07		9.46169e-09	-4.26294e-07		5.38465e-08	3.08306e-06
-9.71183e-09	-7.4904e-08		9.75712e-09	1.19854e-07		1.46336e-08	2.0948e-07		9.41055e-09	-4.14122e-07		5.3747e-08	3.08542e-06
-9.71006e-09	-7.2375e-08		9.70613e-09	1.135e-07		1.46356e-08	2.20305e-07		9.36087e-09	-4.15777e-07		5.36483e-08	3.08556e-06
-9.66043e-09	-4.9686e-08		9.70606e-09	1.14467e-07		1.45849e-08	2.17519e-07		9.31077e-09	-4.22932e-07		5.35502e-08	3.09415e-06
-9.65935e-09	-4.032e-08		9.65595e-09	1.20121e-07		1.45852e-08	2.08534e-07		9.26072e-09	-3.76042e-07		5.34496e-08	3.11655e-06
-9.61169e-09	-1.3569e-08		9.65659e-09	1.26465e-07		1.45343e-08	2.24705e-07		9.21189e-09	-4.23127e-07		5.33479e-08	3.09784e-06
-9.60974e-09	3.99e-09		9.60662e-09	1.21026e-07		1.4536e-08	2.69549e-07		9.16104e-09	-4.33583e-07		5.32491e-08	3.06634e-06
-9.5612e-09	2.119e-08		9.60671e-09	1.22445e-07		1.44847e-08	2.79089e-07		9.11149e-09	-4.47328e-07		5.31505e-08	2.99963e-06
-9.56007e-09	1.5967e-08		9.55567e-09	1.19505e-07		1.44846e-08	2.7509e-07		9.06181e-09	-4.38312e-07		5.30504e-08	3.03075e-06
-9.51109e-09	1.6101e-08		9.5561e-09	1.14405e-07		1.4436e-08	2.43045e-07		9.01124e-09	-4.17505e-07		5.29497e-08	3.01848e-06
-9.50983e-09	1.4168e-08		9.50705e-09	1.14374e-07		1.44366e-08	2.29619e-07		8.96099e-09	-4.33152e-07		5.28488e-08	2.95486e-06
-9.46142e-09	7.66e-09		9.5075e-09	1.1604e-07		1.43851e-08	2.17869e-07		8.91048e-09	-4.2247e-07		5.27508e-08	2.92538e-06
-9.46018e-09	1.821e-09		9.45591e-09	1.21653e-07		1.43865e-08	2.20223e-07		8.86119e-09	-4.13609e-07		5.26523e-08	2.89873e-06
-9.41138e-09	2.58e-10		9.45695e-09	1.21849e-07		1.43347e-08	2.36569e-07		8.81121e-09	-4.44121e-07		5.25518e-08	2.90203e-06
-9.41025e-09	3.435e-09		9.40553e-09	1.14611e-07		1.43365e-08	2.55208e-07		8.76124e-09	-4.80443e-07		5.24514e-08	2.83621e-06
-9.3621e-09	6.632e-09		9.40615e-09	1.18127e-07		1.42857e-08	2.71831e-07		8.71276e-09	-4.14092e-07		5.23523e-08	2.84201e-06
-9.36107e-09	4.165e-09		9.35624e-09	1.22353e-07		1.42858e-08	2.2707e-07		8.66023e-09	-4.41582e-07		5.22543e-08	2.84613e-06
-9.31171e-09	1.1331e-08		9.35684e-09	1.17048e-07		1.42357e-08	1.79481e-07		8.61029e-09	-4.81059e-07		5.21541e-08	2.77525e-06
-9.31035e-09	2.4459e-08		9.3059e-09	1.19988e-07		1.42351e-08	1.44815e-07		8.56061e-09	-5.39123e-07		5.20542e-08	2.78875e-06
-9.26102e-09	4.1464e-08		9.30759e-09	1.10653e-07		1.41852e-08	1.53245e-07		8.51105e-09	-5.27598e-07		5.19534e-08	2.94948e-06
-9.26043e-09	5.4674e-08		9.25651e-09	1.02264e-07		1.41862e-08	1.77456e-07		8.46203e-09	-4.77809e-07		5.1854e-08	2.88101e-06
-9.21216e-09	7.3478e-08		9.25737e-09	9.2251e-08		1.41355e-08	1.64112e-07		8.41147e-09	-4.1336e-07		5.17523e-08	2.83025e-06
-9.21082e-09	6.697e-08		9.20686e-09	8.4746e-08		1.41366e-08	1.68852e-07		8.36139e-09	-3.61299e-07		5.16549e-08	2.76805e-06
-9.16179e-09	6.0164e-08		9.20714e-09	7.9657e-08		1.4086e-08	1.58109e-07		8.31177e-09	-3.77943e-07		5.15541e-08	2.78053e-06
-9.16119e-09	5.45e-08		9.15721e-09	8.5517e-08		1.40864e-08	1.71329e-07		8.2617e-09	-4.31485e-07		5.14555e-08	2.79578e-06
-9.11241e-09	5.8489e-08		9.15688e-09	9.1438e-08		1.40366e-08	1.59136e-07		8.21152e-09	-4.71137e-07		5.13557e-08	2.67374e-06
-9.11158e-09	5.7275e-08		9.10656e-09	1.01657e-07		1.40371e-08	1.59352e-07		8.16042e-09	-5.09381e-07		5.12553e-08	2.56932e-06
-9.06178e-09	5.4592e-08		9.10729e-09	9.0276e-08		1.39863e-08	1.32335e-07		8.11155e-09	-4.6756e-07		5.11553e-08	2.5727e-06
-9.06039e-09	5.0953e-08		9.05688e-09	9.3073e-08		1.39865e-08	1.45535e-07		8.06166e-09	-4.45508e-07		5.10545e-08	2.60889e-06
-9.0122e-09	5.0809e-08		9.05758e-09	8.456e-08		1.39368e-08	1.43828e-07		8.01117e-09	-4.83186e-07		5.09565e-08	2.59803e-06
-9.01129e-09	4.1104e-08		9.0069e-09	8.6411e-08		1.39366e-08	1.5342e-07		7.96187e-09	-4.97024e-07		5.08588e-08	2.62845e-06
-8.9624e-09	5.3492e-08		9.00742e-09	7.6418e-08		1.38864e-08	1.34771e-07		7.91134e-09	-4.52839e-07		5.07581e-08	2.65277e-06
-8.96076e-09	5.7748e-08		8.95706e-09	8.014e-08		1.38874e-08	1.22774e-07		7.86119e-09	-3.85059e-07		5.06581e-08	2.66321e-06
-8.9123e-09	7.0198e-08		8.95776e-09	6.6425e-08		1.38357e-08	1.22434e-07		7.8123e-09	-3.76342e-07		5.05557e-08	2.58842e-06
-8.91119e-09	6.3022e-08		8.90611e-09	6.3187e-08		1.38369e-08	1.41166e-07		7.76158e-09	-4.30294e-07		5.0457e-08	2.5749e-06
-8.8621e-09	5.5979e-08		8.90781e-09	5.6155e-08		1.37857e-08	1.53338e-07		7.7118e-09	-4.38529e-07		5.03572e-08	2.58875e-06
-8.86178e-09	6.9776e-08		8.85686e-09	4.5432e-08		1.37872e-08	1.57892e-07		7.66198e-09	-4.3345e-07		5.026e-08	2.56357e-06
-8.81208e-09	8.5279e-08		8.85657e-09	5.159e-08		1.37368e-08	1.43622e-07		7.61139e-09	-3.37307e-07		5.01548e-08	2.55983e-06
-8.81138e-09	8.7921e-08		8.80755e-09	6.4996e-08		1.37371e-08	1.65016e-07		7.5622e-09	-3.31231e-07		5.00581e-08	2.61414e-06
-8.76249e-09	1.16563e-07		8.80805e-09	6.4708e-08		1.36869e-08	1.6074e-07		7.51181e-09	-3.98754e-07		4.99588e-08	2.59293e-06
-8.76132e-09	1.27821e-07		8.75755e-09	6.9859e-08		1.36869e-08	1.68162e-07		7.46241e-09	-4.98721e-07		4.98579e-08	2.48335e-06
-8.71235e-09	1.19822e-07		8.75769e-09	8.0952e-08		1.36363e-08	1.57635e-07		7.41198e-09	-5.00181e-07		4.97579e-08	2.41836e-06
-8.71123e-09	1.10786e-07		8.70747e-09	8.6544e-08		1.36377e-08	1.60257e-07		7.36171e-09	-4.54597e-07		4.96561e-08	2.38616e-06
-8.66198e-09	1.14857e-07		8.70772e-09	8.0397e-08		1.35868e-08	1.60133e-07		7.31056e-09	-4.65597e-07		4.95583e-08	2.3621e-06
-8.66122e-09	1.10745e-07		8.65696e-09	7.7868e-08		1.35868e-08	1.69879e-07		7.26093e-09	-4.54607e-07		4.94586e-08	2.3193e-06
-8.61244e-09	9.9868e-08		8.65839e-09	6.6538e-08		1.35368e-08	1.53738e-07		7.2121e-09	-4.82909e-07		4.93587e-08	2.33826e-06
-8.61186e-09	9.0399e-08		8.60775e-09	6.916e-08		1.35378e-08	1.43283e-07		7.1616e-09	-5.20906e-07		4.92624e-08	2.38203e-06
-8.56189e-09	8.1424e-08		8.60813e-09	7.0311e-08		1.34872e-08	1.22023e-07		7.11237e-09	-4.92285e-07		4.91578e-08	2.41553e-06
-8.56096e-09	6.0287e-08		8.55696e-09	7.3694e-08		1.34876e-08	1.3147e-07		7.0608e-09	-4.44378e-07		4.90603e-08	2.33236e-06
-8.51277e-09	5.5537e-08		8.55812e-09	7.5226e-08		1.34375e-08	1.30237e-07		7.01114e-09	-4.87741e-07		4.89583e-08	2.37424e-06
-8.51098e-09	6.4204e-08		8.5077e-09	8.2967e-08		1.34384e-08	1.17036e-07		6.96132e-09	-5.39781e-07		4.88597e-08	2.39264e-06
-8.46277e-09	6.7597e-08		8.50831e-09	8.346e-08		1.33866e-08	1.16327e-07		6.91148e-09	-5.4963e-07		4.87585e-08	2.38589e-06
-8.4602e-09	6.0627e-08		8.457e-09	8.2864e-08		1.33881e-08	1.09274e-07		6.86122e-09	-4.73975e-07		4.86595e-08	2.38974e-06
-8.41251e-09	3.1409e-08		8.45874e-09	7.9975e-08		1.33367e-08	1.12081e-07		6.81096e-09	-4.34662e-07		4.85604e-08	2.36795e-06
-8.41091e-09	3.0083e-08		8.40748e-09	7.8752e-08		1.33378e-08	1.21765e-07		6.76118e-09	-4.7124e-07		4.84616e-08	2.32666e-06
-8.36259e-09	2.3184e-08		8.40784e-09	8.6061e-08		1.32873e-08	1.27676e-07		6.71169e-09	-5.12927e-07		4.83619e-08	2.36424e-06
-8.361e-09	9.696e-09		8.3576e-09	7.1812e-08		1.3288e-08	1.20387e-07		6.66225e-09	-5.47408e-07		4.82609e-08	2.30277e-06
-8.3123e-09	3.0391e-08		8.35885e-09	4.7405e-08		1.32368e-08	1.23235e-07		6.61214e-09	-5.39904e-07		4.81608e-08	2.23984e-06
-8.31159e-09	4.0312e-08		8.30743e-09	4.1186e-08		1.32386e-08	1.22197e-07		6.56173e-09	-5.50092e-07		4.80617e-08	2.18619e-06
-8.26313e-09	4.1463e-08		8.30867e-09	3.5984e-08		1.31874e-08	1.42069e-07		6.51115e-09	-5.67137e-07		4.79632e-08	2.10399e-06
-8.26106e-09	5.4201e-08		8.25827e-09	2.4551e-08		1.31883e-08	1.6045e-07		6.46179e-09	-4.33243e-07		4.78637e-08	2.14635e-06
-8.21216e-09	6.0843e-08		8.25876e-09	4.5062e-08		1.31374e-08	1.70906e-07		6.41183e-09	-3.62009e-07		4.7761e-08	2.22508e-06
-8.21094e-09	5.8447e-08		8.20791e-09	5.7378e-08		1.3139e-08	1.74288e-07		6.36227e-09	-4.12435e-07		4.76612e-08	2.29863e-06
-8.16288e-09	7.2223e-08		8.20839e-09	6.2508e-08		1.30879e-08	1.58734e-07		6.31175e-09	-4.85633e-07		4.75617e-08	2.26711e-06
-8.162e-09	6.8687e-08		8.15771e-09	6.2128e-08		1.30888e-08	1.35489e-07		6.2611e-09	-5.05639e-07		4.74626e-08	2.14604e-06
-8.11274e-09	7.7456e-08		8.15818e-09	6.9149e-08		1.30373e-08	1.39232e-07		6.21207e-09	-4.48922e-07		4.73618e-08	2.03483e-06
-8.11136e-09	8.4293e-08		8.10755e-09	7.6819e-08		1.30385e-08	1.41884e-07		6.16259e-09	-4.34714e-07		4.72601e-08	2.10916e-06
-8.06189e-09	8.0479e-08		8.10873e-09	8.3553e-08		1.29875e-08	1.59104e-07		6.11238e-09	-4.69257e-07		4.71617e-08	2.12029e-06
-8.06157e-09	6.6178e-08		8.05853e-09	8.3306e-08		1.29883e-08	1.51887e-07		6.06175e-09	-5.15684e-07		4.70628e-08	2.15286e-06
-8.01203e-09	5.2628e-08		8.05894e-09	8.5167e-08		1.29385e-08	1.34832e-07		6.01176e-09	-5.87422e-07		4.6963e-08	2.1364e-06
-8.01173e-09	5.892e-08		8.00833e-09	8.5084e-08		1.29394e-08	1.30679e-07		5.96155e-09	-6.04632e-07		4.68615e-08	2.14593e-06
-7.96351e-09	6.4986e-08		8.00912e-09	7.8968e-08		1.28883e-08	1.22876e-07		5.91191e-09	-6.28719e-07		4.67629e-08	2.20773e-06
-7.96186e-09	7.466e-08		7.95768e-09	7.1596e-08		1.28892e-08	1.45668e-07		5.86207e-09	-6.33726e-07		4.66636e-08	2.25182e-06
-7.91257e-09	8.7542e-08		7.95873e-09	6.6723e-08		1.28377e-08	1.46316e-07		5.81148e-09	-6.59447e-07		4.65641e-08	2.16487e-06
-7.91177e-09	8.6698e-08		7.90751e-09	6.037e-08		1.28382e-08	1.5784e-07		5.76211e-09	-6.47892e-07		4.64646e-08	2.14574e-06
-7.86215e-09	7.2449e-08		7.9099e-09	6.2128e-08		1.27887e-08	1.37865e-07		5.71161e-09	-6.13626e-07		4.63625e-08	2.1635e-06
-7.86168e-09	6.2477e-08		7.85782e-09	6.4863e-08		1.27897e-08	1.48886e-07		5.66204e-09	-6.23855e-07		4.62655e-08	2.14082e-06
-7.81241e-09	4.649e-08		7.85927e-09	6.3444e-08		1.27374e-08	1.24727e-07		5.61181e-09	-5.58224e-07		4.61625e-08	2.10099e-06
-7.81187e-09	2.7635e-08		7.8079e-09	6.4102e-08		1.27395e-08	1.19833e-07		5.5618e-09	-4.49476e-07		4.60654e-08	2.0379e-06
-7.76283e-09	2.1189e-08		7.80879e-09	5.9373e-08		1.2689e-08	1.12852e-07		5.51231e-09	-4.29603e-07		4.59621e-08	2.00346e-06
-7.76175e-09	1.9205e-08		7.75845e-09	5.4016e-08		1.26903e-08	1.2559e-07		5.46264e-09	-4.3096e-07		4.58634e-08	1.93361e-06
-7.71253e-09	1.9483e-08		7.75906e-09	5.0315e-08		1.26388e-08	1.23863e-07		5.41199e-09	-4.39966e-07		4.57637e-08	1.92089e-06
-7.7116e-09	-1.5359e-08		7.70912e-09	5.5106e-08		1.26393e-08	1.29281e-07		5.36246e-09	-4.54308e-07		4.56663e-08	1.92807e-06
-7.66286e-09	-2.2545e-08		7.7112e-09	7.4681e-08		1.25894e-08	1.30083e-07		5.31173e-09	-4.48489e-07		4.55652e-08	1.97274e-06
-7.66238e-09	-4.4906e-08		7.65888e-09	8.1147e-08		1.25899e-08	1.34184e-07		5.2623e-09	-4.2911e-07		4.54619e-08	1.98441e-06
-7.61273e-09	-5.862e-08		7.65951e-09	9.4368e-08		1.25387e-08	1.74638e-07		5.21178e-09	-4.90094e-07		4.53633e-08	2.01642e-06
-7.61126e-09	-6.7441e-08		7.60901e-09	9.1654e-08		1.25396e-08	1.98654e-07		5.16193e-09	-5.26303e-07		4.52656e-08	2.00932e-06
-7.56346e-09	-6.2866e-08		7.60914e-09	9.223e-08		1.24886e-08	2.00484e-07		5.11291e-09	-5.16094e-07		4.51655e-08	2.0032e-06
-7.56192e-09	-5.2678e-08		7.5582e-09	9.0441e-08		1.24899e-08	1.92568e-07		5.06159e-09	-4.86343e-07		4.50678e-08	2.07621e-06
-7.51271e-09	-5.8548e-08		7.55936e-09	9.1397e-08		1.24397e-08	1.79666e-07		5.01206e-09	-4.95637e-07		4.4965e-08	2.07413e-06
-7.51097e-09	-4.396e-08		7.50821e-09	8.27e-08		1.24403e-08	1.67926e-07		4.96188e-09	-5.07716e-07		4.48661e-08	2.01703e-06
-7.46336e-09	-3.3864e-08		7.50941e-09	8.712e-08		1.23883e-08	1.60441e-07		4.91165e-09	-5.25162e-07		4.47669e-08	2.01874e-06
-7.46176e-09	-3.3905e-08		7.45854e-09	7.684e-08		1.23891e-08	1.36909e-07		4.86227e-09	-5.4708e-07		4.46663e-08	1.99145e-06
-7.4128e-09	-3.8418e-08		7.4591e-09	8.0037e-08		1.23392e-08	1.43365e-07		4.81231e-09	-5.03871e-07		4.45653e-08	1.92908e-06
-7.41148e-09	-3.777e-08		7.40898e-09	8.2484e-08		1.23406e-08	1.5122e-07		4.76125e-09	-4.83228e-07		4.44644e-08	1.82699e-06
-7.36302e-09	-4.0793e-08		7.40901e-09	8.1661e-08		1.22893e-08	1.49225e-07		4.71167e-09	-4.62986e-07		4.43669e-08	1.81485e-06
-7.36128e-09	-3.1931e-08		7.35862e-09	8.1517e-08		1.229e-08	1.28027e-07		4.66176e-09	-3.26285e-07		4.4267e-08	1.88108e-06
-7.31233e-09	-2.1866e-08		7.3591e-09	7.3406e-08		1.22393e-08	1.1972e-07		4.6123e-09	-2.89645e-07		4.41665e-08	1.93643e-06
-7.31161e-09	-2.189e-09		7.30872e-09	6.9777e-08		1.22397e-08	1.39448e-07		4.56277e-09	-3.85079e-07		4.40656e-08	1.85917e-06
-7.26334e-09	7e-10		7.30922e-09	5.6916e-08		1.21884e-08	1.44774e-07		4.5126e-09	-4.95688e-07		4.39679e-08	1.73738e-06
-7.26171e-09	1.2924e-08		7.25803e-09	4.9287e-08		1.21905e-08	1.45524e-07		4.46253e-09	-4.99635e-07		4.38668e-08	1.80111e-06
-7.21274e-09	1.279e-08		7.25921e-09	4.1978e-08		1.21397e-08	1.37608e-07		4.41331e-09	-3.57579e-07		4.37672e-08	1.83591e-06
-7.21171e-09	2.1786e-08		7.20866e-09	3.7968e-08		1.21394e-08	1.19103e-07		4.36313e-09	-3.51503e-07		4.36691e-08	1.82843e-06
-7.16282e-09	1.3201e-08		7.2095e-09	2.5899e-08		1.20892e-08	1.21107e-07		4.31253e-09	-4.09557e-07		4.35658e-08	1.83985e-06
-7.16214e-09	1.4291e-08		7.15859e-09	2.6567e-08		1.20908e-08	1.15309e-07		4.26189e-09	-4.36759e-07		4.34668e-08	1.79754e-06
-7.11302e-09	8.54e-10		7.15975e-09	1.8815e-08		1.20399e-08	1.15618e-07		4.21272e-09	-4.34959e-07		4.33681e-08	1.70326e-06
-7.11151e-09	7.331e-09		7.10821e-09	1.9596e-08		1.204e-08	1.25158e-07		4.16276e-09	-4.19538e-07		4.32705e-08	1.66286e-06
-7.06282e-09	2.085e-08		7.10962e-09	4.206e-09		1.19894e-08	1.30062e-07		4.11285e-09	-3.88522e-07		4.31654e-08	1.69729e-06
-7.06132e-09	2.854e-08		7.05925e-09	6.9e-10		1.19896e-08	1.3475e-07		4.06213e-09	-3.58924e-07		4.3068e-08	1.66017e-06
-7.01308e-09	2.964e-08		7.05953e-09	6.17e-09		1.19398e-08	1.21169e-07		4.01187e-09	-3.46064e-07		4.29694e-08	1.60675e-06
-7.01188e-09	3.621e-08		7.00902e-09	5.15e-10		1.19406e-08	1.19955e-07		3.96178e-09	-3.4411e-07		4.28684e-08	1.62887e-06
-6.96265e-09	4.1155e-08		7.01068e-09	7.31e-10		1.18902e-08	1.29845e-07		3.91294e-09	-3.48048e-07		4.27684e-08	1.68192e-06
-6.96233e-09	2.854e-08		6.95919e-09	7.249e-09		1.1891e-08	1.3954e-07		3.86257e-09	-3.51707e-07		4.26676e-08	1.67423e-06
-6.91311e-09	3.0915e-08		6.9597e-09	5.337e-09		1.184e-08	1.21282e-07		3.81232e-09	-3.48161e-07		4.25676e-08	1.64752e-06
-6.91205e-09	2.4963e-08		6.90971e-09	3.62e-09		1.18407e-08	1.01636e-07		3.76286e-09	-4.46258e-07		4.247e-08	1.5904e-06
-6.8627e-09	1.5412e-08		6.91012e-09	5.83e-09		1.17906e-08	9.1613e-08		3.71275e-09	-4.81593e-07		4.23699e-08	1.57663e-06
-6.86168e-09	4.904e-08		6.8587e-09	1.9617e-08		1.1791e-08	1.06633e-07		3.66203e-09	-4.9652e-07		4.22715e-08	1.58593e-06
-6.81317e-09	4.8773e-08		6.85955e-09	2.7697e-08		1.17402e-08	1.3584e-07		3.61219e-09	-4.17853e-07		4.21694e-08	1.57465e-06
-6.81176e-09	5.2659e-08		6.8091e-09	3.3126e-08		1.17408e-08	1.44023e-07		3.56226e-09	-4.01897e-07		4.20705e-08	1.5565e-06
-6.76281e-09	4.9904e-08		6.8099e-09	3.989e-08		1.16903e-08	1.52238e-07		3.51271e-09	-4.19744e-07		4.19711e-08	1.57214e-06
-6.76208e-09	3.5871e-08		6.75878e-09	4.5205e-08		1.16896e-08	1.32519e-07		3.46223e-09	-4.26868e-07		4.18726e-08	1.54834e-06
-6.71277e-09	1.6903e-08		6.7601e-09	3.8317e-08		1.16398e-08	1.16153e-07		3.41281e-09	-3.88676e-07		4.17696e-08	1.59976e-06
-6.71224e-09	3.096e-09		6.70901e-09	3.7454e-08		1.16397e-08	7.9451e-08		3.36317e-09	-3.55049e-07		4.16701e-08	1.62518e-06
-6.6634e-09	1.173e-09		6.70977e-09	4.4424e-08		1.15903e-08	7.9883e-08		3.31264e-09	-3.87936e-07		4.15701e-08	1.56455e-06
-6.66161e-09	-9.468e-09		6.65925e-09	5.0809e-08		1.15915e-08	8.1847e-08		3.26213e-09	-4.25461e-07		4.14714e-08	1.4599e-06
-6.61333e-09	1.55e-10		6.66102e-09	4.7971e-08		1.15407e-08	9.0606e-08		3.21324e-09	-4.12148e-07		4.13713e-08	1.4759e-06
-6.61203e-09	1.1577e-08		6.60882e-09	4.9863e-08		1.15412e-08	7.6069e-08		3.16272e-09	-4.17391e-07		4.12693e-08	1.51208e-06
-6.56293e-09	8.236e-09		6.60982e-09	5.3656e-08		1.14909e-08	9.4214e-08		3.11231e-09	-4.61433e-07		4.11687e-08	1.52617e-06
-6.56224e-09	4.637e-09		6.55989e-09	5.3831e-08		1.14927e-08	8.9855e-08		3.06284e-09	-5.13998e-07		4.10715e-08	1.52989e-06
-6.51338e-09	1.378e-09		6.55981e-09	4.8249e-08		1.14413e-08	1.25272e-07		3.01345e-09	-5.0676e-07		4.09719e-08	1.52133e-06
-6.51232e-09	3.7957e-08		6.50968e-09	5.4386e-08		1.14412e-08	1.38749e-07		2.96261e-09	-5.55758e-07		4.08735e-08	1.58016e-06
-6.46329e-09	7.4793e-08		6.50971e-09	5.0665e-08		1.13903e-08	1.50521e-07		2.91286e-09	-5.53208e-07		4.07698e-08	1.54059e-06
-6.46199e-09	8.5424e-08		6.45941e-09	5.5826e-08		1.13919e-08	1.395e-07		2.86298e-09	-4.99729e-07		4.06722e-08	1.45801e-06
-6.41308e-09	1.32736e-07		6.46049e-09	5.1426e-08		1.13411e-08	1.27307e-07		2.81264e-09	-4.13567e-07		4.05719e-08	1.45445e-06
-6.41198e-09	1.31378e-07		6.40917e-09	4.8506e-08		1.13414e-08	1.23935e-07		2.76219e-09	-3.28362e-07		4.04737e-08	1.45016e-06
-6.36223e-09	1.2849e-07		6.4099e-09	4.8465e-08		1.12912e-08	1.42152e-07		2.71178e-09	-3.07102e-07		4.03711e-08	1.43802e-06
-6.36152e-09	1.34483e-07		6.35936e-09	5.1703e-08		1.12922e-08	1.63073e-07		2.6629e-09	-3.17167e-07		4.02708e-08	1.36185e-06
-6.31358e-09	1.51816e-07		6.3598e-09	4.0939e-08		1.12413e-08	1.65736e-07		2.61305e-09	-2.90066e-07		4.01725e-08	1.3668e-06
-6.31167e-09	1.24254e-07		6.30963e-09	4.1381e-08		1.12423e-08	1.57892e-07		2.56344e-09	-2.9791e-07		4.00721e-08	1.39579e-06
-6.2638e-09	1.1827e-07		6.30941e-09	4.0497e-08		1.11907e-08	1.66928e-07		2.51299e-09	-3.39228e-07		3.99723e-08	1.47679e-06
-6.26175e-09	1.04751e-07		6.25864e-09	5.3914e-08		1.11921e-08	1.66569e-07		2.46261e-09	-4.01405e-07		3.98703e-08	1.42337e-06
-6.21386e-09	9.739e-08		6.26051e-09	5.194e-08		1.11406e-08	1.70475e-07		2.41316e-09	-3.36812e-07		3.97726e-08	1.30321e-06
-6.21252e-09	7.834e-08		6.21019e-09	5.5075e-08		1.11424e-08	1.30494e-07		2.36299e-09	-2.60746e-07		3.96726e-08	1.21519e-06
-6.16384e-09	7.5245e-08		6.2098e-09	5.4222e-08		1.10911e-08	1.1311e-07		2.31341e-09	-3.4956e-07		3.95741e-08	1.21463e-06
-6.16283e-09	4.3436e-08		6.16017e-09	3.9644e-08		1.10923e-08	8.0479e-08		2.26216e-09	-3.92666e-07		3.94738e-08	1.23877e-06
-6.11273e-09	1.8105e-08		6.1603e-09	2.5837e-08		1.10418e-08	7.1268e-08		2.2125e-09	-2.79518e-07		3.93712e-08	1.15231e-06
-6.11212e-09	9.644e-09		6.1094e-09	1.8692e-08		1.10428e-08	5.1097e-08		2.16239e-09	-1.9054e-07		3.92734e-08	1.18556e-06
-6.06314e-09	-3.259e-09		6.05921e-09	2.0912e-08		1.09918e-08	4.9422e-08		2.1123e-09	-2.29185e-07		3.9173e-08	1.26096e-06
-6.06235e-09	8.174e-09		6.06065e-09	1.6389e-08		1.09927e-08	5.0892e-08		2.06177e-09	-3.23211e-07		3.90738e-08	1.27129e-06
-6.01393e-09	2.1035e-08		6.00988e-09	1.5093e-08		1.09414e-08	8.3337e-08		2.01204e-09	-3.41562e-07		3.89721e-08	1.22831e-06
-6.01178e-09	2.9455e-08		6.01021e-09	1.3582e-08		1.09419e-08	1.18733e-07		1.96244e-09	-3.63367e-07		3.88727e-08	1.23676e-06
-5.96326e-09	3.4585e-08		5.95922e-09	1.1228e-08		1.08912e-08	1.28633e-07		1.91231e-09	-4.08643e-07		3.87734e-08	1.22584e-06
-5.96282e-09	4.4876e-08		5.96064e-09	1.2523e-08		1.08922e-08	1.11547e-07		1.86193e-09	-4.24845e-07		3.86736e-08	1.21883e-06
-5.91311e-09	5.236e-08		5.9094e-09	1.6471e-08		1.08418e-08	9.2343e-08		1.81246e-09	-3.33605e-07		3.85758e-08	1.14077e-06
-5.91177e-09	5.6894e-08		5.91055e-09	1.3778e-08		1.08424e-08	7.136e-08		1.76214e-09	-3.06732e-07		3.84741e-08	1.17359e-06
-5.86335e-09	4.7446e-08		5.85942e-09	1.698e-09		1.0792e-08	5.8396e-08		1.71218e-09	-3.09333e-07		3.83746e-08	1.15921e-06
-5.8617e-09	4.0209e-08		5.8605e-09	-4.522e-09		1.0792e-08	6.1398e-08		1.66185e-09	-3.52882e-07		3.82746e-08	1.15739e-06
-5.81324e-09	1.937e-08		5.81035e-09	1.513e-09		1.07415e-08	6.7021e-08		1.61265e-09	-2.94745e-07		3.81751e-08	1.21442e-06
-5.81223e-09	1.646e-08		5.8103e-09	8.134e-09		1.0743e-08	7.1596e-08		1.56167e-09	-3.25238e-07		3.80735e-08	1.20107e-06
-5.76335e-09	1.5525e-08		5.75969e-09	2.4418e-08		1.06915e-08	8.0972e-08		1.51162e-09	-3.99535e-07		3.79738e-08	1.20404e-06
-5.76197e-09	3.4452e-08		5.76071e-09	3.3229e-08		1.0692e-08	8.4755e-08		1.46188e-09	-3.76095e-07		3.78756e-08	1.28925e-06
[truncated: 1,222 more rows]
