# Supplementary material for: Induced superconducting correlations in a quantum anomalous Hall insulator
Source: Nat Phys. 2024 Jul 10;20(10):1589–95. doi: 10.1038/s41567-024-02574-1 (PMC11473362; doi:10.1038/s41567-024-02574-1)
Supplement: Supplementary file 3 — Measurement source data. [file 41567_2024_2574_MOESM3_ESM.xlsx]

## Sheet: Fig2a
17mK_DeviceA			50mK_DeviceA			100mK_DeviceA			125mK_DeviceA			150mK_DeviceA			175mK_DeviceA			200mK_DeviceA
Idc (nA)	V_D(µV)		Idc (nA)	V_D(µV)		Idc (nA)	V_D(µV)		Idc (nA)	V_D(µV)		Idc (nA)	V_D(µV)		Idc (nA)	V_D(µV)		Idc (nA)	V_D(µV)
-1.49718e-08	-8.2739e-08		1.49677e-08	1.93716e-07		1.49671e-08	2.84002e-07		1.49638e-08	4.8962e-07		-1.49653e-08	-4.95554e-07		-1.4965e-08	-9.54862e-07		1.49657e-08	2.16803e-06
-1.49715e-08	-8.6769e-08		1.49684e-08	2.0411e-07		1.49672e-08	2.77556e-07		1.4964e-08	4.73366e-07		-1.49649e-08	-4.9249e-07		-1.49656e-08	-1.00449e-06		1.49659e-08	2.1679e-06
-1.49715e-08	-9.9846e-08		1.49683e-08	2.14504e-07		1.49171e-08	2.8684e-07		1.49635e-08	4.61985e-07		-1.49168e-08	-4.88697e-07		-1.49663e-08	-1.0095e-06		1.49154e-08	2.16855e-06
-1.49234e-08	-8.6635e-08		1.49176e-08	2.24949e-07		1.49176e-08	2.97809e-07		1.4913e-08	4.53349e-07		-1.49162e-08	-4.8334e-07		-1.49174e-08	-9.35452e-07		1.49161e-08	2.1608e-06
-1.49217e-08	-8.8681e-08		1.49187e-08	2.28989e-07		1.48673e-08	3.1652e-07		1.49134e-08	4.50584e-07		-1.4867e-08	-4.85109e-07		-1.49165e-08	-9.50832e-07		1.48653e-08	2.15268e-06
-1.48731e-08	-8.7108e-08		1.48677e-08	2.39722e-07		1.48676e-08	3.24313e-07		1.48634e-08	4.4166e-07		-1.48656e-08	-4.79207e-07		-1.48669e-08	-9.15651e-07		1.48666e-08	2.15834e-06
-1.48713e-08	-8.791e-08		1.48684e-08	2.12777e-07		1.48173e-08	3.20571e-07		1.48643e-08	4.52588e-07		-1.48168e-08	-4.74437e-07		-1.48664e-08	-9.52199e-07		1.48157e-08	2.15713e-06
-1.48234e-08	-8.4487e-08		1.48179e-08	2.01283e-07		1.48178e-08	3.25763e-07		1.48136e-08	4.58572e-07		-1.48158e-08	-4.84625e-07		-1.48177e-08	-8.94072e-07		1.48169e-08	2.14938e-06
-1.4822e-08	-6.961e-08		1.4819e-08	2.11142e-07		1.47663e-08	3.17004e-07		1.48143e-08	4.62478e-07		-1.47677e-08	-4.93529e-07		-1.48165e-08	-8.74477e-07		1.4765e-08	2.14809e-06
-1.47731e-08	-5.534e-08		1.47673e-08	2.02773e-07		1.4768e-08	3.07072e-07		1.47632e-08	4.63445e-07		-1.47657e-08	-4.88604e-07		-1.47677e-08	-8.56897e-07		1.47664e-08	2.13588e-06
-1.47725e-08	-5.2143e-08		1.47685e-08	2.24394e-07		1.47173e-08	3.12048e-07		1.47646e-08	4.75021e-07		-1.47175e-08	-4.89673e-07		-1.47665e-08	-8.44837e-07		1.47156e-08	2.12745e-06
-1.47235e-08	-5.1269e-08		1.47172e-08	2.22482e-07		1.47182e-08	3.01109e-07		1.47139e-08	4.68739e-07		-1.47168e-08	-4.68916e-07		-1.47185e-08	-8.52342e-07		1.47167e-08	2.11951e-06
-1.47231e-08	-8.1443e-08		1.47189e-08	2.2168e-07		1.46673e-08	3.01058e-07		1.47147e-08	4.58972e-07		-1.46674e-08	-4.63303e-07		-1.47165e-08	-9.15518e-07		1.46659e-08	2.11628e-06
-1.46744e-08	-8.5483e-08		1.4668e-08	2.32516e-07		1.46692e-08	3.02888e-07		1.46633e-08	4.70641e-07		-1.4667e-08	-4.53269e-07		-1.46674e-08	-8.71187e-07		1.46668e-08	2.10615e-06
-1.46735e-08	-1.04544e-07		1.46691e-08	2.37029e-07		1.46197e-08	2.95691e-07		1.46654e-08	4.76038e-07		-1.46174e-08	-4.44294e-07		-1.46676e-08	-8.86526e-07		1.46163e-08	2.1079e-06
-1.46239e-08	-1.08831e-07		1.46189e-08	2.40442e-07		1.46198e-08	3.11092e-07		1.46142e-08	4.89074e-07		-1.46165e-08	-4.55366e-07		-1.46188e-08	-8.86135e-07		1.46169e-08	2.11018e-06
-1.46238e-08	-6.7852e-08		1.4619e-08	2.40185e-07		1.45681e-08	3.09118e-07		1.46155e-08	4.81271e-07		-1.45681e-08	-4.55356e-07		-1.46176e-08	-8.691e-07		1.45666e-08	2.10461e-06
-1.45745e-08	-6.9445e-08		1.45692e-08	2.35508e-07		1.45693e-08	3.13117e-07		1.45646e-08	4.84582e-07		-1.45673e-08	-4.53732e-07		-1.45687e-08	-8.31544e-07		1.45683e-08	2.10388e-06
-1.45735e-08	-6.2341e-08		1.45696e-08	2.28054e-07		1.45183e-08	3.20571e-07		1.45654e-08	4.70075e-07		-1.45181e-08	-4.62398e-07		-1.45673e-08	-8.24183e-07		1.45165e-08	2.09902e-06
-1.45243e-08	-6.4038e-08		1.45191e-08	2.20313e-07		1.45194e-08	3.26677e-07		1.45143e-08	4.42225e-07		-1.45178e-08	-4.61895e-07		-1.45188e-08	-8.30475e-07		1.45175e-08	2.09469e-06
-1.45233e-08	-6.5343e-08		1.45195e-08	2.10855e-07		1.44687e-08	3.15122e-07		1.45155e-08	4.2778e-07		-1.4468e-08	-4.69122e-07		-1.45173e-08	-8.44848e-07		1.44669e-08	2.08318e-06
-1.4475e-08	-7.5737e-08		1.44695e-08	2.28414e-07		1.447e-08	3.01253e-07		1.44656e-08	4.18487e-07		-1.44679e-08	-4.62224e-07		-1.44694e-08	-8.57329e-07		1.44679e-08	2.07862e-06
-1.44739e-08	-8.2163e-08		1.44697e-08	2.12921e-07		1.442e-08	2.96493e-07		1.44654e-08	4.08216e-07		-1.44189e-08	-4.72083e-07		-1.44679e-08	-8.76934e-07		1.44171e-08	2.07572e-06
-1.44243e-08	-8.0302e-08		1.44192e-08	2.0996e-07		1.44197e-08	2.95012e-07		1.44158e-08	3.96609e-07		-1.44181e-08	-4.7052e-07		-1.44189e-08	-8.82198e-07		1.44187e-08	2.0808e-06
-1.44233e-08	-8.464e-08		1.44204e-08	2.18514e-07		1.43689e-08	2.94262e-07		1.4416e-08	3.87984e-07		-1.43687e-08	-4.71928e-07		-1.44182e-08	-8.77664e-07		1.43675e-08	2.08343e-06
-1.43757e-08	-8.5391e-08		1.43694e-08	2.1289e-07		1.43703e-08	3.00595e-07		1.43654e-08	3.91489e-07		-1.43679e-08	-4.82127e-07		-1.43694e-08	-8.85066e-07		1.43687e-08	2.08799e-06
-1.43745e-08	-8.7817e-08		1.43709e-08	1.98271e-07		1.43197e-08	2.98477e-07		1.4367e-08	4.04063e-07		-1.43189e-08	-4.76966e-07		-1.43681e-08	-8.86104e-07		1.4318e-08	2.08323e-06
-1.43259e-08	-8.6697e-08		1.43199e-08	1.84012e-07		1.43212e-08	2.90726e-07		1.43155e-08	4.10704e-07		-1.43186e-08	-4.88696e-07		-1.43201e-08	-8.79545e-07		1.43187e-08	2.08105e-06
-1.43244e-08	-9.2351e-08		1.43212e-08	1.59513e-07		1.42699e-08	2.7037e-07		1.43168e-08	4.30351e-07		-1.42698e-08	-4.94351e-07		-1.4319e-08	-8.74045e-07		1.42676e-08	2.07542e-06
-1.42751e-08	-8.8506e-08		1.42698e-08	1.8503e-07		1.42708e-08	2.70442e-07		1.42663e-08	4.3104e-07		-1.42687e-08	-4.97373e-07		-1.42704e-08	-8.6911e-07		1.42683e-08	2.07393e-06
-1.42749e-08	-8.8629e-08		1.42709e-08	1.70976e-07		1.42198e-08	2.67059e-07		1.42666e-08	4.28099e-07		-1.422e-08	-5.08363e-07		-1.42681e-08	-8.66951e-07		1.42187e-08	2.06903e-06
-1.42261e-08	-9.3842e-08		1.42207e-08	1.75181e-07		1.42203e-08	2.66987e-07		1.42163e-08	4.22106e-07		-1.42184e-08	-5.07798e-07		-1.4221e-08	-8.64114e-07		1.42189e-08	2.06631e-06
-1.42256e-08	-8.1649e-08		1.42216e-08	1.86315e-07		1.41705e-08	2.78882e-07		1.42172e-08	4.21016e-07		-1.41703e-08	-5.04868e-07		-1.42194e-08	-8.57113e-07		1.41684e-08	2.06356e-06
-1.4176e-08	-7.1162e-08		1.41714e-08	2.0007e-07		1.4171e-08	2.81154e-07		1.41661e-08	4.10951e-07		-1.41692e-08	-5.10718e-07		-1.41695e-08	-8.51253e-07		1.41695e-08	2.05735e-06
-1.41753e-08	-6.0491e-08		1.41719e-08	1.70842e-07		1.41202e-08	2.95516e-07		1.4167e-08	4.00033e-07		-1.41206e-08	-5.01156e-07		-1.41205e-08	-8.46554e-07		1.41177e-08	2.04448e-06
-1.41269e-08	-4.7589e-08		1.41209e-08	1.83765e-07		1.41222e-08	3.01931e-07		1.41167e-08	4.04166e-07		-1.41195e-08	-4.93425e-07		-1.41191e-08	-8.45033e-07		1.41193e-08	2.0417e-06
-1.41253e-08	-4.1174e-08		1.41219e-08	1.87415e-07		1.40705e-08	3.02178e-07		1.41176e-08	3.99416e-07		-1.4071e-08	-4.86486e-07		-1.40717e-08	-8.40067e-07		1.40694e-08	2.02953e-06
-1.40776e-08	-3.9107e-08		1.40713e-08	1.79108e-07		1.40716e-08	2.99485e-07		1.40681e-08	3.95838e-07		-1.40696e-08	-4.79269e-07		-1.40696e-08	-8.38391e-07		1.40696e-08	2.02589e-06
-1.40766e-08	-4.0598e-08		1.4072e-08	1.78799e-07		1.40219e-08	3.10732e-07		1.40685e-08	4.10951e-07		-1.4021e-08	-4.73799e-07		-1.40218e-08	-8.38494e-07		1.40189e-08	2.02185e-06
-1.4028e-08	-4.1441e-08		1.40215e-08	1.66483e-07		1.40222e-08	3.07493e-07		1.40173e-08	4.10715e-07		-1.40198e-08	-4.71209e-07		-1.40205e-08	-8.38278e-07		1.40202e-08	2.01995e-06
-1.40269e-08	-4.6499e-08		1.40219e-08	1.63789e-07		1.39716e-08	3.06568e-07		1.40179e-08	4.19494e-07		-1.39708e-08	-4.73686e-07		-1.39712e-08	-8.41249e-07		1.39695e-08	2.02471e-06
-1.39779e-08	-5.3038e-08		1.39717e-08	1.54269e-07		1.39726e-08	2.92103e-07		1.39665e-08	4.16482e-07		-1.39705e-08	-4.69276e-07		-1.3971e-08	-8.17768e-07		1.39703e-08	2.01813e-06
-1.39778e-08	-6.3267e-08		1.39734e-08	1.52727e-07		1.39214e-08	2.77916e-07		1.39678e-08	4.20163e-07		-1.39212e-08	-4.68803e-07		-1.39219e-08	-8.3322e-07		1.39193e-08	2.01466e-06
-1.39277e-08	-7.0834e-08		1.39222e-08	1.40647e-07		1.3923e-08	2.6745e-07		1.39174e-08	4.20646e-07		-1.39202e-08	-4.63282e-07		-1.39203e-08	-8.26363e-07		1.39209e-08	2.01025e-06
-1.3927e-08	-7.3835e-08		1.39237e-08	1.42837e-07		1.38721e-08	2.85955e-07		1.392e-08	4.15166e-07		-1.3872e-08	-4.52652e-07		-1.38719e-08	-8.37682e-07		1.38698e-08	2.00568e-06
-1.38793e-08	-1.02344e-07		1.38723e-08	1.48317e-07		1.38731e-08	2.90869e-07		1.38685e-08	4.24738e-07		-1.38698e-08	-4.43173e-07		-1.38707e-08	-8.38864e-07		1.3871e-08	1.98923e-06
-1.38779e-08	-9.4572e-08		1.38733e-08	1.55893e-07		1.38223e-08	2.97788e-07		1.38689e-08	4.3033e-07		-1.38216e-08	-4.34023e-07		-1.38228e-08	-8.33169e-07		1.38211e-08	1.98297e-06
-1.38293e-08	-1.06898e-07		1.38228e-08	1.62781e-07		1.38231e-08	3.191e-07		1.38183e-08	4.16852e-07		-1.38207e-08	-4.27505e-07		-1.38219e-08	-8.50296e-07		1.38221e-08	1.967e-06
-1.38275e-08	-9.9414e-08		1.38241e-08	1.52501e-07		1.37727e-08	3.07627e-07		1.38203e-08	4.26804e-07		-1.37721e-08	-4.31062e-07		-1.37725e-08	-8.51109e-07		1.37713e-08	1.96981e-06
-1.37799e-08	-9.6371e-08		1.37735e-08	1.51205e-07		1.3774e-08	2.86469e-07		1.37687e-08	4.31225e-07		-1.37713e-08	-4.31566e-07		-1.37719e-08	-8.2625e-07		1.37721e-08	1.96422e-06
-1.37781e-08	-1.03722e-07		1.37746e-08	1.42508e-07		1.37228e-08	2.92833e-07		1.37697e-08	4.29169e-07		-1.37224e-08	-4.31474e-07		-1.37239e-08	-8.64977e-07		1.37207e-08	1.9474e-06
-1.37294e-08	-1.02272e-07		1.37233e-08	1.35949e-07		1.37239e-08	2.87209e-07		1.37194e-08	4.18939e-07		-1.37221e-08	-4.31412e-07		-1.37216e-08	-8.56301e-07		1.37224e-08	1.94238e-06
-1.37286e-08	-1.08132e-07		1.37244e-08	1.40863e-07		1.36731e-08	2.76538e-07		1.37203e-08	4.27185e-07		-1.36742e-08	-4.20134e-07		-1.36742e-08	-8.41157e-07		1.3671e-08	1.94351e-06
-1.36796e-08	-9.4017e-08		1.36737e-08	1.56284e-07		1.36742e-08	2.65188e-07		1.36698e-08	4.25499e-07		-1.36716e-08	-4.07005e-07		-1.3673e-08	-8.26558e-07		1.3673e-08	1.92788e-06
-1.36782e-08	-8.8537e-08		1.36743e-08	1.57343e-07		1.36233e-08	2.81657e-07		1.36715e-08	4.02757e-07		-1.36236e-08	-4.01618e-07		-1.3624e-08	-8.25633e-07		1.36212e-08	1.93031e-06
-1.36301e-08	-9.3482e-08		1.36234e-08	1.58134e-07		1.36247e-08	2.67604e-07		1.36193e-08	4.00177e-07		-1.3622e-08	-4.05556e-07		-1.36221e-08	-8.15805e-07		1.3623e-08	1.93573e-06
-1.36294e-08	-1.03547e-07		1.36248e-08	1.50691e-07		1.35742e-08	2.63358e-07		1.36209e-08	4.04916e-07		-1.35742e-08	-4.12423e-07		-1.3574e-08	-8.0793e-07		1.35727e-08	1.95196e-06
-1.35804e-08	-1.10312e-07		1.35742e-08	1.47946e-07		1.35747e-08	2.59235e-07		1.35717e-08	4.05657e-07		-1.35728e-08	-4.12115e-07		-1.35725e-08	-8.10592e-07		1.35734e-08	1.95529e-06
-1.35794e-08	-1.15401e-07		1.35744e-08	1.53066e-07		1.35247e-08	2.58567e-07		1.35713e-08	4.0504e-07		-1.35243e-08	-4.08691e-07		-1.35254e-08	-8.13409e-07		1.35231e-08	1.95413e-06
-1.35306e-08	-8.3787e-08		1.35245e-08	1.57435e-07		1.35256e-08	2.5684e-07		1.35205e-08	4.02326e-07		-1.35225e-08	-4.0206e-07		-1.35233e-08	-8.16442e-07		1.35229e-08	1.96258e-06
-1.35294e-08	-6.2455e-08		1.35262e-08	1.62391e-07		1.34742e-08	2.63111e-07		1.35219e-08	4.12216e-07		-1.34739e-08	-3.97064e-07		-1.34746e-08	-8.14643e-07		1.34724e-08	1.96095e-06
-1.34814e-08	-4.033e-08		1.34745e-08	1.70841e-07		1.34757e-08	2.66966e-07		1.34706e-08	4.04033e-07		-1.34734e-08	-3.85673e-07		-1.34733e-08	-8.15609e-07		1.34739e-08	1.934e-06
-1.34803e-08	-2.7994e-08		1.34751e-08	1.6638e-07		1.34247e-08	2.51504e-07		1.34723e-08	4.01555e-07		-1.34248e-08	-3.96817e-07		-1.34254e-08	-8.05678e-07		1.34231e-08	1.93573e-06
-1.34317e-08	-5.2338e-08		1.34259e-08	1.57076e-07		1.34258e-08	2.38838e-07		1.34219e-08	4.05297e-07		-1.34232e-08	-4.01022e-07		-1.3424e-08	-8.17234e-07		1.34241e-08	1.9317e-06
-1.34312e-08	-6.4912e-08		1.34265e-08	1.44492e-07		1.33757e-08	2.31374e-07		1.34223e-08	4.02223e-07		-1.33747e-08	-3.95758e-07		-1.33751e-08	-8.17439e-07		1.33739e-08	1.92205e-06
-1.33817e-08	-8.5021e-08		1.33756e-08	1.15068e-07		1.33768e-08	2.30511e-07		1.33713e-08	3.96373e-07		-1.33742e-08	-4.00775e-07		-1.33265e-08	-8.20102e-07		1.33755e-08	1.91376e-06
-1.33805e-08	-8.6244e-08		1.33769e-08	1.07173e-07		1.33252e-08	2.36371e-07		1.33721e-08	4.03148e-07		-1.33254e-08	-4.09185e-07		-1.31276e-08	-7.90565e-07		1.33238e-08	1.90468e-06
-1.33322e-08	-8.1844e-08		1.33263e-08	1.20116e-07		1.33265e-08	2.56942e-07		1.33214e-08	3.94255e-07		-1.33242e-08	-4.02955e-07		-1.31266e-08	-8.19064e-07		1.33251e-08	1.90128e-06
-1.33314e-08	-7.9994e-08		1.33268e-08	1.35836e-07		1.32759e-08	2.69506e-07		1.3322e-08	3.95016e-07		-1.3276e-08	-4.0462e-07		-1.3078e-08	-8.2847e-07		1.32744e-08	1.88723e-06
-1.32826e-08	-9.9712e-08		1.32766e-08	1.44564e-07		1.3278e-08	2.71819e-07		1.32716e-08	4.0761e-07		-1.3275e-08	-4.02883e-07		-1.28294e-08	-7.88129e-07		1.32747e-08	1.8846e-06
-1.3282e-08	-1.07104e-07		1.32781e-08	1.64529e-07		1.32262e-08	2.76106e-07		1.32731e-08	3.99601e-07		-1.32262e-08	-3.9729e-07		-1.28283e-08	-7.63342e-07		1.32244e-08	1.89034e-06
-1.32327e-08	-1.09921e-07		1.32264e-08	1.84371e-07		1.32275e-08	2.75006e-07		1.32219e-08	3.98573e-07		-1.32249e-08	-3.93085e-07		-1.27793e-08	-7.77581e-07		1.32256e-08	1.88217e-06
-1.32318e-08	-1.11926e-07		1.32276e-08	1.94169e-07		1.31769e-08	2.63687e-07		1.3223e-08	4.13902e-07		-1.31764e-08	-3.93805e-07		-1.27304e-08	-7.58243e-07		1.31748e-08	1.87679e-06
-1.31836e-08	-8.6193e-08		1.31774e-08	1.99535e-07		1.31779e-08	2.77658e-07		1.3173e-08	4.08155e-07		-1.31751e-08	-3.92828e-07		-1.2681e-08	-7.57914e-07		1.31759e-08	1.87925e-06
-1.31826e-08	-7.2057e-08		1.31781e-08	2.19665e-07		1.31275e-08	2.76867e-07		1.31735e-08	4.01071e-07		-1.31262e-08	-3.94165e-07		-1.26795e-08	-7.63671e-07		1.31252e-08	1.88693e-06
-1.31337e-08	-5.5906e-08		1.31283e-08	2.07266e-07		1.31281e-08	2.75859e-07		1.31234e-08	3.96938e-07		-1.31255e-08	-3.86588e-07		-1.26321e-08	-7.64997e-07		1.31266e-08	1.88215e-06
-1.3132e-08	-5.4024e-08		1.31291e-08	2.11368e-07		1.30771e-08	2.78861e-07		1.31237e-08	3.89516e-07		-1.30766e-08	-3.93846e-07		-1.26301e-08	-7.60073e-07		1.30757e-08	1.87692e-06
-1.30844e-08	-6.6629e-08		1.30782e-08	2.28507e-07		1.30778e-08	2.74801e-07		1.30734e-08	3.66579e-07		-1.30756e-08	-3.92869e-07		-1.25818e-08	-7.53801e-07		1.30766e-08	1.87193e-06
-1.30829e-08	-7.8852e-08		1.30787e-08	2.18349e-07		1.30284e-08	2.60726e-07		1.30745e-08	3.56525e-07		-1.30273e-08	-3.92304e-07		-1.25807e-08	-7.64319e-07		1.3026e-08	1.86664e-06
-1.30346e-08	-8.6974e-08		1.30285e-08	1.97705e-07		1.30287e-08	2.59246e-07		1.30239e-08	3.59588e-07		-1.30263e-08	-3.99542e-07		-1.25324e-08	-7.64257e-07		1.30279e-08	1.85746e-06
-1.30338e-08	-8.7663e-08		1.30292e-08	1.91218e-07		1.29785e-08	2.63328e-07		1.30255e-08	3.55846e-07		-1.29783e-08	-3.94998e-07		-1.2531e-08	-7.60186e-07		1.29767e-08	1.8512e-06
-1.29849e-08	-8.5843e-08		1.29781e-08	1.66575e-07		1.2979e-08	2.74965e-07		1.29743e-08	3.70229e-07		-1.29773e-08	-3.88449e-07		-1.24822e-08	-7.57924e-07		1.29769e-08	1.85573e-06
-1.29841e-08	-5.9874e-08		1.2979e-08	1.704e-07		1.29285e-08	2.72477e-07		1.29751e-08	3.97123e-07		-1.2928e-08	-3.85077e-07		-1.24814e-08	-7.51457e-07		1.29269e-08	1.8542e-06
-1.29348e-08	-6.7143e-08		1.29289e-08	1.81328e-07		1.29293e-08	2.71624e-07		1.29252e-08	4.08607e-07		-1.29277e-08	-3.80245e-07		-1.2433e-08	-7.44107e-07		1.29283e-08	1.84694e-06
-1.2934e-08	-8.0981e-08		1.29301e-08	1.90756e-07		1.28798e-08	2.68016e-07		1.29262e-08	4.18271e-07		-1.2879e-08	-3.71115e-07		-1.24311e-08	-7.43027e-07		1.28771e-08	1.84104e-06
-1.28854e-08	-9.9815e-08		1.28795e-08	1.7993e-07		1.28801e-08	2.58012e-07		1.28751e-08	4.12071e-07		-1.28781e-08	-3.76934e-07		-1.23828e-08	-7.37198e-07		1.28778e-08	1.84257e-06
-1.28847e-08	-9.7687e-08		1.28803e-08	1.74779e-07		1.28301e-08	2.55237e-07		1.28759e-08	4.08679e-07		-1.28295e-08	-3.79165e-07		-1.23812e-08	-7.47695e-07		1.28271e-08	1.84254e-06
-1.28358e-08	-1.08687e-07		1.28298e-08	1.65558e-07		1.28304e-08	2.48338e-07		1.28258e-08	4.09511e-07		-1.28282e-08	-3.73223e-07		-1.23339e-08	-7.38267e-07		1.28283e-08	1.8372e-06
-1.28352e-08	-7.3568e-08		1.28303e-08	1.54691e-07		1.27803e-08	2.3779e-07		1.28268e-08	3.97103e-07		-1.27797e-08	-3.76266e-07		-1.23324e-08	-7.43336e-07		1.27778e-08	1.83256e-06
-1.27855e-08	-5.6543e-08		1.2781e-08	1.51062e-07		1.27812e-08	2.27324e-07		1.27768e-08	3.88405e-07		-1.27788e-08	-3.72565e-07		-1.2284e-08	-7.45546e-07		1.27791e-08	1.83926e-06
-1.27852e-08	-3.6598e-08		1.27814e-08	1.28218e-07		1.27303e-08	2.18246e-07		1.27767e-08	3.90975e-07		-1.27306e-08	-3.53052e-07		-1.22831e-08	-7.41804e-07		1.2728e-08	1.83176e-06
-1.27365e-08	-1.4299e-08		1.27304e-08	1.26583e-07		1.2731e-08	2.20056e-07		1.27259e-08	3.84015e-07		-1.27289e-08	-3.52713e-07		-1.2234e-08	-7.29138e-07		1.27284e-08	1.81845e-06
-1.27352e-08	-3.7e-09		1.27312e-08	1.26676e-07		1.26803e-08	2.17578e-07		1.27278e-08	3.60513e-07		-1.26805e-08	-3.48107e-07		-1.22326e-08	-7.29642e-07		1.26793e-08	1.82687e-06
-1.26871e-08	-1.4094e-08		1.2681e-08	1.41418e-07		1.26814e-08	2.26183e-07		1.26775e-08	3.70588e-07		-1.26793e-08	-3.48518e-07		-1.21841e-08	-7.38791e-07		1.26789e-08	1.81942e-06
-1.26862e-08	-3.226e-08		1.26815e-08	1.48697e-07		1.2631e-08	2.33956e-07		1.26778e-08	3.66908e-07		-1.26306e-08	-3.59786e-07		-1.21832e-08	-7.32222e-07		1.26287e-08	1.81862e-06
-1.26372e-08	-5.5083e-08		1.26311e-08	1.74769e-07		1.26316e-08	2.29771e-07		1.26271e-08	3.59917e-07		-1.26299e-08	-3.62027e-07		-1.2135e-08	-7.29004e-07		1.26296e-08	1.8028e-06
-1.26366e-08	-6.5652e-08		1.26325e-08	1.88021e-07		1.25821e-08	2.21187e-07		1.26283e-08	3.59866e-07		-1.25807e-08	-3.58151e-07		-1.21337e-08	-7.30279e-07		1.2579e-08	1.79193e-06
-1.25879e-08	-4.067e-08		1.25817e-08	1.73885e-07		1.25824e-08	2.36536e-07		1.25771e-08	3.52823e-07		-1.25801e-08	-3.55458e-07		-1.20851e-08	-7.19896e-07		1.25803e-08	1.7853e-06
-1.25861e-08	-3.4275e-08		1.25834e-08	1.51031e-07		1.25314e-08	2.22955e-07		1.25792e-08	3.39757e-07		-1.25321e-08	-3.44879e-07		-1.20842e-08	-7.11198e-07		1.25294e-08	1.78795e-06
-1.25375e-08	-3.3185e-08		1.2532e-08	1.19263e-07		1.25323e-08	2.32434e-07		1.25279e-08	3.39993e-07		-1.25308e-08	-3.40828e-07		-1.20355e-08	-7.08062e-07		1.25302e-08	1.78685e-06
-1.25365e-08	-2.5156e-08		1.25329e-08	1.17392e-07		1.24817e-08	2.27489e-07		1.25283e-08	3.44239e-07		-1.24817e-08	-3.44046e-07		-1.20344e-08	-7.05297e-07		1.248e-08	1.78402e-06
-1.24884e-08	-3.3072e-08		1.24814e-08	1.0852e-07		1.24823e-08	2.19069e-07		1.24781e-08	3.61233e-07		-1.24811e-08	-3.42103e-07		-1.19857e-08	-7.01544e-07		1.248e-08	1.77165e-06
-1.24876e-08	-3.8614e-08		1.24836e-08	1.28403e-07		1.24325e-08	2.3083e-07		1.24793e-08	3.68573e-07		-1.24325e-08	-3.4418e-07		-1.19846e-08	-7.06037e-07		1.24299e-08	1.76992e-06
-1.24389e-08	-3.4666e-08		1.24337e-08	1.13815e-07		1.24335e-08	2.4473e-07		1.24291e-08	3.70989e-07		-1.2431e-08	-3.45331e-07		-1.19359e-08	-7.04793e-07		1.24312e-08	1.76089e-06
-1.24378e-08	-3.0831e-08		1.24333e-08	1.13557e-07		1.23829e-08	2.54229e-07		1.24298e-08	3.74618e-07		-1.23819e-08	-3.46483e-07		-1.19346e-08	-7.04988e-07		1.2381e-08	1.76071e-06
-1.23885e-08	-2.6688e-08		1.23833e-08	1.00306e-07		1.23832e-08	2.66258e-07		1.23794e-08	3.60678e-07		-1.23818e-08	-3.40006e-07		-1.18863e-08	-6.99704e-07		1.23818e-08	1.75851e-06
-1.23876e-08	-1.9296e-08		1.23835e-08	9.2749e-08		1.23327e-08	2.62361e-07		1.23801e-08	3.38554e-07		-1.23328e-08	-3.43738e-07		-1.18846e-08	-6.96044e-07		1.23305e-08	1.76417e-06
-1.23393e-08	-1.8885e-08		1.23329e-08	9.9977e-08		1.23342e-08	2.53427e-07		1.23287e-08	3.25744e-07		-1.23313e-08	-3.49546e-07		-1.1836e-08	-6.94379e-07		1.23318e-08	1.75452e-06
-1.23381e-08	-2.3779e-08		1.23339e-08	1.09414e-07		1.22832e-08	2.36557e-07		1.23308e-08	3.14918e-07		-1.22833e-08	-3.41209e-07		-1.18353e-08	-7.02572e-07		1.22816e-08	1.75451e-06
-1.22897e-08	-2.7438e-08		1.22837e-08	1.09692e-07		1.22845e-08	2.26122e-07		1.22795e-08	3.12872e-07		-1.22827e-08	-3.39481e-07		-1.17868e-08	-7.00249e-07		1.22825e-08	1.73929e-06
-1.22885e-08	-3.9693e-08		1.22844e-08	1.03863e-07		1.2233e-08	2.10968e-07		1.22808e-08	2.94326e-07		-1.2233e-08	-3.37035e-07		-1.17859e-08	-7.01637e-07		1.22316e-08	1.73849e-06
-1.22398e-08	-3.1664e-08		1.22328e-08	1.14627e-07		1.22343e-08	2.07081e-07		1.22296e-08	3.00844e-07		-1.2232e-08	-3.25685e-07		-1.17366e-08	-7.00455e-07		1.22326e-08	1.73222e-06
-1.22382e-08	-2.1805e-08		1.22344e-08	1.07893e-07		1.21836e-08	2.02321e-07		1.22306e-08	2.98356e-07		-1.21832e-08	-3.22272e-07		-1.17351e-08	-6.91037e-07		1.21816e-08	1.73288e-06
-1.21893e-08	-3.187e-08		1.21842e-08	1.21073e-07		1.21854e-08	1.96533e-07		1.21794e-08	3.08041e-07		-1.21829e-08	-3.16915e-07		-1.16875e-08	-6.84787e-07		1.21832e-08	1.72884e-06
-1.21892e-08	-2.968e-08		1.21852e-08	1.14051e-07		1.21331e-08	1.91794e-07		1.21811e-08	3.14559e-07		-1.21338e-08	-3.10665e-07		-1.16859e-08	-6.81106e-07		1.21326e-08	1.73597e-06
-1.21391e-08	-3.0913e-08		1.21339e-08	1.0889e-07		1.21349e-08	1.93706e-07		1.21293e-08	3.30309e-07		-1.21334e-08	-3.26641e-07		-1.16371e-08	-6.73869e-07		1.21339e-08	1.73484e-06
-1.20908e-08	-4.8545e-08		1.21354e-08	9.5567e-08		1.20849e-08	2.05231e-07		1.21314e-08	3.38986e-07		-1.20843e-08	-3.13533e-07		-1.16364e-08	-6.82484e-07		1.20826e-08	1.72816e-06
-1.20897e-08	-5.3994e-08		1.20846e-08	1.08325e-07		1.2086e-08	2.10813e-07		1.20811e-08	3.31172e-07		-1.20827e-08	-3.24348e-07		-1.15885e-08	-6.66333e-07		1.20837e-08	1.72453e-06
-1.20412e-08	-4.7188e-08		1.20859e-08	1.02907e-07		1.20347e-08	2.1838e-07		1.20815e-08	3.19493e-07		-1.20347e-08	-3.26384e-07		-1.15874e-08	-6.66559e-07		1.20328e-08	1.71968e-06
-1.20389e-08	-5.6739e-08		1.20343e-08	8.5173e-08		1.20359e-08	2.21464e-07		1.20307e-08	3.16173e-07		-1.2033e-08	-3.11292e-07		-1.15386e-08	-6.63444e-07		1.20342e-08	1.71898e-06
-1.19905e-08	-5.7212e-08		1.20357e-08	8.9799e-08		1.1985e-08	2.24918e-07		1.2032e-08	3.1608e-07		-1.19842e-08	-3.04805e-07		-1.1537e-08	-6.56093e-07		1.19828e-08	1.71455e-06
-1.19897e-08	-5.3038e-08		1.19851e-08	9.6194e-08		1.19862e-08	2.13897e-07		1.19821e-08	3.17119e-07		-1.19841e-08	-2.98205e-07		-1.14882e-08	-6.53852e-07		1.19838e-08	1.71049e-06
-1.1941e-08	-5.3604e-08		1.19863e-08	9.8414e-08		1.19344e-08	2.02146e-07		1.19824e-08	3.21663e-07		-1.1935e-08	-2.95552e-07		-1.14877e-08	-6.41063e-07		1.19338e-08	1.71211e-06
-1.19404e-08	-4.3724e-08		1.19356e-08	1.08531e-07		1.19361e-08	1.98836e-07		1.19316e-08	3.33825e-07		-1.19336e-08	-2.83925e-07		-1.14386e-08	-6.329e-07		1.19345e-08	1.70085e-06
-1.18914e-08	-4.0928e-08		1.19365e-08	1.39095e-07		1.18852e-08	2.02023e-07		1.19331e-08	3.21735e-07		-1.18853e-08	-3.10829e-07		-1.1438e-08	-6.31892e-07		1.18833e-08	1.68936e-06
-1.18898e-08	-3.772e-08		1.18852e-08	1.34798e-07		1.18862e-08	2.02167e-07		1.18816e-08	3.18928e-07		-1.18843e-08	-3.14921e-07		-1.13887e-08	-6.30854e-07		1.18849e-08	1.68658e-06
-1.18422e-08	-4.6602e-08		1.18863e-08	1.19171e-07		1.18366e-08	2.0703e-07		1.18833e-08	3.21745e-07		-1.18364e-08	-3.0793e-07		-1.13875e-08	-6.28356e-07		1.18343e-08	1.66738e-06
-1.18409e-08	-5.5495e-08		1.18359e-08	1.39383e-07		1.18376e-08	2.06475e-07		1.18318e-08	3.23555e-07		-1.1835e-08	-3.16885e-07		-1.13394e-08	-6.35007e-07		1.18352e-08	1.66951e-06
-1.17923e-08	-5.7952e-08		1.18366e-08	1.37378e-07		1.17862e-08	2.10926e-07		1.18336e-08	3.20882e-07		-1.17862e-08	-3.16587e-07		-1.13381e-08	-6.30535e-07		1.1784e-08	1.66706e-06
-1.17912e-08	-5.7952e-08		1.17873e-08	1.15614e-07		1.17875e-08	2.02578e-07		1.17827e-08	3.19514e-07		-1.17853e-08	-3.1635e-07		-1.12899e-08	-6.27369e-07		1.17857e-08	1.66748e-06
-1.17417e-08	-5.6143e-08		1.1788e-08	1.1841e-07		1.17366e-08	2.07462e-07		1.17828e-08	3.18897e-07		-1.17366e-08	-3.28687e-07		-1.12888e-08	-6.21992e-07		1.17337e-08	1.66784e-06
-1.17406e-08	-6.8079e-08		1.17359e-08	1.21371e-07		1.17372e-08	2.21012e-07		1.17325e-08	3.07434e-07		-1.17355e-08	-3.4674e-07		-1.12397e-08	-6.1754e-07		1.17351e-08	1.66341e-06
-1.16922e-08	-4.7044e-08		1.17376e-08	1.09116e-07		1.16862e-08	2.2753e-07		1.17334e-08	2.95509e-07		-1.16868e-08	-3.61565e-07		-1.12377e-08	-6.14929e-07		1.16852e-08	1.6538e-06
-1.16919e-08	-5.0509e-08		1.1686e-08	1.12972e-07		1.16871e-08	2.23058e-07		1.1683e-08	2.99652e-07		-1.16858e-08	-3.63128e-07		-1.11903e-08	-6.18075e-07		1.16859e-08	1.65268e-06
-1.16423e-08	-3.0564e-08		1.16878e-08	1.18019e-07		1.16369e-08	2.19953e-07		1.16839e-08	3.0067e-07		-1.16373e-08	-3.4893e-07		-1.11887e-08	-6.15196e-07		1.16341e-08	1.63798e-06
-1.1642e-08	-3.9498e-08		1.16368e-08	1.18019e-07		1.16379e-08	2.13969e-07		1.16329e-08	3.00186e-07		-1.16357e-08	-3.42751e-07		-1.11405e-08	-6.12287e-07		1.16362e-08	1.63381e-06
-1.15931e-08	-2.8128e-08		1.16385e-08	1.18081e-07		1.1587e-08	2.0886e-07		1.16337e-08	3.09357e-07		-1.15868e-08	-3.36675e-07		-1.11382e-08	-6.09799e-07		1.15851e-08	1.63494e-06
-1.15915e-08	-1.4649e-08		1.15872e-08	1.40822e-07		1.15878e-08	1.99741e-07		1.15836e-08	3.24038e-07		-1.15867e-08	-3.25798e-07		-1.10901e-08	-6.19915e-07		1.1586e-08	1.63196e-06
-1.15433e-08	-1.175e-08		1.15887e-08	1.63265e-07		1.15387e-08	2.00779e-07		1.15837e-08	3.31265e-07		-1.15375e-08	-3.25017e-07		-1.10899e-08	-6.18928e-07		1.15354e-08	1.62641e-06
-1.15425e-08	1.2985e-08		1.15378e-08	1.54208e-07		1.15391e-08	1.93994e-07		1.15333e-08	3.24099e-07		-1.15358e-08	-3.21491e-07		-1.10414e-08	-6.17972e-07		1.15364e-08	1.63412e-06
-1.14925e-08	1.39e-08		1.15391e-08	1.53642e-07		1.14875e-08	2.04388e-07		1.15341e-08	3.2048e-07		-1.14879e-08	-3.1084e-07		-1.10408e-08	-6.19113e-07		1.14863e-08	1.63847e-06
-1.14917e-08	2.4664e-08		1.14879e-08	1.28722e-07		1.14885e-08	2.13425e-07		1.14837e-08	3.12965e-07		-1.14863e-08	-3.15651e-07		-1.09905e-08	-6.16101e-07		1.14872e-08	1.64236e-06
-1.14434e-08	3.66e-08		1.14891e-08	1.20045e-07		1.14382e-08	2.29534e-07		1.1485e-08	3.06231e-07		-1.14377e-08	-3.21306e-07		-1.09898e-08	-6.07352e-07		1.14357e-08	1.63936e-06
-1.14424e-08	2.6248e-08		1.14384e-08	1.17146e-07		1.14392e-08	2.17619e-07		1.14337e-08	3.05214e-07		-1.14368e-08	-3.23917e-07		-1.09411e-08	-6.09264e-07		1.1437e-08	1.64175e-06
-1.13937e-08	3.658e-08		1.14389e-08	1.18575e-07		1.13879e-08	2.10063e-07		1.14348e-08	3.0363e-07		-1.13883e-08	-3.3245e-07		-1.094e-08	-6.08113e-07		1.13867e-08	1.63929e-06
-1.13926e-08	1.5854e-08		1.13882e-08	1.07153e-07		1.13881e-08	1.98044e-07		1.13845e-08	3.06211e-07		-1.13866e-08	-3.30198e-07		-1.08917e-08	-6.09244e-07		1.13876e-08	1.62211e-06
-1.13439e-08	1.021e-08		1.13892e-08	9.6214e-08		1.1339e-08	1.91742e-07		1.13858e-08	2.91499e-07		-1.13385e-08	-3.22344e-07		-1.08906e-08	-6.08421e-07		1.13367e-08	1.61707e-06
-1.13432e-08	1.462e-08		1.13385e-08	8.7064e-08		1.13396e-08	1.80146e-07		1.13348e-08	2.93062e-07		-1.13378e-08	-3.12526e-07		-1.08422e-08	-6.07033e-07		1.13374e-08	1.60501e-06
-1.12942e-08	-1.0095e-08		1.13391e-08	8.2767e-08		1.12879e-08	1.8763e-07		1.13359e-08	2.8859e-07		-1.1289e-08	-3.05586e-07		-1.08407e-08	-6.05471e-07		1.12865e-08	1.60161e-06
-1.12926e-08	1.0323e-08		1.12891e-08	8.2931e-08		1.12898e-08	1.8544e-07		1.12848e-08	2.90307e-07		-1.12889e-08	-2.96015e-07		-1.07925e-08	-5.97544e-07		1.12876e-08	1.60065e-06
-1.12447e-08	5.2278e-08		1.12903e-08	7.6269e-08		1.12388e-08	1.90159e-07		1.12865e-08	2.83635e-07		-1.1239e-08	-2.87543e-07		-1.07907e-08	-5.96609e-07		1.12371e-08	1.60507e-06
-1.1243e-08	5.0592e-08		1.12397e-08	9.608e-08		1.12404e-08	1.79025e-07		1.12354e-08	2.81866e-07		-1.12384e-08	-2.77777e-07		-1.07422e-08	-5.87109e-07		1.12375e-08	1.60501e-06
-1.11948e-08	6.5109e-08		1.12405e-08	1.05539e-07		1.11892e-08	1.76558e-07		1.12365e-08	2.8491e-07		-1.11891e-08	-2.6727e-07		-1.07409e-08	-5.87058e-07		1.11871e-08	1.6039e-06
-1.1194e-08	7.8155e-08		1.11892e-08	1.16765e-07		1.11902e-08	1.78172e-07		1.11854e-08	2.93144e-07		-1.11884e-08	-2.57863e-07		-1.06926e-08	-5.90718e-07		1.11884e-08	1.60218e-06
-1.11445e-08	6.2086e-08		1.11899e-08	1.45479e-07		1.11394e-08	1.74245e-07		1.11864e-08	2.95848e-07		-1.11392e-08	-2.61173e-07		-1.06908e-08	-5.85855e-07		1.1137e-08	1.59581e-06
-1.11439e-08	5.8262e-08		1.11391e-08	1.70081e-07		1.11407e-08	1.81318e-07		1.1136e-08	3.09501e-07		-1.1138e-08	-2.69747e-07		-1.06424e-08	-5.8274e-07		1.11385e-08	1.58419e-06
-1.10949e-08	7.2901e-08		1.11408e-08	1.66473e-07		1.10887e-08	1.85852e-07		1.11363e-08	3.13223e-07		-1.10896e-08	-2.87615e-07		-1.06407e-08	-5.81763e-07		1.10877e-08	1.5879e-06
-1.10939e-08	6.188e-08		1.10905e-08	1.6783e-07		1.10906e-08	1.80136e-07		1.10856e-08	3.04803e-07		-1.10887e-08	-2.88726e-07		-1.05931e-08	-5.79049e-07		1.10886e-08	1.57941e-06
-1.10447e-08	6.1736e-08		1.10905e-08	1.58916e-07		1.104e-08	1.72805e-07		1.10867e-08	2.96054e-07		-1.10395e-08	-3.06511e-07		-1.05917e-08	-5.72778e-07		1.1038e-08	1.58205e-06
-1.10439e-08	5.9845e-08		1.10396e-08	1.46775e-07		1.10399e-08	1.671e-07		1.10365e-08	2.91839e-07		-1.10393e-08	-2.96035e-07		-1.05434e-08	-5.78453e-07		1.10388e-08	1.57398e-06
-1.09955e-08	6.3669e-08		1.10401e-08	1.25309e-07		1.09905e-08	1.61137e-07		1.10372e-08	2.81332e-07		-1.09897e-08	-3.02307e-07		-1.05414e-08	-5.77301e-07		1.09888e-08	1.56852e-06
-1.09938e-08	6.3947e-08		1.09907e-08	1.24445e-07		1.09911e-08	1.5577e-07		1.09865e-08	2.82257e-07		-1.09895e-08	-3.04774e-07		-1.04927e-08	-5.90019e-07		1.09895e-08	1.55199e-06
-1.09453e-08	6.2158e-08		1.09913e-08	1.3121e-07		1.09396e-08	1.58114e-07		1.09873e-08	2.78474e-07		-1.09406e-08	-3.10007e-07		-1.04917e-08	-5.76129e-07		1.09383e-08	1.54054e-06
-1.09442e-08	5.1466e-08		1.09398e-08	1.38129e-07		1.09411e-08	1.62977e-07		1.09363e-08	2.7356e-07		-1.09394e-08	-3.08393e-07		-1.04427e-08	-5.62394e-07		1.09391e-08	1.53582e-06
-1.0895e-08	4.4094e-08		1.09416e-08	1.22162e-07		1.08905e-08	1.64694e-07		1.09372e-08	2.78546e-07		-1.08906e-08	-2.99819e-07		-1.04414e-08	-5.57079e-07		1.0888e-08	1.54096e-06
-1.08947e-08	2.4283e-08		1.089e-08	1.32495e-07		1.08906e-08	1.72651e-07		1.08863e-08	2.80489e-07		-1.08887e-08	-2.84058e-07		-1.03931e-08	-5.56545e-07		1.08888e-08	1.53791e-06
-1.08457e-08	9.26e-10		1.08912e-08	1.33399e-07		1.08406e-08	1.74368e-07		1.08873e-08	2.77394e-07		-1.0841e-08	-2.84665e-07		-1.03925e-08	-5.4831e-07		1.08384e-08	1.53154e-06
-1.08452e-08	-2.46e-10		1.08411e-08	1.24496e-07		1.08417e-08	1.83169e-07		1.08364e-08	2.77497e-07		-1.08394e-08	-2.80429e-07		-1.03438e-08	-5.55434e-07		1.08395e-08	1.53109e-06
-1.07956e-08	-3.001e-09		1.08415e-08	1.05837e-07		1.07902e-08	1.86263e-07		1.08375e-08	2.76695e-07		-1.07914e-08	-2.79925e-07		-1.03428e-08	-5.57521e-07		1.07889e-08	1.52924e-06
-1.07956e-08	-1.1401e-08		1.07908e-08	9.4065e-08		1.07922e-08	1.83272e-07		1.07869e-08	2.80262e-07		-1.07905e-08	-2.83976e-07		-1.02941e-08	-5.56329e-07		1.0789e-08	1.52041e-06
-1.0746e-08	-1.1442e-08		1.07916e-08	8.1492e-08		1.0741e-08	1.8103e-07		1.07878e-08	2.93782e-07		-1.07413e-08	-2.84264e-07		-1.02929e-08	-5.55475e-07		1.07394e-08	1.52409e-06
-1.07453e-08	-7.7e-09		1.07415e-08	7.3874e-08		1.0743e-08	1.71983e-07		1.07375e-08	3.03158e-07		-1.07402e-08	-2.82002e-07		-1.02428e-08	-5.55681e-07		1.07403e-08	1.51801e-06
-1.06963e-08	-2.128e-08		1.07428e-08	6.9998e-08		1.06903e-08	1.72025e-07		1.07383e-08	3.03301e-07		-1.06916e-08	-2.85642e-07		-1.02427e-08	-5.60112e-07		1.06894e-08	1.51113e-06
-1.06957e-08	-1.5626e-08		1.06915e-08	9.499e-08		1.06924e-08	1.75643e-07		1.06871e-08	2.99857e-07		-1.06908e-08	-2.98246e-07		-1.01936e-08	-5.54632e-07		1.06896e-08	1.49889e-06
-1.06469e-08	-1.2737e-08		1.06917e-08	9.6481e-08		1.0641e-08	1.75643e-07		1.06888e-08	2.93956e-07		-1.0642e-08	-2.97958e-07		-1.01927e-08	-5.40712e-07		1.06391e-08	1.49722e-06
-1.06453e-08	-1.2645e-08		1.06417e-08	1.02084e-07		1.06426e-08	1.73258e-07		1.06378e-08	2.85742e-07		-1.06412e-08	-3.06707e-07		-1.0144e-08	-5.40609e-07		1.06402e-08	1.48697e-06
-1.05967e-08	-1.963e-09		1.06418e-08	9.9997e-08		1.05908e-08	1.57591e-07		1.0639e-08	2.84693e-07		-1.05929e-08	-2.96765e-07		-1.01423e-08	-5.28016e-07		1.05889e-08	1.48929e-06
-1.05957e-08	-1.5102e-08		1.05922e-08	1.25812e-07		1.05926e-08	1.53324e-07		1.05872e-08	2.83069e-07		-1.05909e-08	-2.91337e-07		-1.00942e-08	-5.27707e-07		1.05907e-08	1.47905e-06
-1.05473e-08	-1.982e-08		1.05929e-08	1.25678e-07		1.05418e-08	1.60038e-07		1.05885e-08	2.80611e-07		-1.05422e-08	-2.91769e-07		-1.00936e-08	-5.28365e-07		1.05404e-08	1.46416e-06
-1.05453e-08	-1.2758e-08		1.05421e-08	1.25688e-07		1.05414e-08	1.66227e-07		1.05374e-08	2.85299e-07		-1.05416e-08	-2.9256e-07		-1.00442e-08	-5.25898e-07		1.05413e-08	1.45235e-06
-1.0497e-08	-1.9635e-08		1.05422e-08	1.17155e-07		1.04916e-08	1.76148e-07		1.05394e-08	2.93822e-07		-1.04924e-08	-3.02492e-07		-1.00432e-08	-5.23687e-07		1.04899e-08	1.44435e-06
-1.04955e-08	-2.3511e-08		1.04922e-08	1.16785e-07		1.04929e-08	1.81699e-07		1.04882e-08	2.87294e-07		-1.04913e-08	-3.07241e-07		-1.00055e-08	-5.21868e-07		1.04911e-08	1.43678e-06
-1.0447e-08	-2.3717e-08		1.0493e-08	9.8794e-08		1.04425e-08	1.72992e-07		1.04894e-08	2.92095e-07		-1.04422e-08	-3.07796e-07		-1.00054e-08	-5.15668e-07		1.04406e-08	1.44392e-06
-1.04462e-08	-3.338e-08		1.04417e-08	7.5734e-08		1.04426e-08	1.66607e-07		1.04392e-08	2.86245e-07		-1.04416e-08	-3.06779e-07		-9.95679e-09	-5.03311e-07		1.04412e-08	1.44943e-06
-1.03977e-08	-4.1893e-08		1.04431e-08	7.8746e-08		1.03917e-08	1.66464e-07		1.04387e-08	2.74967e-07		-1.03924e-08	-3.01052e-07		-9.95597e-09	-5.07752e-07		1.03904e-08	1.45193e-06
-1.03963e-08	-3.7051e-08		1.03916e-08	8.475e-08		1.03933e-08	1.73866e-07		1.0388e-08	2.80539e-07		-1.03918e-08	-2.91882e-07		-9.90662e-09	-5.13037e-07		1.03914e-08	1.44932e-06
-1.03481e-08	-4.0011e-08		1.0393e-08	7.7975e-08		1.03419e-08	1.76775e-07		1.03897e-08	2.79727e-07		-1.03425e-08	-2.84983e-07		-9.90568e-09	-5.14599e-07		1.03402e-08	1.43931e-06
-1.03469e-08	-4.8339e-08		1.03431e-08	8.5347e-08		1.03434e-08	1.79674e-07		1.03383e-08	2.75018e-07		-1.03424e-08	-2.77026e-07		-9.85701e-09	-5.13273e-07		1.03415e-08	1.42751e-06
-1.02982e-08	-5.8383e-08		1.0343e-08	1.02094e-07		1.02928e-08	1.84794e-07		1.03389e-08	2.64758e-07		-1.02938e-08	-2.61513e-07		-9.85655e-09	-5.10734e-07		1.02906e-08	1.42423e-06
-1.02972e-08	-6.046e-08		1.02926e-08	1.02773e-07		1.0293e-08	1.71008e-07		1.02876e-08	2.64326e-07		-1.02927e-08	-2.66838e-07		-9.80638e-09	-5.05748e-07		1.02913e-08	1.41865e-06
-1.02478e-08	-9.2474e-08		1.02936e-08	9.5535e-08		1.02426e-08	1.61673e-07		1.02898e-08	2.58312e-07		-1.02436e-08	-2.69131e-07		-9.80614e-09	-5.11546e-07		1.02416e-08	1.41339e-06
-1.02466e-08	-7.4226e-08		1.02426e-08	9.3859e-08		1.02436e-08	1.58537e-07		1.02389e-08	2.52637e-07		-1.02426e-08	-2.59868e-07		-9.75726e-09	-5.10045e-07		1.02418e-08	1.40998e-06
-1.0199e-08	-5.2698e-08		1.02439e-08	1.07491e-07		1.01926e-08	1.51525e-07		1.02399e-08	2.46572e-07		-1.01937e-08	-2.69059e-07		-9.75576e-09	-5.13242e-07		1.01908e-08	1.4117e-06
-1.01974e-08	-5.2215e-08		1.01929e-08	1.00603e-07		1.01934e-08	1.46755e-07		1.01894e-08	2.4614e-07		-1.01924e-08	-2.6105e-07		-9.7068e-09	-5.1278e-07		1.01916e-08	1.41081e-06
-1.01482e-08	-3.3144e-08		1.01942e-08	9.4034e-08		1.01433e-08	1.45758e-07		1.01897e-08	2.53203e-07		-1.01437e-08	-2.55087e-07		-9.70625e-09	-5.10508e-07		1.01408e-08	1.4086e-06
-1.01472e-08	-1.3816e-08		1.01431e-08	8.7917e-08		1.01441e-08	1.33997e-07		1.01394e-08	2.5236e-07		-1.01432e-08	-2.64021e-07		-9.65675e-09	-5.02602e-07		1.0142e-08	1.40983e-06
-1.00984e-08	-3.4717e-08		1.01439e-08	8.4052e-08		1.00934e-08	1.4143e-07		1.01404e-08	2.45626e-07		-1.00942e-08	-2.65974e-07		-9.65584e-09	-5.02694e-07		1.00915e-08	1.40762e-06
-1.00976e-08	-3.2002e-08		1.00934e-08	8.2633e-08		1.00947e-08	1.6779e-07		1.00895e-08	2.37617e-07		-1.0093e-08	-2.73428e-07		-9.60739e-09	-5.04277e-07		1.00923e-08	1.40687e-06
-1.00487e-08	-3.3781e-08		1.00941e-08	7.8716e-08		1.00434e-08	1.56368e-07		1.00905e-08	2.10312e-07		-1.00439e-08	-2.87615e-07		-9.60683e-09	-4.91498e-07		1.00411e-08	1.40473e-06
-1.00478e-08	-3.3205e-08		1.00434e-08	7.0461e-08		1.00447e-08	1.62443e-07		1.00398e-08	2.04493e-07		-1.0043e-08	-2.93671e-07		-9.55738e-09	-4.8751e-07		1.00424e-08	1.39584e-06
-1.00108e-08	-3.5827e-08		1.00443e-08	7.0337e-08		1.00065e-08	1.51217e-07		1.00409e-08	1.95641e-07		-1.00065e-08	-2.93897e-07		-9.55623e-09	-4.85834e-07		1.00051e-08	1.40321e-06
-1.001e-08	-4.6817e-08		1.00069e-08	7.2733e-08		1.00079e-08	1.3888e-07		1.00038e-08	1.94336e-07		-1.00056e-08	-2.88571e-07		-9.50751e-09	-4.78195e-07		1.00057e-08	1.40592e-06
-9.96131e-09	-6.2824e-08		1.00082e-08	7.1036e-08		9.95589e-09	1.35302e-07		1.00039e-08	2.09016e-07		-9.95676e-09	-2.77293e-07		-9.50676e-09	-4.78524e-07		9.95453e-09	1.39924e-06
-9.9603e-09	-7.7844e-08		9.95763e-09	8.7557e-08		9.9578e-09	1.53931e-07		9.95253e-09	2.09942e-07		-9.95527e-09	-2.65296e-07		-9.45661e-09	-4.8275e-07		9.95546e-09	1.39761e-06
-9.91093e-09	-8.6367e-08		9.95735e-09	8.2828e-08		9.90684e-09	1.58125e-07		9.95391e-09	2.0182e-07		-9.90659e-09	-2.55807e-07		-9.4564e-09	-4.84179e-07		9.90455e-09	1.38916e-06
-9.9096e-09	-7.6672e-08		9.90787e-09	7.9939e-08		9.90681e-09	1.6527e-07		9.90332e-09	1.97821e-07		-9.90543e-09	-2.50214e-07		-9.40677e-09	-4.83181e-07		9.90533e-09	1.38061e-06
-9.86131e-09	-7.6601e-08		9.90924e-09	8.7856e-08		9.85659e-09	1.766e-07		9.9042e-09	1.80045e-07		-9.85615e-09	-2.49268e-07		-9.40621e-09	-4.76519e-07		9.85535e-09	1.3699e-06
-9.85965e-09	-6.5384e-08		9.85658e-09	6.6245e-08		9.85727e-09	1.66524e-07		9.85288e-09	1.73764e-07		-9.85547e-09	-2.51838e-07		-9.35699e-09	-4.7619e-07		9.85579e-09	1.36353e-06
-9.81035e-09	-6.6135e-08		9.8589e-09	8.2016e-08		9.80654e-09	1.51782e-07		9.85376e-09	1.75841e-07		-9.80621e-09	-2.57123e-07		-9.35699e-09	-4.73301e-07		9.80492e-09	1.35382e-06
-9.80929e-09	-8.4548e-08		9.80669e-09	7.3164e-08		9.80781e-09	1.39373e-07		9.80347e-09	1.8972e-07		-9.80605e-09	-2.73695e-07		-9.30709e-09	-4.73301e-07		9.806e-09	1.34883e-06
-9.76088e-09	-8.4363e-08		9.80693e-09	7.5878e-08		9.75767e-09	1.31673e-07		9.80336e-09	1.93719e-07		-9.75579e-09	-2.87955e-07		-9.30628e-09	-4.75574e-07		9.75559e-09	1.34834e-06
-9.7598e-09	-7.5429e-08		9.75741e-09	7.6896e-08		9.75817e-09	1.26399e-07		9.75437e-09	2.01399e-07		-9.75577e-09	-2.90885e-07		-9.25827e-09	-4.70557e-07		9.75563e-09	1.35102e-06
-9.71183e-09	-7.4904e-08		9.75785e-09	9.5093e-08		9.70738e-09	1.20467e-07		9.75449e-09	1.95806e-07		-9.70612e-09	-2.86937e-07		-9.25679e-09	-4.56606e-07		9.70524e-09	1.34948e-06
-9.71006e-09	-7.2375e-08		9.70818e-09	1.00635e-07		9.70813e-09	1.23376e-07		9.70399e-09	2.03383e-07		-9.7059e-09	-2.91121e-07		-9.20742e-09	-4.52277e-07		9.70565e-09	1.34286e-06
-9.66043e-09	-4.9686e-08		9.70769e-09	1.00645e-07		9.65667e-09	1.24826e-07		9.70469e-09	1.92115e-07		-9.65659e-09	-2.72678e-07		-9.20703e-09	-4.6153e-07		9.65519e-09	1.3417e-06
-9.65935e-09	-4.032e-08		9.65815e-09	8.3887e-08		9.65799e-09	1.33051e-07		9.65413e-09	1.82184e-07		-9.65642e-09	-2.78044e-07		-9.15915e-09	-4.67729e-07		9.65668e-09	1.32717e-06
-9.61169e-09	-1.3569e-08		9.60782e-09	1.0302e-07		9.60707e-09	1.2936e-07		9.65452e-09	1.8131e-07		-9.60715e-09	-2.70426e-07		-9.15738e-09	-4.69467e-07		9.60565e-09	1.32168e-06
-9.60974e-09	3.99e-09		9.60827e-09	8.473e-08		9.60692e-09	1.40545e-07		9.60337e-09	1.85731e-07		-9.6058e-09	-2.62962e-07		-9.10876e-09	-4.71955e-07		9.60653e-09	1.31405e-06
-9.5612e-09	2.119e-08		9.5569e-09	1.00861e-07		9.55757e-09	1.25957e-07		9.60441e-09	1.84651e-07		-9.55713e-09	-2.59333e-07		-9.10703e-09	-4.82554e-07		9.55648e-09	1.30743e-06
-9.56007e-09	1.5967e-08		9.55813e-09	9.6677e-08		9.55755e-09	1.12653e-07		9.55395e-09	1.88805e-07		-9.55663e-09	-2.53844e-07		-9.05854e-09	-4.6189e-07		9.55682e-09	1.30609e-06
-9.51109e-09	1.6101e-08		9.50814e-09	1.17649e-07		9.50872e-09	1.03956e-07		9.55511e-09	1.9632e-07		-9.50674e-09	-2.56177e-07		-9.05674e-09	-4.49111e-07		9.50583e-09	1.31323e-06
-9.50983e-09	1.4168e-08		9.50815e-09	1.15706e-07		9.50873e-09	1.04305e-07		9.5046e-09	1.98273e-07		-9.50588e-09	-2.49721e-07		-9.00793e-09	-4.4175e-07		9.50571e-09	1.3152e-06
-9.46142e-09	7.66e-09		9.45809e-09	1.17032e-07		9.45781e-09	1.12191e-07		9.50536e-09	2.04822e-07		-9.45854e-09	-2.61616e-07		-9.00775e-09	-4.20613e-07		9.45646e-09	1.32128e-06
-9.46018e-09	1.821e-09		9.45837e-09	1.0265e-07		9.45808e-09	1.19346e-07		9.45411e-09	2.13756e-07		-9.4557e-09	-2.6691e-07		-8.95786e-09	-4.17642e-07		9.4565e-09	1.32061e-06
-9.41138e-09	2.58e-10		9.40787e-09	9.9483e-08		9.4071e-09	1.25998e-07		9.45489e-09	2.15874e-07		-9.40706e-09	-2.75032e-07		-8.95731e-09	-4.23882e-07		9.4059e-09	1.31124e-06
-9.41025e-09	3.435e-09		9.40841e-09	8.8997e-08		9.40762e-09	1.25391e-07		9.40415e-09	2.29548e-07		-9.40617e-09	-2.71804e-07		-8.90888e-09	-4.28673e-07		9.35558e-09	1.29554e-06
-9.3621e-09	6.632e-09		9.35834e-09	8.5326e-08		9.35729e-09	1.31652e-07		9.40529e-09	2.29887e-07		-9.35789e-09	-2.72698e-07		-8.90728e-09	-4.30236e-07		9.35742e-09	1.29209e-06
-9.36107e-09	4.165e-09		9.35875e-09	7.0646e-08		9.35799e-09	1.33657e-07		9.35421e-09	2.27543e-07		-9.35649e-09	-2.65769e-07		-8.8585e-09	-4.36877e-07		9.30543e-09	1.28788e-06
-9.31171e-09	1.1331e-08		9.30737e-09	7.4408e-08		9.30767e-09	1.35312e-07		9.35466e-09	2.31624e-07		-9.3062e-09	-2.62931e-07		-8.85734e-09	-4.36856e-07		9.30651e-09	1.2868e-06
-9.31035e-09	2.4459e-08		9.30799e-09	6.4477e-08		9.30837e-09	1.39003e-07		9.30365e-09	2.25024e-07		-9.30597e-09	-2.67609e-07		-8.80817e-09	-4.45513e-07		9.25609e-09	1.2847e-06
-9.26102e-09	4.1464e-08		9.25785e-09	3.5156e-08		9.2583e-09	1.3743e-07		9.30485e-09	2.18547e-07		-9.25825e-09	-2.64936e-07		-8.80696e-09	-4.46068e-07		9.25726e-09	1.27607e-06
-9.26043e-09	5.4674e-08		9.2592e-09	3.4858e-08		9.25824e-09	1.39024e-07		9.25414e-09	2.1573e-07		-9.25749e-09	-2.58695e-07		-8.75862e-09	-4.47096e-07		9.20585e-09	1.27143e-06
-9.21216e-09	7.3478e-08		9.20834e-09	3.1815e-08		9.20683e-09	1.30593e-07		9.25546e-09	2.13016e-07		-9.2084e-09	-2.51334e-07		-8.75824e-09	-4.33042e-07		9.20708e-09	1.26647e-06
-9.21082e-09	6.697e-08		9.20897e-09	4.5601e-08		9.20871e-09	1.30758e-07		9.20469e-09	2.14209e-07		-9.20727e-09	-2.37887e-07		-8.70822e-09	-4.25887e-07		9.15672e-09	1.26938e-06
-9.16179e-09	6.0164e-08		9.15814e-09	8.2499e-08		9.15716e-09	1.28969e-07		9.20525e-09	2.11361e-07		-9.15752e-09	-2.36222e-07		-8.70726e-09	-4.17148e-07		9.15728e-09	1.26382e-06
-9.16119e-09	5.45e-08		9.15883e-09	1.06073e-07		9.15888e-09	1.29452e-07		9.15425e-09	2.11865e-07		-9.15647e-09	-2.42904e-07		-8.65845e-09	-4.1685e-07		9.10641e-09	1.26599e-06
-9.11241e-09	5.8489e-08		9.10772e-09	1.19489e-07		9.1072e-09	1.38653e-07		9.1553e-09	2.11772e-07		-9.10792e-09	-2.46358e-07		-8.65747e-09	-4.19657e-07		9.1074e-09	1.25611e-06
-9.11158e-09	5.7275e-08		9.10892e-09	1.25174e-07		9.10865e-09	1.40771e-07		9.10478e-09	2.106e-07		-9.10667e-09	-2.42236e-07		-8.60937e-09	-4.35993e-07		9.05697e-09	1.25126e-06
-9.06178e-09	5.4592e-08		9.05793e-09	1.22697e-07		9.05734e-09	1.48646e-07		9.10484e-09	2.00648e-07		-9.05704e-09	-2.31698e-07		-8.60754e-09	-4.40938e-07		9.05752e-09	1.24645e-06
-9.06039e-09	5.0953e-08		9.05998e-09	1.18605e-07		9.05928e-09	1.29277e-07		9.05513e-09	2.00658e-07		-9.05605e-09	-2.19567e-07		-8.55903e-09	-4.46459e-07		9.00662e-09	1.24237e-06
-9.0122e-09	5.0809e-08		9.00823e-09	9.8773e-08		9.00866e-09	1.28526e-07		9.05525e-09	1.91118e-07		-9.00821e-09	-2.14622e-07		-8.55742e-09	-4.4395e-07		9.0076e-09	1.2364e-06
-9.01129e-09	4.1104e-08		9.00905e-09	9.7612e-08		9.00927e-09	1.27992e-07		9.00489e-09	1.81382e-07		-9.00686e-09	-2.18796e-07		-8.50889e-09	-4.46356e-07		8.95772e-09	1.21955e-06
-8.9624e-09	5.3492e-08		8.95805e-09	1.06957e-07		8.95754e-09	1.28773e-07		9.00543e-09	1.79357e-07		-8.95829e-09	-2.25129e-07		-8.50751e-09	-4.30986e-07		8.95792e-09	1.21246e-06
-8.96076e-09	5.7748e-08		8.95909e-09	1.11409e-07		8.95853e-09	1.25175e-07		8.95495e-09	1.55567e-07		-8.957e-09	-2.29231e-07		-8.45894e-09	-4.2638e-07		8.90622e-09	1.20925e-06
-8.9123e-09	7.0198e-08		8.90925e-09	1.29955e-07		8.90809e-09	1.28938e-07		8.95554e-09	1.53531e-07		-8.90857e-09	-2.36283e-07		-8.45791e-09	-4.19975e-07		8.90706e-09	1.2145e-06
-8.91119e-09	6.3022e-08		8.90864e-09	1.27251e-07		8.90891e-09	1.30356e-07		8.90415e-09	1.47897e-07		-8.90742e-09	-2.3873e-07		-8.40864e-09	-4.06765e-07		8.85665e-09	1.21048e-06
-8.8621e-09	5.5979e-08		8.85924e-09	1.1732e-07		8.85854e-09	1.22564e-07		8.90529e-09	1.4103e-07		-8.85815e-09	-2.36324e-07		-8.40808e-09	-4.10918e-07		8.85823e-09	1.21883e-06
-8.86178e-09	6.9776e-08		8.85942e-09	1.045e-07		8.85919e-09	1.09055e-07		8.85487e-09	1.41092e-07		-8.85675e-09	-2.39069e-07		-8.35922e-09	-4.1026e-07		8.8067e-09	1.22503e-06
-8.81208e-09	8.5279e-08		8.80897e-09	9.715e-08		8.80777e-09	1.15244e-07		8.85588e-09	1.33052e-07		-8.80774e-09	-2.26465e-07		-8.3578e-09	-4.04647e-07		8.8071e-09	1.22318e-06
-8.81138e-09	8.7921e-08		8.80897e-09	9.0097e-08		8.8093e-09	1.18492e-07		8.80494e-09	1.32209e-07		-8.80718e-09	-2.25478e-07		-8.30887e-09	-4.09253e-07		8.75604e-09	1.21951e-06
-8.76249e-09	1.16563e-07		8.75853e-09	8.8555e-08		8.75868e-09	1.20548e-07		8.80554e-09	1.34841e-07		-8.75792e-09	-2.12452e-07		-8.30734e-09	-4.14311e-07		8.75764e-09	1.22942e-06
-8.76132e-09	1.27821e-07		8.75996e-09	9.6965e-08		8.75884e-09	1.3051e-07		8.75432e-09	1.46098e-07		-8.7571e-09	-2.04125e-07		-8.25893e-09	-4.15154e-07		8.70707e-09	1.21714e-06
-8.71235e-09	1.19822e-07		8.70854e-09	9.5125e-08		8.70779e-09	1.24321e-07		8.75586e-09	1.47846e-07		-8.70817e-09	-2.05893e-07		-8.25848e-09	-4.25003e-07		8.7079e-09	1.20256e-06
-8.71123e-09	1.10786e-07		8.70964e-09	9.0026e-08		8.70918e-09	1.14411e-07		8.70473e-09	1.55762e-07		-8.70765e-09	-2.08505e-07		-8.2091e-09	-4.24036e-07		8.65667e-09	1.20125e-06
-8.66198e-09	1.14857e-07		8.65787e-09	7.8573e-08		8.6583e-09	1.03842e-07		8.70545e-09	1.55957e-07		-8.65863e-09	-2.16935e-07		-8.20836e-09	-4.20592e-07		8.65735e-09	1.20133e-06
-8.66122e-09	1.10745e-07		8.65923e-09	8.4135e-08		8.65912e-09	9.4281e-08		8.65505e-09	1.54621e-07		-8.65772e-09	-2.23699e-07		-8.15887e-09	-4.10836e-07		8.60616e-09	1.19264e-06
-8.61244e-09	9.9868e-08		8.60916e-09	8.7969e-08		8.6083e-09	9.5514e-08		8.65601e-09	1.41862e-07		-8.6084e-09	-2.18765e-07		-8.15816e-09	-4.01388e-07		8.60719e-09	1.19267e-06
-8.61186e-09	9.0399e-08		8.60961e-09	5.9533e-08		8.60973e-09	1.08674e-07		8.60462e-09	1.47887e-07		-8.60691e-09	-2.21602e-07		-8.10988e-09	-3.98016e-07		8.55781e-09	1.18754e-06
-8.56189e-09	8.1424e-08		8.55982e-09	5.7137e-08		8.55877e-09	1.16672e-07		8.60577e-09	1.46808e-07		-8.55919e-09	-2.15948e-07		-8.10821e-09	-3.95497e-07		8.55776e-09	1.17931e-06
-8.56096e-09	6.0287e-08		8.55943e-09	7.481e-08		8.55994e-09	1.18636e-07		8.55471e-09	1.47024e-07		-8.55771e-09	-2.01483e-07		-8.05976e-09	-3.94417e-07		8.5076e-09	1.18232e-06
-8.51277e-09	5.5537e-08		8.50956e-09	7.0584e-08		8.5096e-09	1.25864e-07		8.55607e-09	1.43199e-07		-8.50892e-09	-1.99149e-07		-8.05893e-09	-4.02025e-07		8.50862e-09	1.17522e-06
-8.51098e-09	6.4204e-08		8.50943e-09	6.6883e-08		8.50923e-09	1.35106e-07		8.50505e-09	1.41976e-07		-8.50792e-09	-1.9881e-07		-8.00957e-09	-4.05767e-07		8.4583e-09	1.17114e-06
-8.46277e-09	6.7597e-08		8.45905e-09	6.3274e-08		8.45931e-09	1.5391e-07		8.50618e-09	1.41883e-07		-8.45872e-09	-1.98008e-07		-8.00889e-09	-4.04595e-07		8.45884e-09	1.17736e-06
-8.4602e-09	6.0627e-08		8.45978e-09	4.5879e-08		8.45934e-09	1.338e-07		8.45575e-09	1.58815e-07		-8.4576e-09	-2.03025e-07		-7.95965e-09	-4.02354e-07		8.40791e-09	1.17434e-06
-8.41251e-09	3.1409e-08		8.40978e-09	2.5657e-08		8.4091e-09	1.20034e-07		8.45658e-09	1.54713e-07		-8.40773e-09	-1.83091e-07		-7.95865e-09	-3.90973e-07		8.40711e-09	1.16115e-06
-8.41091e-09	3.0083e-08		8.40947e-09	1.1459e-08		8.35931e-09	1.12971e-07		8.40623e-09	1.71255e-07		-8.40721e-09	-1.9222e-07		-7.90831e-09	-4.00874e-07		8.35874e-09	1.165e-06
-8.36259e-09	2.3184e-08		8.35878e-09	-1.3256e-08		8.35875e-09	1.13753e-07		8.35561e-09	1.72386e-07		-8.35915e-09	-1.77272e-07		-7.85918e-09	-4.05377e-07		8.358e-09	1.15965e-06
-8.361e-09	9.696e-09		8.35951e-09	2.207e-09		8.3098e-09	1.09024e-07		8.35692e-09	1.76941e-07		-8.35687e-09	-1.70096e-07		-7.85884e-09	-3.86799e-07		8.30779e-09	1.15094e-06
-8.3123e-09	3.0391e-08		8.30891e-09	1.5469e-08		8.30937e-09	1.11203e-07		8.30515e-09	1.89823e-07		-8.30867e-09	-1.7172e-07		-7.75915e-09	-3.88968e-07		8.30805e-09	1.14133e-06
-8.31159e-09	4.0312e-08		8.30984e-09	1.3937e-08		8.26017e-09	1.07729e-07		8.30605e-09	1.83993e-07		-8.30752e-09	-1.80469e-07		-7.75859e-09	-4.09808e-07		8.25682e-09	1.14869e-06
-8.26313e-09	4.1463e-08		8.2594e-09	3.6904e-08		8.25906e-09	8.7085e-08		8.25556e-09	1.84374e-07		-8.25803e-09	-1.81765e-07		-7.65963e-09	-4.0039e-07		8.2583e-09	1.14878e-06
-8.26106e-09	5.4201e-08		8.25937e-09	4.0759e-08		8.20988e-09	8.7064e-08		8.25703e-09	1.93606e-07		-8.25681e-09	-2.00229e-07		-7.65836e-09	-3.80405e-07		8.20829e-09	1.13935e-06
-8.21216e-09	6.0843e-08		8.20902e-09	1.2734e-08		8.21041e-09	8.9573e-08		8.20582e-09	1.97163e-07		-8.20862e-09	-1.96692e-07		-7.60995e-09	-3.8169e-07		8.20853e-09	1.13524e-06
-8.21094e-09	5.8447e-08		8.20944e-09	2.6397e-08		8.15888e-09	9.4518e-08		8.20651e-09	2.05367e-07		-8.20811e-09	-1.86062e-07		-7.60893e-09	-3.85627e-07		8.15841e-09	1.13056e-06
-8.16288e-09	7.2223e-08		8.15892e-09	2.6243e-08		8.15934e-09	1.01139e-07		8.15547e-09	2.1171e-07		-8.15889e-09	-1.75894e-07		-7.55976e-09	-3.87221e-07		8.15814e-09	1.11588e-06
-8.162e-09	6.8687e-08		8.15995e-09	8.385e-09		8.10992e-09	1.03452e-07		8.15608e-09	2.12358e-07		-8.15869e-09	-1.89013e-07		-7.55851e-09	-3.71954e-07		8.10666e-09	1.11396e-06
-8.11274e-09	7.7456e-08		8.10936e-09	7.409e-09		8.10964e-09	1.02918e-07		8.1055e-09	2.03424e-07		-8.10825e-09	-1.706e-07		-7.51037e-09	-3.68458e-07		8.10817e-09	1.11584e-06
-8.11136e-09	8.4293e-08		8.10971e-09	1.2261e-08		8.05945e-09	1.14401e-07		8.10727e-09	1.89884e-07		-8.10802e-09	-1.78403e-07		-7.50948e-09	-3.54446e-07		8.05835e-09	1.11716e-06
-8.06189e-09	8.0479e-08		8.0594e-09	7.707e-09		8.05982e-09	1.14576e-07		8.05532e-09	1.87057e-07		-8.058e-09	-1.90987e-07		-7.46048e-09	-3.46941e-07		8.05872e-09	1.1177e-06
-8.06157e-09	6.6178e-08		8.06003e-09	5.671e-09		8.00966e-09	1.05107e-07		8.05662e-09	1.88835e-07		-8.05772e-09	-1.93855e-07		-7.45946e-09	-3.55073e-07		8.00778e-09	1.11464e-06
-8.01203e-09	5.2628e-08		8.01001e-09	2.3128e-08		8.00943e-09	1.00532e-07		8.00633e-09	1.83479e-07		-8.00934e-09	-1.96148e-07		-7.40997e-09	-3.48904e-07		8.00854e-09	1.10592e-06
-8.01173e-09	5.892e-08		8.00999e-09	7.121e-09		7.9599e-09	8.2263e-08		8.00718e-09	1.93009e-07		-8.00781e-09	-2.04002e-07		-7.40967e-09	-3.41913e-07		7.95798e-09	1.09318e-06
-7.96351e-09	6.4986e-08		7.95985e-09	-5.216e-09		7.95913e-09	7.5704e-08		7.9564e-09	1.92177e-07		-7.95907e-09	-1.91439e-07		-7.35969e-09	-3.31643e-07		7.95901e-09	1.08792e-06
-7.96186e-09	7.466e-08		7.96055e-09	-1.35e-09		7.90958e-09	6.2308e-08		7.9569e-09	1.92567e-07		-7.95764e-09	-1.92529e-07		-7.11023e-09	-3.66813e-07		7.90869e-09	1.08058e-06
-7.91257e-09	8.7542e-08		7.90976e-09	-3.468e-09		7.90969e-09	6.4128e-08		7.90564e-09	1.88044e-07		-7.90809e-09	-1.89732e-07		-7.109e-09	-3.5425e-07		7.90864e-09	1.07434e-06
-7.91177e-09	8.6698e-08		7.91022e-09	5.83e-10		7.85959e-09	6.5464e-08		7.9072e-09	1.7802e-07		-7.90791e-09	-1.90082e-07		-7.06046e-09	-3.80065e-07		7.85795e-09	1.07423e-06
-7.86215e-09	7.2449e-08		7.85996e-09	2.84e-10		7.85951e-09	7.2918e-08		7.8561e-09	1.76571e-07		-7.8591e-09	-1.86391e-07		-7.05896e-09	-3.72139e-07		7.85826e-09	1.08219e-06
-7.86168e-09	6.2477e-08		7.86061e-09	1.073e-08		7.8098e-09	6.1064e-08		7.85675e-09	1.75121e-07		-7.85875e-09	-1.8195e-07		-6.95873e-09	-3.67841e-07		7.80817e-09	1.08061e-06
-7.81241e-09	4.649e-08		7.80864e-09	7.162e-09		7.80998e-09	6.9813e-08		7.80575e-09	1.71194e-07		-7.80872e-09	-1.69222e-07		-6.86005e-09	-3.42211e-07		7.80855e-09	1.082e-06
-7.81187e-09	2.7635e-08		7.8102e-09	7.88e-10		7.76005e-09	7.5293e-08		7.80709e-09	1.7617e-07		-7.80765e-09	-1.69048e-07		-6.85932e-09	-3.34295e-07		7.75842e-09	1.08735e-06
-7.76283e-09	2.1189e-08		7.76106e-09	5.137e-09		7.75921e-09	8.1369e-08		7.75654e-09	1.85988e-07		-7.75939e-09	-1.82526e-07		-6.66076e-09	-3.23336e-07		7.7588e-09	1.08294e-06
-7.76175e-09	1.9205e-08		7.75928e-09	2.2676e-08		7.71064e-09	7.2517e-08		7.75732e-09	1.89257e-07		-7.75778e-09	-1.90154e-07		-6.65993e-09	-3.24868e-07		7.70803e-09	1.07733e-06
-7.71253e-09	1.9483e-08		7.71e-09	3.7645e-08		7.70991e-09	6.8127e-08		7.7065e-09	2.01471e-07		-7.70887e-09	-1.87131e-07		-6.61041e-09	-3.30933e-07		7.70921e-09	1.07681e-06
-7.7116e-09	-1.5359e-08		7.71118e-09	4.991e-08		7.65945e-09	8.1718e-08		7.70788e-09	2.00175e-07		-7.70843e-09	-1.82351e-07		-6.61005e-09	-3.34449e-07		7.65806e-09	1.06682e-06
-7.66286e-09	-2.2545e-08		7.65954e-09	4.6065e-08		7.66013e-09	6.5063e-08		7.65676e-09	1.9816e-07		-7.65994e-09	-1.80809e-07		-6.56072e-09	-3.38284e-07		7.65914e-09	1.06553e-06
-7.66238e-09	-4.4906e-08		7.66023e-09	3.8775e-08		7.60922e-09	6.421e-08		7.6581e-09	1.97399e-07		-7.65909e-09	-1.63012e-07		-6.55888e-09	-3.35601e-07		7.60762e-09	1.07023e-06
-7.61273e-09	-5.862e-08		7.60969e-09	2.2182e-08		7.60976e-09	6.6677e-08		7.60638e-09	1.80364e-07		-7.60918e-09	-1.58067e-07		-6.51078e-09	-3.24251e-07		7.609e-09	1.06479e-06
-7.61126e-09	-6.7441e-08		7.61018e-09	-4.023e-09		7.56008e-09	7.3638e-08		7.60783e-09	1.53583e-07		-7.60847e-09	-1.79575e-07		-6.50914e-09	-3.17548e-07		7.55753e-09	1.06074e-06
-7.56346e-09	-6.2866e-08		7.55998e-09	1.23e-09		7.56039e-09	7.4789e-08		7.55649e-09	1.33525e-07		-7.55855e-09	-1.87388e-07		-6.46034e-09	-3.07236e-07		7.55933e-09	1.05639e-06
-7.56192e-09	-5.2678e-08		7.56019e-09	-1.0366e-08		7.51061e-09	7.7709e-08		7.5576e-09	1.26164e-07		-7.55823e-09	-1.69993e-07		-6.45962e-09	-3.00235e-07		7.50828e-09	1.04671e-06
-7.51271e-09	-5.8548e-08		7.50968e-09	-1.7491e-08		7.50989e-09	7.9035e-08		7.50662e-09	1.09088e-07		-7.5087e-09	-1.95304e-07		-6.41056e-09	-3.02127e-07		7.50942e-09	1.0376e-06
-7.51097e-09	-4.396e-08		7.51039e-09	-1.9609e-08		7.45966e-09	7.9539e-08		7.50713e-09	1.13519e-07		-7.50825e-09	-2.09533e-07		-6.40916e-09	-3.0334e-07		7.45907e-09	1.03879e-06
-7.46336e-09	-3.3864e-08		7.46058e-09	-1.892e-08		7.46009e-09	8.029e-08		7.45718e-09	1.022e-07		-7.46023e-09	-2.14889e-07		-6.36064e-09	-3.04656e-07		7.45903e-09	1.02779e-06
-7.46176e-09	-3.3905e-08		7.46033e-09	-6.727e-09		7.41029e-09	7.7267e-08		7.45792e-09	1.03413e-07		-7.45882e-09	-2.11404e-07		-6.35888e-09	-3.06764e-07		7.40864e-09	1.03273e-06
-7.4128e-09	-3.8418e-08		7.41e-09	1.6672e-08		7.41038e-09	7.3206e-08		7.40659e-09	9.0922e-08		-7.40938e-09	-2.10674e-07		-6.30986e-09	-3.06784e-07		7.40962e-09	1.02539e-06
-7.41148e-09	-3.777e-08		7.41077e-09	3.8395e-08		7.36064e-09	8.9347e-08		7.40891e-09	1.02015e-07		-7.40864e-09	-1.96219e-07		-6.30968e-09	-3.01274e-07		7.35826e-09	1.01784e-06
-7.36302e-09	-4.0793e-08		7.36067e-09	4.187e-08		7.3593e-09	8.285e-08		7.35684e-09	1.01079e-07		-7.35951e-09	-1.86103e-07		-6.26053e-09	-2.9563e-07		7.35931e-09	1.00819e-06
-7.36128e-09	-3.1931e-08		7.36007e-09	2.4794e-08		7.3106e-09	7.9087e-08		7.35783e-09	9.9146e-08		-7.35841e-09	-1.87295e-07		-6.25948e-09	-2.99177e-07		7.30747e-09	1.01151e-06
-7.31233e-09	-2.1866e-08		7.30942e-09	2.6634e-08		7.31009e-09	7.9118e-08		7.30621e-09	1.02107e-07		-7.31002e-09	-1.76285e-07		-6.21019e-09	-2.94715e-07		7.3086e-09	9.99859e-07
-7.31161e-09	-2.189e-09		7.31048e-09	3.369e-09		7.26072e-09	7.516e-08		7.30759e-09	1.02857e-07		-7.3088e-09	-1.67505e-07		-6.2093e-09	-3.00945e-07		7.25879e-09	9.92519e-07
-7.26334e-09	7e-10		7.26016e-09	9.9e-11		7.25952e-09	7.226e-08		7.25639e-09	1.05726e-07		-7.25968e-09	-1.72296e-07		-6.16088e-09	-3.0624e-07		7.25884e-09	9.94914e-07
-7.26171e-09	1.2924e-08		7.26022e-09	-2.903e-09		7.21009e-09	6.128e-08		7.25705e-09	9.819e-08		-7.25887e-09	-1.61583e-07		-6.15926e-09	-3.09272e-07		7.20816e-09	9.95233e-07
-7.21274e-09	1.279e-08		7.21062e-09	-1.2104e-08		7.21087e-09	4.7504e-08		7.20644e-09	1.04523e-07		-7.20919e-09	-1.63054e-07		-6.11073e-09	-3.07967e-07		7.20973e-09	9.944e-07
-7.21171e-09	2.1786e-08		7.21051e-09	-7.868e-09		7.16038e-09	5.2038e-08		7.20769e-09	9.4078e-08		-7.20831e-09	-1.60977e-07		-6.10898e-09	-2.95393e-07		7.15906e-09	9.92766e-07
-7.16282e-09	1.3201e-08		7.15959e-09	-7.93e-09		7.15994e-09	4.7432e-08		7.15699e-09	8.6686e-08		-7.1588e-09	-1.57687e-07		-6.06074e-09	-2.89821e-07		7.15913e-09	9.86443e-07
-7.16214e-09	1.4291e-08		7.16103e-09	1.7268e-08		7.11034e-09	5.8145e-08		7.15805e-09	7.9839e-08		-7.1587e-09	-1.66199e-07		-6.05958e-09	-2.82141e-07		7.10892e-09	9.83338e-07
-7.11302e-09	8.54e-10		7.10946e-09	3.1538e-08		7.10969e-09	6.4395e-08		7.10686e-09	8.1422e-08		-7.10976e-09	-1.55929e-07		-6.01094e-09	-2.78965e-07		7.10958e-09	9.73973e-07
-7.11151e-09	7.331e-09		7.11094e-09	5.873e-08		7.06042e-09	7.1047e-08		7.10838e-09	8.9606e-08		-7.10863e-09	-1.6474e-07		-6.00941e-09	-2.72364e-07		7.05823e-09	9.73376e-07
-7.06282e-09	2.085e-08		7.0592e-09	8.2325e-08		7.06027e-09	6.0458e-08		7.05672e-09	9.3122e-08		-7.05933e-09	-1.77077e-07		-5.96074e-09	-2.69321e-07		7.0589e-09	9.73356e-07
-7.06132e-09	2.854e-08		7.06081e-09	7.0193e-08		7.01046e-09	5.1123e-08		7.05781e-09	1.00072e-07		-7.05928e-09	-1.8489e-07		-5.95983e-09	-2.78265e-07		7.00822e-09	9.75289e-07
-7.01308e-09	2.964e-08		7.00968e-09	5.2181e-08		7.01086e-09	3.7316e-08		7.00657e-09	1.07001e-07		-7.00961e-09	-1.87306e-07		-5.90996e-09	-2.76703e-07		7.00981e-09	9.67958e-07
-7.01188e-09	3.621e-08		7.01102e-09	4.1325e-08		6.96042e-09	2.4968e-08		7.00753e-09	1.07103e-07		-7.00901e-09	-2.03981e-07		-5.91029e-09	-2.79129e-07		6.95954e-09	9.62746e-07
-6.96265e-09	4.1155e-08		6.95997e-09	3.4797e-08		6.9601e-09	1.8286e-08		6.95707e-09	1.13786e-07		-6.95996e-09	-1.94554e-07		-5.86059e-09	-2.80764e-07		6.95938e-09	9.59045e-07
-6.96233e-09	2.854e-08		6.96037e-09	5.959e-09		6.90954e-09	1.6404e-08		6.95736e-09	1.10198e-07		-6.95874e-09	-1.78968e-07		-5.85972e-09	-2.73989e-07		6.90958e-09	9.58233e-07
-6.91311e-09	3.0915e-08		6.91077e-09	-3.201e-09		6.91034e-09	2.1627e-08		6.90727e-09	1.06846e-07		-6.91026e-09	-1.70209e-07		-5.81097e-09	-2.61826e-07		6.90989e-09	9.52137e-07
-6.91205e-09	2.4963e-08		6.91128e-09	-2.5448e-08		6.86043e-09	2.0835e-08		6.90878e-09	1.09561e-07		-6.90881e-09	-1.68976e-07		-5.80927e-09	-2.58639e-07		6.85862e-09	9.4383e-07
-6.8627e-09	1.5412e-08		6.85983e-09	-2.0431e-08		6.86055e-09	2.248e-08		6.85699e-09	9.2731e-08		-6.86026e-09	-1.51416e-07		-5.76098e-09	-2.56131e-07		6.85952e-09	9.40766e-07
-6.86168e-09	4.904e-08		6.8605e-09	-3.2018e-08		6.81112e-09	1.9581e-08		6.85811e-09	8.6655e-08		-6.85845e-09	-1.63671e-07		-5.75943e-09	-2.59082e-07		6.80873e-09	9.34947e-07
-6.81317e-09	4.8773e-08		6.80974e-09	-2.8553e-08		6.81053e-09	1.5736e-08		6.80615e-09	9.1775e-08		-6.81025e-09	-1.63136e-07		-5.7111e-09	-2.54949e-07		6.80939e-09	9.2737e-07
-6.81176e-09	5.2659e-08		6.81155e-09	-2.6486e-08		6.76068e-09	2.0044e-08		6.80812e-09	8.4866e-08		-6.80881e-09	-1.75267e-07		-5.7102e-09	-2.53078e-07		6.75888e-09	9.31863e-07
-6.76281e-09	4.9904e-08		6.75984e-09	-2.7638e-08		6.76096e-09	3.0006e-08		6.75685e-09	9.1734e-08		-6.75959e-09	-1.66385e-07		-5.66131e-09	-2.52049e-07		6.75966e-09	9.32274e-07
-6.76208e-09	3.5871e-08		6.76015e-09	-3.5883e-08		6.71068e-09	4.3998e-08		6.75744e-09	9.1754e-08		-6.75949e-09	-1.66241e-07		-5.66085e-09	-2.43023e-07		6.70937e-09	9.25561e-07
-6.71277e-09	1.6903e-08		6.70975e-09	-1.7974e-08		6.71074e-09	4.3618e-08		6.70738e-09	9.2628e-08		-6.71021e-09	-1.52845e-07		-5.6108e-09	-2.3558e-07		6.70954e-09	9.25561e-07
-6.71224e-09	3.096e-09		6.71024e-09	-8.67e-09		6.66085e-09	3.9906e-08		6.70788e-09	9.2258e-08		-6.70899e-09	-1.39685e-07		-5.60917e-09	-2.40422e-07		6.66018e-09	9.3397e-07
-6.6634e-09	1.173e-09		6.66022e-09	7.903e-09		6.66089e-09	3.1147e-08		6.65687e-09	8.6223e-08		-6.66004e-09	-1.38493e-07		-5.56101e-09	-2.37286e-07		6.65936e-09	9.30207e-07
-6.66161e-09	-9.468e-09		6.66136e-09	-3.087e-09		6.61031e-09	1.9561e-08		6.6581e-09	8.4609e-08		-6.65876e-09	-1.37393e-07		-5.55992e-09	-2.41398e-07		6.609e-09	9.24954e-07
-6.61333e-09	1.55e-10		6.61027e-09	-9.523e-09		6.61056e-09	1.2899e-08		6.60694e-09	9.3224e-08		-6.61013e-09	-1.38935e-07		-5.5111e-09	-2.3595e-07		6.60911e-09	9.22106e-07
-6.61203e-09	1.1577e-08		6.6113e-09	-2.6723e-08		6.56053e-09	2.2316e-08		6.60764e-09	9.1805e-08		-6.60846e-09	-1.44918e-07		-5.50851e-09	-2.40093e-07		6.5589e-09	9.11003e-07
-6.56293e-09	8.236e-09		6.55992e-09	-2.2908e-08		6.56091e-09	2.8988e-08		6.55699e-09	8.9317e-08		-6.56007e-09	-1.35604e-07		-5.46149e-09	-2.42087e-07		6.55976e-09	8.99016e-07
-6.56224e-09	4.637e-09		6.56133e-09	-1.9464e-08		6.51107e-09	3.9187e-08		6.558e-09	7.6076e-08		-6.55935e-09	-1.37084e-07		-5.45958e-09	-2.48944e-07		6.50971e-09	8.98995e-07
-6.51338e-09	1.378e-09		6.51056e-09	3.688e-09		6.51101e-09	5.1318e-08		6.5072e-09	6.3615e-08		-6.51046e-09	-1.60545e-07		-5.41101e-09	-2.5282e-07		6.50973e-09	9.03303e-07
-6.51232e-09	3.7957e-08		6.51079e-09	9.795e-09		6.46108e-09	4.7072e-08		6.50845e-09	5.5103e-08		-6.50912e-09	-1.56165e-07		-5.41049e-09	-2.41943e-07		6.45846e-09	9.00311e-07
-6.46329e-09	7.4793e-08		6.46139e-09	1.0988e-08		6.46112e-09	3.6699e-08		6.45762e-09	5.9811e-08		-6.46063e-09	-1.5633e-07		-5.36068e-09	-2.44092e-07		6.45965e-09	8.9883e-07
-6.46199e-09	8.5424e-08		6.4612e-09	1.5563e-08		6.4109e-09	2.6624e-08		6.45866e-09	7.5428e-08		-6.45922e-09	-1.53718e-07		-5.36029e-09	-2.32259e-07		6.41001e-09	8.98943e-07
-6.41308e-09	1.32736e-07		6.41082e-09	-4.464e-09		6.4112e-09	1.7823e-08		6.40777e-09	7.5479e-08		-6.41085e-09	-1.4717e-07		-5.312e-09	-2.35805e-07		6.41029e-09	8.92425e-07
-6.41198e-09	1.31378e-07		6.41144e-09	-8.988e-09		6.3604e-09	5.805e-09		6.40841e-09	7.9211e-08		-6.40904e-09	-1.40528e-07		-5.30993e-09	-2.3927e-07		6.3587e-09	8.82453e-07
-6.36223e-09	1.2849e-07		6.36009e-09	-1.5825e-08		6.36113e-09	1.1213e-08		6.35795e-09	8.6829e-08		-6.36055e-09	-1.50305e-07		-5.26086e-09	-2.46888e-07		6.35951e-09	8.87727e-07
-6.36152e-09	1.34483e-07		6.36147e-09	-3.5615e-08		6.3107e-09	4.396e-09		6.35824e-09	7.6569e-08		-6.35944e-09	-1.54808e-07		-5.26017e-09	-2.4623e-07		6.30989e-09	8.76264e-07
-6.31358e-09	1.51816e-07		6.31099e-09	-5.6351e-08		6.3107e-09	4.448e-09		6.30774e-09	7.5253e-08		-6.31027e-09	-1.64955e-07		-5.2113e-09	-2.48841e-07		6.3102e-09	8.7577e-07
-6.31167e-09	1.24254e-07		6.31132e-09	-5.2928e-08		6.26082e-09	1.312e-09		6.30804e-09	6.964e-08		-6.30944e-09	-1.57841e-07		-5.21001e-09	-2.36114e-07		6.25891e-09	8.69684e-07
-6.2638e-09	1.1827e-07		6.26124e-09	-5.2794e-08		6.26041e-09	5.188e-09		6.25772e-09	7.3228e-08		-6.26106e-09	-1.57101e-07		-5.16119e-09	-2.22533e-07		6.26063e-09	8.63536e-07
-6.26175e-09	1.04751e-07		6.26091e-09	-5.1222e-08		6.21116e-09	1.3999e-08		6.25911e-09	6.3122e-08		-6.25897e-09	-1.48239e-07		-5.16041e-09	-2.20333e-07		6.20909e-09	8.54664e-07
-6.21386e-09	9.739e-08		6.21e-09	-5.6352e-08		6.21025e-09	7.882e-09		6.20712e-09	6.6062e-08		-6.21096e-09	-1.40981e-07		-5.11146e-09	-2.21484e-07		6.21028e-09	8.53461e-07
-6.21252e-09	7.834e-08		6.21064e-09	-5.1407e-08		6.16134e-09	4.098e-09		6.20791e-09	7.1234e-08		-6.20886e-09	-1.41526e-07		-5.11002e-09	-2.17495e-07		6.15864e-09	8.54674e-07
-6.16384e-09	7.5245e-08		6.16052e-09	-4.4457e-08		6.16058e-09	2.998e-09		6.15738e-09	7.4924e-08		-6.16078e-09	-1.29898e-07		-5.06141e-09	-2.24476e-07		6.15966e-09	8.55034e-07
-6.16283e-09	4.3436e-08		6.16132e-09	-4.4591e-08		6.11115e-09	2.145e-09		6.15918e-09	7.3639e-08		-6.15945e-09	-1.24933e-07		-5.06008e-09	-2.20549e-07		6.10845e-09	8.48444e-07
-6.11273e-09	1.8105e-08		6.11039e-09	-5.4584e-08		6.11113e-09	-9.472e-09		6.10797e-09	6.9322e-08		-6.11017e-09	-1.10489e-07		-5.01121e-09	-2.33235e-07		6.11057e-09	8.43036e-07
-6.11212e-09	9.644e-09		6.11104e-09	-5.4615e-08		6.06129e-09	-8.146e-09		6.1085e-09	7.6672e-08		-6.10904e-09	-1.06016e-07		-5.01005e-09	-2.36381e-07		6.05891e-09	8.42502e-07
-6.06314e-09	-3.259e-09		6.06008e-09	-5.9005e-08		6.06013e-09	-6.72e-10		6.05742e-09	7.4483e-08		-6.06068e-09	-1.05143e-07		-4.96122e-09	-2.3926e-07		6.05977e-09	8.36313e-07
-6.06235e-09	8.174e-09		6.06137e-09	-6.1411e-08		6.0112e-09	3.348e-09		6.05808e-09	7.9551e-08		-6.05863e-09	-1.11167e-07		-4.9604e-09	-2.40751e-07		6.00899e-09	8.37094e-07
-6.01393e-09	2.1035e-08		6.01072e-09	-5.5499e-08		6.01153e-09	2.176e-09		6.00761e-09	8.6645e-08		-6.01141e-09	-1.05081e-07		-4.91112e-09	-2.3268e-07		6.00999e-09	8.3403e-07
-6.01178e-09	2.9455e-08		6.01164e-09	-4.929e-08		5.96124e-09	3.153e-09		6.00822e-09	9.8416e-08		-6.00969e-09	-1.13717e-07		-4.91017e-09	-2.20035e-07		5.95901e-09	8.32694e-07
-5.96326e-09	3.4585e-08		5.96187e-09	-5.5643e-08		5.96112e-09	6.854e-09		5.95805e-09	9.8612e-08		-5.96055e-09	-1.0689e-07		-4.86112e-09	-2.03822e-07		5.95979e-09	8.25672e-07
-5.96282e-09	4.4876e-08		5.96144e-09	-7.1496e-08		5.91161e-09	-4.15e-10		5.95876e-09	9.5075e-08		-5.96022e-09	-1.05091e-07		-4.86024e-09	-2.07575e-07		5.90944e-09	8.26546e-07
-5.91311e-09	5.236e-08		5.91112e-09	-7.3778e-08		5.91124e-09	5.11e-10		5.90781e-09	9.5322e-08		-5.91086e-09	-1.17942e-07		-4.81121e-09	-2.10135e-07		5.91018e-09	8.22814e-07
-5.91177e-09	5.6894e-08		5.91185e-09	-7.1547e-08		5.86092e-09	1.3577e-08		5.90887e-09	9.3605e-08		-5.90992e-09	-1.23319e-07		-4.81011e-09	-2.02517e-07		5.86026e-09	8.20635e-07
-5.86335e-09	4.7446e-08		5.86152e-09	-7.4899e-08		5.86112e-09	1.332e-08		5.85809e-09	9.4869e-08		-5.86077e-09	-1.19834e-07		-4.76156e-09	-2.02146e-07		5.85997e-09	8.12626e-07
-5.8617e-09	4.0209e-08		5.86202e-09	-7.3748e-08		5.81044e-09	1.22e-08		5.85909e-09	9.9239e-08		-5.85976e-09	-1.27822e-07		-4.76055e-09	-2.06403e-07		5.80883e-09	8.05892e-07
-5.81324e-09	1.937e-08		5.81056e-09	-6.7096e-08		5.81046e-09	3.358e-09		5.80784e-09	1.0038e-07		-5.81019e-09	-1.19134e-07		-4.71168e-09	-2.08058e-07		5.81041e-09	7.95396e-07
-5.81223e-09	1.646e-08		5.81168e-09	-7.6369e-08		5.7608e-09	-2.779e-09		5.80836e-09	9.4355e-08		-5.80909e-09	-1.01421e-07		-4.70997e-09	-2.05919e-07		5.75956e-09	7.8968e-07
-5.76335e-09	1.5525e-08		5.76061e-09	-7.3234e-08		5.76149e-09	-1.672e-08		5.75758e-09	8.9184e-08		-5.76006e-09	-9.8059e-08		-4.66142e-09	-2.15686e-07		5.75985e-09	7.83748e-07
-5.76197e-09	3.4452e-08		5.76061e-09	-6.6304e-08		5.71167e-09	-2.9643e-08		5.75951e-09	7.8564e-08		-5.75994e-09	-1.08082e-07		-4.6602e-09	-2.16128e-07		5.70907e-09	7.77148e-07
-5.71375e-09	4.5956e-08		5.71119e-09	-6.2973e-08		5.71157e-09	-3.431e-08		5.70842e-09	7.2529e-08		-5.7103e-09	-1.12411e-07		-4.61106e-09	-2.14895e-07		5.71002e-09	7.73066e-07
-5.71191e-09	4.1576e-08		5.71112e-09	-7.0797e-08		5.66176e-09	-2.7432e-08		5.7087e-09	8.061e-08		-5.70979e-09	-1.11187e-07		-4.61031e-09	-2.06824e-07		5.65977e-09	7.71678e-07
-5.66295e-09	5.2906e-08		5.66062e-09	-6.8474e-08		5.66097e-09	-4.3244e-08		5.65786e-09	7.9952e-08		-5.66142e-09	-1.10838e-07		-4.56151e-09	-2.09292e-07		5.66015e-09	7.72604e-07
-5.66195e-09	2.8602e-08		5.66172e-09	-6.5173e-08		5.6111e-09	-4.1558e-08		5.65904e-09	7.9561e-08		-5.65982e-09	-1.04803e-07		-4.56098e-09	-2.09538e-07		5.61021e-09	7.76439e-07
-5.61277e-09	2.9178e-08		5.61084e-09	-4.3491e-08		5.61115e-09	-3.3056e-08		5.60843e-09	8.0085e-08		-5.61081e-09	-9.3813e-08		-4.51218e-09	-2.09066e-07		5.6108e-09	7.75555e-07
-5.61242e-09	4.0178e-08		5.61153e-09	-3.028e-08		5.5606e-09	-2.11e-08		5.6086e-09	7.4524e-08		-5.60946e-09	-8.7634e-08		-4.5101e-09	-2.06208e-07		5.56023e-09	7.69129e-07
-5.56318e-09	3.9983e-08		5.56029e-09	-3.2275e-08		5.56069e-09	-1.5826e-08		5.55838e-09	7.9273e-08		-5.55975e-09	-9.262e-08		-4.46227e-09	-1.9384e-07		5.55965e-09	7.61655e-07
-5.56192e-09	5.2052e-08		5.56146e-09	-3.1432e-08		5.51113e-09	-4.754e-09		5.55905e-09	9.4869e-08		-5.55964e-09	-8.786e-08		-4.46133e-09	-1.99628e-07		5.50937e-09	7.53081e-07
-5.51327e-09	7.1812e-08		5.5105e-09	-4.4108e-08		5.51117e-09	-1.3688e-08		5.5086e-09	9.9197e-08		-5.50983e-09	-1.01266e-07		-4.41079e-09	-1.93861e-07		5.51065e-09	7.49915e-07
-5.51185e-09	6.3628e-08		5.51165e-09	-4.7614e-08		5.46139e-09	-1.6289e-08		5.50934e-09	8.8135e-08		-5.50982e-09	-1.10571e-07		-4.41033e-09	-1.98991e-07		5.46076e-09	7.47118e-07
-5.46334e-09	7.505e-08		5.46116e-09	-4.7202e-08		5.46134e-09	-1.9517e-08		5.45894e-09	8.3602e-08		-5.46015e-09	-1.16246e-07		-4.3614e-09	-1.97541e-07		5.46022e-09	7.47612e-07
-5.46287e-09	7.502e-08		5.46133e-09	-5.9889e-08		5.41217e-09	-2.2971e-08		5.45934e-09	6.5405e-08		-5.46011e-09	-1.14045e-07		-4.35981e-09	-1.92349e-07		5.41049e-09	7.39079e-07
-5.4136e-09	6.8471e-08		5.41146e-09	-7.0755e-08		5.41104e-09	-2.3804e-08		5.40898e-09	5.8044e-08		-5.41056e-09	-1.0763e-07		-4.31181e-09	-1.83416e-07		5.41056e-09	7.40507e-07
-5.41243e-09	5.9681e-08		5.41199e-09	-7.787e-08		5.36138e-09	-2.1388e-08		5.4094e-09	4.6241e-08		-5.40965e-09	-1.14519e-07		-4.31056e-09	-1.82809e-07		5.35961e-09	7.37084e-07
-5.3629e-09	4.6727e-08		5.36076e-09	-8.6567e-08		5.36112e-09	-2.4976e-08		5.35833e-09	2.3069e-08		-5.3599e-09	-1.20245e-07		-4.26184e-09	-1.75181e-07		5.36043e-09	7.28469e-07
-5.3621e-09	5.7131e-08		5.3621e-09	-8.7009e-08		5.3109e-09	-2.9324e-08		5.35881e-09	2.5988e-08		-5.35979e-09	-1.27143e-07		-4.26064e-09	-1.73803e-07		5.30929e-09	7.30648e-07
-5.31354e-09	4.5103e-08		5.31124e-09	-9.3342e-08		5.31081e-09	-2.1984e-08		5.30789e-09	1.8751e-08		-5.31122e-09	-1.30649e-07		-4.21223e-09	-1.76188e-07		5.30949e-09	7.25549e-07
-5.31222e-09	4.7189e-08		5.31152e-09	-9.7783e-08		5.26182e-09	-5.977e-09		5.30852e-09	1.4834e-08		-5.30997e-09	-1.22589e-07		-4.2104e-09	-1.66607e-07		5.25913e-09	7.17437e-07
-5.26331e-09	4.6254e-08		5.26098e-09	-1.04394e-07		5.26122e-09	-6.069e-09		5.25881e-09	2.8507e-08		-5.2609e-09	-1.13892e-07		-4.16175e-09	-1.6269e-07		5.26089e-09	7.12687e-07
-5.26236e-09	5.2926e-08		5.26189e-09	-1.07745e-07		5.21111e-09	3.708e-09		5.25943e-09	5.5062e-08		-5.26048e-09	-1.06592e-07		-4.16068e-09	-1.56912e-07		5.20952e-09	7.15658e-07
-5.21262e-09	5.9835e-08		5.2111e-09	-1.04558e-07		5.21118e-09	2.1144e-08		5.20827e-09	6.0675e-08		-5.21038e-09	-1.07353e-07		-4.11224e-09	-1.63368e-07		5.21031e-09	7.1206e-07
-5.21208e-09	6.2775e-08		5.21176e-09	-9.0967e-08		5.16154e-09	1.6548e-08		5.20942e-09	7.3845e-08		-5.21021e-09	-9.9591e-08		-4.1106e-09	-1.61795e-07		5.16099e-09	7.12707e-07
-5.16312e-09	7.248e-08		5.16042e-09	-8.2907e-08		5.16122e-09	1.4019e-08		5.15832e-09	7.2406e-08		-5.1595e-09	-9.8296e-08		-4.06191e-09	-1.58217e-07		5.16025e-09	7.11926e-07
-5.16212e-09	7.6962e-08		5.16177e-09	-8.0769e-08		5.11154e-09	1.806e-09		5.15995e-09	6.6186e-08		-5.15937e-09	-1.04762e-07		-4.06011e-09	-1.61569e-07		5.10978e-09	7.12892e-07
-5.11302e-09	7.358e-08		5.11046e-09	-7.6039e-08		5.11153e-09	-1.2001e-08		5.10865e-09	6.1857e-08		-5.11121e-09	-1.01082e-07		-4.01168e-09	-1.58166e-07		5.11003e-09	7.02581e-07
-5.11136e-09	6.8717e-08		5.11203e-09	-8.776e-08		5.06158e-09	-2.8604e-08		5.11014e-09	6.2844e-08		-5.10947e-09	-1.05204e-07		-4.01084e-09	-1.58145e-07		5.05939e-09	6.95435e-07
-5.06326e-09	6.6383e-08		5.06064e-09	-1.1193e-07		5.06098e-09	-3.7651e-08		5.05847e-09	6.8961e-08		-5.06171e-09	-1.06191e-07		-3.96257e-09	-1.55791e-07		5.06029e-09	6.87673e-07
-5.06235e-09	6.4636e-08		5.0617e-09	-1.33478e-07		5.01201e-09	-4.2946e-08		5.05929e-09	6.4243e-08		-5.06047e-09	-1.10972e-07		-3.9608e-09	-1.54814e-07		5.00999e-09	6.85257e-07
-5.01317e-09	6.9334e-08		5.01145e-09	-1.11816e-07		5.01099e-09	-2.7864e-08		5.00903e-09	6.4674e-08		-5.01114e-09	-1.15917e-07		-3.91207e-09	-1.52553e-07		5.01038e-09	6.78883e-07
-5.01158e-09	7.7332e-08		5.01191e-09	-1.13276e-07		4.9613e-09	-8.598e-09		5.00943e-09	7.0051e-08		-5.00977e-09	-1.0761e-07		-3.91018e-09	-1.43516e-07		4.96023e-09	6.79634e-07
-4.9627e-09	8.9967e-08		4.96045e-09	-1.167e-07		4.96171e-09	1.148e-09		4.95783e-09	6.1343e-08		-4.9616e-09	-1.05749e-07		-3.86156e-09	-1.46898e-07		4.96114e-09	6.80004e-07
-4.96277e-09	8.5731e-08		4.96179e-09	-1.14459e-07		4.91121e-09	7.214e-09		4.96019e-09	5.4877e-08		-4.96045e-09	-9.9889e-08		-3.86077e-09	-1.48975e-07		4.90999e-09	6.82081e-07
-4.91333e-09	8.7428e-08		4.91127e-09	-8.703e-08		4.91248e-09	1.991e-09		4.9085e-09	5.7879e-08		-4.91139e-09	-1.01513e-07		-3.81211e-09	-1.47207e-07		4.91099e-09	6.81896e-07
-4.91251e-09	8.2441e-08		4.91183e-09	-1.03047e-07		4.86129e-09	9.74e-10		4.90925e-09	5.7879e-08		-4.90973e-09	-9.8727e-08		-3.81037e-09	-1.49952e-07		4.85985e-09	6.79911e-07
-4.86354e-09	6.7339e-08		4.86134e-09	-9.8164e-08		4.86193e-09	-5.205e-09		4.85881e-09	6.1426e-08		-4.86044e-09	-9.885e-08		-3.76228e-09	-1.51781e-07		4.86079e-09	6.77917e-07
-4.86201e-09	5.0561e-08		4.86231e-09	-1.02944e-07		4.81196e-09	-1.1682e-08		4.85966e-09	6.05e-08		-4.85959e-09	-1.0653e-07		-3.76091e-09	-1.44235e-07		4.81038e-09	6.72283e-07
-4.81361e-09	5.3532e-08		4.81092e-09	-1.06172e-07		4.81113e-09	-2.5962e-08		4.80852e-09	6.0315e-08		-4.81135e-09	-1.05852e-07		-3.71182e-09	-1.39989e-07		4.81103e-09	6.59617e-07
-4.81219e-09	4.9523e-08		4.81188e-09	-1.05535e-07		4.76221e-09	-3.1431e-08		4.80923e-09	6.6062e-08		-4.81085e-09	-1.1751e-07		-3.71128e-09	-1.36155e-07		4.75998e-09	6.50848e-07
-4.76297e-09	5.6812e-08		4.76182e-09	-1.00641e-07		4.76096e-09	-3.1349e-08		4.758e-09	7.0288e-08		-4.76076e-09	-1.11855e-07		-3.66188e-09	-1.35435e-07		4.7602e-09	6.4724e-07
-4.76249e-09	6.9025e-08		4.7618e-09	-9.5326e-08		4.71178e-09	-2.8408e-08		4.75979e-09	7.3598e-08		-4.75961e-09	-1.0616e-07		-3.66115e-09	-1.35353e-07		4.71103e-09	6.40619e-07
-4.71332e-09	5.1435e-08		4.71024e-09	-9.7012e-08		4.71118e-09	-2.8162e-08		4.709e-09	7.3578e-08		-4.71074e-09	-8.785e-08		-3.61253e-09	-1.3524e-07		4.71069e-09	6.42819e-07
-4.71196e-09	3.2416e-08		4.71168e-09	-1.02358e-07		4.66167e-09	-1.6606e-08		4.70962e-09	7.0823e-08		-4.71056e-09	-9.8521e-08		-3.61082e-09	-1.34304e-07		4.66117e-09	6.38871e-07
-4.66339e-09	3.2508e-08		4.66073e-09	-1.15415e-07		4.66175e-09	-2.624e-09		4.6593e-09	6.5836e-08		-4.6617e-09	-7.8371e-08		-3.56208e-09	-1.33029e-07		4.66109e-09	6.36682e-07
-4.66205e-09	4.3889e-08		4.6621e-09	-1.09925e-07		4.6117e-09	1.62e-10		4.65997e-09	7.1213e-08		-4.66096e-09	-7.7703e-08		-3.5606e-09	-1.28783e-07		4.61087e-09	6.26925e-07
-4.61345e-09	5.0788e-08		4.61129e-09	-9.9809e-08		4.61158e-09	4.747e-09		4.60884e-09	6.7913e-08		-4.61129e-09	-7.5935e-08		-3.51214e-09	-1.26522e-07		4.61111e-09	6.22854e-07
-4.61224e-09	6.734e-08		4.61136e-09	-7.0282e-08		4.56102e-09	-3.52e-10		4.60984e-09	5.1022e-08		-4.61046e-09	-7.8052e-08		-3.51124e-09	-1.26172e-07		4.55934e-09	6.14527e-07
-4.56323e-09	7.4218e-08		4.56112e-09	-6.8216e-08		4.56231e-09	-5.462e-09		4.5587e-09	4.1759e-08		-4.56177e-09	-8.0725e-08		-3.4621e-09	-1.25216e-07		4.56044e-09	6.10003e-07
-4.56236e-09	5.9815e-08		4.56223e-09	-5.5262e-08		4.51236e-09	-2.871e-09		4.55991e-09	2.8075e-08		-4.56039e-09	-8.9793e-08		-3.46105e-09	-1.28146e-07		4.51059e-09	5.99116e-07
-4.51373e-09	5.8571e-08		4.51205e-09	-6.4114e-08		4.51174e-09	-6.809e-09		4.50918e-09	9.92e-09		-4.51249e-09	-9.2065e-08		-3.41185e-09	-1.24979e-07		4.51076e-09	6.01542e-07
-4.51254e-09	6.5284e-08		4.51204e-09	-5.3566e-08		4.46132e-09	-1.4632e-08		4.50932e-09	1.0865e-08		-4.51066e-09	-9.3453e-08		-3.41143e-09	-1.22276e-07		4.45934e-09	6.01635e-07
-4.46381e-09	7.8248e-08		4.46091e-09	-5.6301e-08		4.46131e-09	-1.6164e-08		4.45861e-09	7.421e-09		-4.46201e-09	-9.2579e-08		-3.36151e-09	-1.28249e-07		4.46097e-09	5.96114e-07
-4.46263e-09	9.7832e-08		4.46231e-09	-7.4827e-08		4.41252e-09	-2.7997e-08		4.45951e-09	1.633e-09		-4.4608e-09	-8.054e-08		-3.36093e-09	-1.2538e-07		4.40931e-09	5.94654e-07
-4.41318e-09	1.01174e-07		4.41062e-09	-8.8305e-08		4.41248e-09	-3.6808e-08		4.40969e-09	-4.473e-09		-4.41169e-09	-6.7299e-08		-3.31265e-09	-1.24774e-07		4.41085e-09	5.90861e-07
-4.41193e-09	1.10437e-07		4.41196e-09	-1.0534e-07		4.3612e-09	-4.1537e-08		4.40969e-09	1.716e-09		-4.41105e-09	-6.9519e-08		-3.31083e-09	-1.26758e-07		4.35982e-09	5.9048e-07
-4.36364e-09	1.15289e-07		4.36145e-09	-1.19312e-07		4.36162e-09	-4.5886e-08		4.35887e-09	-2.952e-09		-4.362e-09	-7.0126e-08		-3.26174e-09	-1.21309e-07		4.3606e-09	5.87756e-07
-4.36196e-09	1.16821e-07		4.36159e-09	-1.4562e-07		4.31131e-09	-4.6112e-08		4.36074e-09	5.221e-09		-4.35982e-09	-7.1894e-08		-3.26069e-09	-1.1913e-07		4.30995e-09	5.89072e-07
-4.31397e-09	1.30196e-07		4.31127e-09	-1.37025e-07		4.311e-09	-3.6798e-08		4.30855e-09	1.0351e-08		-4.31159e-09	-7.7734e-08		-3.21225e-09	-1.24805e-07		4.31053e-09	5.87355e-07
-4.31198e-09	1.15597e-07		4.31168e-09	-1.29767e-07		4.26116e-09	-3.4207e-08		4.30992e-09	1.1863e-08		-4.31082e-09	-7.2244e-08		-3.21084e-09	-1.25195e-07		4.25977e-09	5.85957e-07
-4.26369e-09	1.0947e-07		4.26075e-09	-1.38701e-07		4.26171e-09	-3.0465e-08		4.25911e-09	6.897e-09		-4.26183e-09	-6.0575e-08		-3.16174e-09	-1.25987e-07		4.26092e-09	5.81669e-07
-4.26283e-09	1.0655e-07		4.26223e-09	-1.24246e-07		4.21188e-09	-3.4248e-08		4.25997e-09	-2.27e-10		-4.26086e-09	-5.6566e-08		-3.16051e-09	-1.25915e-07		4.2095e-09	5.77249e-07
-4.21405e-09	9.2363e-08		4.21161e-09	-1.12064e-07		4.21215e-09	-3.8844e-08		4.20872e-09	-7.701e-09		-4.21067e-09	-5.0726e-08		-3.11193e-09	-1.28896e-07		4.21094e-09	5.71666e-07
-4.21317e-09	8.0458e-08		4.21134e-09	-1.06749e-07		4.16109e-09	-4.6349e-08		4.20991e-09	-2.3441e-08		-4.21053e-09	-4.5843e-08		-3.11133e-09	-1.16858e-07		4.15989e-09	5.55998e-07
-4.16311e-09	7.8052e-08		4.16123e-09	-1.0352e-07		4.16167e-09	-5.3073e-08		4.15912e-09	-3.3989e-08		-4.16185e-09	-4.4989e-08		-3.06218e-09	-1.17115e-07		4.16172e-09	5.43888e-07
-4.16195e-09	5.9866e-08		4.16197e-09	-8.2116e-08		4.11164e-09	-6.139e-08		4.16031e-09	-3.2241e-08		-4.16049e-09	-6.3495e-08		-3.06095e-09	-1.21032e-07		4.11014e-09	5.4067e-07
-4.11339e-09	5.1014e-08		4.11273e-09	-7.786e-08		4.11239e-09	-5.6075e-08		4.10952e-09	-3.0031e-08		-4.11111e-09	-7.1688e-08		-3.01221e-09	-1.20096e-07		4.11127e-09	5.35231e-07
-4.11216e-09	5.381e-08		4.11175e-09	-7.7654e-08		4.06133e-09	-4.9289e-08		4.11037e-09	-2.3318e-08		-4.1111e-09	-7.909e-08		-3.01164e-09	-1.09949e-07		4.0597e-09	5.39457e-07
-4.0633e-09	6.0719e-08		4.06136e-09	-6.5122e-08		4.06177e-09	-4.5156e-08		4.05901e-09	-2.0172e-08		-4.06126e-09	-9.2147e-08		-2.96225e-09	-1.12159e-07		4.06109e-09	5.44515e-07
-4.06199e-09	7.8217e-08		4.06187e-09	-5.955e-08		4.01206e-09	-4.6565e-08		4.05937e-09	-1.2903e-08		-4.06073e-09	-8.5732e-08		-2.9614e-09	-1.09692e-07		4.00946e-09	5.41482e-07
-4.01346e-09	9.19e-08		4.01086e-09	-6.2171e-08		4.01172e-09	-5.5118e-08		4.00953e-09	-1.5535e-08		-4.01135e-09	-9.8038e-08		-2.91244e-09	-1.12817e-07		4.01128e-09	5.47897e-07
-4.01211e-09	1.20347e-07		4.01178e-09	-6.5697e-08		3.96186e-09	-6.2541e-08		4.00947e-09	-1.8455e-08		-4.01063e-09	-1.03014e-07		-2.91151e-09	-1.17372e-07		3.9614e-09	5.41328e-07
-3.96376e-09	1.11064e-07		3.96198e-09	-6.6859e-08		3.96123e-09	-6.8257e-08		3.95905e-09	-1.8208e-08		-3.9612e-09	-1.05111e-07		-2.86236e-09	-1.15912e-07		3.96124e-09	5.39796e-07
-3.96218e-09	1.08586e-07		3.96206e-09	-7.3284e-08		3.91168e-09	-7.5001e-08		3.96044e-09	-1.7293e-08		-3.96052e-09	-9.7483e-08		-2.86076e-09	-1.15141e-07		3.91008e-09	5.37216e-07
-3.91295e-09	1.0249e-07		3.91131e-09	-8.2825e-08		3.91147e-09	-6.6808e-08		3.90947e-09	-1.1443e-08		-3.91081e-09	-8.8189e-08		-2.81211e-09	-1.12694e-07		3.91064e-09	5.21558e-07
-3.9115e-09	8.7079e-08		3.91181e-09	-8.3791e-08		3.86194e-09	-7.2811e-08		3.91065e-09	-4.833e-09		-3.91065e-09	-9.2568e-08		-2.81097e-09	-1.01549e-07		3.86004e-09	5.07463e-07
-3.86338e-09	8.4149e-08		3.86089e-09	-8.8099e-08		3.86176e-09	-6.5574e-08		3.85927e-09	3.628e-09		-3.86185e-09	-8.2226e-08		-2.76279e-09	-1.05024e-07		3.8611e-09	5.01346e-07
-3.86237e-09	8.7799e-08		3.86189e-09	-8.8181e-08		3.81187e-09	-5.9354e-08		3.86015e-09	1.4906e-08		-3.86083e-09	-8.1846e-08		-2.76044e-09	-1.02732e-07		3.81053e-09	4.97779e-07
-3.81322e-09	1.01061e-07		3.8117e-09	-7.8897e-08		3.81206e-09	-6.1708e-08		3.80933e-09	1.725e-08		-3.8122e-09	-9.0255e-08		-2.71212e-09	-9.89278e-08		3.81106e-09	4.94232e-07
-3.81219e-09	9.1418e-08		3.812e-09	-5.1705e-08		3.76168e-09	-5.737e-08		3.81027e-09	2.1866e-08		-3.8109e-09	-8.8682e-08		-2.71113e-09	-1.06628e-07		3.76021e-09	4.89451e-07
-3.76381e-09	8.9516e-08		3.76184e-09	-5.1068e-08		3.76216e-09	-6.0711e-08		3.75913e-09	1.6346e-08		-3.76224e-09	-9.117e-08		-2.66251e-09	-9.94418e-08		3.76112e-09	4.96586e-07
-3.76277e-09	7.3735e-08		3.76172e-09	-4.345e-08		3.71161e-09	-7.6132e-08		3.76043e-09	1.4495e-08		-3.76099e-09	-9.1067e-08		-2.66086e-09	-8.57888e-08		3.71126e-09	4.89616e-07
-3.7131e-09	6.9663e-08		3.7106e-09	-6.7702e-08		3.71264e-09	-7.8312e-08		3.70915e-09	1.1678e-08		-3.71221e-09	-9.2342e-08		-2.6123e-09	-8.80918e-08		3.71157e-09	4.89318e-07
-3.71223e-09	6.3145e-08		3.71192e-09	-7.9196e-08		3.6622e-09	-8.4295e-08		3.71021e-09	1.6664e-08		-3.71049e-09	-8.9463e-08		-2.61163e-09	-8.44938e-08		3.66029e-09	4.8976e-07
-3.66303e-09	5.9876e-08		3.66127e-09	-9.0165e-08		3.66222e-09	-8.3987e-08		3.65927e-09	2.292e-09		-3.66169e-09	-8.7202e-08		-2.56222e-09	-8.63958e-08		3.6615e-09	4.81361e-07
-3.66233e-09	5.8005e-08		3.66286e-09	-1.03109e-07		3.61187e-09	-8.4593e-08		3.66038e-09	3.813e-09		-3.66108e-09	-9.41e-08		-2.56105e-09	-8.95928e-08		3.61042e-09	4.76344e-07
-3.61368e-09	6.8306e-08		3.61175e-09	-9.9634e-08		3.61185e-09	-7.6276e-08		3.60961e-09	-1e-12		-3.61201e-09	-9.7657e-08		-2.512e-09	-9.71288e-08		3.6115e-09	4.69517e-07
-3.61249e-09	5.4839e-08		3.61277e-09	-1.02111e-07		3.56263e-09	-7.1979e-08		3.611e-09	4.481e-09		-3.61055e-09	-1.00115e-07		-2.5124e-09	-9.56998e-08		3.56076e-09	4.66885e-07
-3.56336e-09	6.4883e-08		3.56149e-09	-1.09729e-07		3.56229e-09	-6.8967e-08		3.55915e-09	4.008e-09		-3.56216e-09	-9.6856e-08		-2.46197e-09	-9.26768e-08		3.56147e-09	4.61375e-07
-3.56204e-09	8.5146e-08		3.56294e-09	-1.08002e-07		3.51192e-09	-6.0567e-08		3.56065e-09	1.4844e-08		-3.56132e-09	-8.9484e-08		-2.46087e-09	-8.64258e-08		3.51051e-09	4.60223e-07
-3.51294e-09	9.151e-08		3.51152e-09	-1.06337e-07		3.51223e-09	-5.2692e-08		3.50967e-09	1.7322e-08		-3.51209e-09	-8.3008e-08		-2.4124e-09	-7.71638e-08		3.5109e-09	4.66155e-07
-3.51277e-09	8.9659e-08		3.51215e-09	-1.03252e-07		3.46223e-09	-6.1225e-08		3.51003e-09	2.1434e-08		-3.51106e-09	-7.5523e-08		-2.41143e-09	-7.39558e-08		3.46014e-09	4.61159e-07
-3.46372e-09	8.712e-08		3.46235e-09	-8.6217e-08		3.46221e-09	-6.2079e-08		3.4591e-09	1.4094e-08		-3.46246e-09	-7.6675e-08		-2.36241e-09	-7.49838e-08		3.46178e-09	4.63328e-07
-3.4617e-09	8.675e-08		3.46206e-09	-6.3744e-08		3.41202e-09	-5.8491e-08		3.46028e-09	9.416e-09		-3.46099e-09	-7.5143e-08		-2.36124e-09	-7.19198e-08		3.41013e-09	4.58167e-07
-3.41382e-09	9.2784e-08		3.4125e-09	-6.214e-08		3.41251e-09	-6.5214e-08		3.40975e-09	4.183e-09		-3.41034e-09	-5.9629e-08		-2.31224e-09	-7.38118e-08		3.41099e-09	4.48297e-07
-3.41164e-09	9.6619e-08		3.41266e-09	-6.1832e-08		3.36257e-09	-7.201e-08		3.41048e-09	-1.112e-09		-3.36147e-09	-5.1189e-08		-2.31154e-09	-7.10668e-08		3.3595e-09	4.4252e-07
-3.36288e-09	8.1969e-08		3.36225e-09	-6.7373e-08		3.36175e-09	-6.834e-08		3.36035e-09	-3.528e-09		-3.36082e-09	-3.8461e-08		-2.26271e-09	-7.60118e-08		3.36132e-09	4.33123e-07
-3.36249e-09	7.9974e-08		3.36202e-09	-7.8507e-08		3.31264e-09	-6.6623e-08		3.36046e-09	-5.265e-09		-3.3123e-09	-4.8711e-08		-2.26128e-09	-7.89418e-08		3.31055e-09	4.31714e-07
-3.31321e-09	5.712e-08		3.31145e-09	-9.5388e-08		3.31268e-09	-7.0807e-08		3.31012e-09	1.5e-09		-3.31073e-09	-5.3492e-08		-2.21218e-09	-8.42158e-08		3.31235e-09	4.29587e-07
-3.31206e-09	5.5444e-08		3.31243e-09	-1.01639e-07		3.26209e-09	-6.7394e-08		3.3111e-09	4.841e-09		-3.26229e-09	-6.2261e-08		-2.21075e-09	-8.35788e-08		3.26177e-09	4.27685e-07
-3.26385e-09	6.0759e-08		3.2622e-09	-9.2458e-08		3.2621e-09	-6.9542e-08		3.25965e-09	6.537e-09		-3.26084e-09	-6.8378e-08		-2.16225e-09	-7.62998e-08		3.2609e-09	4.30193e-07
-3.26225e-09	7.252e-08		3.26202e-09	-8.9867e-08		3.21245e-09	-7.3346e-08		3.26057e-09	1.4227e-08		-3.21225e-09	-7.54e-08		-2.16158e-09	-7.52198e-08		3.21069e-09	4.26143e-07
-3.21339e-09	9.6824e-08		3.21117e-09	-7.6132e-08		3.21184e-09	-6.6705e-08		3.20908e-09	2.3973e-08		-3.21088e-09	-8.015e-08		-2.11319e-09	-7.23108e-08		3.21209e-09	4.28004e-07
-3.21192e-09	9.9312e-08		3.21184e-09	-7.8538e-08		3.16248e-09	-6.5101e-08		3.21047e-09	1.6294e-08		-3.16229e-09	-8.6164e-08		-2.11215e-09	-6.80548e-08		3.16158e-09	4.21753e-07
-3.16322e-09	9.6032e-08		3.16226e-09	-8.6547e-08		3.1617e-09	-6.5502e-08		3.15975e-09	1.3734e-08		-3.16101e-09	-9.3278e-08		-2.06365e-09	-6.83938e-08		3.16151e-09	4.09879e-07
-3.16188e-09	9.5858e-08		3.16192e-09	-1.01258e-07		3.11219e-09	-6.7722e-08		3.16077e-09	5.499e-09		-3.11172e-09	-1.02171e-07		-2.06253e-09	-6.85478e-08		3.11087e-09	4.14176e-07
-3.11323e-09	8.24e-08		3.11117e-09	-1.0241e-07		3.11162e-09	-5.8552e-08		3.10963e-09	2.62e-09		-3.11119e-09	-1.00166e-07		-2.01305e-09	-6.54948e-08		3.11168e-09	4.07894e-07
-3.11206e-09	8.5104e-08		3.1132e-09	-1.00652e-07		3.06287e-09	-5.373e-08		3.11073e-09	-8.668e-09		-3.06234e-09	-1.06962e-07		-1.96362e-09	-6.45598e-08		3.06058e-09	4.03669e-07
-3.06289e-09	8.2606e-08		3.06183e-09	-9.8061e-08		3.06253e-09	-4.6657e-08		3.05973e-09	-4.587e-09		-3.06122e-09	-1.02048e-07		-1.9624e-09	-6.29448e-08		3.06153e-09	4.0738e-07
-3.06233e-09	1.05429e-07		3.06286e-09	-1.00374e-07		3.01183e-09	-3.9131e-08		3.06065e-09	-4.114e-09		-3.01114e-09	-8.9546e-08		-1.91352e-09	-6.23078e-08		3.01113e-09	4.03433e-07
-3.01381e-09	1.35552e-07		3.01137e-09	-9.0906e-08		3.01172e-09	-3.945e-08		3.00985e-09	-1.2266e-08		-3.01104e-09	-8.3141e-08		-1.91246e-09	-6.85478e-08		3.0119e-09	3.94509e-07
-3.01188e-09	1.22907e-07		3.01244e-09	-1.02431e-07		2.96187e-09	-3.4022e-08		3.01093e-09	-1.8075e-08		-2.96243e-09	-6.9406e-08		-1.86301e-09	-6.48878e-08		2.96004e-09	3.96915e-07
-2.96388e-09	1.1461e-07		2.96139e-09	-1.17297e-07		2.96171e-09	-4.5464e-08		2.95966e-09	-1.6111e-08		-2.96059e-09	-7.3282e-08		-1.86302e-09	-7.42438e-08		2.96172e-09	3.97542e-07
-2.96203e-09	1.07568e-07		2.96287e-09	-1.05073e-07		2.91134e-09	-4.9022e-08		2.96082e-09	-1.7057e-08		-2.91232e-09	-7.8854e-08		-1.61379e-09	-5.82368e-08		2.91147e-09	3.85379e-07
-2.91358e-09	9.0255e-08		2.91131e-09	-1.00508e-07		2.91232e-09	-3.9203e-08		2.91044e-09	-1.9617e-08		-2.91095e-09	-7.6377e-08		-1.56387e-09	-4.30308e-08		2.91169e-09	3.80897e-07
-2.91233e-09	9.0255e-08		2.91201e-09	-9.4391e-08		2.862e-09	-1.9505e-08		2.91075e-09	-1.5762e-08		-2.86178e-09	-7.0969e-08		-1.56282e-09	-4.33398e-08		2.861e-09	3.80773e-07
-2.86336e-09	1.04248e-07		2.86114e-09	-8.3565e-08		2.86196e-09	-2.8028e-08		2.85961e-09	-2.1879e-08		-2.86086e-09	-7.6449e-08		-1.51368e-09	-3.81478e-08		2.8618e-09	3.69269e-07
-2.86153e-09	1.15916e-07		2.86231e-09	-9.3867e-08		2.81271e-09	-1.4879e-08		2.8609e-09	-2.6639e-08		-2.81267e-09	-7.1596e-08		-1.51214e-09	-4.04708e-08		2.81076e-09	3.59266e-07
-2.81351e-09	1.13819e-07		2.81215e-09	-9.8452e-08		2.81242e-09	-2.4132e-08		2.81005e-09	-2.4202e-08		-2.81077e-09	-6.6086e-08		-1.46346e-09	-3.27498e-08		2.81197e-09	3.54013e-07
-2.81259e-09	1.20954e-07		2.81217e-09	-9.435e-08		2.76204e-09	-4.0818e-08		2.81068e-09	-1.3603e-08		-2.76114e-09	-6.6148e-08		-1.46228e-09	-3.40358e-08		2.76107e-09	3.51062e-07
-2.76299e-09	1.16359e-07		2.7623e-09	-1.10203e-07		2.7619e-09	-4.7151e-08		2.76014e-09	-4.864e-09		-2.761e-09	-6.5356e-08		-1.41371e-09	-3.38608e-08		2.76159e-09	3.49757e-07
-2.76184e-09	1.17911e-07		2.76278e-09	-1.02893e-07		2.71166e-09	-3.7662e-08		2.7605e-09	-4.073e-09		-2.71264e-09	-7.5524e-08		-1.41313e-09	-3.60708e-08		2.71037e-09	3.45326e-07
-2.71257e-09	1.22517e-07		2.71159e-09	-9.8997e-08		2.71197e-09	-3.3251e-08		2.7099e-09	1.345e-09		-2.71053e-09	-7.1298e-08		-1.3641e-09	-3.68318e-08		2.71105e-09	3.51916e-07
-2.7112e-09	1.39892e-07		2.71274e-09	-1.10717e-07		2.662e-09	-2.9252e-08		2.71113e-09	-1.8661e-08		-2.66136e-09	-8.0273e-08		-1.36267e-09	-3.80758e-08		2.66124e-09	3.51073e-07
-2.6632e-09	1.51067e-07		2.66162e-09	-1.14696e-07		2.66222e-09	-2.6322e-08		2.66013e-09	-2.117e-08		-2.66128e-09	-7.8289e-08		-1.31381e-09	-3.67288e-08		2.66238e-09	3.45459e-07
-2.66228e-09	1.64462e-07		2.66218e-09	-1.09607e-07		2.61242e-09	-4.4057e-08		2.66123e-09	-2.6886e-08		-2.61232e-09	-7.5668e-08		-1.16252e-09	-4.24148e-08		2.61193e-09	3.51145e-07
-2.61256e-09	1.61954e-07		2.6116e-09	-1.41642e-07		2.61209e-09	-5.5129e-08		2.60997e-09	-3.5974e-08		-2.6118e-09	-7.1607e-08		-1.11421e-09	-4.28058e-08		2.61195e-09	3.45336e-07
-2.61135e-09	1.72553e-07		2.61225e-09	-1.44983e-07		2.56247e-09	-5.1973e-08		2.6111e-09	-3.1913e-08		-2.5622e-09	-6.6292e-08		-1.01471e-09	-3.33468e-08		2.56106e-09	3.33708e-07
-2.5635e-09	1.81405e-07		2.56286e-09	-1.35658e-07		2.56247e-09	-5.3114e-08		2.56019e-09	-1.5022e-08		-2.56113e-09	-6.0709e-08		-1.013e-09	-4.31238e-08		2.56242e-09	3.26954e-07
-2.56222e-09	1.67557e-07		2.56171e-09	-1.37015e-07		2.51209e-09	-5.0852e-08		2.56119e-09	-2.7369e-08		-2.51255e-09	-5.7851e-08		-8.64679e-10	-3.51648e-08		2.51027e-09	3.2974e-07
-2.51333e-09	1.56505e-07		2.51128e-09	-1.3974e-07		2.51241e-09	-5.003e-08		2.51052e-09	-3.2386e-08		-2.51091e-09	-5.3112e-08		-8.63047e-10	-1.82018e-08		2.51149e-09	3.26604e-07
-2.51255e-09	1.58798e-07		2.5128e-09	-1.42885e-07		2.46237e-09	-4.1846e-08		2.51e-09	-1.9299e-08		-2.4622e-09	-5.9609e-08		-8.13899e-10	-2.43908e-08		2.46049e-09	3.21639e-07
-2.46294e-09	1.19063e-07		2.46166e-09	-1.46103e-07		2.46219e-09	-4.4828e-08		2.4599e-09	-2.9024e-08		-2.46047e-09	-5.9105e-08		-7.63404e-10	-2.31058e-08		2.46207e-09	3.18904e-07
-2.46238e-09	1.13994e-07		2.46225e-09	-1.52169e-07		2.41195e-09	-4.7943e-08		2.46093e-09	-3.1224e-08		-2.41188e-09	-5.6103e-08		-6.12968e-10	-2.83688e-08		2.41088e-09	3.19634e-07
-2.41279e-09	1.24871e-07		2.41096e-09	-1.44386e-07		2.41233e-09	-4.5588e-08		2.41061e-09	-2.3719e-08		-2.41167e-09	-6.0678e-08		-5.13516e-10	-3.46718e-08		2.41251e-09	3.21125e-07
-2.41167e-09	1.20882e-07		2.41212e-09	-1.2144e-07		2.36241e-09	-5.115e-08		2.41125e-09	-2.9631e-08		-2.36242e-09	-5.4037e-08		-4.64624e-10	-2.79168e-08		2.36088e-09	3.16447e-07
-2.363e-09	1.4204e-07		2.36168e-09	-1.06625e-07		2.36207e-09	-5.8768e-08		2.36036e-09	-1.7068e-08		-2.36112e-09	-5.1693e-08		-4.6287e-10	-2.95108e-08		2.36191e-09	3.08798e-07
-2.36187e-09	1.38935e-07		2.36284e-09	-1.13123e-07		2.31261e-09	-6.9203e-08		2.36127e-09	-6.334e-09		-2.31274e-09	-4.4949e-08		-4.14053e-10	-3.48668e-08		2.31106e-09	3.07102e-07
-2.31344e-09	1.307e-07		2.31137e-09	-1.07571e-07		2.31254e-09	-7.5248e-08		2.31078e-09	-7.332e-09		-2.31128e-09	-4.2584e-08		-4.13493e-10	-3.57818e-08		2.31225e-09	2.92462e-07
-2.31113e-09	1.18867e-07		2.31329e-09	-1.07623e-07		2.26152e-09	-8.5488e-08		2.31154e-09	-1.02e-08		-2.26191e-09	-3.329e-08		-3.647e-10	-3.50208e-08		2.26129e-09	2.88041e-07
-2.26312e-09	1.19114e-07		2.26168e-09	-1.05824e-07		2.26281e-09	-8.703e-08		2.2602e-09	-6.417e-09		-2.26133e-09	-2.5868e-08		-3.63348e-10	-2.33318e-08		2.26154e-09	2.82675e-07
-2.26269e-09	1.22198e-07		2.26204e-09	-1.01896e-07		2.21224e-09	-8.9919e-08		2.26091e-09	-8.236e-09		-2.21143e-09	-3.4545e-08		-3.14555e-10	-2.23548e-08		2.21156e-09	2.79919e-07
-2.21356e-09	1.36817e-07		2.212e-09	-9.4206e-08		2.21221e-09	-8.0501e-08		2.20998e-09	-3.2519e-08		-2.21099e-09	-3.6426e-08		-3.12813e-10	-1.28248e-08		2.21215e-09	2.77411e-07
-2.2122e-09	1.59528e-07		2.21279e-09	-1.07767e-07		2.16214e-09	-7.5505e-08		2.2114e-09	-4.2595e-08		-2.1624e-09	-3.7629e-08		-2.64951e-10	-1.58778e-08		2.1608e-09	2.92534e-07
-2.16343e-09	1.64925e-07		2.16249e-09	-1.31998e-07		2.16291e-09	-6.8164e-08		2.16079e-09	-5.2865e-08		-2.16125e-09	-3.7547e-08		-2.62626e-10	-8.3838e-09		2.16211e-09	2.8909e-07
-2.16126e-09	1.63599e-07		2.16298e-09	-1.46402e-07		2.11035e-09	-5.0153e-08		2.16089e-09	-6.1686e-08		-2.11292e-09	-3.5922e-08		-2.14497e-10	-5.5768e-09		2.11059e-09	2.85738e-07
-2.11471e-09	1.74949e-07		2.11146e-09	-1.76946e-07		2.11134e-09	-3.761e-08		2.10962e-09	-4.8732e-08		-2.11261e-09	-4.2625e-08		-2.12918e-10	-8.5688e-09		2.11148e-09	2.75787e-07
-2.11326e-09	1.76388e-07		2.11186e-09	-1.84019e-07		2.06141e-09	-3.3775e-08		2.11066e-09	-3.0073e-08		-2.06303e-09	-3.7547e-08		-1.64194e-10	-2.00728e-08		2.06032e-09	2.73936e-07
-2.06475e-09	1.70785e-07		2.06056e-09	-1.8883e-07		2.06148e-09	-2.5345e-08		2.05979e-09	-2.0039e-08		-2.06259e-09	-3.6179e-08		-1.28553e-11	5.5572e-09		2.06065e-09	2.66431e-07
-2.06294e-09	1.78711e-07		2.06157e-09	-1.74375e-07		2.01185e-09	-3.0907e-08		2.06099e-09	-1.5084e-08		-2.01349e-09	-2.997e-08		-4.32565e-13	3.4102e-09		2.01036e-09	2.60273e-07
-2.01421e-09	1.79112e-07		2.01204e-09	-1.53608e-07		2.01151e-09	-3.5472e-08		2.00973e-09	-2.4141e-08		-2.01282e-09	-3.9685e-08		-8.46266e-13	1.02372e-08		2.0112e-09	2.69597e-07
-2.01333e-09	1.70517e-07		2.01175e-09	-1.42536e-07		1.96136e-09	-4.4508e-08		2.01047e-09	-3.2304e-08		-1.96332e-09	-3.143e-08		4.78334e-11	-2.4388e-09		1.95976e-09	2.75056e-07
-1.96408e-09	1.64379e-07		1.96127e-09	-1.51655e-07		1.96157e-09	-5.3206e-08		1.9597e-09	-2.888e-08		-1.963e-09	-3.218e-08		4.87831e-11	-4.7528e-09		1.96136e-09	2.67767e-07
-1.96269e-09	1.56555e-07		1.96184e-09	-1.32862e-07		1.91204e-09	-4.9659e-08		1.96064e-09	-3.0227e-08		-1.91303e-09	-2.7071e-08		9.82084e-11	4.802e-10		1.91072e-09	2.71427e-07
-1.91455e-09	1.55928e-07		1.91171e-09	-1.25305e-07		1.91163e-09	-5.3227e-08		1.91013e-09	-2.852e-08		-1.91275e-09	-2.5621e-08		9.81851e-11	-1.7098e-09		1.91065e-09	2.69803e-07
-1.91278e-09	1.70167e-07		1.91204e-09	-1.34496e-07		1.86163e-09	-4.528e-08		1.91102e-09	-2.5745e-08		-1.86304e-09	-2.227e-08		1.47063e-10	6.6282e-09		1.86045e-09	2.58041e-07
-1.86453e-09	1.59712e-07		1.86217e-09	-1.28626e-07		1.86148e-09	-4.8282e-08		1.85903e-09	-3.2869e-08		-1.86294e-09	-1.9668e-08		1.48286e-10	1.12752e-08		1.86136e-09	2.44347e-07
-1.86299e-09	1.52351e-07		1.86163e-09	-1.03129e-07		1.81218e-09	-5.2815e-08		1.86044e-09	-3.7208e-08		-1.81373e-09	-1.8178e-08		1.96803e-10	9.8562e-09		1.81167e-09	2.28536e-07
-1.81467e-09	1.55044e-07		1.81151e-09	-1.10789e-07		1.81129e-09	-5.9601e-08		1.80933e-09	-3.8976e-08		-1.81292e-09	-6.653e-09		1.98096e-10	8.7972e-09		1.8116e-09	2.22974e-07
-1.81326e-09	1.56258e-07		1.81243e-09	-9.8986e-08		1.7618e-09	-5.8049e-08		1.81132e-09	-4.2934e-08		-1.76252e-09	-9.891e-09		2.47009e-10	3.7502e-09		1.76079e-09	2.17402e-07
-1.76452e-09	1.63269e-07		1.7607e-09	-9.2047e-08		1.76091e-09	-6.2963e-08		1.75914e-09	-4.5196e-08		-1.76237e-09	-8.319e-09		2.48075e-10	-7.428e-10		1.76167e-09	2.1257e-07
-1.76338e-09	1.78094e-07		1.76208e-09	-7.9319e-08		1.71211e-09	-6.5749e-08		1.76088e-09	-4.0035e-08		-1.71433e-09	-1.2523e-08		2.97337e-10	2.8452e-09		1.70993e-09	2.18142e-07
-1.7143e-09	1.79862e-07		1.71056e-09	-9.803e-08		1.71132e-09	-5.9971e-08		1.71021e-09	-2.6876e-08		-1.71233e-09	-1.4127e-08		2.96719e-10	1.1902e-09		1.71113e-09	2.10832e-07
-1.71395e-09	1.91798e-07		1.71167e-09	-1.21049e-07		1.66158e-09	-5.9231e-08		1.71156e-09	-2.1406e-08		-1.66434e-09	-2.5898e-08		3.46139e-10	1.15942e-08		1.66016e-09	2.14852e-07
-1.66447e-09	1.96363e-07		1.66156e-09	-1.34043e-07		1.66159e-09	-6.468e-08		1.65972e-09	-1.0457e-08		-1.66287e-09	-2.2578e-08		3.47794e-10	2.51952e-08		1.66179e-09	2.12138e-07
-1.66341e-09	2.07065e-07		1.66209e-09	-1.39112e-07		1.61121e-09	-5.7905e-08		1.66061e-09	-1.2225e-08		-1.61319e-09	-1.9792e-08		3.95983e-10	2.25122e-08		1.60966e-09	2.11932e-07
-1.61447e-09	1.9625e-07		1.61081e-09	-1.26497e-07		1.61153e-09	-5.0431e-08		1.61005e-09	-1.4837e-08		-1.61297e-09	-2.1375e-08		3.96887e-10	2.47742e-08		1.611e-09	2.09383e-07
-1.61285e-09	1.8599e-07		1.6123e-09	-1.03016e-07		1.56193e-09	-6.3754e-08		1.61136e-09	-1.1516e-08		-1.5638e-09	-1.9987e-08		4.45287e-10	1.91912e-08		1.56028e-09	2.13495e-07
-1.56471e-09	1.6951e-07		1.56198e-09	-9.474e-08		1.5617e-09	-5.446e-08		1.56009e-09	-1.4178e-08		-1.56234e-09	-1.6872e-08		4.46737e-10	2.71902e-08		1.56109e-09	2.04171e-07
-1.56347e-09	1.48558e-07		1.56166e-09	-8.7389e-08		1.51151e-09	-4.64e-08		1.56076e-09	-1.278e-08		-1.51409e-09	-1.2646e-08		4.95772e-10	2.37152e-08		1.5106e-09	2.04376e-07
-1.51451e-09	1.4715e-07		1.5118e-09	-8.7656e-08		1.51204e-09	-5.2404e-08		1.50957e-09	-1.3089e-08		-1.51267e-09	-1.7962e-08		4.96349e-10	3.50032e-08		1.51122e-09	1.98156e-07
-1.51343e-09	1.59219e-07		1.51142e-09	-9.4956e-08		1.46218e-09	-5.116e-08		1.51071e-09	-1.2112e-08		-1.46372e-09	-2.6248e-08		5.4666e-10	4.40502e-08		1.46066e-09	1.95247e-07
-1.46494e-09	1.68071e-07		1.46218e-09	-1.11724e-07		1.46208e-09	-4.9618e-08		1.45984e-09	-1.278e-08		-1.46249e-09	-2.0624e-08		5.46444e-10	5.07632e-08		1.46126e-09	1.85573e-07
-1.4641e-09	1.61307e-07		1.46178e-09	-1.17347e-07		1.4118e-09	-5.8429e-08		1.46069e-09	-7.27e-09		-1.4141e-09	-2.6495e-08		5.94594e-10	4.72372e-08		1.41032e-09	1.84977e-07
-1.41457e-09	1.72471e-07		1.4117e-09	-1.17913e-07		1.41148e-09	-6.9059e-08		1.41058e-09	-1.0673e-08		-1.41272e-09	-2.1663e-08		5.95852e-10	3.88992e-08		1.41201e-09	1.83075e-07
-1.41352e-09	1.49833e-07		1.41216e-09	-1.20339e-07		1.36066e-09	-6.9758e-08		1.41087e-09	-1.1372e-08		-1.36441e-09	-1.3993e-08		6.44887e-10	4.06572e-08		1.36034e-09	1.80874e-07
-1.364e-09	1.2041e-07		1.36256e-09	-1.394e-07		1.36193e-09	-7.4837e-08		1.35999e-09	-2.746e-09		-1.36309e-09	-4.7e-09		6.45738e-10	4.24672e-08		1.3614e-09	1.74747e-07
-1.3633e-09	1.33415e-07		1.36208e-09	-1.28502e-07		1.31218e-09	-8.2126e-08		1.36054e-09	-2.016e-09		-1.3139e-09	1.921e-09		6.94359e-10	5.03932e-08		1.31078e-09	1.71981e-07
-1.31455e-09	1.36057e-07		1.31163e-09	-1.20514e-07		1.31184e-09	-8.7831e-08		1.30975e-09	-5.193e-09		-1.31276e-09	7.699e-09		6.96229e-10	4.77102e-08		1.31141e-09	1.59809e-07
-1.31356e-09	1.52958e-07		1.31249e-09	-1.07591e-07		1.26185e-09	-8.1601e-08		1.31142e-09	-8.678e-09		-1.26397e-09	1.3549e-08		7.4393e-10	5.11442e-08		1.26149e-09	1.569e-07
-1.26397e-09	1.67536e-07		1.26106e-09	-8.4696e-08		1.26198e-09	-8.6567e-08		1.26087e-09	-2.232e-09		-1.26283e-09	9.54e-09		7.4587e-10	4.33822e-08		1.26108e-09	1.50711e-07
-1.26354e-09	1.70662e-07		1.26149e-09	-7.4313e-08		1.21184e-09	-8.4387e-08		1.26098e-09	-1.1721e-08		-1.21401e-09	1.0444e-08		7.94229e-10	3.73162e-08		1.21024e-09	1.38302e-07
-1.215e-09	1.68811e-07		1.21106e-09	-5.1315e-08		1.21137e-09	-8.12e-08		1.21002e-09	-1.3756e-08		-1.21276e-09	1.2439e-08		7.95261e-10	4.46162e-08		1.21138e-09	1.30735e-07
-1.21336e-09	1.68647e-07		1.21145e-09	-5.7277e-08		1.16195e-09	-8.4223e-08		1.2113e-09	-8.328e-09		-1.16382e-09	-7.1e-10		8.44091e-10	4.47912e-08		1.16146e-09	1.35783e-07
-1.16478e-09	1.60114e-07		1.16092e-09	-6.3651e-08		1.16191e-09	-8.6516e-08		1.16026e-09	-1.463e-08		-1.16306e-09	-3.486e-09		8.4521e-10	4.93972e-08		1.16164e-09	1.30786e-07
-1.1626e-09	1.61121e-07		1.16174e-09	-6.3312e-08		1.11152e-09	-9.0638e-08		1.1613e-09	-1.7982e-08		-1.11398e-09	-8.729e-09		8.93808e-10	4.99412e-08		1.11191e-09	1.29265e-07
-1.11372e-09	1.34e-07		1.11114e-09	-9.6385e-08		1.1121e-09	-8.4696e-08		1.11098e-09	-1.8794e-08		-1.11322e-09	-9.521e-09		8.94758e-10	4.90882e-08		1.11131e-09	1.34899e-07
-1.11318e-09	1.33291e-07		1.1124e-09	-1.03695e-07		1.06202e-09	-7.5639e-08		1.11136e-09	-1.9956e-08		-1.06449e-09	-5.05e-10		9.44369e-10	5.15552e-08		1.06165e-09	1.28411e-07
-1.0643e-09	1.33733e-07		1.06135e-09	-1.15826e-07		1.06178e-09	-6.7383e-08		1.06005e-09	-2.1457e-08		-1.06261e-09	1.387e-09		9.4501e-10	5.65832e-08		1.06203e-09	1.2214e-07
-1.06315e-09	1.42883e-07		1.0619e-09	-1.1963e-07		1.01117e-09	-5.446e-08		1.06141e-09	-2.1519e-08		-1.01371e-09	9.385e-09		9.93585e-10	6.05922e-08		1.01115e-09	1.25008e-07
-1.01429e-09	1.56052e-07		1.01181e-09	-1.22725e-07		1.01156e-09	-4.2453e-08		1.01048e-09	-2.7543e-08		-1.01233e-09	9.684e-09		9.94429e-10	6.26072e-08		1.01122e-09	1.23589e-07
-1.01344e-09	1.46995e-07		1.01197e-09	-1.13698e-07		9.62313e-10	-4.3244e-08		1.01166e-09	-2.0377e-08		-9.63344e-10	9.848e-09		1.04348e-09	7.10482e-08		9.61038e-10	1.19672e-07
-9.64542e-10	1.37917e-07		9.61514e-10	-9.6427e-08		9.61666e-10	-4.1548e-08		9.60102e-10	-2.7985e-08		-9.62925e-10	5.283e-09		1.04423e-09	6.75322e-08		9.61283e-10	1.17061e-07
-9.63261e-10	1.2264e-07		9.62511e-10	-9.1584e-08		9.12014e-10	-4.0643e-08		9.61325e-10	-2.7379e-08		-9.14609e-10	6.959e-09		1.09305e-09	6.72642e-08		9.11391e-10	1.14614e-07
-9.14671e-10	1.08946e-07		9.10906e-10	-9.8987e-08		9.11822e-10	-4.2278e-08		9.10613e-10	-2.9651e-08		-9.13287e-10	5.664e-09		1.09442e-09	6.53932e-08		9.11322e-10	1.05392e-07
-9.13174e-10	1.0361e-07		9.12217e-10	-9.471e-08		8.6175e-10	-4.7953e-08		9.11842e-10	-3.9068e-08		-8.64108e-10	-9.3e-11		1.14267e-09	6.22472e-08		8.61005e-10	9.6757e-08
-8.64229e-10	1.00927e-07		8.62228e-10	-1.0095e-07		8.61797e-10	-4.3316e-08		8.60709e-10	-4.7724e-08		-8.63397e-10	-7.537e-09		1.14379e-09	5.73952e-08		8.62013e-10	1.0127e-07
-8.63565e-10	1.06623e-07		8.62379e-10	-1.13513e-07		8.11859e-10	-4.3584e-08		8.6149e-10	-4.3293e-08		-8.14079e-10	-1.0395e-08		1.19322e-09	6.08802e-08		8.11743e-10	9.4957e-08
-8.14113e-10	1.06746e-07		8.1046e-10	-1.27269e-07		8.12307e-10	-4.3923e-08		8.10672e-10	-4.6059e-08		-8.13252e-10	-1.8959e-08		1.19386e-09	5.67782e-08		8.11434e-10	9.3302e-08
-8.13623e-10	1.21643e-07		8.12226e-10	-1.29829e-07		7.6227e-10	-3.3509e-08		8.11149e-10	-4.4064e-08		-7.64616e-10	-1.5792e-08		1.24291e-09	5.96262e-08		7.6089e-10	9.1277e-08
-7.64754e-10	1.19699e-07		7.62247e-10	-1.38495e-07		7.62363e-10	-2.9828e-08		7.6025e-10	-4.7858e-08		-7.626e-10	-1.7869e-08		1.24328e-09	6.00892e-08		7.61694e-10	8.3351e-08
-7.63378e-10	9.8665e-08		7.61897e-10	-1.18273e-07		7.12239e-10	-3.6819e-08		7.61619e-10	-4.7591e-08		-7.14564e-10	-1.7005e-08		1.29279e-09	6.24332e-08		7.1104e-10	8.5808e-08
-7.15395e-10	9.5714e-08		7.11067e-10	-1.12002e-07		7.12041e-10	-2.9078e-08		7.10563e-10	-4.3982e-08		-7.12997e-10	-1.4795e-08		1.29345e-09	6.14972e-08		7.1175e-10	8.0092e-08
-7.13268e-10	6.6281e-08		7.12292e-10	-1.08075e-07		6.62325e-10	-3.099e-08		7.11169e-10	-3.913e-08		-6.64558e-10	-1.9041e-08		1.34257e-09	7.39682e-08		6.60513e-10	7.4859e-08
-6.64691e-10	7.0496e-08		6.61154e-10	-1.11241e-07		6.61637e-10	-3.4835e-08		6.60304e-10	-2.6227e-08		-6.63066e-10	-1.5874e-08		1.34353e-09	7.54792e-08		6.61626e-10	7.3153e-08
-6.64085e-10	7.5708e-08		6.62132e-10	-9.032e-08		6.11868e-10	-2.2272e-08		6.61237e-10	-1.5854e-08		-6.13458e-10	-1.9534e-08		1.39324e-09	8.11132e-08		6.10243e-10	6.9009e-08
-6.1454e-10	7.4567e-08		6.11571e-10	-8.1108e-08		6.1213e-10	-2.6651e-08		6.1039e-10	-1.059e-08		-6.13195e-10	-1.6985e-08		1.39295e-09	7.96842e-08		6.11624e-10	6.5463e-08
-6.13683e-10	7.211e-08		6.1206e-10	-7.7716e-08		5.62554e-10	-3.1627e-08		6.12068e-10	-3.394e-09		-5.63778e-10	-1.8516e-08		1.44227e-09	8.12262e-08		5.61517e-10	6.2995e-08
-5.64185e-10	6.0071e-08		5.61004e-10	-6.2829e-08		5.62006e-10	-3.4968e-08		5.59851e-10	-3.075e-09		-5.63597e-10	-2.1909e-08		1.44295e-09	6.74392e-08		5.61825e-10	6.1134e-08
-5.63275e-10	4.4003e-08		5.62198e-10	-5.6445e-08		5.12645e-10	-2.9355e-08		5.60766e-10	-5.193e-09		-5.1386e-10	-1.79e-08		1.49195e-09	6.25972e-08		5.10711e-10	6.0703e-08
-5.15304e-10	5.4304e-08		5.12365e-10	-5.4543e-08		5.11625e-10	-1.0706e-08		5.11219e-10	-9.706e-09		-5.1298e-10	-1.4713e-08		1.49342e-09	6.02842e-08		5.11824e-10	5.512e-08
-5.12629e-10	7.2943e-08		5.1261e-10	-4.9505e-08		4.62019e-10	-3.17e-09		5.11521e-10	-1.3305e-08		-4.64682e-10	-1.1999e-08		1.54312e-09	5.40952e-08		4.61507e-10	4.4716e-08
-4.64372e-10	7.1647e-08		4.61471e-10	-4.3337e-08		4.62427e-10	6.957e-09		4.61275e-10	-2.3174e-08		-4.63092e-10	-1.5885e-08		1.54278e-09	5.82382e-08		4.62078e-10	3.9566e-08
-4.63859e-10	7.3128e-08		4.62042e-10	-2.3618e-08		4.12244e-10	1.5747e-08		4.61572e-10	-2.3883e-08		-4.14152e-10	-1.789e-08		1.59258e-09	6.44782e-08		4.11097e-10	3.4251e-08
-4.14373e-10	6.5191e-08		4.11085e-10	-3.2799e-08		4.12081e-10	5.199e-09		4.10638e-10	-1.9041e-08		-4.13302e-10	-2.2938e-08		1.59294e-09	7.02872e-08		4.12047e-10	3.4066e-08
-4.13364e-10	6.0113e-08		4.12512e-10	-2.5243e-08		3.61835e-10	-1.343e-08		4.11651e-10	-1.1279e-08		-3.64013e-10	-1.2863e-08		1.64129e-09	7.81002e-08		3.61928e-10	2.8421e-08
-3.64519e-10	6.6682e-08		3.62341e-10	-2.403e-08		3.62289e-10	-6.861e-09		3.60542e-10	-2.4675e-08		-3.63325e-10	-6.3e-11		1.64283e-09	8.20582e-08		3.6173e-10	3.3911e-08
-3.62922e-10	6.4215e-08		3.61596e-10	-1.1189e-08		3.12642e-10	-3.026e-09		3.61457e-10	-2.3904e-08		-3.14112e-10	-2.623e-09		1.69163e-09	8.51012e-08		3.1153e-10	3.9371e-08
-3.14507e-10	5.8673e-08		3.11745e-10	-4.27e-09		3.12007e-10	-4.805e-09		3.10324e-10	-3.2499e-08		-3.13564e-10	-3.96e-09		1.6928e-09	9.25552e-08		3.12555e-10	3.6718e-08
-3.13517e-10	4.0672e-08		3.12101e-10	8.067e-09		2.61959e-10	2.587e-09		3.11554e-10	-3.545e-08		-2.63454e-10	-1.0262e-08		1.74122e-09	8.73222e-08		2.61726e-10	3.5104e-08
-2.64689e-10	2.7656e-08		2.61452e-10	9.424e-09		2.62133e-10	8.098e-09		2.60695e-10	-3.2931e-08		-2.63308e-10	-3.918e-09		1.74282e-09	9.08692e-08		2.6207e-10	3.5875e-08
-2.6371e-10	6.56e-09		2.62064e-10	2.3961e-08		2.12726e-10	3.513e-09		2.61913e-10	-2.4552e-08		-2.14177e-10	-9.799e-09		1.79174e-09	9.22982e-08		2.11613e-10	3.3706e-08
-2.14479e-10	2.715e-09		2.1159e-10	1.3022e-08		2.12155e-10	5.415e-09		2.11101e-10	-1.8199e-08		-2.13023e-10	-3.579e-09		1.79214e-09	8.67262e-08		2.1254e-10	2.8144e-08
-2.13419e-10	1.1423e-08		2.12941e-10	2.4362e-08		1.62071e-10	1.2878e-08		2.11578e-10	-1.5937e-08		-1.64165e-10	4.214e-09		1.84072e-09	9.26682e-08		1.61908e-10	2.2304e-08
-1.64555e-10	1.4044e-08		1.61349e-10	2.423e-09		1.62281e-10	2.466e-08		1.60568e-10	-1.8497e-08		-1.63635e-10	7.699e-09		1.84258e-09	9.76332e-08		1.62112e-10	2.4463e-08
-1.63571e-10	2.3533e-08		1.62363e-10	-3.725e-09		1.1225e-10	2.6727e-08		1.61571e-10	-1.9391e-08		-1.39682e-11	1.7744e-08		1.89212e-09	1.00265e-07		1.12017e-10	1.6681e-08
-1.14212e-10	7.249e-09		1.113e-10	-1.8283e-08		1.12623e-10	2.7128e-08		1.10456e-10	-2.1961e-08		-1.35778e-11	1.8556e-08		1.89212e-09	1.03966e-07		1.12227e-10	7.479e-09
-1.50811e-11	2.848e-09		1.12844e-10	-1.7522e-08		6.25916e-11	2.3797e-08		1.11498e-10	-2.2044e-08		-1.34088e-11	8.975e-09		1.9408e-09	1.12458e-07		6.1805e-11	5.588e-09
-1.39332e-11	-7.09e-10		6.22594e-11	-2.0739e-08		6.23002e-11	2.3231e-08		6.11176e-11	-1.4405e-08		-1.24832e-12	-6.703e-09		1.94207e-09	1.07524e-07		6.17002e-11	-2.267e-09
-1.34088e-11	1.1659e-08		6.24983e-11	-1.6247e-08		1.24672e-11	1.6178e-08		6.20848e-11	-1.6276e-08		-6.88944e-13	-2.129e-09		1.99158e-09	1.05457e-07		1.2304e-11	-9.957e-09
-1.37526e-11	6.889e-09		1.0894e-11	-3.7744e-08		1.21991e-11	1.6836e-08		1.08591e-11	-6.622e-09		4.71634e-11	-1.0209e-08		1.99244e-09	1.08994e-07		1.16049e-11	-1.2074e-08
-1.34787e-11	5.408e-09		1.2205e-11	-2.8121e-08		-3.74792e-11	2.8125e-08		1.23856e-11	4.512e-09		4.83228e-11	-6.611e-09		2.04134e-09	1.03278e-07		-3.7957e-11	-7.489e-09
-1.33097e-11	9.058e-09		-3.86445e-11	-3.5564e-08		-3.79453e-11	3.8334e-08		-3.89185e-11	1.0701e-08		9.79346e-11	-4.174e-09		2.04149e-09	1.00481e-07		-3.8225e-11	-2.935e-09
-1.35079e-11	7.989e-09		-3.79687e-11	-3.5266e-08		-8.84285e-11	3.3008e-08		-3.78464e-11	1.8236e-08		9.83075e-11	1.583e-09		2.09077e-09	1.05992e-07		-8.75779e-11	-5.289e-09
-1.34263e-11	1.5432e-08		-8.72806e-11	-1.9495e-08		-8.78459e-11	3.159e-08		-8.9128e-11	3.3812e-08		1.47197e-10	6.507e-09		2.09138e-09	9.76342e-08		-8.79566e-11	-4.991e-09
-1.38108e-11	2.8231e-08		-8.70534e-11	2.362e-09		-1.37507e-10	1.7279e-08		-8.83414e-11	3.6413e-08		1.48508e-10	5.13e-09		2.14211e-09	9.67392e-08		-1.38749e-10	-5.68e-09
-1.33971e-11	2.7244e-08		-1.38323e-10	6.556e-09		-1.3788e-10	8.52e-09		-1.39681e-10	3.156e-08		1.96791e-10	-3.27e-09		2.14259e-09	9.77372e-08		-1.37776e-10	-1.4644e-08
-1.34379e-11	2.4273e-08		-1.37915e-10	3.431e-09		-1.87892e-10	-8.56e-10		-1.38056e-10	2.3264e-08		1.98125e-10	-4.431e-09		2.19136e-09	1.00348e-07		-1.88154e-10	-2.0926e-08
-1.36652e-11	1.0065e-08		-1.87769e-10	7.666e-09		-1.87787e-10	-5.945e-09		-1.88632e-10	1.8e-08		2.46881e-10	-8.636e-09		2.19223e-09	9.95772e-08		-1.87396e-10	-1.9682e-08
-1.32223e-11	6.272e-09		-1.87571e-10	4.243e-09		-2.37635e-10	1.468e-09		-1.8777e-10	4.789e-09		2.47347e-10	-9.86e-09		2.24148e-09	1.05324e-07		-2.37985e-10	-2.5604e-08
-1.29718e-11	-8.316e-09		-2.38876e-10	1.3187e-08		-2.38177e-10	6.012e-09		-2.39127e-10	-4.731e-09		2.96772e-10	-1.1895e-08		2.24211e-09	1.21403e-07		-2.37763e-10	-2.9171e-08
-1.32748e-11	-1.4536e-08		-2.37635e-10	3.6195e-08		-2.87488e-10	-4.04e-10		-2.38428e-10	-1.255e-09		2.97844e-10	-7.824e-09		2.29141e-09	1.25855e-07		-2.87483e-10	-3.2039e-08
-1.2762e-11	1.4517e-08		-2.87855e-10	4.4255e-08		-2.87168e-10	7.585e-09		-2.88602e-10	3.32e-09		3.45894e-10	-4.123e-09		2.29117e-09	1.25402e-07		-2.88118e-10	-3.5165e-08
-1.34671e-11	2.1498e-08		-2.88112e-10	2.43e-08		-3.38048e-10	1.6015e-08		-2.87035e-10	1.4567e-08		3.46861e-10	4.502e-09		2.34122e-09	1.24601e-07		-3.3704e-10	-3.6234e-08
-1.26863e-11	1.9935e-08		-3.38455e-10	2.1185e-08		-3.37611e-10	8.047e-09		-3.38689e-10	1.3014e-08		3.96456e-10	8.358e-09		2.34184e-09	1.20694e-07		-3.38537e-10	-4.6669e-08
-1.26804e-11	2.9774e-08		-3.37686e-10	1.4143e-08		-3.87727e-10	1.457e-09		-3.38247e-10	2.0468e-08		3.97569e-10	9.334e-09		2.38983e-09	1.12963e-07		-3.88048e-10	-4.7029e-08
-1.31699e-11	2.3719e-08		-3.8902e-10	6.515e-09		-3.87365e-10	6.484e-09		-3.89242e-10	1.6068e-08		4.46644e-10	3.8572e-08		2.39163e-09	1.20396e-07		-3.87657e-10	-5.7937e-08
-1.25056e-11	-4.595e-09		-3.87132e-10	-5.031e-09		-4.38094e-10	1.7094e-08		-3.88648e-10	1.322e-08		4.4665e-10	3.042e-08		2.44008e-09	1.1908e-07		-4.37441e-10	-5.4164e-08
-1.28494e-11	-4.965e-09		-4.38181e-10	1.0082e-08		-4.3747e-10	1.4822e-08		-4.38427e-10	9.21e-09		4.9628e-10	3.9878e-08		2.44102e-09	1.19789e-07		-4.3761e-10	-6.3344e-08
-1.23658e-11	-4.82e-10		-4.37225e-10	1.3978e-08		-4.87644e-10	1.4709e-08		-4.38118e-10	8.367e-09		4.96425e-10	4.3682e-08		2.49017e-09	1.29165e-07		-4.87837e-10	-6.4177e-08
-1.21968e-11	5.337e-09		-4.88996e-10	2.8032e-08		-4.87749e-10	3.014e-08		-4.88992e-10	2.744e-09		5.46212e-10	3.593e-08		2.49202e-09	1.24477e-07		-4.87726e-10	-6.9071e-08
-1.229e-11	6.283e-09		-4.87702e-10	3.9536e-08		-5.37749e-10	3.5363e-08		-4.88257e-10	-1.2677e-08		5.46503e-10	1.9604e-08		2.54065e-09	1.22822e-07		-5.37941e-10	-6.9986e-08
-1.25523e-11	1.4055e-08		-5.38885e-10	6.6595e-08		-5.3797e-10	3.0027e-08		-5.39504e-10	-6.611e-09		5.95713e-10	5.602e-09		2.54109e-09	1.25145e-07		-5.37498e-10	-6.975e-08
-1.21444e-11	1.1947e-08		-5.37673e-10	7.1694e-08		-5.88081e-10	3.7573e-08		-5.3796e-10	-6.056e-09		5.96132e-10	-2.561e-09		2.59041e-09	1.22411e-07		-5.87346e-10	-6.6521e-08
-1.26863e-11	1.6337e-08		-5.88844e-10	7.7379e-08		-5.8723e-10	2.4712e-08		-5.89556e-10	-3.702e-09		6.44579e-10	-1.0744e-08		2.59172e-09	1.21352e-07		-5.87929e-10	-6.8567e-08
-1.27679e-11	2.3338e-08		-5.88144e-10	7.2445e-08		-6.37527e-10	2.318e-08		-5.87895e-10	9.221e-09		6.45622e-10	-1.021e-08		2.63964e-09	1.26646e-07		-6.37911e-10	-6.39e-08
-1.24765e-11	1.4229e-08		-6.38004e-10	8.2787e-08		-6.37835e-10	1.2488e-08		-6.39159e-10	1.8402e-08		6.94814e-10	-1.0179e-08		2.64095e-09	1.35508e-07		-6.37305e-10	-7.7974e-08
-1.24416e-11	2.2804e-08		-6.37701e-10	9.1927e-08		-6.8759e-10	1.3105e-08		-6.37266e-10	2.9433e-08		6.96142e-10	-2.89e-09		2.69027e-09	1.38006e-07		-6.87882e-10	-9.1329e-08
-1.2797e-11	2.0367e-08		-6.8872e-10	9.3068e-08		-6.87911e-10	1.4904e-08		-6.88798e-10	3.3823e-08		7.44478e-10	2.857e-09		2.69109e-09	1.46313e-07		-6.87707e-10	-9.2039e-08
-1.17074e-11	2.9641e-08		-6.87852e-10	1.09497e-07		-7.37415e-10	1.2519e-08		-6.88192e-10	2.8302e-08		7.45987e-10	7.113e-09		2.7401e-09	1.54394e-07		-7.37537e-10	-9.3786e-08
1.48257e-10	-2.073e-09		-7.37164e-10	1.23026e-07		-7.37339e-10	4.541e-09		-7.38606e-10	3.0585e-08		7.94637e-10	-5.172e-09		2.74075e-09	1.52625e-07		-7.37141e-10	-9.6768e-08
1.48769e-10	-1.9386e-08		-7.377e-10	1.17958e-07		-7.87537e-10	1.426e-09		-7.38162e-10	3.2301e-08		7.9529e-10	3.371e-09		2.78954e-09	1.52142e-07		-7.8759e-10	-9.3715e-08
1.96552e-10	-2.1319e-08		-7.89087e-10	1.22625e-07		-7.87269e-10	5.096e-09		-7.89071e-10	2.0242e-08		8.44348e-10	3.33e-09		2.79088e-09	1.5427e-07		-7.87182e-10	-9.2265e-08
1.98917e-10	-1.2467e-08		-7.87618e-10	1.14761e-07		-8.37764e-10	8.663e-09		-7.8804e-10	2.8035e-08		8.45379e-10	-5.686e-09		2.8409e-09	1.5645e-07		-8.37711e-10	-1.03564e-07
2.46396e-10	4.959e-09		-8.37239e-10	1.14596e-07		-8.37373e-10	1.2169e-08		-8.38966e-10	3.373e-08		8.94117e-10	9.17e-09		2.84106e-09	1.58609e-07		-8.3749e-10	-1.07398e-07
2.47381e-10	-3.368e-09		-8.37681e-10	1.03544e-07		-8.87443e-10	2.1226e-08		-8.37381e-10	4.0176e-08		8.94391e-10	1.2007e-08		2.89029e-09	1.59071e-07		-8.87438e-10	-1.0745e-07
2.9669e-10	6.316e-09		-8.88352e-10	9.6851e-08		-8.87595e-10	3.7922e-08		-8.88016e-10	3.8408e-08		9.44009e-10	5.777e-09		2.89079e-09	1.60696e-07		-8.87694e-10	-1.15489e-07
2.9743e-10	5.093e-09		-8.88013e-10	9.4384e-08		-9.37599e-10	4.1222e-08		-8.87958e-10	3.2887e-08		9.45058e-10	1.4402e-08		2.94001e-09	1.59071e-07		-9.37856e-10	-1.18872e-07
3.46843e-10	-1.0184e-08		-9.38584e-10	1.12416e-07		-9.37442e-10	4.4193e-08		-9.38738e-10	3.0934e-08		9.93516e-10	8.584e-09		2.94022e-09	1.53725e-07		-9.37239e-10	-1.17144e-07
3.46989e-10	-2.5019e-08		-9.38456e-10	1.20189e-07		-9.87605e-10	5.2109e-08		-9.38074e-10	2.4128e-08		9.93976e-10	8.882e-09		2.99008e-09	1.58074e-07		-9.87355e-10	-1.27662e-07
3.96198e-10	-2.2552e-08		-9.89096e-10	1.14493e-07		-9.87191e-10	5.0074e-08		-9.88365e-10	1.7055e-08		1.04327e-09	1.2696e-08		2.99068e-09	1.65949e-07		-9.8753e-10	-1.27703e-07
3.96676e-10	-2.9584e-08		-9.87528e-10	1.10823e-07		-1.03704e-09	4.9663e-08		-9.88155e-10	1.6767e-08		1.04419e-09	7.206e-09		3.04003e-09	1.66874e-07		-1.03821e-09	-1.30736e-07
4.45717e-10	-3.1568e-08		-1.03929e-09	1.11625e-07		-1.03754e-09	5.3703e-08		-1.03895e-09	1.6253e-08		1.09316e-09	1.4187e-08		3.0405e-09	1.67841e-07		-1.03813e-09	-1.2907e-07
4.46882e-10	-3.7181e-08		-1.03752e-09	9.9627e-08		-1.08752e-09	6.091e-08		-1.03782e-09	1.3827e-08		1.09369e-09	2.6883e-08		3.08976e-09	1.70884e-07		-1.08747e-09	-1.36781e-07
4.95195e-10	-2.9934e-08		-1.08747e-09	9.0642e-08		-1.08724e-09	5.6232e-08		-1.08935e-09	8.625e-09		1.14267e-09	2.8281e-08		3.09068e-09	1.67882e-07		-1.08834e-09	-1.38364e-07
4.96418e-10	-2.9419e-08		-1.08762e-09	8.8421e-08		-1.13722e-09	4.6579e-08		-1.08816e-09	-1.718e-09		1.14386e-09	2.31e-08		3.13931e-09	1.62885e-07		-1.13755e-09	-1.38323e-07
5.45383e-10	-4.8182e-08		-1.13919e-09	9.0045e-08		-1.13767e-09	4.4635e-08		-1.13818e-09	2.096e-09		1.19253e-09	2.0118e-08		3.14053e-09	1.69609e-07		-1.13719e-09	-1.5069e-07
5.46018e-10	-3.7552e-08		-1.13752e-09	7.9652e-08		-1.18759e-09	4.7216e-08		-1.13751e-09	9.683e-09		1.19393e-09	1.5554e-08		3.18963e-09	1.77946e-07		-1.18786e-09	-1.57219e-07
5.95373e-10	-3.5444e-08		-1.18789e-09	8.4535e-08		-1.18772e-09	3.966e-08		-1.18871e-09	1.9892e-08		1.24315e-09	1.7487e-08		3.1901e-09	1.74513e-07		-1.18733e-09	-1.59151e-07
5.96463e-10	-4.8984e-08		-1.1881e-09	1.09024e-07		-1.2378e-09	4.8799e-08		-1.1876e-09	2.1095e-08		1.24402e-09	2.0036e-08		3.23925e-09	1.83313e-07		-1.23764e-09	-1.5836e-07
6.45096e-10	-6.0878e-08		-1.23826e-09	8.8514e-08		-1.23844e-09	4.9025e-08		-1.23886e-09	2.7284e-08		1.29182e-09	1.873e-08		3.23962e-09	1.85287e-07		-1.23789e-09	-1.59542e-07
6.46465e-10	-4.9333e-08		-1.23816e-09	9.8435e-08		-1.28795e-09	5.3929e-08		-1.23832e-09	2.7819e-08		1.29359e-09	1.9101e-08		3.28962e-09	1.8174e-07		-1.28843e-09	-1.55738e-07
6.94439e-10	-6.2112e-08		-1.28894e-09	1.05261e-07		-1.28756e-09	5.5122e-08		-1.28867e-09	1.7301e-08		1.34259e-09	1.946e-08		3.29048e-09	1.75592e-07		-1.28805e-09	-1.60231e-07
6.96292e-10	-7.1807e-08		-1.28725e-09	1.10103e-07		-1.33737e-09	5.2922e-08		-1.28793e-09	1.0732e-08		1.34308e-09	1.5626e-08		3.33934e-09	1.76836e-07		-1.33767e-09	-1.59593e-07
7.44389e-10	-6.3459e-08		-1.33759e-09	1.04829e-07		-1.33765e-09	4.2682e-08		-1.33858e-09	5.952e-09		1.39227e-09	1.3055e-08		3.34064e-09	1.72683e-07		-1.33791e-09	-1.60632e-07
7.45385e-10	-9.5566e-08		-1.33769e-09	1.12807e-07		-1.38686e-09	4.5397e-08		-1.33841e-09	4.194e-09		1.39316e-09	1.3477e-08		3.38921e-09	1.69578e-07		-1.38819e-09	-1.64199e-07
7.9421e-10	-1.21401e-07		-1.38827e-09	1.01848e-07		-1.38766e-09	4.5325e-08		-1.38883e-09	1.0845e-08		1.4419e-09	1.9255e-08		3.38944e-09	1.75541e-07		-1.38736e-09	-1.72855e-07
7.95888e-10	-1.04037e-07		-1.38791e-09	7.6383e-08		-1.4373e-09	4.1418e-08		-1.38864e-09	1.468e-08		1.44283e-09	1.4258e-08		3.4395e-09	1.78235e-07		-1.43767e-09	-1.73154e-07
8.44096e-10	-1.17361e-07		-1.4386e-09	8.4659e-08		-1.43751e-09	4.8028e-08		-1.43872e-09	2.8785e-08		1.49207e-09	2.2442e-08		3.44018e-09	1.82645e-07		-1.43782e-09	-1.76238e-07
8.45744e-10	-1.25072e-07		-1.43814e-09	9.4096e-08		-1.48818e-09	3.2782e-08		-1.43772e-09	2.8795e-08		1.49289e-09	1.8134e-08		3.4887e-09	1.8723e-07		-1.48741e-09	-1.82797e-07
8.94226e-10	-1.32998e-07		-1.48783e-09	1.03452e-07		-1.48683e-09	2.8958e-08		-1.48854e-09	2.6965e-08		1.54199e-09	1.7836e-08		3.48949e-09	1.91384e-07		-1.48774e-09	-1.83147e-07
8.95164e-10	-1.60746e-07		-1.48762e-09	1.13579e-07		-1.53828e-09	1.7587e-08		-1.48773e-09	2.3614e-08		1.5433e-09	1.9398e-08		3.53931e-09	1.96288e-07		-1.53775e-09	-1.86477e-07
9.43685e-10	-1.7372e-07		-1.53838e-09	1.2718e-07		-1.53719e-09	2.5123e-08		-1.53882e-09	1.9152e-08		1.59137e-09	2.2596e-08		3.54032e-09	2.02538e-07		-1.53781e-09	-1.95524e-07
9.45475e-10	-1.60756e-07		-1.53792e-09	1.10649e-07		-1.58777e-09	2.4773e-08		-1.53784e-09	2.4436e-08		1.59314e-09	3.0419e-08		3.58883e-09	2.01665e-07		-1.58801e-09	-2.03214e-07
9.93781e-10	-1.51153e-07		-1.58749e-09	1.12222e-07		-1.58771e-09	3.8694e-08		-1.58834e-09	2.4899e-08		1.64105e-09	2.6122e-08		3.58987e-09	1.96586e-07		-1.58774e-09	-2.08026e-07
9.94451e-10	-1.32031e-07		-1.58723e-09	1.11152e-07		-1.63806e-09	3.7542e-08		-1.58793e-09	2.5691e-08		1.64228e-09	2.2524e-08		3.63874e-09	1.90901e-07		-1.63776e-09	-2.1806e-07
1.04374e-09	-9.7478e-08		-1.63872e-09	1.03966e-07		-1.63696e-09	5.3097e-08		-1.63883e-09	3.2589e-08		1.69114e-09	2.277e-08		3.63964e-09	1.89492e-07		-1.6372e-09	-2.20764e-07
1.04441e-09	-9.2173e-08		-1.63768e-09	9.7212e-08		-1.68705e-09	5.9533e-08		-1.6375e-09	3.372e-08		1.69313e-09	2.4169e-08		3.68889e-09	1.92833e-07		-1.6873e-09	-2.20106e-07
1.09384e-09	-7.6022e-08		-1.6871e-09	9.421e-08		-1.68755e-09	6.8025e-08		-1.68858e-09	2.4694e-08		1.74152e-09	3.0913e-08		3.6892e-09	1.93594e-07		-1.68721e-09	-2.2137e-07
1.09412e-09	-6.9164e-08		-1.68756e-09	8.14e-08		-1.73719e-09	6.8446e-08		-1.68701e-09	2.9813e-08		1.74297e-09	3.3319e-08		3.73798e-09	2.026e-07		-1.73751e-09	-2.15274e-07
1.1434e-09	-6.3716e-08		-1.73802e-09	8.3528e-08		-1.73777e-09	7.519e-08		-1.73846e-09	2.6873e-08		1.79104e-09	4.1667e-08		3.73953e-09	2.07566e-07		-1.73803e-09	-2.13824e-07
1.14414e-09	-7.5847e-08		-1.73766e-09	6.7346e-08		-1.78808e-09	8.3178e-08		-1.73743e-09	3.0728e-08		1.7917e-09	4.8966e-08		3.78917e-09	2.13364e-07		-1.7881e-09	-2.1624e-07
1.19275e-09	-8.0915e-08		-1.78917e-09	7.1325e-08		-1.78754e-09	7.1211e-08		-1.78851e-09	3.7092e-08		1.84115e-09	4.8771e-08		3.78938e-09	2.13991e-07		-1.78734e-09	-2.17176e-07
1.19365e-09	-8.3414e-08		-1.78757e-09	7.8573e-08		-1.8376e-09	7.3237e-08		-1.78777e-09	3.9436e-08		1.84167e-09	4.7403e-08		3.83842e-09	2.18875e-07		-1.83749e-09	-2.22697e-07
1.24337e-09	-8.3599e-08		-1.83873e-09	7.3597e-08		-1.83802e-09	8.3456e-08		-1.83894e-09	3.9909e-08		1.89058e-09	5.1803e-08		3.8398e-09	2.11061e-07		-1.83752e-09	-2.29389e-07
1.2437e-09	-9.6604e-08		-1.83775e-09	6.5455e-08		-1.88751e-09	8.0865e-08		-1.83805e-09	3.5375e-08		1.89222e-09	4.3589e-08		3.88852e-09	2.08584e-07		-1.8879e-09	-2.37275e-07
1.29249e-09	-9.8907e-08		-1.88867e-09	7.075e-08		-1.88761e-09	8.287e-08		-1.88857e-09	3.3998e-08		1.94059e-09	4.1697e-08		3.88993e-09	2.11699e-07		-1.88728e-09	-2.38303e-07
1.29357e-09	-9.902e-08		-1.88721e-09	7.1747e-08		-1.93723e-09	8.652e-08		-1.88774e-09	3.227e-08		1.94167e-09	4.1934e-08		3.93849e-09	2.12449e-07		-1.93722e-09	-2.37994e-07
1.34296e-09	-1.22882e-07		-1.9376e-09	8.3755e-08		-1.93823e-09	8.9614e-08		-1.9384e-09	3.1057e-08		1.98996e-09	3.555e-08		3.93985e-09	2.17723e-07		-1.93751e-09	-2.45263e-07
1.34369e-09	-1.24742e-07		-1.93808e-09	1.18462e-07		-1.98752e-09	8.7455e-08		-1.93761e-09	3.2054e-08		1.99135e-09	3.2507e-08		3.98835e-09	2.25444e-07		-1.98787e-09	-2.44245e-07
1.39285e-09	-1.39783e-07		-1.98743e-09	1.39312e-07		-1.98723e-09	9.9319e-08		-1.98838e-09	3.4995e-08		2.04143e-09	2.7716e-08		3.98912e-09	2.22236e-07		-1.98764e-09	-2.48954e-07
1.3936e-09	-1.35239e-07		-1.98765e-09	1.43897e-07		-2.03784e-09	8.1965e-08		-1.98787e-09	3.6578e-08		2.04164e-09	3.4378e-08		4.03823e-09	2.22267e-07		-2.03753e-09	-2.53631e-07
1.44207e-09	-1.32412e-07		-2.0381e-09	1.33739e-07		-2.03803e-09	7.5056e-08		-2.03876e-09	4.6211e-08		2.0902e-09	3.0368e-08		4.0387e-09	2.25742e-07		-2.03735e-09	-2.57003e-07
1.44304e-09	-1.20147e-07		-2.03819e-09	1.05426e-07		-2.08763e-09	7.1489e-08		-2.03731e-09	4.0227e-08		2.09166e-09	3.4573e-08		4.0881e-09	2.25588e-07		-2.08758e-09	-2.59666e-07
1.4923e-09	-8.4823e-08		-2.08826e-09	8.5214e-08		-2.08756e-09	6.9978e-08		-2.08863e-09	3.1818e-08		2.14084e-09	3.2867e-08		4.08954e-09	2.2602e-07		-2.08736e-09	-2.61331e-07
1.49334e-09	-9.6142e-08		-2.08758e-09	7.6394e-08		-2.13645e-09	5.7106e-08		-2.08778e-09	1.8597e-08		2.14207e-09	2.9422e-08		4.13823e-09	2.31325e-07		-2.13609e-09	-2.64138e-07
1.54243e-09	-7.9518e-08		-2.13779e-09	6.9567e-08		-2.13677e-09	4.771e-08		-2.13691e-09	2.0704e-08		2.18995e-09	2.7212e-08		4.13933e-09	2.42017e-07		-2.13683e-09	-2.62082e-07
1.54344e-09	-7.7143e-08		-2.13588e-09	7.8183e-08		-2.18602e-09	4.1305e-08		-2.13633e-09	2.4334e-08		2.19114e-09	1.6921e-08		4.18861e-09	2.41616e-07		-2.18606e-09	-2.58823e-07
1.59233e-09	-8.0217e-08		-2.1867e-09	1.04944e-07		-2.18626e-09	3.5846e-08		-2.18659e-09	2.8888e-08		2.24055e-09	1.8689e-08		4.18922e-09	2.4581e-07		-2.18588e-09	-2.58967e-07
1.59346e-09	-8.2531e-08		-2.18599e-09	9.8127e-08		-2.23666e-09	2.5729e-08		-2.18588e-09	3.5437e-08		2.24175e-09	3.2198e-08		4.23735e-09	2.5897e-07		-2.2365e-09	-2.6239e-07
1.64184e-09	-7.3329e-08		-2.23682e-09	1.05581e-07		-2.23598e-09	2.2532e-08		-2.23687e-09	3.6527e-08		2.29035e-09	3.4398e-08		4.23892e-09	2.53788e-07		-2.2361e-09	-2.69463e-07
1.64258e-09	-8.5759e-08		-2.23688e-09	1.07175e-07		-2.28614e-09	2.6305e-08		-2.23598e-09	3.6115e-08		2.29252e-09	4.398e-08		4.28798e-09	2.56924e-07		-2.28605e-09	-2.69402e-07
1.69154e-09	-9.608e-08		-2.28636e-09	8.9975e-08		-2.28622e-09	3.4129e-08		-2.2873e-09	3.7082e-08		2.34078e-09	5.1557e-08		4.28912e-09	2.64747e-07		-2.28651e-09	-2.82571e-07
1.69212e-09	-1.04315e-07		-2.28587e-09	7.5407e-08		-2.33651e-09	4.4029e-08		-2.2861e-09	3.2034e-08		2.34159e-09	5.6739e-08		4.33817e-09	2.59854e-07		-2.33546e-09	-2.86899e-07
1.74181e-09	-1.1218e-07		-2.33724e-09	6.6237e-08		-2.33599e-09	4.113e-08		-2.33692e-09	3.5355e-08		2.39037e-09	5.1269e-08		4.33889e-09	2.58312e-07		-2.33623e-09	-2.85686e-07
1.74317e-09	-1.20312e-07		-2.33639e-09	3.8366e-08		-2.38605e-09	5.7055e-08		-2.3359e-09	2.9268e-08		2.39157e-09	4.469e-08		4.38829e-09	2.66259e-07		-2.38557e-09	-2.90282e-07
1.79211e-09	-1.28753e-07		-2.38753e-09	2.6049e-08		-2.38639e-09	6.6873e-08		-2.38761e-09	2.785e-08		2.44049e-09	3.9477e-08		4.38891e-09	2.77485e-07		-2.38624e-09	-2.98722e-07
1.7924e-09	-1.3011e-07		-2.38649e-09	2.058e-08		-2.43632e-09	6.8641e-08		-2.38628e-09	2.3429e-08		2.44154e-09	2.3686e-08		4.43829e-09	2.76755e-07		-2.4358e-09	-2.96275e-07
1.84132e-09	-1.29729e-07		-2.43709e-09	2.5165e-08		-2.43575e-09	7.9611e-08		-2.43697e-09	2.2987e-08		2.49035e-09	2.86e-08		4.43916e-09	2.77413e-07		-2.43629e-09	-2.98362e-07
1.84221e-09	-1.47258e-07		-2.43626e-09	2.7416e-08		-2.48611e-09	8.4103e-08		-2.43643e-09	2.2812e-08		2.49064e-09	3.3895e-08		4.48749e-09	2.80827e-07		-2.48706e-09	-2.97447e-07
1.89094e-09	-1.49962e-07		-2.48782e-09	1.7146e-08		-2.48684e-09	8.7589e-08		-2.4875e-09	1.3179e-08		2.54023e-09	5.3901e-08		4.48875e-09	2.75286e-07		-2.48668e-09	-3.14061e-07
1.8918e-09	-1.30603e-07		-2.48677e-09	3.2444e-08		-2.53586e-09	7.1623e-08		-2.48576e-09	1.1976e-08		2.54143e-09	5.3973e-08		4.53779e-09	2.72541e-07		-2.53645e-09	-3.10288e-07
1.94098e-09	-1.31713e-07		-2.53752e-09	1.5922e-08		-2.53671e-09	7.1448e-08		-2.53727e-09	9.169e-09		2.59049e-09	7.3188e-08		4.53884e-09	2.76242e-07		-2.53597e-09	-3.13907e-07
1.94228e-09	-1.29163e-07		-2.53565e-09	2.6676e-08		-2.5861e-09	7.7205e-08		-2.53567e-09	8.131e-09		2.59069e-09	7.2181e-08		4.58795e-09	2.78966e-07		-2.58552e-09	-3.16364e-07
1.99079e-09	-1.0304e-07		-2.58723e-09	2.6501e-08		-2.58597e-09	7.4912e-08		-2.58668e-09	1.2254e-08		2.64008e-09	6.2219e-08		4.58934e-09	2.80015e-07		-2.58675e-09	-3.30253e-07
1.99255e-09	-1.23447e-07		-2.58683e-09	2.4414e-08		-2.6358e-09	7.3566e-08		-2.58584e-09	1.6787e-08		2.64059e-09	6.2506e-08		4.63739e-09	2.8424e-07		-2.63622e-09	-3.26511e-07
2.0413e-09	-1.38714e-07		-2.63739e-09	2.6594e-08		-2.63637e-09	7.3987e-08		-2.63671e-09	2.4878e-08		2.68973e-09	6.3041e-08		4.63962e-09	2.88167e-07		-2.63589e-09	-3.31045e-07
2.04211e-09	-1.35147e-07		-2.63667e-09	2.6337e-08		-2.68643e-09	7.2157e-08		-2.63577e-09	3.2281e-08		2.69133e-09	3.9241e-08		4.68696e-09	2.87643e-07		-2.68575e-09	-3.47042e-07
2.09148e-09	-1.43022e-07		-2.68757e-09	1.4421e-08		-2.68654e-09	7.628e-08		-2.6871e-09	3.7452e-08		2.73924e-09	4.0454e-08		4.68815e-09	2.91899e-07		-2.68593e-09	-3.5611e-07
2.0927e-09	-1.45119e-07		-2.686e-09	2.3252e-08		-2.73664e-09	6.9309e-08		-2.6858e-09	4.2109e-08		2.74057e-09	4.6335e-08		4.73732e-09	2.95642e-07		-2.73605e-09	-3.53961e-07
2.14228e-09	-1.36082e-07		-2.73752e-09	2.0466e-08		-2.73712e-09	7.374e-08		-2.7376e-09	3.6249e-08		2.79016e-09	5.0961e-08		4.73824e-09	2.97112e-07		-2.73664e-09	-3.58649e-07
2.14281e-09	-1.55153e-07		-2.73698e-09	3.8797e-08		-2.78619e-09	8.5234e-08		-2.73616e-09	2.4529e-08		2.79064e-09	5.4878e-08		4.78734e-09	3.01358e-07		-2.78601e-09	-3.61014e-07
2.19159e-09	-1.68014e-07		-2.78644e-09	5.4598e-08		-2.78684e-09	7.6269e-08		-2.78714e-09	1.7579e-08		2.83917e-09	5.4847e-08		4.78882e-09	3.07403e-07		-2.78614e-09	-3.52943e-07
2.19268e-09	-1.71582e-07		-2.78692e-09	7.6352e-08		-2.83635e-09	7.9035e-08		-2.78633e-09	1.6335e-08		2.84042e-09	5.1454e-08		4.8375e-09	3.1536e-07		-2.83597e-09	-3.59369e-07
2.24222e-09	-1.54958e-07		-2.83775e-09	9.3695e-08		-2.83645e-09	8.4885e-08		-2.83654e-09	1.247e-08		2.88884e-09	4.984e-08		4.83813e-09	3.19452e-07		-2.83609e-09	-3.62278e-07
2.24288e-09	-1.63192e-07		-2.83672e-09	8.874e-08		-2.88657e-09	7.9868e-08		-2.83645e-09	1.8248e-08		2.89076e-09	4.3774e-08		4.88728e-09	3.2086e-07		-2.88658e-09	-3.64735e-07
2.29212e-09	-1.49971e-07		-2.88703e-09	7.6938e-08		-2.88618e-09	7.228e-08		-2.88706e-09	2.0674e-08		2.93913e-09	4.4751e-08		4.88852e-09	3.16203e-07		-2.88666e-09	-3.65979e-07
2.29243e-09	-1.37234e-07		-2.88589e-09	7.191e-08		-2.93583e-09	7.738e-08		-2.88658e-09	1.2326e-08		2.94004e-09	4.5851e-08		4.93726e-09	3.13067e-07		-2.93609e-09	-3.63317e-07
2.34134e-09	-1.29513e-07		-2.93663e-09	2.9245e-08		-2.93638e-09	7.8305e-08		-2.93669e-09	4.112e-09		2.98945e-09	2.6873e-08		4.93792e-09	3.1611e-07		-2.93596e-09	-3.65877e-07
2.3419e-09	-1.31559e-07		-2.93668e-09	2.5853e-08		-2.98705e-09	6.9309e-08		-2.93565e-09	3.217e-09		2.99069e-09	3.7318e-08		4.98738e-09	3.13529e-07		-2.98635e-09	-3.64458e-07
2.3916e-09	-1.13968e-07		-2.98766e-09	3.6288e-08		-2.98717e-09	7.5241e-08		-2.98756e-09	1.797e-08		3.0396e-09	4.6694e-08		4.98807e-09	3.20438e-07		-2.98629e-09	-3.73443e-07
2.39252e-09	-1.14966e-07		-2.98682e-09	3.8231e-08		-3.03721e-09	7.3031e-08		-2.98614e-09	1.5194e-08		3.04071e-09	3.813e-08		5.03804e-09	3.2051e-07		-3.03612e-09	-3.72909e-07
2.4408e-09	-1.18009e-07		-3.03787e-09	4.0821e-08		-3.03613e-09	7.6094e-08		-3.03749e-09	1.9327e-08		3.08952e-09	4.5255e-08		5.03816e-09	3.1576e-07		-3.03674e-09	-3.7774e-07
2.44249e-09	-1.25503e-07		-3.03684e-09	5.69e-08		-3.08699e-09	7.9775e-08		-3.03695e-09	3.3864e-08		3.09061e-09	3.8716e-08		5.0869e-09	3.12676e-07		-3.0861e-09	-3.83714e-07
2.49155e-09	-1.24547e-07		-3.08674e-09	5.3168e-08		-3.08634e-09	6.6759e-08		-3.08686e-09	4.6653e-08		3.13888e-09	4.252e-08		5.08809e-09	3.11843e-07		-3.08617e-09	-3.83436e-07
2.4919e-09	-1.35538e-07		-3.08653e-09	6.2298e-08		-3.13668e-09	5.3888e-08		-3.08584e-09	3.3524e-08		3.13946e-09	5.169e-08		5.1384e-09	3.10475e-07		-3.13653e-09	-3.86294e-07
2.5409e-09	-1.55153e-07		-3.13814e-09	6.2544e-08		-3.13596e-09	4.9693e-08		-3.13668e-09	3.2681e-08		3.18913e-09	5.9422e-08		5.13805e-09	3.05654e-07		-3.13638e-09	-3.91835e-07
2.54221e-09	-1.83744e-07		-3.13678e-09	5.8083e-08		-3.18689e-09	3.5012e-08		-3.1361e-09	3.3956e-08		3.18946e-09	5.462e-08		5.18846e-09	3.09684e-07		-3.18637e-09	-3.90221e-07
2.59139e-09	-1.85893e-07		-3.18793e-09	5.3662e-08		-3.18652e-09	3.8724e-08		-3.18747e-09	2.4786e-08		3.23918e-09	5.9483e-08		5.18788e-09	3.12892e-07		-3.1862e-09	-3.96349e-07
2.59247e-09	-2.01386e-07		-3.18682e-09	6.7202e-08		-3.23665e-09	3.5825e-08		-3.18653e-09	2.4765e-08		3.23979e-09	7.6107e-08		5.2371e-09	3.22031e-07		-3.23638e-09	-3.99721e-07
2.64105e-09	-1.76845e-07		-3.23759e-09	6.9155e-08		-3.23691e-09	4.9621e-08		-3.23761e-09	2.6338e-08		3.28886e-09	8.0549e-08		5.23844e-09	3.21425e-07		-3.28658e-09	-3.89697e-07
2.64226e-09	-1.65722e-07		-3.23684e-09	7.6002e-08		-3.2869e-09	5.2521e-08		-3.23666e-09	2.5135e-08		3.29038e-09	9.0572e-08		5.28704e-09	3.32405e-07		-3.2861e-09	-3.99937e-07
2.69027e-09	-1.67911e-07		-3.2881e-09	9.6995e-08		-3.28644e-09	5.5924e-08		-3.28706e-09	2.056e-08		3.33887e-09	8.8095e-08		5.28773e-09	3.3993e-07		-3.33631e-09	-3.94457e-07
2.69187e-09	-1.59214e-07		-3.33768e-09	1.03174e-07		-3.33633e-09	7.1704e-08		-3.2859e-09	1.6838e-08		3.34002e-09	9.7389e-08		5.33701e-09	3.34245e-07		-3.33611e-09	-3.94642e-07
2.74118e-09	-1.65105e-07		-3.3365e-09	1.02804e-07		-3.33656e-09	7.2928e-08		-3.33682e-09	2.056e-08		3.38891e-09	8.2852e-08		5.3385e-09	3.35109e-07		-3.3863e-09	-3.90375e-07
2.74155e-09	-1.73011e-07		-3.38761e-09	1.06793e-07		-3.38638e-09	6.8713e-08		-3.33569e-09	1.5965e-08		3.38974e-09	7.3959e-08		5.38667e-09	3.37998e-07		-3.38618e-09	-4.00276e-07
2.79046e-09	-1.521e-07		-3.38684e-09	1.02475e-07		-3.38658e-09	6.7438e-08		-3.38737e-09	2.4487e-08		3.43856e-09	8.2574e-08		5.38813e-09	3.37473e-07		-3.4364e-09	-3.9091e-07
2.79158e-09	-1.47535e-07		-3.43813e-09	1.04511e-07		-3.43695e-09	6.1424e-08		-3.38586e-09	2.1599e-08		3.4395e-09	9.4757e-08		5.43729e-09	3.30297e-07		-3.43699e-09	-3.96657e-07
2.84017e-09	-1.2941e-07		-3.4372e-09	1.23941e-07		-3.43689e-09	5.1801e-08		-3.43784e-09	2.6831e-08		3.4883e-09	1.04749e-07		5.43783e-09	3.39766e-07		-3.48633e-09	-3.9164e-07
2.8419e-09	-1.36617e-07		-3.4879e-09	1.30799e-07		-3.48738e-09	6.3326e-08		-3.43655e-09	2.8096e-08		3.48946e-09	1.11175e-07		5.48636e-09	3.3441e-07		-3.48646e-09	-3.97479e-07
2.89056e-09	-1.52542e-07		-3.48662e-09	1.33646e-07		-3.48712e-09	6.3202e-08		-3.4867e-09	2.5063e-08		3.53865e-09	1.11093e-07		5.48811e-09	3.33464e-07		-3.53577e-09	-4.08295e-07
2.89183e-09	-1.71294e-07		-3.53804e-09	1.28691e-07		-3.53714e-09	6.7232e-08		-3.48618e-09	1.4032e-08		3.54e-09	1.03269e-07		5.53646e-09	3.38831e-07		-3.53636e-09	-4.24538e-07
2.94045e-09	-1.88874e-07		-3.53655e-09	1.23602e-07		-3.5375e-09	5.6417e-08		-3.53751e-09	1.3384e-08		3.58823e-09	8.8783e-08		5.53823e-09	3.3955e-07		-3.58671e-09	-4.26522e-07
2.94084e-09	-1.72661e-07		-3.58778e-09	1.0888e-07		-3.58637e-09	3.527e-08		-3.53609e-09	1.9275e-08		3.58978e-09	9.1004e-08		5.5873e-09	3.46438e-07		-3.58661e-09	-4.35672e-07
2.99076e-09	-1.69463e-07		-3.58675e-09	8.9922e-08		-3.58557e-09	3.234e-08		-3.58723e-09	1.2901e-08		3.63882e-09	1.03269e-07		5.5885e-09	3.55825e-07		-3.63553e-09	-4.38458e-07
2.99168e-09	-1.70327e-07		-3.63678e-09	7.2065e-08		-3.63681e-09	3.2535e-08		-3.58603e-09	5.736e-09		3.63977e-09	1.03917e-07		5.63755e-09	3.50417e-07		-3.63586e-09	-4.3157e-07
3.04083e-09	-1.73833e-07		-3.6366e-09	5.6746e-08		-3.6361e-09	4.0934e-08		-3.63675e-09	1.3765e-08		3.68799e-09	1.12563e-07		5.63855e-09	3.53419e-07		-3.68638e-09	-4.40412e-07
3.0413e-09	-1.80412e-07		-3.68702e-09	4.4975e-08		-3.68656e-09	5.5101e-08		-3.63559e-09	2.0088e-08		3.68982e-09	1.1538e-07		5.68689e-09	3.55239e-07		-3.68656e-09	-4.44e-07
3.09016e-09	-1.69669e-07		-3.68729e-09	4.0379e-08		-3.68635e-09	6.5577e-08		-3.68755e-09	1.321e-08		3.73849e-09	9.7892e-08		5.68746e-09	3.53686e-07		-3.73606e-09	-4.44061e-07
3.09127e-09	-1.61619e-07		-3.73799e-09	5.6006e-08		-3.73704e-09	7.1602e-08		-3.68653e-09	2.3953e-08		3.73923e-09	9.1796e-08		5.73649e-09	3.60009e-07		-3.73666e-09	-4.43342e-07
3.14046e-09	-1.536e-07		-3.73657e-09	4.0585e-08		-3.73639e-09	6.642e-08		-3.73724e-09	3.7e-08		3.78773e-09	8.1083e-08		5.73771e-09	3.65272e-07		-3.7865e-09	-4.49603e-07
3.14162e-09	-1.31723e-07		-3.78808e-09	2.832e-08		-3.78713e-09	6.3244e-08		-3.73605e-09	4.1081e-08		3.78843e-09	7.9202e-08		5.78592e-09	3.71523e-07		-3.78665e-09	-4.46179e-07
3.1903e-09	-1.26829e-07		-3.78666e-09	2.6881e-08		-3.78637e-09	5.7517e-08		-3.78701e-09	5.1855e-08		3.8383e-09	8.0682e-08		5.78715e-09	3.70557e-07		-3.8359e-09	-4.51278e-07
3.19186e-09	-1.28988e-07		-3.83655e-09	3.3419e-08		-3.83658e-09	5.8463e-08		-3.78599e-09	5.8291e-08		3.83909e-09	9.7142e-08		5.83623e-09	3.74813e-07		-3.83654e-09	-4.49562e-07
3.2396e-09	-1.34848e-07		-3.83696e-09	5.0033e-08		-3.83672e-09	5.1256e-08		-3.83559e-09	3.3966e-08		3.88816e-09	1.06847e-07		5.83742e-09	3.78195e-07		-3.88582e-09	-4.53437e-07
3.24126e-09	-1.30304e-07		-3.88698e-09	7.3781e-08		-3.88657e-09	4.7884e-08		-3.88694e-09	2.4498e-08		3.88929e-09	1.1353e-07		5.88628e-09	3.7839e-07		-3.88592e-09	-4.59297e-07
3.29036e-09	-1.39382e-07		-3.88685e-09	8.9871e-08		-3.88672e-09	5.2511e-08		-3.88643e-09	2.1958e-08		3.93824e-09	1.14352e-07		5.88806e-09	3.77506e-07		-3.93727e-09	-4.60613e-07
3.29143e-09	-1.35239e-07		-3.93652e-09	9.2297e-08		-3.93679e-09	4.6219e-08		-3.9376e-09	1.2572e-08		3.93948e-09	1.22453e-07		5.93608e-09	3.77609e-07		-3.93656e-09	-4.6817e-07
3.34067e-09	-1.14431e-07		-3.93722e-09	1.00604e-07		-3.9371e-09	3.9814e-08		-3.93687e-09	1.613e-09		3.98757e-09	1.16933e-07		5.93763e-09	3.77619e-07		-3.98627e-09	-4.74153e-07
3.34098e-09	-1.01076e-07		-3.98828e-09	7.191e-08		-3.98731e-09	3.5239e-08		-3.98686e-09	1.4412e-08		3.98862e-09	1.13848e-07		5.98639e-09	3.85597e-07		-3.98634e-09	-4.79006e-07
3.39033e-09	-7.3637e-08		-3.98674e-09	3.895e-08		-3.98706e-09	4.5088e-08		-3.98602e-09	1.6612e-08		4.03772e-09	1.11566e-07		5.98859e-09	3.94459e-07		-4.03655e-09	-4.86336e-07
3.39105e-09	-8.0196e-08		-4.0377e-09	3.1548e-08		-4.03681e-09	5.4135e-08		-4.03716e-09	2.237e-08		4.03865e-09	1.16604e-07		6.03575e-09	4.04041e-07		-4.03619e-09	-4.8465e-07
3.44008e-09	-8.1049e-08		-4.03653e-09	2.6449e-08		-4.03695e-09	6.7726e-08		-4.03658e-09	4.3784e-08		4.08827e-09	1.24623e-07		6.0376e-09	4.10785e-07		-4.08671e-09	-4.7991e-07
3.44099e-09	-8.7228e-08		-4.08793e-09	3.8601e-08		-4.0868e-09	7.8367e-08		-4.08711e-09	4.8462e-08		4.08984e-09	1.34194e-07		6.08669e-09	4.1169e-07		-4.08659e-09	-4.82522e-07
3.48982e-09	-1.11635e-07		-4.08652e-09	7.481e-08		-4.08685e-09	8.3857e-08		-4.08588e-09	5.1176e-08		4.13762e-09	1.29784e-07		6.08695e-09	4.10621e-07		-4.1362e-09	-4.84187e-07
3.49194e-09	-1.26984e-07		-4.1381e-09	8.2983e-08		-4.13697e-09	9.1681e-08		-4.13767e-09	5.2214e-08		4.13868e-09	1.2637e-07		6.13591e-09	4.106e-07		-4.13669e-09	-4.96822e-07
3.54032e-09	-1.24434e-07		-4.13753e-09	7.6619e-08		-4.13661e-09	8.689e-08		-4.13638e-09	4.7783e-08		4.18705e-09	1.4319e-07		6.13801e-09	4.17981e-07		-4.18731e-09	-4.98611e-07
3.54159e-09	-1.35188e-07		-4.18702e-09	6.275e-08		-4.18778e-09	7.9477e-08		-4.18737e-09	4.2191e-08		4.18877e-09	1.40291e-07		6.18616e-09	4.21312e-07		-4.18643e-09	-5.05304e-07
3.58984e-09	-1.35034e-07		-4.18758e-09	5.5976e-08		-4.1869e-09	7.9076e-08		-4.18698e-09	4.2263e-08		4.23779e-09	1.4466e-07		6.18744e-09	4.25219e-07		-4.236e-09	-5.12521e-07
3.59106e-09	-1.30428e-07		-4.23699e-09	5.1462e-08		-4.2374e-09	7.1572e-08		-4.23692e-09	4.0875e-08		4.23857e-09	1.43097e-07		6.23703e-09	4.19277e-07		-4.23616e-09	-5.14279e-07
3.63969e-09	-1.28022e-07		-4.23675e-09	3.7583e-08		-4.23682e-09	6.4478e-08		-4.23612e-09	3.0347e-08		4.287e-09	1.41257e-07		6.23763e-09	4.19544e-07		-4.28651e-09	-5.17703e-07
3.64145e-09	-1.40997e-07		-4.28846e-09	3.6833e-08		-4.28598e-09	6.4478e-08		-4.28743e-09	3.4521e-08		4.28854e-09	1.3699e-07		6.28627e-09	4.2709e-07		-4.28656e-09	-5.2492e-07
3.68955e-09	-1.38889e-07		-4.28754e-09	4.3577e-08		-4.28663e-09	6.0571e-08		-4.28575e-09	2.9576e-08		4.33764e-09	1.3842e-07		6.287e-09	4.25517e-07		-4.33714e-09	-5.20468e-07
3.69086e-09	-1.40771e-07		-4.33794e-09	3.0376e-08		-4.33652e-09	4.81e-08		-4.33779e-09	3.1232e-08		4.33891e-09	1.36065e-07		6.33538e-09	4.29383e-07		-4.33562e-09	-5.20705e-07
3.73998e-09	-1.35312e-07		-4.33696e-09	2.0157e-08		-4.33677e-09	3.709e-08		-4.33625e-09	3.4419e-08		4.38751e-09	1.37566e-07		6.33783e-09	4.34184e-07		-4.38622e-09	-5.22062e-07
3.74078e-09	-1.30994e-07		-4.38711e-09	1.7988e-08		-4.38665e-09	4.6579e-08		-4.38718e-09	3.7812e-08		4.38855e-09	1.37669e-07		6.38551e-09	4.29753e-07		-4.3859e-09	-5.2018e-07
3.78947e-09	-1.07769e-07		-4.38739e-09	4.089e-09		-4.38662e-09	5.2542e-08		-4.38595e-09	5.0837e-08		4.43771e-09	1.36785e-07		6.38715e-09	4.28448e-07		-4.43664e-09	-5.17096e-07
3.79004e-09	-9.5381e-08		-4.43849e-09	5.96e-09		-4.43681e-09	6.0776e-08		-4.4373e-09	4.8473e-08		4.43916e-09	1.33084e-07		6.43703e-09	4.31511e-07		-4.43662e-09	-5.12706e-07
3.83968e-09	-8.4576e-08		-4.43759e-09	1.7937e-08		-4.43704e-09	6.0972e-08		-4.43671e-09	4.1183e-08		4.48729e-09	1.36158e-07		6.43749e-09	4.32426e-07		-4.48644e-09	-5.16942e-07
3.84129e-09	-7.3514e-08		-4.48805e-09	2.4229e-08		-4.48683e-09	7.52e-08		-4.4866e-09	3.6218e-08		4.4889e-09	1.44033e-07		6.48599e-09	4.36693e-07		-4.48655e-09	-5.25434e-07
3.89044e-09	-6.5433e-08		-4.48769e-09	2.9842e-08		-4.48661e-09	6.4436e-08		-4.48582e-09	1.7209e-08		4.53731e-09	1.44228e-07		6.48715e-09	4.26967e-07		-4.53616e-09	-5.18279e-07
3.89076e-09	-6.4261e-08		-4.53823e-09	1.5603e-08		-4.53704e-09	6.8641e-08		-4.53765e-09	-3.61e-09		4.53853e-09	1.53974e-07		6.53583e-09	4.30884e-07		-4.53696e-09	-5.27829e-07
3.93969e-09	-7.9538e-08		-4.53782e-09	1.9016e-08		-4.5376e-09	7.7822e-08		-4.53602e-09	2.178e-09		4.58735e-09	1.57089e-07		6.53661e-09	4.36971e-07		-4.58592e-09	-5.35787e-07
3.94012e-09	-9.0981e-08		-4.58796e-09	2.5719e-08		-4.58694e-09	5.4443e-08		-4.58731e-09	-9.737e-09		4.58866e-09	1.50489e-07		6.58588e-09	4.36374e-07		-4.58613e-09	-5.34512e-07
3.9894e-09	-8.5028e-08		-4.58725e-09	2.4372e-08		-4.63696e-09	4.848e-08		-4.58612e-09	-9.624e-09		4.63752e-09	1.55639e-07		6.58709e-09	4.42317e-07		-4.63646e-09	-5.42315e-07
3.98998e-09	-9.8804e-08		-4.63804e-09	4.8861e-08		-4.63676e-09	4.0091e-08		-4.637e-09	-9.17e-10		4.63865e-09	1.62116e-07		6.63519e-09	4.42378e-07		-4.63631e-09	-5.50077e-07
4.03948e-09	-9.4507e-08		-4.63755e-09	6.4488e-08		-4.68674e-09	4.2044e-08		-4.63633e-09	3.79e-10		4.68691e-09	1.63823e-07		6.63738e-09	4.44064e-07		-4.68618e-09	-5.47527e-07
4.04054e-09	-8.6365e-08		-4.68719e-09	5.5574e-08		-4.6873e-09	4.226e-08		-4.68729e-09	-3.744e-09		4.68799e-09	1.57181e-07		6.68707e-09	4.42913e-07		-4.68681e-09	-5.60131e-07
4.08986e-09	-9.3479e-08		-4.68751e-09	3.9351e-08		-4.73735e-09	3.5567e-08		-4.68649e-09	1.2448e-08		4.73673e-09	1.5494e-07		6.68725e-09	4.56268e-07		-4.73656e-09	-5.6154e-07
4.0906e-09	-9.3787e-08		-4.73848e-09	2.832e-08		-4.73734e-09	1.8481e-08		-4.73716e-09	1.2489e-08		4.73843e-09	1.29588e-07		6.73566e-09	4.54273e-07		-4.73598e-09	-5.62444e-07
4.13905e-09	-8.8267e-08		-4.73752e-09	1.0668e-08		-4.78721e-09	1.6096e-08		-4.73704e-09	9.909e-09		4.78727e-09	1.33134e-07		6.7366e-09	4.58262e-07		-4.78656e-09	-5.6337e-07
4.14077e-09	-1.01395e-07		-4.78767e-09	-1.2978e-08		-4.78659e-09	1.7216e-08		-4.78707e-09	1.0382e-08		4.78798e-09	1.28991e-07		6.78588e-09	4.67381e-07		-4.78626e-09	-5.60728e-07
4.18911e-09	-9.6172e-08		-4.78697e-09	-2.3711e-08		-4.83763e-09	2.2675e-08		-4.78616e-09	6.927e-09		4.83752e-09	1.37391e-07		6.78697e-09	4.67587e-07		-4.83631e-09	-5.66999e-07
4.19011e-09	-9.2533e-08		-4.83758e-09	-2.1089e-08		-4.83719e-09	3.3172e-08		-4.83696e-09	6.619e-09		4.83837e-09	1.37576e-07		6.83503e-09	4.74043e-07		-4.8364e-09	-5.7069e-07
4.23932e-09	-8.6323e-08		-4.83734e-09	-3.2696e-08		-4.8868e-09	3.4334e-08		-4.83618e-09	4.522e-09		4.88667e-09	1.49378e-07		6.83662e-09	4.7649e-07		-4.88613e-09	-5.70001e-07
4.24078e-09	-6.3829e-08		-4.88751e-09	-1.1405e-08		-4.88655e-09	2.9975e-08		-4.88697e-09	1.4185e-08		4.88785e-09	1.5568e-07		6.88632e-09	4.7467e-07		-4.88663e-09	-5.76375e-07
4.28941e-09	-6.3983e-08		-4.8867e-09	-9.78e-09		-4.93683e-09	3.0787e-08		-4.88678e-09	1.104e-08		4.93665e-09	1.59484e-07		6.88713e-09	4.76048e-07		-4.93613e-09	-5.77763e-07
4.2905e-09	-6.2894e-08		-4.93723e-09	-5.761e-09		-4.93693e-09	1.1963e-08		-4.93731e-09	2.4364e-08		4.93802e-09	1.64676e-07		6.93614e-09	4.79358e-07		-4.93659e-09	-5.70124e-07
4.33902e-09	-6.5526e-08		-4.93729e-09	9.9e-11		-4.98684e-09	1.0904e-08		-4.93624e-09	1.399e-08		4.98684e-09	1.49789e-07		6.93687e-09	4.79831e-07		-4.9862e-09	-5.79706e-07
4.34102e-09	-7.814e-08		-4.9869e-09	1.5777e-08		-4.98656e-09	2.1123e-08		-4.98729e-09	4.81e-09		4.98838e-09	1.54745e-07		6.98593e-09	4.88168e-07		-4.98689e-09	-5.84126e-07
4.38892e-09	-6.2657e-08		-4.98704e-09	1.1984e-08		-5.03711e-09	2.9491e-08		-4.98593e-09	-3.117e-09		5.03721e-09	1.64984e-07		6.98738e-09	4.80118e-07		-5.03599e-09	-5.8791e-07
4.39051e-09	-5.7897e-08		-5.03712e-09	1.3773e-08		-5.03675e-09	3.1938e-08		-5.0376e-09	-7.578e-09		5.03814e-09	1.75399e-07		7.03532e-09	4.78422e-07		-5.03619e-09	-5.95353e-07
4.43968e-09	-6.571e-08		-5.03707e-09	2.1319e-08		-5.08671e-09	3.5228e-08		-5.03605e-09	-4.936e-09		5.08693e-09	1.81033e-07		7.03632e-09	4.72182e-07		-5.08631e-09	-6.00699e-07
4.43987e-09	-5.4905e-08		-5.08836e-09	1.292e-09		-5.08724e-09	3.4591e-08		-5.0876e-09	8.336e-09		5.08782e-09	1.84724e-07		7.08567e-09	4.64635e-07		-5.08648e-09	-5.9047e-07
4.48964e-09	-5.3559e-08		-5.0877e-09	1.96e-09		-5.13682e-09	2.0424e-08		-5.08606e-09	2.8445e-08		5.13682e-09	1.89062e-07		7.08687e-09	4.63371e-07		-5.13633e-09	-5.88331e-07
4.49031e-09	-6.0076e-08		-5.13713e-09	-1.885e-09		-5.13731e-09	1.0986e-08		-5.13705e-09	3.08e-08		5.13769e-09	1.64296e-07		7.13581e-09	4.72202e-07		-5.13572e-09	-5.97625e-07
4.53852e-09	-5.912e-08		-5.13744e-09	4.284e-09		-5.18755e-09	7.933e-09		-5.136e-09	3.0594e-08		5.18616e-09	1.60739e-07		7.13701e-09	4.76952e-07		-5.18646e-09	-5.93667e-07
4.54018e-09	-3.5608e-08		-5.18734e-09	1.5592e-08		-5.18758e-09	2.073e-09		-5.18682e-09	4.398e-08		5.18827e-09	1.70084e-07		7.18558e-09	4.84539e-07		-5.18714e-09	-5.91158e-07
4.58888e-09	-3.4004e-08		-5.18693e-09	2.1298e-08		-5.23661e-09	-9.719e-09		-5.18698e-09	3.9559e-08		5.23588e-09	1.54642e-07		7.18611e-09	4.94624e-07		-5.23625e-09	-5.98159e-07
4.59054e-09	-5.032e-08		-5.23749e-09	1.2066e-08		-5.2371e-09	-3.098e-09		-5.237e-09	4.2263e-08		5.23758e-09	1.69817e-07		7.23535e-09	4.86986e-07		-5.23565e-09	-6.0439e-07
4.63923e-09	-4.9415e-08		-5.23704e-09	3.0212e-08		-5.28708e-09	-7.776e-09		-5.23624e-09	4.7095e-08		5.28602e-09	1.81475e-07		7.23681e-09	4.88189e-07		-5.28689e-09	-6.15616e-07
4.64021e-09	-5.3908e-08		-5.28744e-09	4.3679e-08		-5.28641e-09	-1.71e-09		-5.28711e-09	4.7712e-08		5.28774e-09	1.68295e-07		7.28508e-09	4.89834e-07		-5.28649e-09	-6.18978e-07
4.68877e-09	-4.0275e-08		-5.28744e-09	5.0804e-08		-5.33703e-09	9.414e-09		-5.28603e-09	3.3915e-08		5.33667e-09	1.75297e-07		7.28659e-09	4.88251e-07		-5.33589e-09	-6.22566e-07
4.69058e-09	-3.8487e-08		-5.33684e-09	4.9262e-08		-5.33707e-09	1.1665e-08		-5.33641e-09	3.2249e-08		5.33767e-09	1.70609e-07		7.3354e-09	4.94368e-07		-5.33604e-09	-6.29721e-07
4.73846e-09	-4.4172e-08		-5.33683e-09	6.2452e-08		-5.38722e-09	1.5418e-08		-5.33542e-09	3.7811e-08		5.38672e-09	1.56473e-07		7.33674e-09	4.9811e-07		-5.3859e-09	-6.23347e-07
4.74009e-09	-4.9826e-08		-5.38855e-09	3.6298e-08		-5.38671e-09	1.5284e-08		-5.38693e-09	3.3648e-08		5.38765e-09	1.50849e-07		7.38533e-09	4.96065e-07		-5.38661e-09	-6.29382e-07
4.78929e-09	-8.437e-08		-5.38765e-09	1.5089e-08		-5.43759e-09	2.3673e-08		-5.38617e-09	2.9289e-08		5.43651e-09	1.64954e-07		7.38615e-09	5.03755e-07		-5.43684e-09	-6.30143e-07
4.78998e-09	-1.01055e-07		-5.43768e-09	-2.337e-09		-5.43739e-09	1.1634e-08		-5.43763e-09	3.0656e-08		5.43752e-09	1.615e-07		7.43551e-09	5.11455e-07		-5.43729e-09	-6.34697e-07
4.83937e-09	-9.6665e-08		-5.43773e-09	-1.2937e-08		-5.48768e-09	1.3299e-08		-5.43624e-09	2.7603e-08		5.48659e-09	1.69159e-07		7.43579e-09	5.22373e-07		-5.48697e-09	-6.44855e-07
4.84004e-09	-8.3917e-08		-5.48822e-09	-1.2721e-08		-5.48718e-09	1.4029e-08		-5.48738e-09	1.7774e-08		5.48768e-09	1.68891e-07		7.48609e-09	5.24748e-07		-5.48667e-09	-6.57449e-07
4.88941e-09	-9.059e-08		-5.48678e-09	-2.1675e-08		-5.53737e-09	1.0812e-08		-5.48636e-09	2.092e-08		5.53629e-09	1.88168e-07		7.48613e-09	5.22394e-07		-5.53638e-09	-6.53357e-07
4.89003e-09	-7.1159e-08		-5.53842e-09	-1.6319e-08		-5.5367e-09	1.3166e-08		-5.53727e-09	1.798e-08		5.53709e-09	1.9375e-07		7.53573e-09	5.19001e-07		-5.5364e-09	-6.62723e-07
4.9386e-09	-9.132e-08		-5.53715e-09	-2.7823e-08		-5.58694e-09	1.331e-08		-5.53657e-09	2.1352e-08		5.58637e-09	1.9226e-07		7.53656e-09	5.15876e-07		-5.58684e-09	-6.65098e-07
4.93988e-09	-9.1011e-08		-5.58786e-09	-1.6966e-08		-5.58679e-09	7.254e-09		-5.58676e-09	2.4251e-08		5.58741e-09	2.01409e-07		7.58488e-09	5.24481e-07		-5.58618e-09	-6.7324e-07
4.98899e-09	-1.06381e-07		-5.58692e-09	-4.458e-08		-5.63702e-09	1.5407e-08		-5.58621e-09	2.5331e-08		5.63658e-09	2.02047e-07		7.58623e-09	5.37476e-07		-5.63683e-09	-6.72037e-07
4.98988e-09	-1.13321e-07		-5.63836e-09	-3.799e-08		-5.63722e-09	1.1696e-08		-5.63702e-09	2.6246e-08		5.6375e-09	1.84446e-07		7.63605e-09	5.45433e-07		-5.63725e-09	-6.7105e-07
5.03879e-09	-1.06638e-07		-5.63707e-09	-2.5612e-08		-5.68689e-09	1.1069e-08		-5.63589e-09	2.0201e-08		5.68653e-09	1.88898e-07		7.6364e-09	5.53277e-07		-5.68625e-09	-6.66475e-07
5.03967e-09	-8.8688e-08		-5.6887e-09	-1.2874e-08		-5.68721e-09	1.3711e-08		-5.68675e-09	2.7942e-08		5.6871e-09	1.92352e-07		7.68573e-09	5.58571e-07		-5.68712e-09	-6.62702e-07
5.08932e-09	-7.6197e-08		-5.68787e-09	-2.7093e-08		-5.73725e-09	-5.07e-10		-5.68683e-09	2.275e-08		5.73599e-09	1.88949e-07		7.68658e-09	5.56207e-07		-5.73691e-09	-6.63525e-07
5.08976e-09	-5.8648e-08		-5.73811e-09	-2.3474e-08		-5.73645e-09	-1.5024e-08		-5.73672e-09	1.9841e-08		5.73817e-09	1.864e-07		7.73538e-09	5.51066e-07		-5.73669e-09	-6.64512e-07
5.13879e-09	-4.7894e-08		-5.73735e-09	-3.4772e-08		-5.78686e-09	-1.0326e-08		-5.7367e-09	1.6767e-08		5.78589e-09	1.73837e-07		7.73615e-09	5.45628e-07		-5.78608e-09	-6.74772e-07
5.13994e-09	-4.1448e-08		-5.78739e-09	-4.2359e-08		-5.78717e-09	-1.0727e-08		-5.78664e-09	1.1596e-08		5.78661e-09	1.68768e-07		7.78641e-09	5.33774e-07		-5.78646e-09	-6.85885e-07
5.18846e-09	-5.9563e-08		-5.78732e-09	-3.104e-08		-5.83666e-09	-1.3944e-08		-5.7866e-09	2.816e-09		5.83595e-09	1.71904e-07		7.78601e-09	5.4352e-07		-5.8369e-09	-6.93031e-07
5.18989e-09	-6.1311e-08		-5.83872e-09	-2.4913e-08		-5.83688e-09	-6.758e-09		-5.83669e-09	1.1287e-08		5.83704e-09	1.71307e-07		7.83454e-09	5.40641e-07		-5.83618e-09	-6.94347e-07
5.23817e-09	-6.4385e-08		-5.8376e-09	-2.4276e-08		-5.88758e-09	-1.6083e-08		-5.83567e-09	1.027e-08		5.88591e-09	1.93586e-07		7.83628e-09	5.64678e-07		-5.88631e-09	-6.86708e-07
5.23977e-09	-7.4892e-08		-5.88799e-09	-4.7459e-08		-5.88705e-09	-2.3804e-08		-5.88684e-09	1.9923e-08		5.88736e-09	2.0584e-07		7.88469e-09	5.69109e-07		-5.88618e-09	-6.89196e-07
5.28892e-09	-6.823e-08		-5.88784e-09	-4.3223e-08		-5.93745e-09	-2.1316e-08		-5.88648e-09	1.9563e-08		5.93604e-09	2.06827e-07		7.88633e-09	5.75976e-07		-5.93638e-09	-6.93637e-07
5.28946e-09	-5.8782e-08		-5.93838e-09	-4.9628e-08		-5.93773e-09	-2.3372e-08		-5.93651e-09	3.0307e-08		5.93747e-09	2.06077e-07		7.93537e-09	5.72542e-07		-5.9371e-09	-7.00052e-07
5.33954e-09	-6.8477e-08		-5.93797e-09	-5.1181e-08		-5.98713e-09	-2.1953e-08		-5.93559e-09	2.9793e-08		5.98654e-09	2.15854e-07		7.93698e-09	5.77549e-07		-5.9864e-09	-7.05892e-07
5.34005e-09	-5.5996e-08		-5.98752e-09	-2.5407e-08		-5.98731e-09	-2.0637e-08		-5.98645e-09	1.8484e-08		5.98724e-09	2.25292e-07		7.98495e-09	5.74609e-07		-5.98638e-09	-7.15371e-07
5.38919e-09	-6.9762e-08		-5.98716e-09	-1.3451e-08		-6.03779e-09	-9.801e-09		-5.98601e-09	1.65e-08		6.03648e-09	2.29887e-07		7.98675e-09	5.7172e-07		-6.03627e-09	-7.15093e-07
5.38956e-09	-6.8138e-08		-6.03763e-09	-1.3276e-08		-6.03717e-09	-1.1538e-08		-6.03688e-09	-4.74e-10		6.03656e-09	2.40137e-07		8.03468e-09	5.71504e-07		-6.03627e-09	-7.1716e-07
5.43886e-09	-7.0934e-08		-6.03715e-09	1.601e-09		-6.08607e-09	-1.3153e-08		-6.03628e-09	-3.753e-09		6.08638e-09	2.36693e-07		8.0358e-09	5.74722e-07		-6.08644e-09	-7.20233e-07
5.44017e-09	-6.493e-08		-6.08676e-09	1.5274e-08		-6.08686e-09	-1.6082e-08		-6.08682e-09	-3.435e-09		6.08688e-09	2.41093e-07		8.08476e-09	5.72224e-07		-6.08654e-09	-7.18743e-07
5.48861e-09	-7.2311e-08		-6.08771e-09	1.9469e-08		-6.1377e-09	-1.015e-08		-6.08585e-09	-4.432e-09		6.13608e-09	2.43941e-07		8.08605e-09	5.70713e-07		-6.13696e-09	-7.22063e-07
5.4901e-09	-4.6157e-08		-6.13812e-09	2.1453e-08		-6.13729e-09	-1.8704e-08		-6.13727e-09	-7.228e-09		6.13736e-09	2.33763e-07		8.13429e-09	5.79102e-07		-6.13653e-09	-7.23287e-07
5.53846e-09	-5.1462e-08		-6.13777e-09	3.1651e-08		-6.18735e-09	-7.005e-09		-6.13652e-09	-8.185e-09		6.18608e-09	2.30411e-07		8.1364e-09	5.8125e-07		-6.18659e-09	-7.29794e-07
5.54012e-09	-7.229e-08		-6.18864e-09	3.4993e-08		-6.18771e-09	7.306e-09		-6.18729e-09	9.45e-10		6.18766e-09	2.14034e-07		8.18526e-09	5.89876e-07		-6.18569e-09	-7.35367e-07
5.58849e-09	-7.2434e-08		-6.18757e-09	2.6285e-08		-6.23694e-09	9.074e-09		-6.18578e-09	-2.417e-09		6.23609e-09	2.12615e-07		8.18611e-09	6.03128e-07		-6.23672e-09	-7.42913e-07
5.58915e-09	-6.5125e-08		-6.2385e-09	1.989e-08		-6.23688e-09	8.437e-09		-6.23658e-09	-3.51e-10		6.23781e-09	2.10456e-07		8.23574e-09	5.9843e-07		-6.23702e-09	-7.46963e-07
5.63926e-09	-6.8342e-08		-6.23707e-09	2.5565e-08		-6.2867e-09	-4.835e-09		-6.23621e-09	9.611e-09		6.28599e-09	2.09202e-07		8.23592e-09	6.01349e-07		-6.28642e-09	-7.58478e-07
5.63924e-09	-4.5057e-08		-6.28752e-09	2.649e-08		-6.28788e-09	-1.4253e-08		-6.28723e-09	9.241e-09		6.2862e-09	2.15967e-07		8.28496e-09	6.07867e-07		-6.28628e-09	-7.66774e-07
5.68835e-09	-2.5667e-08		-6.28736e-09	1.7001e-08		-6.33596e-09	-1.2618e-08		-6.2858e-09	1.2315e-08		6.3356e-09	2.29178e-07		8.28597e-09	6.11578e-07		-6.33605e-09	-7.59423e-07
5.68954e-09	-3.382e-08		-6.33847e-09	1.2139e-08		-6.33716e-09	-1.4273e-08		-6.33657e-09	1.8679e-08		6.33679e-09	2.45874e-07		8.33475e-09	6.13717e-07		-6.33604e-09	-7.67031e-07
5.73855e-09	-4.9436e-08		-6.33697e-09	-4.907e-09		-6.38774e-09	-2.049e-09		-6.3359e-09	2.8466e-08		6.38602e-09	2.47508e-07		8.3356e-09	6.19525e-07		-6.38682e-09	-7.64029e-07
5.74005e-09	-6.7119e-08		-6.38807e-09	5.693e-09		-6.38683e-09	5.569e-09		-6.38663e-09	4.0464e-08		6.38623e-09	2.43519e-07		8.38447e-09	6.25601e-07		-6.38673e-09	-7.64225e-07
5.78771e-09	-8.0916e-08		-6.38777e-09	-2.655e-09		-6.43725e-09	1.3002e-08		-6.38635e-09	4.7413e-08		6.43595e-09	2.50089e-07		8.38634e-09	6.2191e-07		-6.43636e-09	-7.61922e-07
5.78975e-09	-6.5659e-08		-6.43844e-09	1.1532e-08		-6.4368e-09	1.6641e-08		-6.43699e-09	3.7513e-08		6.43719e-09	2.48773e-07		8.43462e-09	6.26701e-07		-6.43639e-09	-7.67525e-07
5.83795e-09	-5.1471e-08		-6.43795e-09	1.8934e-08		-6.48706e-09	2.0599e-08		-6.43532e-09	3.885e-08		6.48547e-09	2.31018e-07		8.43554e-09	6.25766e-07		-6.48606e-09	-7.67401e-07
5.83931e-09	-3.823e-08		-6.48836e-09	9.826e-09		-6.48697e-09	1.8615e-08		-6.48673e-09	3.8521e-08		6.48695e-09	2.26463e-07		8.48439e-09	6.33476e-07		-6.48687e-09	-7.77744e-07
5.88915e-09	-2.9008e-08		-6.48736e-09	4.675e-09		-6.53692e-09	2.2213e-08		-6.48649e-09	3.4614e-08		6.53561e-09	2.33259e-07		8.48583e-09	6.28891e-07		-6.53634e-09	-7.74433e-07
5.89021e-09	-3.6719e-08		-6.53869e-09	-5.164e-09		-6.53705e-09	1.2323e-08		-6.53678e-09	3.116e-08		6.53637e-09	2.33752e-07		8.53476e-09	6.34967e-07		-6.5364e-09	-7.81959e-07
5.93838e-09	-4.483e-08		-6.53738e-09	-1.1147e-08		-6.58669e-09	8.93e-09		-6.53516e-09	2.3994e-08		6.58601e-09	2.50715e-07		8.53597e-09	6.37496e-07		-6.58613e-09	-7.85393e-07
5.93986e-09	-4.1366e-08		-6.58801e-09	5.364e-09		-6.5872e-09	4.705e-09		-6.58647e-09	1.8823e-08		6.58643e-09	2.41617e-07		8.58524e-09	6.44066e-07		-6.58577e-09	-7.96074e-07
6.0108e-09	-4.2582e-08		-6.58746e-09	1.3928e-08		-6.63686e-09	1.0349e-08		-6.58586e-09	1.0434e-08		6.63541e-09	2.54478e-07		8.63415e-09	6.42257e-07		-6.63583e-09	-7.9883e-07
6.06052e-09	-4.3004e-08		-6.63739e-09	6.032e-09		-6.63764e-09	8.961e-09		-6.63715e-09	-9.98e-10		6.63637e-09	2.64903e-07		8.63546e-09	6.50934e-07		-6.63584e-09	-7.98531e-07
6.06099e-09	-4.2634e-08		-6.63732e-09	1.1789e-08		-6.68689e-09	1.2518e-08		-6.63551e-09	1.64e-10		6.68501e-09	2.58745e-07		8.68501e-09	6.4349e-07		-6.68595e-09	-8.02078e-07
6.11096e-09	-2.3768e-08		-6.68771e-09	3.297e-09		-6.68787e-09	1.4954e-08		-6.68691e-09	-1.0487e-08		6.68672e-09	2.64286e-07		8.6867e-09	6.55796e-07		-6.68632e-09	-8.0545e-07
6.11154e-09	-2.5064e-08		-6.68783e-09	-5.791e-09		-6.73709e-09	3.861e-09		-6.68616e-09	-1.6604e-08		6.73572e-09	2.72891e-07		8.73574e-09	6.59107e-07		-6.73526e-09	-8.17684e-07
6.16007e-09	-4.3436e-08		-6.73849e-09	6.525e-09		-6.73702e-09	-7.417e-09		-6.73655e-09	-8.195e-09		6.73661e-09	2.8823e-07		8.73619e-09	6.60032e-07		-6.73611e-09	-8.23945e-07
6.16143e-09	-3.5704e-08		-6.7375e-09	-1.2371e-08		-6.78715e-09	-2.862e-09		-6.73631e-09	-1.3181e-08		6.78497e-09	2.73693e-07		8.78534e-09	6.52496e-07		-6.78626e-09	-8.22332e-07
6.2106e-09	-4.5153e-08		-6.7881e-09	-2.4543e-08		-6.78684e-09	-2.04e-09		-6.78672e-09	-4.483e-09		6.78621e-09	2.76427e-07		8.78573e-09	6.55406e-07		-6.78582e-09	-8.19319e-07
6.21201e-09	-4.3919e-08		-6.78824e-09	-4.5022e-08		-6.83737e-09	7.172e-09		-6.7859e-09	-4.432e-09		6.83472e-09	2.76808e-07		8.83447e-09	6.50666e-07		-6.83636e-09	-8.25961e-07
6.26047e-09	-4.0855e-08		-6.83757e-09	-6.1132e-08		-6.83706e-09	1.6517e-08		-6.83614e-09	-8.678e-09		6.83614e-09	2.59433e-07		8.83559e-09	6.44539e-07		-6.83614e-09	-8.23483e-07
6.26159e-09	-5.3758e-08		-6.83746e-09	-5.3422e-08		-6.88751e-09	2.6685e-08		-6.83504e-09	3.135e-09		6.88555e-09	2.71266e-07		8.88427e-09	6.46091e-07		-6.88635e-09	-8.30926e-07
6.31191e-09	-3.5314e-08		-6.88845e-09	-4.5228e-08		-6.88786e-09	2.4886e-08		-6.88654e-09	5.376e-09		6.88659e-09	2.71883e-07		8.88635e-09	6.65069e-07		-6.88687e-09	-8.40539e-07
6.3604e-09	2.4694e-08		-6.88784e-09	-2.0842e-08		-6.93742e-09	2.0383e-08		-6.88563e-09	-3.712e-09		6.93528e-09	2.69252e-07		8.9346e-09	6.73068e-07		-6.93619e-09	-8.4463e-07
6.36159e-09	7.556e-09		-6.93837e-09	-2.7699e-08		-6.9375e-09	1.4142e-08		-6.93657e-09	-8.64e-10		6.93639e-09	2.74916e-07		8.93677e-09	6.87892e-07		-6.93563e-09	-8.47643e-07
6.41059e-09	4.1513e-08		-6.93794e-09	-3.3004e-08		-6.98693e-09	8.94e-09		-6.93517e-09	8.01e-10		6.98492e-09	2.86061e-07		8.98549e-09	6.96929e-07		-6.98649e-09	-8.56021e-07
6.41082e-09	3.37e-08		-6.98807e-09	-5.3627e-08		-6.98782e-09	-4.77e-10		-6.98686e-09	-5.172e-09		6.98621e-09	2.89433e-07		8.9868e-09	6.98584e-07		-6.98617e-09	-8.51097e-07
6.46002e-09	1.064e-08		-6.98745e-09	-6.3826e-08		-7.03682e-09	3.142e-09		-6.98501e-09	-3.507e-09		7.03469e-09	2.98408e-07		9.03452e-09	6.95613e-07		-7.03664e-09	-8.51981e-07
6.46175e-09	2.4529e-08		-7.03765e-09	-5.7482e-08		-7.03699e-09	-3.931e-09		-7.03607e-09	-3.61e-10		7.03621e-09	3.04175e-07		9.03562e-09	6.83122e-07		-7.03703e-09	-8.55322e-07
6.51047e-09	3.382e-09		-7.03781e-09	-6.5686e-08		-7.08753e-09	7.172e-09		-7.03598e-09	-1.1546e-08		7.08519e-09	2.99241e-07		9.08575e-09	6.78845e-07		-7.08673e-09	-8.53102e-07
6.51134e-09	7.258e-09		-7.08813e-09	-4.1609e-08		-7.08731e-09	1.2024e-08		-7.08624e-09	-2.4891e-08		7.08612e-09	2.9444e-07		9.08548e-09	6.71145e-07		-7.08602e-09	-8.48989e-07
6.56022e-09	-1.6142e-08		-7.08717e-09	-3.2181e-08		-7.13751e-09	1.0451e-08		-7.08522e-09	-1.3952e-08		7.13545e-09	2.7284e-07		9.13388e-09	6.75534e-07		-7.13699e-09	-8.47601e-07
6.56154e-09	-8.01e-09		-7.1381e-09	-2.7576e-08		-7.13799e-09	3.306e-09		-7.13626e-09	-8.03e-10		7.13704e-09	2.72521e-07		9.13563e-09	6.96631e-07		-7.13634e-09	-8.46861e-07
6.60994e-09	-1.7735e-08		-7.13758e-09	-2.9961e-08		-7.18739e-09	6.833e-09		-7.13549e-09	2.672e-09		7.18601e-09	2.91006e-07		9.18493e-09	7.01072e-07		-7.18677e-09	-8.39963e-07
6.61148e-09	-1.6779e-08		-7.18863e-09	-3.3045e-08		-7.18703e-09	-6.028e-09		-7.18725e-09	6.137e-09		7.23518e-09	3.03466e-07		9.18498e-09	7.02028e-07		-7.18653e-09	-8.42471e-07
6.66083e-09	-2.746e-09		-7.18778e-09	-3.6386e-08		-7.23708e-09	-9.524e-09		-7.1857e-09	6.044e-09		7.2369e-09	3.19401e-07		9.23479e-09	7.15825e-07		-7.23706e-09	-8.57636e-07
6.66154e-09	-1.9e-08		-7.2382e-09	-3.4577e-08		-7.23744e-09	-1.71e-09		-7.23753e-09	6.538e-09		7.28506e-09	3.08185e-07		9.23543e-09	7.18992e-07		-7.23647e-09	-8.65346e-07
6.71081e-09	-1.9422e-08		-7.23748e-09	-4.3377e-08		-7.28675e-09	-4.671e-09		-7.23553e-09	7.113e-09		7.28587e-09	3.0835e-07		9.28405e-09	7.18467e-07		-7.28665e-09	-8.70846e-07
6.71136e-09	-3.97e-09		-7.28844e-09	-5.9744e-08		-7.28749e-09	-1.021e-09		-7.2876e-09	9.046e-09		7.33516e-09	3.05348e-07		9.28539e-09	7.23495e-07		-7.28654e-09	-8.74948e-07
6.75965e-09	4.121e-09		-7.28778e-09	-4.9648e-08		-7.33718e-09	1.2673e-08		-7.28534e-09	1.543e-08		7.33556e-09	3.01801e-07		9.33462e-09	7.29694e-07		-7.33599e-09	-8.80274e-07
6.76119e-09	-1.1906e-08		-7.33762e-09	-5.0615e-08		-7.33685e-09	2.3673e-08		-7.33683e-09	7.751e-09		7.38543e-09	3.01061e-07		9.33534e-09	7.19742e-07		-7.3356e-09	-8.77261e-07
6.80968e-09	2.9278e-08		-7.33703e-09	-4.9391e-08		-7.38756e-09	2.6839e-08		-7.33536e-09	-1.78e-09		7.38656e-09	3.09779e-07		9.38414e-09	7.24862e-07		-7.38663e-09	-8.71556e-07
6.81139e-09	1.2192e-08		-7.38808e-09	-4.3418e-08		-7.38781e-09	4.5509e-08		-7.3868e-09	6.64e-09		7.43481e-09	3.26125e-07		9.38513e-09	7.171e-07		-7.38641e-09	-8.77899e-07
6.86028e-09	2.0653e-08		-7.38726e-09	-2.2579e-08		-7.43761e-09	5.2161e-08		-7.38569e-09	-9.254e-09		7.4364e-09	3.3032e-07		9.43498e-09	7.26075e-07		-7.4365e-09	-8.9772e-07
6.86125e-09	1.7456e-08		-7.43889e-09	-2.5715e-08		-7.43704e-09	4.3473e-08		-7.43633e-09	-1.2883e-08		7.48506e-09	3.30885e-07		9.43561e-09	7.39821e-07		-7.43724e-09	-8.92354e-07
6.91102e-09	6.579e-09		-7.43773e-09	-2.5293e-08		-7.4868e-09	5.3333e-08		-7.43584e-09	-1.388e-08		7.48616e-09	3.30669e-07		9.48473e-09	7.45321e-07		-7.48669e-09	-9.04444e-07
6.91167e-09	6.846e-09		-7.48845e-09	-5.39e-09		-7.48734e-09	5.8987e-08		-7.4865e-09	-2.5395e-08		7.53469e-09	3.27739e-07		9.48564e-09	7.50616e-07		-7.48694e-09	-9.13213e-07
6.96108e-09	-1.9884e-08		-7.48776e-09	5.467e-09		-7.53719e-09	5.8134e-08		-7.48559e-09	-3.6086e-08		7.53604e-09	3.20358e-07		9.5346e-09	7.5224e-07		-7.53608e-09	-9.00342e-07
6.9611e-09	-7.033e-09		-7.53792e-09	-6.346e-09		-7.53696e-09	5.4402e-08		-7.53637e-09	-2.6844e-08		7.58493e-09	3.24275e-07		9.5356e-09	7.43892e-07		-7.53597e-09	-8.96949e-07
7.01042e-09	-2.5333e-08		-7.53736e-09	7.441e-09		-7.58639e-09	4.6507e-08		-7.53521e-09	-2.7451e-08		7.58518e-09	3.1751e-07		9.58463e-09	7.36007e-07		-7.58645e-09	-9.109e-07
7.01094e-09	-3.0864e-08		-7.58872e-09	5.734e-09		-7.58713e-09	3.7069e-08		-7.58646e-09	-2.4716e-08		7.63499e-09	3.23627e-07		9.58617e-09	7.40777e-07		-7.58586e-09	-9.00126e-07
7.06012e-09	-8.96e-10		-7.58747e-09	-3.251e-09		-7.63712e-09	4.1716e-08		-7.58543e-09	-1.3931e-08		7.6359e-09	3.20245e-07		9.63413e-09	7.42967e-07		-7.63619e-09	-9.00311e-07
7.06081e-09	-1.7962e-08		-7.63758e-09	-1.4005e-08		-7.63784e-09	3.7861e-08		-7.6372e-09	-1.5196e-08		7.68505e-09	3.26979e-07		9.63475e-09	7.42165e-07		-7.63584e-09	-9.11897e-07
7.11005e-09	2.5125e-08		-7.63725e-09	-3.2695e-08		-7.68685e-09	3.9711e-08		-7.63583e-09	-1.1731e-08		7.68605e-09	3.21067e-07		9.68366e-09	7.41857e-07		-7.68702e-09	-9.20379e-07
7.11078e-09	1.2305e-08		-7.68892e-09	-4.2668e-08		-7.68726e-09	4.3474e-08		-7.68636e-09	-1.7643e-08		7.73467e-09	3.09059e-07		9.68595e-09	7.44417e-07		-7.68605e-09	-9.15249e-07
7.16083e-09	3.8058e-08		-7.68754e-09	-4.5916e-08		-7.73738e-09	4.8131e-08		-7.68556e-09	-1.3356e-08		7.73604e-09	3.18898e-07		9.73459e-09	7.47532e-07		-7.73579e-09	-9.18364e-07
7.16084e-09	2.3429e-08		-7.73768e-09	-5.5437e-08		-7.73728e-09	5.1739e-08		-7.73596e-09	-1.6512e-08		7.78543e-09	3.18991e-07		9.7362e-09	7.4746e-07		-7.73633e-09	-9.30433e-07
7.21024e-09	-9.007e-09		-7.73776e-09	-4.2185e-08		-7.78732e-09	5.2387e-08		-7.73531e-09	-2.9157e-08		7.78578e-09	3.33826e-07		9.78379e-09	7.51932e-07		-7.78637e-09	-9.28336e-07
7.21134e-09	6.64e-09		-7.7884e-09	-5.0492e-08		-7.7869e-09	4.7514e-08		-7.78617e-09	-2.3924e-08		7.83458e-09	3.45638e-07		9.78614e-09	7.57339e-07		-7.78619e-09	-9.33446e-07
7.25945e-09	-1.7057e-08		-7.78737e-09	-3.4145e-08		-7.8371e-09	4.5756e-08		-7.7853e-09	-2.4243e-08		7.83614e-09	3.49668e-07		9.8338e-09	7.56393e-07		-7.83601e-09	-9.43326e-07
7.26126e-09	-1.9822e-08		-7.83832e-09	-4.0365e-08		-7.83785e-09	4.3433e-08		-7.8374e-09	-3.2786e-08		7.88453e-09	3.54007e-07		9.83451e-09	7.57216e-07		-7.83686e-09	-9.40139e-07
7.31017e-09	1.3189e-08		-7.83815e-09	-3.9656e-08		-7.88745e-09	3.9166e-08		-7.83577e-09	-2.5949e-08		7.88541e-09	3.52917e-07		9.88461e-09	7.66386e-07		-7.8863e-09	-9.41917e-07
7.31091e-09	-3.98e-09		-7.88853e-09	-3.5821e-08		-7.88713e-09	5.7682e-08		-7.88655e-09	-3.7114e-08		7.93527e-09	3.46852e-07		9.88547e-09	7.75258e-07		-7.88649e-09	-9.51396e-07
7.35966e-09	2.4837e-08		-7.88863e-09	-3.7897e-08		-7.93729e-09	7.0481e-08		-7.88562e-09	-4.9729e-08		7.93563e-09	3.57955e-07		9.93438e-09	7.71639e-07		-7.93697e-09	-9.66221e-07
7.36078e-09	3.3113e-08		-7.93846e-09	-4.713e-08		-7.93713e-09	7.044e-08		-7.93649e-09	-3.0216e-08		7.98485e-09	3.5045e-07		9.93516e-09	7.79216e-07		-7.9366e-09	-9.66395e-07
7.41071e-09	1.1555e-08		-7.93803e-09	-5.849e-08		-7.98725e-09	6.4899e-08		-7.93506e-09	-3.8605e-08		7.98616e-09	3.45782e-07		9.98466e-09	7.75864e-07		-7.98599e-09	-9.73931e-07
7.41167e-09	2.089e-08		-7.98789e-09	-4.3984e-08		-7.98724e-09	4.3258e-08		-7.98673e-09	-2.9332e-08		8.03475e-09	3.34237e-07		9.9863e-09	7.71002e-07		-7.9868e-09	-9.82033e-07
7.45992e-09	1.2542e-08		-7.98789e-09	-4.9063e-08		-8.03805e-09	1.5613e-08		-7.98594e-09	-1.68e-08		8.0353e-09	3.27637e-07		1.00344e-08	7.66396e-07		-8.0362e-09	-9.86083e-07
7.46099e-09	5.715e-09		-8.03777e-09	-3.8319e-08		-8.03686e-09	-3.5e-11		-8.03616e-09	-1.4548e-08		8.08531e-09	3.31225e-07		1.00356e-08	7.69192e-07		-8.0365e-09	-9.8269e-07
7.51003e-09	-1.717e-09		-8.03717e-09	-2.7011e-08		-8.0871e-09	2.248e-09		-8.03585e-09	-2.2762e-08		8.08567e-09	3.34e-07		1.00845e-08	7.80357e-07		-8.08648e-09	-9.85106e-07
7.51082e-09	3.577e-09		-8.08854e-09	-2.3186e-08		-8.08758e-09	5.311e-09		-8.0862e-09	-2.6587e-08		8.13354e-09	3.34021e-07		1.00861e-08	7.88396e-07		-8.08606e-09	-9.94678e-07
7.55934e-09	-3.0688e-08		-8.08765e-09	-4.2863e-08		-8.13729e-09	1.1613e-08		-8.08592e-09	-3.8441e-08		8.13461e-09	3.48383e-07		1.01342e-08	7.9294e-07		-8.13646e-09	-9.94524e-07
7.56153e-09	-1.2594e-08		-8.13842e-09	-4.8939e-08		-8.13737e-09	2.0146e-08		-8.1366e-09	-2.1868e-08		8.18397e-09	3.52937e-07		1.01351e-08	8.03272e-07		-8.13648e-09	-1.00257e-06
7.60929e-09	-3.3824e-08		-8.13748e-09	-6.5409e-08		-8.18755e-09	2.9451e-08		-8.1358e-09	-2.9055e-08		8.18609e-09	3.45967e-07		1.01841e-08	7.97793e-07		-8.18702e-09	-9.95336e-07
7.61096e-09	-3.2714e-08		-8.18732e-09	-6.3836e-08		-8.18713e-09	3.6914e-08		-8.18655e-09	-2.4572e-08		8.23479e-09	3.44137e-07		1.01848e-08	7.99335e-07		-8.18665e-09	-9.99798e-07
7.66069e-09	-1.0096e-08		-8.18812e-09	-4.8066e-08		-8.23667e-09	5.1986e-08		-8.18543e-09	-1.5597e-08		8.23569e-09	3.49904e-07		1.02343e-08	8.03036e-07		-8.23652e-09	-1.00541e-06
7.6609e-09	-1.8629e-08		-8.23791e-09	-3.5513e-08		-8.23741e-09	6.5865e-08		-8.2363e-09	-1.9442e-08		8.28457e-09	3.54099e-07		1.02359e-08	8.03272e-07		-8.236e-09	-9.9951e-07
7.71016e-09	1.9996e-08		-8.238e-09	-3.32e-08		-8.28674e-09	7.0306e-08		-8.23558e-09	-1.864e-08		8.28539e-09	3.52475e-07		1.02841e-08	8.0648e-07		-8.28631e-09	-1.01036e-06
7.71119e-09	1.2573e-08		-8.28894e-09	-4.4293e-08		-8.28733e-09	6.9504e-08		-8.28601e-09	-3.1317e-08		8.33466e-09	3.63455e-07		1.02852e-08	8.15425e-07		-8.28621e-09	-1.02409e-06
7.75964e-09	2.9064e-08		-8.28735e-09	-5.0173e-08		-8.33815e-09	4.6516e-08		-8.28573e-09	-1.8753e-08		8.33582e-09	3.60473e-07		1.03341e-08	8.20031e-07		-8.33669e-09	-1.01479e-06
7.76016e-09	2.3368e-08		-8.33886e-09	-6.1174e-08		-8.33735e-09	2.1688e-08		-8.33669e-09	-1.965e-09		8.38361e-09	3.52043e-07		1.03356e-08	8.18879e-07		-8.33618e-09	-1.02013e-06
7.80984e-09	1.1391e-08		-8.3375e-09	-5.6948e-08		-8.38729e-09	2.2624e-08		-8.33551e-09	-4.443e-09		8.38528e-09	3.55816e-07		1.03846e-08	8.29839e-07		-8.38639e-09	-1.02485e-06
7.81059e-09	2.5548e-08		-8.38806e-09	-3.3755e-08		-8.38739e-09	2.5986e-08		-8.38678e-09	-1.101e-09		8.4342e-09	3.54932e-07		1.03853e-08	8.29376e-07		-8.3862e-09	-1.02596e-06
7.85955e-09	1.0384e-08		-8.38784e-09	-3.2675e-08		-8.43723e-09	2.0671e-08		-8.38536e-09	-2.006e-09		8.43578e-09	3.49134e-07		1.04342e-08	8.26323e-07		-8.43624e-09	-1.02222e-06
7.86082e-09	6.837e-09		-8.43803e-09	-2.37e-08		-8.43681e-09	2.9543e-08		-8.43679e-09	-9.665e-09		8.48465e-09	3.46584e-07		1.04351e-08	8.26425e-07		-8.43666e-09	-1.01769e-06
7.91042e-09	-1.3262e-08		-8.43758e-09	-2.4451e-08		-8.48738e-09	4.3176e-08		-8.43474e-09	-1.6122e-08		8.48571e-09	3.43634e-07		1.04855e-08	8.37991e-07		-8.48681e-09	-1.01293e-06
7.91074e-09	-1.7312e-08		-8.48874e-09	4.047e-09		-8.48782e-09	3.6945e-08		-8.48672e-09	-1.46e-08		8.53428e-09	3.31626e-07		1.0484e-08	8.35082e-07		-8.48627e-09	-1.01362e-06
7.96006e-09	-7.803e-09		-8.48765e-09	-2.275e-09		-8.53717e-09	3.2854e-08		-8.48452e-09	-1.6266e-08		8.53535e-09	3.30885e-07		1.05307e-08	8.32964e-07		-8.53641e-09	-1.01603e-06
7.96082e-09	-1.285e-09		-8.53862e-09	8.653e-09		-8.53776e-09	2.0579e-08		-8.53632e-09	-9.542e-09		8.58387e-09	3.34597e-07		1.05326e-08	8.34013e-07		-8.53612e-09	-1.01331e-06
8.00961e-09	2.848e-09		-8.53843e-09	1.953e-08		-8.58728e-09	1.9067e-08		-8.53541e-09	-1.7859e-08		8.58549e-09	3.4096e-07		1.05704e-08	8.35411e-07		-8.58658e-09	-1.02273e-06
8.011e-09	-3.18e-10		-8.58875e-09	1.2149e-08		-8.5878e-09	2.2748e-08		-8.58667e-09	-1.0755e-08		8.63374e-09	3.56227e-07		1.05715e-08	8.44108e-07		-8.58717e-09	-1.02054e-06
8.05971e-09	2.8365e-08		-8.58823e-09	7.892e-09		-8.63762e-09	2.6387e-08		-8.58645e-09	-9.799e-09		8.63509e-09	3.66364e-07		1.06203e-08	8.42977e-07		-8.63669e-09	-1.03239e-06
8.06096e-09	9.561e-09		-8.63834e-09	-2.758e-09		-8.63779e-09	2.6726e-08		-8.63692e-09	-1.7489e-08		8.68383e-09	3.70672e-07		1.06213e-08	8.5809e-07		-8.63668e-09	-1.04006e-06
8.1096e-09	8.0025e-08		-8.63828e-09	-1.35e-09		-8.68725e-09	2.2583e-08		-8.63538e-09	-3.0946e-08		8.68535e-09	3.78589e-07		1.06702e-08	8.59478e-07		-8.68614e-09	-1.04542e-06
8.1111e-09	5.052e-08		-8.68812e-09	-2.902e-09		-8.68784e-09	3.0088e-08		-8.68628e-09	-4.3283e-08		8.73465e-09	3.72194e-07		1.06709e-08	8.48169e-07		-8.68717e-09	-1.0581e-06
8.15982e-09	9.6639e-08		-8.68677e-09	-1.8261e-08		-8.73742e-09	3.2905e-08		-8.68555e-09	-6.0504e-08		8.73502e-09	3.73335e-07		1.07202e-08	8.4746e-07		-8.73669e-09	-1.06197e-06
8.15993e-09	9.8962e-08		-8.73913e-09	-1.5352e-08		-8.73653e-09	2.8608e-08		-8.73694e-09	-6.4534e-08		8.78442e-09	3.71669e-07		1.07214e-08	8.41353e-07		-8.73593e-09	-1.05171e-06
8.20987e-09	7.0073e-08		-8.73742e-09	3.88e-10		-8.78727e-09	2.5226e-08		-8.73576e-09	-6.3999e-08		8.78534e-09	3.56854e-07		1.07704e-08	8.43194e-07		-8.78621e-09	-1.04222e-06
8.21064e-09	9.3081e-08		-8.78942e-09	3.0552e-08		-8.78785e-09	1.6343e-08		-8.78598e-09	-6.294e-08		8.83445e-09	3.5339e-07		1.07712e-08	8.58008e-07		-8.78637e-09	-1.05604e-06
8.26004e-09	6.9302e-08		-8.78764e-09	4.0164e-08		-8.83795e-09	1.0308e-08		-8.78519e-09	-5.1909e-08		8.83568e-09	3.60134e-07		1.08201e-08	8.70756e-07		-8.83675e-09	-1.05686e-06
8.26069e-09	6.8788e-08		-8.8391e-09	3.7008e-08		-8.83798e-09	1.189e-09		-8.8362e-09	-3.7115e-08		8.88411e-09	3.64462e-07		1.08212e-08	8.77953e-07		-8.83774e-09	-1.05805e-06
8.30913e-09	7.3887e-08		-8.83768e-09	3.6977e-08		-8.88718e-09	-4.65e-09		-8.83581e-09	-3.4576e-08		8.88531e-09	3.60699e-07		1.0869e-08	8.68741e-07		-8.88669e-09	-1.05875e-06
8.31028e-09	6.5631e-08		-8.8878e-09	-2.881e-09		-8.88729e-09	1.2436e-08		-8.88643e-09	-3.1625e-08		8.93423e-09	3.66313e-07		1.08706e-08	8.67662e-07		-8.8864e-09	-1.0681e-06
8.35982e-09	9.3523e-08		-8.8875e-09	-1.8642e-08		-8.93771e-09	1.0236e-08		-8.88503e-09	-1.9884e-08		8.9354e-09	3.65881e-07		1.09196e-08	8.64999e-07		-8.9363e-09	-1.06044e-06
8.36085e-09	8.6419e-08		-8.93918e-09	-2.2733e-08		-8.93802e-09	8.087e-09		-8.93566e-09	-1.2287e-08		8.98434e-09	3.69572e-07		1.092e-08	8.60126e-07		-8.93636e-09	-1.06921e-06
8.40954e-09	1.07947e-07		-8.93819e-09	-1.4149e-08		-8.98785e-09	1.8707e-08		-8.93526e-09	-8.935e-09		8.9856e-09	3.66354e-07		1.097e-08	8.68587e-07		-8.98622e-09	-1.08183e-06
8.41068e-09	1.03156e-07		-8.98912e-09	1.2396e-08		-8.98742e-09	2.8916e-08		-8.98611e-09	-1.351e-08		9.03425e-09	3.75381e-07		1.09712e-08	8.78919e-07		-8.98662e-09	-1.091e-06
8.45974e-09	1.36333e-07		-8.98793e-09	-4.619e-09		-9.03701e-09	3.3131e-08		-8.98522e-09	-2.3853e-08		9.03494e-09	3.70724e-07		1.10201e-08	8.77212e-07		-9.03635e-09	-1.09398e-06
8.4609e-09	1.23502e-07		-9.03828e-09	-3.83e-10		-9.03691e-09	3.602e-08		-9.03556e-09	-4.4106e-08		9.08368e-09	3.64884e-07		1.10211e-08	8.77068e-07		-9.03683e-09	-1.112e-06
8.51005e-09	1.43005e-07		-9.03715e-09	1.1512e-08		-9.08746e-09	3.2658e-08		-9.03498e-09	-5.0881e-08		9.08492e-09	3.63733e-07		1.10691e-08	8.68494e-07		-9.08709e-09	-1.1045e-06
8.51046e-09	1.38944e-07		-9.08864e-09	2.629e-09		-9.0876e-09	1.7247e-08		-9.08567e-09	-5.7347e-08		9.13381e-09	3.77725e-07		1.10703e-08	8.68186e-07		-9.08679e-09	-1.11091e-06
8.55906e-09	1.30586e-07		-9.08838e-09	-5.154e-09		-9.13831e-09	-4.61e-09		-9.0845e-09	-5.0726e-08		9.13474e-09	3.82578e-07		1.11189e-08	8.55726e-07		-9.13648e-09	-1.11641e-06
8.56026e-09	1.41689e-07		-9.13789e-09	1.7639e-08		-9.13734e-09	-1.8468e-08		-9.13606e-09	-4.5216e-08		9.18409e-09	3.9218e-07		1.11201e-08	8.5956e-07		-9.13707e-09	-1.12541e-06
8.6093e-09	1.05583e-07		-9.13846e-09	2.4897e-08		-9.18768e-09	-3.3827e-08		-9.13526e-09	-4.5997e-08		9.18603e-09	3.8706e-07		1.11693e-08	8.65893e-07		-9.18628e-09	-1.11982e-06
8.60979e-09	1.11916e-07		-9.18782e-09	3.9351e-08		-9.18737e-09	-4.9135e-08		-9.18606e-09	-4.2892e-08		9.23373e-09	3.94945e-07		1.11704e-08	8.7274e-07		-9.18669e-09	-1.12428e-06
8.65903e-09	1.01656e-07		-9.18759e-09	3.9094e-08		-9.23764e-09	-4.9711e-08		-9.1848e-09	-4.0888e-08		9.23482e-09	4.00949e-07		1.12193e-08	8.73583e-07		-9.23614e-09	-1.12479e-06
8.65982e-09	9.8438e-08		-9.23764e-09	4.295e-08		-9.23727e-09	-5.2651e-08		-9.2362e-09	-3.4657e-08		9.28349e-09	4.01865e-07		1.122e-08	8.85138e-07		-9.23595e-09	-1.13902e-06
8.70894e-09	1.01954e-07		-9.23839e-09	3.6678e-08		-9.2876e-09	-6.4032e-08		-9.23457e-09	-3.4596e-08		9.28526e-09	4.08126e-07		1.12693e-08	8.96591e-07		-9.28648e-09	-1.13517e-06
8.71023e-09	9.2208e-08		-9.28924e-09	2.4475e-08		-9.28797e-09	-6.7024e-08		-9.28566e-09	-2.5189e-08		9.33398e-09	4.10233e-07		1.12701e-08	8.96282e-07		-9.28634e-09	-1.1438e-06
8.75949e-09	9.7584e-08		-9.28803e-09	4.4152e-08		-9.3374e-09	-6.0342e-08		-9.28469e-09	-3.9839e-08		9.33553e-09	4.14058e-07		1.13184e-08	9.07642e-07		-9.33661e-09	-1.15062e-06
8.76008e-09	1.04051e-07		-9.33821e-09	4.3093e-08		-9.33715e-09	-4.2494e-08		-9.33607e-09	-4.1319e-08		9.38396e-09	4.11755e-07		1.13198e-08	9.06913e-07		-9.3361e-09	-1.15062e-06
8.80905e-09	1.01265e-07		-9.33752e-09	4.0513e-08		-9.38767e-09	-2.9623e-08		-9.33561e-09	-4.8547e-08		9.38525e-09	4.16032e-07		1.13686e-08	9.06234e-07		-9.38597e-09	-1.14368e-06
8.80974e-09	9.4171e-08		-9.38915e-09	3.2823e-08		-9.3876e-09	-1.9938e-08		-9.38659e-09	-4.5123e-08		9.43397e-09	4.0717e-07		1.13698e-08	8.98318e-07		-9.38606e-09	-1.1478e-06
8.8588e-09	1.28457e-07		-9.38759e-09	1.4091e-08		-9.43725e-09	-1.895e-09		-9.38622e-09	-4.8351e-08		9.43493e-09	4.06717e-07		1.14186e-08	9.03181e-07		-9.43734e-09	-1.16281e-06
8.86008e-09	1.14002e-07		-9.43929e-09	2.0866e-08		-9.43779e-09	-3.52e-09		-9.43641e-09	-4.4691e-08		9.48427e-09	4.01279e-07		1.14204e-08	8.95018e-07		-9.43663e-09	-1.16631e-06
8.90911e-09	1.436e-07		-9.43771e-09	1.696e-08		-9.48722e-09	-4.486e-09		-9.43514e-09	-5.0541e-08		9.4849e-09	3.779e-07		1.14692e-08	8.99952e-07		-9.48637e-09	-1.17064e-06
8.90919e-09	1.36527e-07		-9.48843e-09	2.6295e-08		-9.48729e-09	-4.867e-09		-9.48626e-09	-6.1572e-08		9.53346e-09	3.76235e-07		1.14704e-08	8.89281e-07		-9.48653e-09	-1.17058e-06
8.95905e-09	1.10116e-07		-9.48848e-09	4.4512e-08		-9.5377e-09	-1.1282e-08		-9.4844e-09	-4.8217e-08		9.53507e-09	3.73079e-07		1.15191e-08	8.83493e-07		-9.53655e-09	-1.16767e-06
8.9596e-09	1.30842e-07		-9.53741e-09	4.0533e-08		-9.53671e-09	-1.7748e-08		-9.53594e-09	-3.9057e-08		9.58365e-09	3.81149e-07		1.152e-08	8.80625e-07		-9.53615e-09	-1.16053e-06
9.00878e-09	8.2204e-08		-9.53786e-09	2.8772e-08		-9.58779e-09	-1.9702e-08		-9.53459e-09	-4.3488e-08		9.58483e-09	3.76153e-07		1.15688e-08	8.775e-07		-9.58691e-09	-1.17165e-06
9.0103e-09	1.01418e-07		-9.58923e-09	1.6764e-08		-9.58783e-09	-1.6402e-08		-9.58544e-09	-2.4171e-08		9.63372e-09	4.01258e-07		1.15705e-08	8.92859e-07		-9.58657e-09	-1.16931e-06
9.05922e-09	7.7341e-08		-9.58758e-09	-2.5716e-08		-9.63771e-09	-2.1203e-08		-9.58494e-09	-3.4781e-08		9.63449e-09	4.06645e-07		1.16188e-08	8.9656e-07		-9.6358e-09	-1.17182e-06
9.0601e-09	7.7362e-08		-9.63844e-09	-4.2031e-08		-9.63781e-09	-2.8903e-08		-9.63589e-09	-5.4376e-08		9.68407e-09	4.03406e-07		1.16193e-08	8.92407e-07		-9.63633e-09	-1.17571e-06
9.10867e-09	9.2423e-08		-9.63797e-09	-4.4324e-08		-9.68823e-09	-3.6357e-08		-9.63479e-09	-6.4492e-08		9.68468e-09	4.01052e-07		1.16688e-08	8.89395e-07		-9.68628e-09	-1.18384e-06
9.1095e-09	7.7485e-08		-9.68795e-09	-4.9269e-08		-9.68755e-09	-3.6408e-08		-9.6859e-09	-6.259e-08		9.7345e-09	4.11425e-07		1.16694e-08	8.85118e-07		-9.68611e-09	-1.19382e-06
9.15837e-09	9.9661e-08		-9.68801e-09	-3.0403e-08		-9.73704e-09	-5.1901e-08		-9.68507e-09	-5.1559e-08		9.73533e-09	4.0536e-07		1.1718e-08	8.84563e-07		-9.73672e-09	-1.20481e-06
9.15948e-09	1.01614e-07		-9.73895e-09	-2.6846e-08		-9.73673e-09	-4.1826e-08		-9.73588e-09	-5.2751e-08		9.78311e-09	4.06768e-07		1.17196e-08	8.86691e-07		-9.73676e-09	-1.20459e-06
9.20913e-09	1.21774e-07		-9.73772e-09	-1.8982e-08		-9.78801e-09	-2.8852e-08		-9.73606e-09	-4.4763e-08		9.78442e-09	3.95367e-07		1.17683e-08	9.01043e-07		-9.78599e-09	-1.21512e-06
9.21026e-09	1.13971e-07		-9.7888e-09	3.143e-09		-9.7873e-09	-3.8701e-08		-9.78588e-09	-4.2512e-08		9.83353e-09	3.89116e-07		1.17704e-08	8.99336e-07		-9.78628e-09	-1.22097e-06
9.259e-09	9.269e-08		-9.78818e-09	-1.5373e-08		-9.83733e-09	-3.9842e-08		-9.78527e-09	-4.2255e-08		9.83479e-09	3.69582e-07		1.1819e-08	9.145e-07		-9.83668e-09	-1.22398e-06
9.25997e-09	1.06415e-07		-9.83717e-09	-3.7518e-08		-9.83755e-09	-6.2727e-08		-9.83596e-09	-3.8811e-08		9.8837e-09	3.63496e-07		1.18196e-08	9.13421e-07		-9.83666e-09	-1.22796e-06
9.30899e-09	5.6615e-08		-9.83837e-09	-2.6157e-08		-9.88809e-09	-6.8762e-08		-9.8358e-09	-3.2149e-08		9.88488e-09	3.74527e-07		1.18679e-08	9.10522e-07		-9.88679e-09	-1.22911e-06
9.30908e-09	8.2903e-08		-9.88841e-09	-7.056e-09		-9.88785e-09	-7.8364e-08		-9.88587e-09	-3.3341e-08		9.93308e-09	3.81251e-07		1.18698e-08	9.28637e-07		-9.88679e-09	-1.22525e-06
9.35871e-09	4.4093e-08		-9.88808e-09	-2.1017e-08		-9.93814e-09	-6.869e-08		-9.88459e-09	-2.6206e-08		9.93481e-09	3.93773e-07		1.19183e-08	9.24082e-07		-9.93651e-09	-1.22032e-06
9.35941e-09	4.4946e-08		-9.93854e-09	-4.177e-09		-9.93801e-09	-5.0873e-08		-9.93589e-09	-3.5665e-08		9.98432e-09	3.95181e-07		1.19195e-08	9.31916e-07		-9.93723e-09	-1.21539e-06
9.40792e-09	4.4124e-08		-9.93824e-09	2.0034e-08		-9.98723e-09	-3.9451e-08		-9.93511e-09	-3.7207e-08		9.9849e-09	3.96014e-07		1.19685e-08	9.3718e-07		-9.98626e-09	-1.21976e-06
9.40944e-09	3.7771e-08		-9.98908e-09	1.1707e-08		-9.98776e-09	-3.0856e-08		-9.9855e-09	-4.3581e-08		1.0034e-08	3.94317e-07		1.19691e-08	9.25542e-07		-9.98588e-09	-1.22032e-06
9.45822e-09	7.2972e-08		-9.988e-09	1.8708e-08		-1.00376e-08	-2.3609e-08		-9.98496e-09	-6.5232e-08		1.00347e-08	3.97011e-07		1.20193e-08	9.1633e-07		-1.00361e-08	-1.22757e-06
9.45915e-09	5.9576e-08		-1.00386e-08	1.4668e-08		-1.00386e-08	-4.1836e-08		-1.00361e-08	-8.1332e-08		1.00841e-08	4.00588e-07		1.20198e-08	9.20936e-07		-1.00369e-08	-1.24457e-06
9.50892e-09	8.6275e-08		-1.00378e-08	9.393e-09		-1.00877e-08	-5.1212e-08		-1.00357e-08	-8.3141e-08		1.00845e-08	4.20502e-07		1.20677e-08	9.33735e-07		-1.00861e-08	-1.25342e-06
9.50934e-09	7.9901e-08		-1.00889e-08	-2.4348e-08		-1.00876e-08	-5.5674e-08		-1.00869e-08	-8.1856e-08		1.01332e-08	4.34978e-07		1.20696e-08	9.44253e-07		-1.00862e-08	-1.25199e-06
9.55841e-09	6.3781e-08		-1.00879e-08	-2.5695e-08		-1.01383e-08	-6.3929e-08		-1.00846e-08	-6.9417e-08		1.01344e-08	4.29251e-07		1.21183e-08	9.49681e-07		-1.01366e-08	-1.2551e-06
9.5594e-09	8.426e-08		-1.01394e-08	-2.8779e-08		-1.01379e-08	-7.9217e-08		-1.01361e-08	-7.1524e-08		1.01831e-08	4.30362e-07		1.21179e-08	9.56744e-07		-1.01365e-08	-1.25302e-06
9.60857e-09	6.2855e-08		-1.01384e-08	-2.9684e-08		-1.01872e-08	-7.0858e-08		-1.01357e-08	-6.9088e-08		1.01842e-08	4.28018e-07		1.2168e-08	9.58667e-07		-1.01866e-08	-1.2509e-06
9.60948e-09	7.4822e-08		-1.01881e-08	-1.5753e-08		-1.01869e-08	-6.3898e-08		-1.01866e-08	-6.9797e-08		1.02334e-08	4.35544e-07		1.21686e-08	9.57012e-07		-1.01865e-08	-1.25786e-06
9.65872e-09	5.9812e-08		-1.01882e-08	-2.5098e-08		-1.02374e-08	-6.1009e-08		-1.0185e-08	-6.8851e-08		1.02346e-08	4.38535e-07		1.22171e-08	9.5293e-07		-1.02365e-08	-1.26546e-06
9.65915e-09	5.9391e-08		-1.02385e-08	-1.3635e-08		-1.02377e-08	-6.3405e-08		-1.0236e-08	-6.1953e-08		1.02831e-08	4.37558e-07		1.22189e-08	9.62193e-07		-1.02359e-08	-1.27394e-06
9.70831e-09	7.6036e-08		-1.02379e-08	-1.564e-08		-1.02879e-08	-5.8727e-08		-1.0235e-08	-5.4654e-08		1.0285e-08	4.41609e-07		1.22683e-08	9.59171e-07		-1.02863e-08	-1.27439e-06
9.70956e-09	6.2434e-08		-1.02884e-08	-1.636e-08		-1.02871e-08	-5.1366e-08		-1.02863e-08	-3.8924e-08		1.03336e-08	4.39769e-07		1.22693e-08	9.54678e-07		-1.02866e-08	-1.273e-06
9.75832e-09	8.2914e-08		-1.02881e-08	-2.919e-08		-1.03375e-08	-5.4913e-08		-1.02858e-08	-3.2663e-08		1.03346e-08	4.36006e-07		1.23176e-08	9.58904e-07		-1.03363e-08	-1.27572e-06
9.75935e-09	7.4925e-08		-1.03389e-08	-4.3203e-08		-1.03371e-08	-7.3696e-08		-1.03361e-08	-3.8451e-08		1.03838e-08	4.35749e-07		1.23183e-08	9.61577e-07		-1.03372e-08	-1.27131e-06
9.80791e-09	8.9647e-08		-1.03388e-08	-4.3892e-08		-1.03873e-08	-7.9556e-08		-1.03354e-08	-3.767e-08		1.03842e-08	4.40745e-07		1.23677e-08	9.66471e-07		-1.03867e-08	-1.27762e-06
9.80867e-09	8.9e-08		-1.03875e-08	-4.5578e-08		-1.03868e-08	-7.5557e-08		-1.03861e-08	-4.719e-08		1.0433e-08	4.42575e-07		1.23697e-08	9.69709e-07		-1.03858e-08	-1.2797e-06
9.85759e-09	8.9051e-08		-1.03883e-08	-4.5187e-08		-1.04377e-08	-7.8332e-08		-1.03856e-08	-6.735e-08		1.04342e-08	4.53442e-07		1.24182e-08	9.83609e-07		-1.04364e-08	-1.2872e-06
9.85923e-09	9.2177e-08		-1.0438e-08	-3.6006e-08		-1.04372e-08	-7.4631e-08		-1.04361e-08	-6.952e-08		1.04835e-08	4.60618e-07		1.24177e-08	9.83722e-07		-1.04361e-08	-1.29501e-06
9.90785e-09	7.511e-08		-1.04383e-08	-2.8994e-08		-1.04875e-08	-6.9861e-08		-1.04354e-08	-6.5777e-08		1.04845e-08	4.76296e-07		1.24673e-08	9.86919e-07		-1.0486e-08	-1.29824e-06
9.90915e-09	8.0755e-08		-1.04881e-08	-3.2469e-08		-1.04867e-08	-6.5348e-08		-1.04857e-08	-5.6823e-08		1.05308e-08	4.64823e-07		1.24687e-08	9.87073e-07		-1.0486e-08	-1.30064e-06
9.95841e-09	8.8455e-08		-1.04876e-08	-3.1801e-08		-1.05403e-08	-8.1777e-08		-1.04852e-08	-4.8125e-08		1.05315e-08	4.57647e-07		1.25169e-08	9.84513e-07		-1.05382e-08	-1.30388e-06
9.95859e-09	8.3746e-08		-1.05408e-08	-2.6547e-08		-1.05378e-08	-8.2794e-08		-1.05366e-08	-5.6668e-08		1.05699e-08	4.48827e-07		1.25182e-08	9.72125e-07		-1.05362e-08	-1.3078e-06
1.00082e-08	1.05315e-07		-1.05377e-08	-1.7038e-08		-1.05821e-08	-7.8846e-08		-1.05348e-08	-5.7409e-08		1.05704e-08	4.48055e-07		1.25673e-08	9.62944e-07		-1.05801e-08	-1.3067e-06
1.00084e-08	1.04267e-07		-1.05871e-08	-3.2315e-08		-1.05742e-08	-7.899e-08		-1.0579e-08	-6.4214e-08		1.06196e-08	4.36438e-07		1.25684e-08	9.69791e-07		-1.05737e-08	-1.30083e-06
1.00445e-08	9.0819e-08		-1.0576e-08	5.683e-09		-1.06259e-08	-6.2603e-08		-1.05725e-08	-7.4392e-08		1.06202e-08	4.39522e-07		1.26176e-08	9.67303e-07		-1.06242e-08	-1.30194e-06
1.00458e-08	1.01614e-07		-1.06259e-08	1.4894e-08		-1.06246e-08	-6.322e-08		-1.06235e-08	-7.6274e-08		1.06693e-08	4.46965e-07		1.26186e-08	9.7341e-07		-1.06231e-08	-1.30535e-06
1.00943e-08	6.1468e-08		-1.06249e-08	5.436e-09		-1.06757e-08	-7.0149e-08		-1.06214e-08	-8.2442e-08		1.06703e-08	4.54388e-07		1.2667e-08	9.85037e-07		-1.06735e-08	-1.30833e-06
1.00959e-08	7.837e-08		-1.06762e-08	2.0251e-08		-1.06746e-08	-7.6852e-08		-1.06726e-08	-7.76e-08		1.07189e-08	4.62777e-07		1.26683e-08	9.91843e-07		-1.06729e-08	-1.31185e-06
1.0144e-08	5.7253e-08		-1.06748e-08	1.1471e-08		-1.07249e-08	-8.3669e-08		-1.06725e-08	-7.6078e-08		1.07208e-08	4.70477e-07		1.27166e-08	9.87926e-07		-1.07236e-08	-1.32404e-06
1.01455e-08	5.3788e-08		-1.07255e-08	-4.618e-09		-1.07245e-08	-8.5961e-08		-1.07223e-08	-7.9008e-08		1.07693e-08	4.6473e-07		1.27179e-08	1.00221e-06		-1.07231e-08	-1.3363e-06
1.01942e-08	6.6495e-08		-1.07247e-08	-1.8981e-08		-1.07752e-08	-8.5889e-08		-1.07216e-08	-8.7747e-08		1.07701e-08	4.67352e-07		1.27663e-08	1.01007e-06		-1.07746e-08	-1.32521e-06
1.01955e-08	5.1969e-08		-1.0776e-08	-1.603e-08		-1.07744e-08	-8.1756e-08		-1.07734e-08	-8.4385e-08		1.08194e-08	4.68318e-07		1.27677e-08	1.00917e-06		-1.07729e-08	-1.32664e-06
1.02436e-08	7.2571e-08		-1.0775e-08	-6.15e-09		-1.08253e-08	-8.0841e-08		-1.07719e-08	-8.5681e-08		1.08204e-08	4.66108e-07		1.28158e-08	1.01867e-06		-1.08242e-08	-1.33135e-06
1.02459e-08	6.594e-08		-1.08256e-08	-2.1067e-08		-1.08247e-08	-7.4406e-08		-1.08225e-08	-9.2394e-08		1.08687e-08	4.76091e-07		1.28183e-08	1.02343e-06		-1.08227e-08	-1.32964e-06
1.02945e-08	9.8242e-08		-1.08246e-08	-1.1794e-08		-1.08748e-08	-7.2565e-08		-1.08221e-08	-7.7631e-08		1.08701e-08	4.91203e-07		1.28663e-08	1.03558e-06		-1.08735e-08	-1.33038e-06
1.02947e-08	9.3544e-08		-1.08755e-08	-1.061e-09		-1.08741e-08	-7.8127e-08		-1.0873e-08	-6.2127e-08		1.09189e-08	4.87924e-07		1.28677e-08	1.02875e-06		-1.08728e-08	-1.33904e-06
1.03444e-08	8.752e-08		-1.08745e-08	-6.725e-09		-1.09245e-08	-7.6832e-08		-1.08713e-08	-6.1171e-08		1.09191e-08	4.96632e-07		1.29169e-08	1.03034e-06		-1.09234e-08	-1.35128e-06
1.03449e-08	8.1279e-08		-1.09252e-08	-1.9052e-08		-1.09237e-08	-7.1455e-08		-1.09225e-08	-6.2364e-08		1.09689e-08	5.02903e-07		1.29181e-08	1.03489e-06		-1.09232e-08	-1.35805e-06
1.03943e-08	8.2143e-08		-1.0924e-08	-3.312e-09		-1.09747e-08	-7.9824e-08		-1.09221e-08	-5.1343e-08		1.09703e-08	4.94905e-07		1.29665e-08	1.04478e-06		-1.09735e-08	-1.35745e-06
1.03954e-08	9.2125e-08		-1.0975e-08	-8.669e-09		-1.09735e-08	-7.7716e-08		-1.09727e-08	-5.6185e-08		1.10192e-08	5.05257e-07		1.29675e-08	1.04233e-06		-1.09731e-08	-1.35528e-06
1.04436e-08	7.0474e-08		-1.09743e-08	-1.2915e-08		-1.10254e-08	-8.2137e-08		-1.09717e-08	-4.6233e-08		1.102e-08	5.06306e-07		1.30169e-08	1.04553e-06		-1.10244e-08	-1.35316e-06
1.04443e-08	8.3459e-08		-1.10256e-08	-1.676e-08		-1.10246e-08	-8.9333e-08		-1.10224e-08	-4.7827e-08		1.10682e-08	4.9033e-07		1.3018e-08	1.06334e-06		-1.10234e-08	-1.35369e-06
1.04938e-08	7.6128e-08		-1.10243e-08	-9.923e-09		-1.10744e-08	-9.286e-08		-1.10216e-08	-5.3975e-08		1.107e-08	4.99973e-07		1.30662e-08	1.05504e-06		-1.10734e-08	-1.35976e-06
1.04947e-08	7.4391e-08		-1.10753e-08	-2.5272e-08		-1.10738e-08	-8.6229e-08		-1.10722e-08	-5.7789e-08		1.11179e-08	5.07046e-07		1.30677e-08	1.05221e-06		-1.10729e-08	-1.36269e-06
1.05432e-08	1.26463e-07		-1.10748e-08	-3.1657e-08		-1.11243e-08	-7.9813e-08		-1.10718e-08	-6.1418e-08		1.11187e-08	5.02461e-07		1.31163e-08	1.05368e-06		-1.11233e-08	-1.36938e-06
1.05443e-08	1.0258e-07		-1.11252e-08	-3.9377e-08		-1.11243e-08	-6.6695e-08		-1.11222e-08	-6.1901e-08		1.11683e-08	5.13544e-07		1.31171e-08	1.05279e-06		-1.11222e-08	-1.36719e-06
1.05934e-08	1.44043e-07		-1.11242e-08	-4.4137e-08		-1.11749e-08	-7.2113e-08		-1.11215e-08	-6.1839e-08		1.11695e-08	5.07766e-07		1.3166e-08	1.04017e-06		-1.11735e-08	-1.36874e-06
1.05934e-08	1.38635e-07		-1.11755e-08	-3.0783e-08		-1.11733e-08	-6.1873e-08		-1.11728e-08	-6.077e-08		1.12191e-08	4.96097e-07		1.31672e-08	1.03576e-06		-1.11729e-08	-1.37936e-06
1.0643e-08	1.54941e-07		-1.11736e-08	-3.2551e-08		-1.12239e-08	-6.6705e-08		-1.1172e-08	-6.0287e-08		1.12197e-08	4.99305e-07		1.32162e-08	1.02835e-06		-1.1223e-08	-1.38699e-06
1.06446e-08	1.48608e-07		-1.12249e-08	-2.8243e-08		-1.12239e-08	-7.2873e-08		-1.1222e-08	-6.8583e-08		1.12684e-08	5.02039e-07		1.32167e-08	1.03262e-06		-1.12219e-08	-1.40045e-06
1.06928e-08	1.61942e-07		-1.12244e-08	-1.932e-08		-1.12747e-08	-6.5677e-08		-1.12209e-08	-7.4042e-08		1.12691e-08	5.11518e-07		1.32659e-08	1.02602e-06		-1.12741e-08	-1.40589e-06
1.06939e-08	1.62939e-07		-1.12754e-08	-1.8158e-08		-1.12731e-08	-7.2585e-08		-1.1273e-08	-8.1887e-08		1.13181e-08	5.12937e-07		1.32675e-08	1.03668e-06		-1.12722e-08	-1.40541e-06
1.07428e-08	1.46387e-07		-1.12747e-08	-1.4765e-08		-1.13248e-08	-8.0687e-08		-1.12713e-08	-6.8213e-08		1.13194e-08	5.19187e-07		1.33167e-08	1.04421e-06		-1.13229e-08	-1.39295e-06
1.07441e-08	1.51239e-07		-1.13251e-08	-9.892e-09		-1.13239e-08	-7.5351e-08		-1.13221e-08	-8.8477e-08		1.13681e-08	5.1452e-07		1.3317e-08	1.05544e-06		-1.13221e-08	-1.38903e-06
1.07929e-08	1.57428e-07		-1.13248e-08	-1.9906e-08		-1.13746e-08	-8.0666e-08		-1.13215e-08	-8.6626e-08		1.13695e-08	5.09194e-07		1.33647e-08	1.05807e-06		-1.13741e-08	-1.38937e-06
1.07937e-08	1.44125e-07		-1.13752e-08	-1.7953e-08		-1.13735e-08	-7.5269e-08		-1.1372e-08	-9.3412e-08		1.1418e-08	5.09205e-07		1.33666e-08	1.07039e-06		-1.13717e-08	-1.38998e-06
1.08416e-08	1.51506e-07		-1.13749e-08	-8.402e-09		-1.1424e-08	-7.5998e-08		-1.13708e-08	-7.0825e-08		1.14194e-08	5.00558e-07		1.34158e-08	1.08242e-06		-1.14237e-08	-1.39481e-06
1.08434e-08	1.5272e-07		-1.14245e-08	-2.0996e-08		-1.14232e-08	-6.4319e-08		-1.14212e-08	-7.7425e-08		1.14684e-08	4.96528e-07		1.34171e-08	1.08353e-06		-1.14217e-08	-1.39825e-06
1.08919e-08	1.61962e-07		-1.14238e-08	-3.5852e-08		-1.14738e-08	-6.0978e-08		-1.14206e-08	-6.1685e-08		1.14691e-08	5.08413e-07		1.34645e-08	1.07533e-06		-1.1473e-08	-1.40455e-06
1.08932e-08	1.61551e-07		-1.14751e-08	-5.1509e-08		-1.14736e-08	-6.838e-08		-1.14716e-08	-4.5072e-08		1.15188e-08	5.11764e-07		1.34665e-08	1.08171e-06		-1.14712e-08	-1.407e-06
1.09419e-08	1.82688e-07		-1.14734e-08	-5.9189e-08		-1.1525e-08	-6.9007e-08		-1.14708e-08	-3.0206e-08		1.15197e-08	5.14849e-07		1.35151e-08	1.06579e-06		-1.15228e-08	-1.39912e-06
1.09434e-08	1.79449e-07		-1.15244e-08	-6.5697e-08		-1.15237e-08	-7.7859e-08		-1.15217e-08	-6.297e-08		1.15675e-08	5.32799e-07		1.35169e-08	1.05419e-06		-1.1522e-08	-1.40421e-06
1.09924e-08	1.84292e-07		-1.1524e-08	-4.0416e-08		-1.15741e-08	-8.5703e-08		-1.15209e-08	-7.2994e-08		1.15692e-08	5.33847e-07		1.35648e-08	1.05974e-06		-1.15735e-08	-1.4136e-06
1.09932e-08	1.92321e-07		-1.15749e-08	-2.5859e-08		-1.15735e-08	-8.4295e-08		-1.15715e-08	-7.6747e-08		1.16174e-08	5.36777e-07		1.35665e-08	1.06092e-06		-1.15717e-08	-1.42266e-06
1.10415e-08	1.8533e-07		-1.15736e-08	-8.166e-09		-1.16242e-08	-7.4209e-08		-1.15707e-08	-9.5211e-08		1.16184e-08	5.40478e-07		1.36153e-08	1.06409e-06		-1.16225e-08	-1.42902e-06
1.10426e-08	1.92979e-07		-1.16249e-08	2.835e-09		-1.16233e-08	-9.072e-08		-1.16214e-08	-9.0317e-08		1.16671e-08	5.52075e-07		1.36166e-08	1.07378e-06		-1.16215e-08	-1.43918e-06
1.10915e-08	1.93606e-07		-1.16242e-08	1.7361e-08		-1.16742e-08	-8.9466e-08		-1.16202e-08	-7.0866e-08		1.1669e-08	5.47839e-07		1.36653e-08	1.07389e-06		-1.16725e-08	-1.44713e-06
1.10924e-08	1.85464e-07		-1.16742e-08	2.574e-08		-1.16737e-08	-1.00477e-07		-1.1671e-08	-8.4683e-08		1.17175e-08	5.4164e-07		1.36664e-08	1.06406e-06		-1.1671e-08	-1.4446e-06
1.11412e-08	1.82575e-07		-1.16737e-08	1.8174e-08		-1.1724e-08	-1.0938e-07		-1.167e-08	-8.53e-08		1.17186e-08	5.42463e-07		1.3715e-08	1.07518e-06		-1.17224e-08	-1.45186e-06
1.11431e-08	1.89319e-07		-1.17245e-08	1.6251e-08		-1.17224e-08	-1.23649e-07		-1.17215e-08	-7.9584e-08		1.17681e-08	5.31843e-07		1.37161e-08	1.07372e-06		-1.17212e-08	-1.45958e-06
1.11912e-08	1.79131e-07		-1.17235e-08	1.0648e-08		-1.17741e-08	-1.20822e-07		-1.172e-08	-8.8302e-08		1.17687e-08	5.29417e-07		1.37647e-08	1.08286e-06		-1.17726e-08	-1.46027e-06
1.11917e-08	1.72397e-07		-1.17744e-08	2.5966e-08		-1.1773e-08	-1.21871e-07		-1.17714e-08	-9.8686e-08		1.18174e-08	5.4821e-07		1.37662e-08	1.09225e-06		-1.17717e-08	-1.46353e-06
1.12412e-08	1.64337e-07		-1.17732e-08	4.1552e-08		-1.18242e-08	-1.19537e-07		-1.17708e-08	-1.0288e-07		1.18192e-08	5.49732e-07		1.38154e-08	1.09429e-06		-1.1823e-08	-1.46897e-06
1.12422e-08	1.83027e-07		-1.18255e-08	5.3292e-08		-1.18231e-08	-1.05669e-07		-1.18214e-08	-1.10673e-07		1.18674e-08	5.5735e-07		1.38166e-08	1.10517e-06		-1.18217e-08	-1.47151e-06
1.12906e-08	1.83449e-07		-1.18233e-08	4.8697e-08		-1.18732e-08	-8.4861e-08		-1.18199e-08	-1.113e-07		1.18694e-08	5.60053e-07		1.38653e-08	1.10956e-06		-1.18731e-08	-1.48131e-06
1.12911e-08	1.82719e-07		-1.18742e-08	4.407e-08		-1.18724e-08	-7.3511e-08		-1.18709e-08	-1.17633e-07		1.19175e-08	5.65821e-07		1.38657e-08	1.10587e-06		-1.18711e-08	-1.48213e-06
1.13404e-08	1.75707e-07		-1.18739e-08	1.8327e-08		-1.19241e-08	-6.6191e-08		-1.187e-08	-1.13911e-07		1.19183e-08	5.62572e-07		1.39142e-08	1.1054e-06		-1.19223e-08	-1.48907e-06
1.13406e-08	1.78761e-07		-1.19249e-08	-5.874e-09		-1.19232e-08	-6.3878e-08		-1.19214e-08	-1.47499e-07		1.19667e-08	5.58409e-07		1.39162e-08	1.11193e-06		-1.19213e-08	-1.49226e-06
1.13898e-08	1.43405e-07		-1.19228e-08	-1.36e-09		-1.19729e-08	-7.4992e-08		-1.19193e-08	-2.06346e-07		1.19685e-08	5.52795e-07		1.39651e-08	1.11255e-06		-1.19718e-08	-1.49133e-06
1.1391e-08	1.69878e-07		-1.19746e-08	2.875e-09		-1.19722e-08	-9.8843e-08		-1.19704e-08	-2.58017e-07		1.20171e-08	5.62757e-07		1.39657e-08	1.12528e-06		-1.19711e-08	-1.49286e-06
1.144e-08	1.34019e-07		-1.19734e-08	1.0493e-08		-1.20233e-08	-9.984e-08		-1.197e-08	-2.2153e-07		1.20184e-08	5.71712e-07		1.40152e-08	1.13826e-06		-1.20223e-08	-1.49934e-06
1.14408e-08	1.36106e-07		-1.20249e-08	2.65e-08		-1.20224e-08	-1.1119e-07		-1.20206e-08	-2.50306e-07		1.20665e-08	5.6797e-07		1.4016e-08	1.14893e-06		-1.20219e-08	-1.49987e-06
1.14904e-08	1.2232e-07		-1.20224e-08	2.2213e-08		-1.20725e-08	-1.15118e-07		-1.202e-08	-1.88067e-07		1.20682e-08	5.64526e-07		1.40649e-08	1.13987e-06		-1.20714e-08	-1.51139e-06
1.14906e-08	1.12162e-07		-1.20736e-08	2.0918e-08		-1.20726e-08	-1.20021e-07		-1.20713e-08	-1.43037e-07		1.21173e-08	5.36418e-07		1.40657e-08	1.13419e-06		-1.20711e-08	-1.52497e-06
1.15398e-08	1.55208e-07		-1.20738e-08	1.8595e-08		-1.21234e-08	-1.05351e-07		-1.20699e-08	-1.36272e-07		1.21173e-08	5.36264e-07		1.41147e-08	1.12433e-06		-1.21218e-08	-1.51863e-06
1.154e-08	1.42521e-07		-1.21239e-08	1.7073e-08		-1.21218e-08	-9.9625e-08		-1.2121e-08	-1.28356e-07		1.21667e-08	5.45003e-07		1.41155e-08	1.11821e-06		-1.21217e-08	-1.52634e-06
1.15887e-08	1.70454e-07		-1.21228e-08	1.6292e-08		-1.2173e-08	-8.5828e-08		-1.21197e-08	-1.37568e-07		1.21681e-08	5.38619e-07		1.41651e-08	1.1164e-06		-1.21723e-08	-1.53471e-06
1.159e-08	1.66352e-07		-1.21749e-08	2.3848e-08		-1.21729e-08	-9.2233e-08		-1.21712e-08	-1.24994e-07		1.22162e-08	5.50277e-07		1.41665e-08	1.13281e-06		-1.21712e-08	-1.53245e-06
1.16391e-08	1.48679e-07		-1.21724e-08	3.976e-09		-1.22229e-08	-9.5368e-08		-1.21688e-08	-1.19946e-07		1.22178e-08	5.57618e-07		1.4215e-08	1.13382e-06		-1.22216e-08	-1.52102e-06
1.16402e-08	1.58004e-07		-1.22233e-08	-1.6236e-08		-1.22218e-08	-9.7239e-08		-1.22202e-08	-1.26783e-07		1.22672e-08	5.55993e-07		1.4216e-08	1.13785e-06		-1.22205e-08	-1.52042e-06
1.16889e-08	1.37041e-07		-1.2223e-08	-2.6281e-08		-1.22731e-08	-9.7085e-08		-1.22195e-08	-1.30258e-07		1.22687e-08	5.53145e-07		1.42645e-08	1.14109e-06		-1.22715e-08	-1.51469e-06
1.16895e-08	1.36332e-07		-1.22738e-08	-3.7353e-08		-1.22728e-08	-8.3391e-08		-1.22697e-08	-1.30546e-07		1.23173e-08	5.74941e-07		1.42658e-08	1.14064e-06		-1.22714e-08	-1.52329e-06
1.17386e-08	1.49512e-07		-1.22731e-08	-4.0848e-08		-1.2323e-08	-8.1623e-08		-1.22696e-08	-1.34391e-07		1.2318e-08	5.82703e-07		1.4315e-08	1.13637e-06		-1.23217e-08	-1.52952e-06
1.17397e-08	1.36455e-07		-1.23234e-08	-2.8604e-08		-1.2322e-08	-7.1681e-08		-1.23207e-08	-1.30721e-07		1.23667e-08	5.84183e-07		1.43162e-08	1.1514e-06		-1.23204e-08	-1.54857e-06
1.17894e-08	1.63165e-07		-1.23224e-08	-3.1914e-08		-1.23734e-08	-7.7141e-08		-1.23192e-08	-1.00331e-07		1.23676e-08	5.88778e-07		1.43646e-08	1.15987e-06		-1.2372e-08	-1.55425e-06
1.179e-08	1.46674e-07		-1.23728e-08	-2.8048e-08		-1.23718e-08	-7.4231e-08		-1.23701e-08	-9.0575e-08		1.24166e-08	6.02719e-07		1.43652e-08	1.15465e-06		-1.23704e-08	-1.55921e-06
1.18389e-08	1.71883e-07		-1.23723e-08	-2.2867e-08		-1.24223e-08	-7.3244e-08		-1.23696e-08	-1.19412e-07		1.24177e-08	6.05587e-07		1.44147e-08	1.15949e-06		-1.24207e-08	-1.56279e-06
1.18392e-08	1.66989e-07		-1.24236e-08	-1.785e-08		-1.2421e-08	-6.5914e-08		-1.24208e-08	-1.11866e-07		1.24659e-08	5.90012e-07		1.44156e-08	1.15728e-06		-1.24206e-08	-1.5585e-06
1.18878e-08	1.70474e-07		-1.24231e-08	-1.2329e-08		-1.24739e-08	-6.9502e-08		-1.2419e-08	-9.9827e-08		1.2467e-08	5.85622e-07		1.44647e-08	1.14673e-06		-1.24719e-08	-1.56051e-06
1.18882e-08	1.7435e-07		-1.24731e-08	-2.2599e-08		-1.24722e-08	-7.5064e-08		-1.24704e-08	-1.04422e-07		1.25167e-08	5.64207e-07		1.44656e-08	1.14926e-06		-1.24707e-08	-1.56319e-06
1.19384e-08	1.92496e-07		-1.24729e-08	-3.1934e-08		-1.25228e-08	-8.5334e-08		-1.24693e-08	-8.2093e-08		1.25168e-08	5.67343e-07		1.4514e-08	1.15268e-06		-1.25213e-08	-1.57024e-06
1.19386e-08	1.82544e-07		-1.25237e-08	-5.3401e-08		-1.25216e-08	-9.7393e-08		-1.25201e-08	-5.1117e-08		1.25671e-08	5.69821e-07		1.45157e-08	1.15409e-06		-1.25201e-08	-1.57338e-06
1.19876e-08	2.25682e-07		-1.2523e-08	-6.3085e-08		-1.25732e-08	-1.03654e-07		-1.25189e-08	-7.6952e-08		1.25674e-08	5.91924e-07		1.45642e-08	1.152e-06		-1.25706e-08	-1.57514e-06
1.19886e-08	1.91159e-07		-1.2574e-08	-4.2914e-08		-1.25723e-08	-1.04446e-07		-1.257e-08	-8.8292e-08		1.26156e-08	6.04292e-07		1.45661e-08	1.16615e-06		-1.25702e-08	-1.58169e-06
1.20371e-08	2.11381e-07		-1.25725e-08	-1.457e-08		-1.26221e-08	-1.02863e-07		-1.25696e-08	-9.5067e-08		1.26174e-08	6.09258e-07		1.46138e-08	1.16652e-06		-1.26212e-08	-1.57284e-06
1.20376e-08	2.24263e-07		-1.26235e-08	-9.286e-09		-1.26219e-08	-9.6036e-08		-1.26201e-08	-9.5859e-08		1.26665e-08	5.95882e-07		1.46155e-08	1.16676e-06		-1.26203e-08	-1.57452e-06
1.20861e-08	2.10281e-07		-1.26222e-08	-2.2527e-08		-1.26723e-08	-9.0341e-08		-1.26187e-08	-7.4084e-08		1.26674e-08	5.99943e-07		1.46642e-08	1.17601e-06		-1.26708e-08	-1.56971e-06
1.20885e-08	2.20058e-07		-1.26733e-08	-1.97e-08		-1.26715e-08	-8.4399e-08		-1.26703e-08	-7.3683e-08		1.27153e-08	5.86249e-07		1.46654e-08	1.17595e-06		-1.26699e-08	-1.56908e-06
1.21366e-08	2.09983e-07		-1.26723e-08	-3.3888e-08		-1.27234e-08	-8.6424e-08		-1.2669e-08	-6.9653e-08		1.27169e-08	5.8079e-07		1.47141e-08	1.17838e-06		-1.27214e-08	-1.57597e-06
1.21366e-08	2.23646e-07		-1.27231e-08	-4.3757e-08		-1.27221e-08	-8.9899e-08		-1.27194e-08	-6.9591e-08		1.2766e-08	5.85488e-07		1.47146e-08	1.18445e-06		-1.27201e-08	-1.58826e-06
1.21865e-08	2.27728e-07		-1.27227e-08	-4.3922e-08		-1.27721e-08	-7.7274e-08		-1.2719e-08	-6.9036e-08		1.27669e-08	5.94977e-07		1.47644e-08	1.19252e-06		-1.27706e-08	-1.59027e-06
1.21876e-08	2.19462e-07		-1.27727e-08	-3.1616e-08		-1.27718e-08	-1.024e-07		-1.27701e-08	-8.3882e-08		1.28156e-08	5.87482e-07		1.47643e-08	1.20282e-06		-1.27702e-08	-1.59218e-06
1.22361e-08	2.18434e-07		-1.27724e-08	-2.8069e-08		-1.28234e-08	-9.2263e-08		-1.2769e-08	-8.0941e-08		1.28174e-08	5.90484e-07		1.48137e-08	1.20863e-06		-1.28204e-08	-1.59714e-06
1.22366e-08	2.27594e-07		-1.28237e-08	-3.6314e-08		-1.28213e-08	-7.5454e-08		-1.28203e-08	-8.4015e-08		1.28658e-08	6.03222e-07		1.48157e-08	1.20703e-06		-1.28191e-08	-1.60339e-06
1.22858e-08	2.26484e-07		-1.28224e-08	-4.3644e-08		-1.28721e-08	-9.3157e-08		-1.28186e-08	-7.6778e-08		1.2866e-08	5.93466e-07		1.48626e-08	1.20986e-06		-1.28709e-08	-1.60759e-06
1.22863e-08	2.21518e-07		-1.28731e-08	-5.2537e-08		-1.28721e-08	-1.02225e-07		-1.28702e-08	-6.6898e-08		1.29155e-08	5.87194e-07		1.48646e-08	1.20314e-06		-1.28699e-08	-1.61419e-06
1.23355e-08	2.47231e-07		-1.28724e-08	-6.0443e-08		-1.29225e-08	-8.9004e-08		-1.28686e-08	-6.1285e-08		1.29164e-08	5.86495e-07		1.49636e-08	1.19056e-06		-1.29211e-08	-1.6141e-06
1.23365e-08	2.39952e-07		-1.29232e-08	-8.2095e-08		-1.29215e-08	-9.6056e-08		-1.29191e-08	-6.9376e-08		1.29654e-08	5.89579e-07		1.49644e-08	1.1964e-06		-1.292e-08	-1.61784e-06
1.23854e-08	2.34061e-07		-1.29228e-08	-7.5741e-08		-1.2972e-08	-1.16669e-07		-1.29176e-08	-7.6449e-08		1.29664e-08	5.90793e-07			--		-1.29711e-08	-1.60908e-06
1.23855e-08	2.40579e-07		-1.29732e-08	-5.8439e-08		-1.29718e-08	-1.16618e-07		-1.29695e-08	-8.233e-08		1.30158e-08	5.96457e-07					-1.29706e-08	-1.60408e-06
1.24349e-08	2.24983e-07		-1.29721e-08	-4.3717e-08		-1.30225e-08	-1.27628e-07		-1.2969e-08	-8.7604e-08		1.30177e-08	5.98205e-07					-1.3021e-08	-1.60961e-06
1.24364e-08	2.20007e-07		-1.30228e-08	-1.638e-08		-1.30211e-08	-1.37817e-07		-1.3019e-08	-9.554e-08		1.30655e-08	5.89826e-07					-1.30187e-08	-1.62979e-06
1.24846e-08	2.40476e-07		-1.30217e-08	-8.392e-09		-1.30715e-08	-1.38351e-07		-1.30183e-08	-8.9135e-08		1.30666e-08	5.88603e-07					-1.3071e-08	-1.64235e-06
1.24846e-08	2.48105e-07		-1.30721e-08	3.297e-09		-1.30709e-08	-1.4234e-07		-1.30691e-08	-8.8066e-08		1.31151e-08	5.85714e-07					-1.30696e-08	-1.65332e-06
1.2534e-08	2.57748e-07		-1.30721e-08	2.392e-09		-1.31217e-08	-1.35945e-07		-1.30683e-08	-8.6411e-08		1.31163e-08	5.82301e-07					-1.31202e-08	-1.65758e-06
1.25356e-08	2.48392e-07		-1.31228e-08	6.69e-09		-1.31211e-08	-1.22817e-07		-1.3119e-08	-8.9094e-08		1.31651e-08	5.94124e-07					-1.31198e-08	-1.65762e-06
1.2584e-08	2.37721e-07		-1.31215e-08	-1.566e-09		-1.3172e-08	-1.15363e-07		-1.31184e-08	-8.7264e-08		1.31672e-08	5.95584e-07					-1.31707e-08	-1.66297e-06
1.25857e-08	2.52793e-07		-1.3173e-08	-1.6463e-08		-1.31713e-08	-1.12259e-07		-1.31699e-08	-9.3957e-08		1.32147e-08	6.12855e-07					-1.31695e-08	-1.66432e-06
1.26343e-08	2.417e-07		-1.31723e-08	-2.8903e-08		-1.32219e-08	-1.19291e-07		-1.31681e-08	-9.7247e-08		1.32162e-08	6.1484e-07					-1.322e-08	-1.66671e-06
1.2635e-08	2.47046e-07		-1.32229e-08	-5.2846e-08		-1.32215e-08	-1.19013e-07		-1.32195e-08	-1.03785e-07		1.3265e-08	6.08476e-07					-1.32199e-08	-1.65817e-06
1.26836e-08	2.25086e-07		-1.32221e-08	-5.8419e-08		-1.3271e-08	-1.22848e-07		-1.32186e-08	-1.09686e-07		1.32664e-08	6.23404e-07					-1.32695e-08	-1.65601e-06
1.26849e-08	2.37289e-07		-1.32735e-08	-6.5605e-08		-1.32711e-08	-1.17512e-07		-1.32693e-08	-9.4419e-08		1.33156e-08	6.31495e-07					-1.32697e-08	-1.64906e-06
1.27331e-08	2.66743e-07		-1.32719e-08	-4.9618e-08		-1.33215e-08	-1.09102e-07		-1.32682e-08	-9.9097e-08		1.33164e-08	6.29315e-07					-1.33203e-08	-1.65042e-06
1.27343e-08	2.31851e-07		-1.33224e-08	-4.1733e-08		-1.33199e-08	-1.23814e-07		-1.33184e-08	-1.05666e-07		1.33647e-08	6.2655e-07					-1.33199e-08	-1.64999e-06
1.27826e-08	3.07023e-07		-1.3322e-08	-2.1583e-08		-1.33714e-08	-1.31175e-07		-1.33174e-08	-1.00074e-07		1.33654e-08	6.3059e-07					-1.33699e-08	-1.662e-06
1.27839e-08	2.77415e-07		-1.33731e-08	-1.4859e-08		-1.33707e-08	-1.39821e-07		-1.33685e-08	-9.5129e-08		1.34151e-08	6.11972e-07					-1.33691e-08	-1.66818e-06
1.28323e-08	3.0324e-07		-1.33726e-08	-1.3502e-08		-1.34212e-08	-1.54564e-07		-1.33682e-08	-1.00773e-07		1.34157e-08	6.1886e-07					-1.34201e-08	-1.67292e-06
1.28333e-08	3.20645e-07		-1.34226e-08	-7.92e-09		-1.34206e-08	-1.54091e-07		-1.34186e-08	-1.02449e-07		1.34651e-08	6.31382e-07					-1.3419e-08	-1.67694e-06
1.28817e-08	2.56657e-07		-1.34216e-08	-1.7563e-08		-1.3472e-08	-1.41014e-07		-1.34177e-08	-1.14313e-07		1.3466e-08	6.24504e-07					-1.34707e-08	-1.68486e-06
1.28831e-08	2.71276e-07		-1.34723e-08	-6.779e-09		-1.34711e-08	-1.29602e-07		-1.34696e-08	-1.20748e-07		1.35152e-08	6.2728e-07					-1.34696e-08	-1.67425e-06
1.29315e-08	2.42038e-07		-1.34718e-08	-1.2382e-08		-1.35222e-08	-1.15219e-07		-1.34679e-08	-1.36303e-07		1.35166e-08	6.207e-07					-1.35203e-08	-1.67996e-06
1.29335e-08	2.50489e-07		-1.35225e-08	-7.879e-09		-1.35208e-08	-1.1637e-07		-1.35191e-08	-1.25683e-07		1.35649e-08	6.18819e-07					-1.35189e-08	-1.68436e-06
1.29815e-08	2.53573e-07		-1.35223e-08	-5.493e-09		-1.35714e-08	-1.17707e-07		-1.35173e-08	-1.20697e-07		1.35665e-08	6.18243e-07					-1.35699e-08	-1.68549e-06
1.2982e-08	2.38286e-07		-1.35728e-08	-2.8604e-08		-1.357e-08	-1.28666e-07		-1.35678e-08	-1.18528e-07		1.36147e-08	6.185e-07					-1.3569e-08	-1.69415e-06
1.30314e-08	2.52782e-07		-1.35713e-08	-2.9149e-08		-1.36215e-08	-1.39924e-07		-1.35666e-08	-1.11228e-07		1.36153e-08	6.32215e-07					-1.36199e-08	-1.70666e-06
1.30327e-08	2.46768e-07		-1.36222e-08	-1.8478e-08		-1.36202e-08	-1.63857e-07		-1.36185e-08	-9.1057e-08		1.36649e-08	6.38188e-07					-1.36188e-08	-1.71278e-06
1.30808e-08	2.77898e-07		-1.36214e-08	-3.9985e-08		-1.36711e-08	-1.59612e-07		-1.36174e-08	-1.00094e-07		1.36663e-08	6.36779e-07					-1.36699e-08	-1.71183e-06
1.30819e-08	2.56668e-07		-1.36721e-08	-3.7127e-08		-1.367e-08	-1.6175e-07		-1.36683e-08	-1.05152e-07		1.37142e-08	6.34692e-07					-1.36685e-08	-1.7247e-06
1.31307e-08	2.88076e-07		-1.36711e-08	-4.1825e-08		-1.37214e-08	-1.50277e-07		-1.36671e-08	-1.10683e-07		1.37151e-08	6.41108e-07					-1.37206e-08	-1.72909e-06
1.31315e-08	2.93587e-07		-1.37218e-08	-4.8035e-08		-1.372e-08	-1.3941e-07		-1.37182e-08	-1.1534e-07		1.37646e-08	6.37941e-07					-1.37197e-08	-1.73545e-06
1.31798e-08	2.8675e-07		-1.37219e-08	-6.9048e-08		-1.37713e-08	-1.32995e-07		-1.37175e-08	-1.1935e-07		1.37653e-08	6.4559e-07					-1.37701e-08	-1.74108e-06
1.31809e-08	2.98799e-07		-1.37719e-08	-5.7739e-08		-1.37699e-08	-1.33272e-07		-1.37684e-08	-1.20635e-07		1.3815e-08	6.35525e-07					-1.37694e-08	-1.75052e-06
1.3229e-08	2.85999e-07		-1.37708e-08	-6.4926e-08		-1.38204e-08	-1.51212e-07		-1.37671e-08	-1.27729e-07		1.3815e-08	6.45261e-07					-1.38208e-08	-1.74972e-06
1.32306e-08	2.73857e-07		-1.38229e-08	-6.5327e-08		-1.38204e-08	-1.68093e-07		-1.38192e-08	-1.36766e-07		1.38644e-08	6.41344e-07					-1.38187e-08	-1.75509e-06
1.32797e-08	2.90337e-07		-1.38214e-08	-6.5388e-08		-1.38711e-08	-1.72925e-07		-1.38179e-08	-1.31409e-07		1.38648e-08	6.4523e-07					-1.38701e-08	-1.75767e-06
1.32803e-08	2.84662e-07		-1.38719e-08	-5.6619e-08		-1.38704e-08	-1.75341e-07		-1.38679e-08	-1.29847e-07		1.39141e-08	6.56519e-07					-1.38686e-08	-1.76132e-06
1.33286e-08	2.9446e-07		-1.38707e-08	-8.0018e-08		-1.39203e-08	-1.75865e-07		-1.38671e-08	-1.19196e-07		1.39142e-08	6.65998e-07					-1.39192e-08	-1.76156e-06
1.33298e-08	2.93658e-07		-1.39218e-08	-7.7159e-08		-1.39199e-08	-1.84501e-07		-1.39171e-08	-1.08606e-07		1.39646e-08	6.76176e-07					-1.39178e-08	-1.76335e-06
1.33783e-08	2.94398e-07		-1.39211e-08	-9.3125e-08		-1.39705e-08	-1.79525e-07		-1.39163e-08	-1.08904e-07		1.39647e-08	6.83393e-07					-1.39701e-08	-1.76721e-06
1.3379e-08	3.04042e-07		-1.3972e-08	-8.3235e-08		-1.39695e-08	-1.76708e-07		-1.3968e-08	-1.17293e-07		1.40137e-08	6.75045e-07					-1.3969e-08	-1.77507e-06
1.34272e-08	3.12533e-07		-1.39703e-08	-8.5847e-08		-1.40197e-08	-1.65317e-07		-1.39674e-08	-1.12585e-07		1.40143e-08	6.72053e-07					-1.40194e-08	-1.7769e-06
1.34295e-08	3.0729e-07		-1.40217e-08	-7.6131e-08		-1.40194e-08	-1.65091e-07		-1.40178e-08	-1.13294e-07		1.40637e-08	6.70233e-07					-1.40185e-08	-1.78417e-06
1.34774e-08	3.07228e-07		-1.40216e-08	-7.9061e-08		-1.40697e-08	-1.54646e-07		-1.40173e-08	-1.24264e-07		1.40645e-08	6.61227e-07					-1.40702e-08	-1.78212e-06
1.34784e-08	3.07855e-07		-1.40711e-08	-7.0477e-08		-1.40695e-08	-1.4417e-07		-1.40673e-08	-1.18527e-07		1.41136e-08	6.61268e-07					-1.40683e-08	-1.79656e-06
1.35271e-08	2.73075e-07		-1.40702e-08	-6.7578e-08		-1.41201e-08	-1.5077e-07		-1.40675e-08	-1.11876e-07		1.41149e-08	6.5621e-07					-1.41189e-08	-1.7988e-06
1.35289e-08	2.88764e-07		-1.41219e-08	-4.7715e-08		-1.41195e-08	-1.61072e-07		-1.41172e-08	-1.23976e-07		1.41636e-08	6.61083e-07					-1.4118e-08	-1.80608e-06
1.35766e-08	2.77064e-07		-1.4121e-08	-6.8225e-08		-1.41705e-08	-1.46452e-07		-1.41156e-08	-1.2558e-07		1.41653e-08	6.60929e-07					-1.41688e-08	-1.80879e-06
1.35776e-08	2.74175e-07		-1.41718e-08	-5.2794e-08		-1.41694e-08	-1.39174e-07		-1.41671e-08	-1.33887e-07		1.42142e-08	6.63551e-07					-1.41674e-08	-1.80358e-06
1.36262e-08	3.06508e-07		-1.41707e-08	-7.3047e-08		-1.42211e-08	-1.40716e-07		-1.41663e-08	-1.30618e-07		1.42145e-08	6.69955e-07					-1.42188e-08	-1.80281e-06
1.36273e-08	2.8422e-07		-1.42221e-08	-7.5042e-08		-1.42191e-08	-1.23722e-07		-1.42174e-08	-1.36406e-07		1.42633e-08	6.72042e-07					-1.42182e-08	-1.80727e-06
1.36765e-08	3.08842e-07		-1.42207e-08	-9.6364e-08		-1.42702e-08	-1.21707e-07		-1.42166e-08	-1.30597e-07		1.42644e-08	6.73132e-07					-1.42692e-08	-1.81051e-06
1.36769e-08	3.08832e-07		-1.42721e-08	-8.5333e-08		-1.42694e-08	-1.33406e-07		-1.42674e-08	-1.36827e-07		1.43124e-08	6.75394e-07					-1.42676e-08	-1.80916e-06
1.37258e-08	2.9813e-07		-1.42711e-08	-9.3938e-08		-1.43195e-08	-1.29592e-07		-1.42659e-08	-1.32201e-07		1.43145e-08	6.75157e-07					-1.43187e-08	-1.81514e-06
1.37269e-08	3.13767e-07		-1.43219e-08	-6.0351e-08		-1.43191e-08	-1.32933e-07		-1.43175e-08	-1.32262e-07		1.43635e-08	6.71539e-07					-1.43177e-08	-1.81114e-06
1.37754e-08	3.22361e-07		-1.43208e-08	-6.9747e-08		-1.43699e-08	-1.43821e-07		-1.43173e-08	-1.35285e-07		1.43638e-08	6.71014e-07					-1.43689e-08	-1.81147e-06
1.37765e-08	3.01111e-07		-1.43712e-08	-4.8836e-08		-1.43694e-08	-1.31042e-07		-1.43667e-08	-1.37506e-07		1.44131e-08	6.64116e-07					-1.43678e-08	-1.82252e-06
1.38254e-08	3.34318e-07		-1.4371e-08	-6.1461e-08		-1.44205e-08	-1.21131e-07		-1.43668e-08	-1.26094e-07		1.44145e-08	6.6427e-07					-1.44186e-08	-1.82584e-06
1.3826e-08	3.21858e-07		-1.44218e-08	-6.2602e-08		-1.44191e-08	-1.20576e-07		-1.44172e-08	-1.20512e-07		1.44627e-08	6.67426e-07					-1.4418e-08	-1.81821e-06
1.38752e-08	3.51569e-07		-1.44205e-08	-6.3353e-08		-1.44701e-08	-1.16567e-07		-1.4417e-08	-1.26999e-07		1.44628e-08	6.74633e-07					-1.44682e-08	-1.81883e-06
1.38763e-08	3.66651e-07		-1.44709e-08	-6.69e-08		-1.44695e-08	-1.25624e-07		-1.44677e-08	-1.33723e-07		1.45129e-08	6.66963e-07					-1.44682e-08	-1.81808e-06
1.39247e-08	3.23544e-07		-1.44706e-08	-7.2174e-08		-1.45204e-08	-1.33879e-07		-1.44663e-08	-1.33867e-07		1.45137e-08	6.72248e-07					-1.45183e-08	-1.82359e-06
1.39257e-08	3.3182e-07		-1.45207e-08	-5.6383e-08		-1.45193e-08	-1.40562e-07		-1.45167e-08	-1.46563e-07		1.45639e-08	6.66213e-07					-1.45178e-08	-1.83084e-06
1.3974e-08	3.17715e-07		-1.45198e-08	-5.1571e-08		-1.45707e-08	-1.37087e-07		-1.45155e-08	-1.54582e-07		1.4564e-08	6.63848e-07					-1.45685e-08	-1.84703e-06
1.39754e-08	3.17581e-07		-1.45708e-08	-3.3251e-08		-1.45701e-08	-1.40418e-07		-1.45674e-08	-1.41505e-07		1.46126e-08	6.71888e-07					-1.4567e-08	-1.8574e-06
1.40237e-08	3.24161e-07		-1.45699e-08	-2.4081e-08		-1.46196e-08	-1.34897e-07		-1.45664e-08	-1.30453e-07		1.46141e-08	6.84132e-07					-1.46179e-08	-1.85395e-06
1.40251e-08	3.14641e-07		-1.46204e-08	3.492e-09		-1.46196e-08	-1.29808e-07		-1.46165e-08	-1.38154e-07		1.46624e-08	6.93601e-07					-1.46169e-08	-1.86054e-06
1.40734e-08	3.39983e-07		-1.46199e-08	-8.98e-10		-1.467e-08	-1.35812e-07		-1.46164e-08	-1.34864e-07		1.4664e-08	7.13535e-07					-1.46688e-08	-1.85961e-06
1.40737e-08	3.46665e-07		-1.46712e-08	5.507e-09		-1.46692e-08	-1.35576e-07		-1.46669e-08	-1.33836e-07		1.4713e-08	7.37345e-07					-1.46674e-08	-1.85999e-06
1.41226e-08	3.2706e-07		-1.467e-08	6.011e-09		-1.472e-08	-1.26354e-07		-1.46672e-08	-1.42245e-07		1.47134e-08	7.63428e-07					-1.47184e-08	-1.86586e-06
1.41246e-08	3.21046e-07		-1.47212e-08	1.2478e-08		-1.47191e-08	-1.29346e-07		-1.47169e-08	-1.53698e-07		1.47625e-08	7.49096e-07					-1.47172e-08	-1.87335e-06
1.41735e-08	3.37207e-07		-1.47208e-08	4.016e-09		-1.47702e-08	-1.28112e-07		-1.47165e-08	-1.49401e-07		1.47639e-08	7.48777e-07					-1.47684e-08	-1.87941e-06
1.41745e-08	3.2195e-07		-1.47716e-08	-2.8419e-08		-1.47685e-08	-1.41806e-07		-1.4767e-08	-1.43664e-07		1.48122e-08	7.49312e-07					-1.47667e-08	-1.87854e-06
1.42231e-08	3.64584e-07		-1.47702e-08	-6.1143e-08		-1.48207e-08	-1.49403e-07		-1.47662e-08	-1.43818e-07		1.4814e-08	7.68691e-07					-1.48175e-08	-1.87565e-06
1.42234e-08	3.48814e-07		-1.48201e-08	-8.9538e-08		-1.48188e-08	-1.57289e-07		-1.48171e-08	-1.54171e-07		1.48631e-08	8.09619e-07					-1.4817e-08	-1.87572e-06
1.42725e-08	3.65561e-07		-1.482e-08	-9.7917e-08		-1.48697e-08	-1.56435e-07		-1.4816e-08	-1.47016e-07		1.48638e-08	8.00941e-07					-1.48682e-08	-1.87993e-06
1.42737e-08	3.70496e-07		-1.4871e-08	-1.09956e-07		-1.4868e-08	-1.48601e-07		-1.48656e-08	-1.53667e-07		1.49616e-08	8.11407e-07					-1.48665e-08	-1.88828e-06
1.43217e-08	3.82967e-07		-1.48694e-08	-9.8739e-08		-1.49692e-08	-1.50719e-07		-1.48657e-08	-1.62766e-07		1.4963e-08	8.03984e-07					-1.49676e-08	-1.89256e-06
1.43229e-08	3.69447e-07		-1.4971e-08	-1.11395e-07		-1.49684e-08	-1.45496e-07		-1.49665e-08	-1.58139e-07								-1.49673e-08	-1.89783e-06
1.43716e-08	3.96404e-07		-1.49696e-08	-1.24894e-07					-1.49652e-08	-1.5305e-07
1.43724e-08	3.86113e-07
1.44218e-08	3.70342e-07
1.4422e-08	3.94934e-07
1.44715e-08	3.6001e-07
1.44721e-08	3.60205e-07
1.45203e-08	3.4535e-07
1.45219e-08	3.42306e-07
1.45707e-08	3.30319e-07
1.45715e-08	3.39788e-07
1.46205e-08	3.19288e-07
1.46216e-08	3.22383e-07
1.46706e-08	3.16111e-07
1.46712e-08	3.04453e-07
1.47197e-08	3.37125e-07
1.4721e-08	3.18815e-07
1.47694e-08	3.35768e-07
1.47704e-08	3.36395e-07
1.48201e-08	3.30319e-07
1.48206e-08	3.33249e-07
1.48695e-08	3.25981e-07
1.48703e-08	3.25045e-07
1.4919e-08	3.02983e-07
1.49203e-08	3.06529e-07
1.49696e-08	2.9996e-07
1.497e-08	2.88024e-07

## Sheet: Fig2b
Temperature_DeviceA (mK)	Extracted_Slopes_for_R_xx_DeviceA (Ω)		Temperature_DeviceA (mK)	Extracted_Slopes_for_R_D_DeviceA (Ω)
17	0		17	-92.041
50	0.52556		50	-73.2181
100	14.5981		100	-40.1313
125	47.0267		125	-17.5471
150	119.083		150	13.2667
			175	41.995
			200	126.242
