# Supplementary material for: Induced superconducting correlations in a quantum anomalous Hall insulator
Source: Nat Phys. 2024 Jul 10;20(10):1589–95. doi: 10.1038/s41567-024-02574-1 (PMC11473362; doi:10.1038/s41567-024-02574-1)
Supplement: Supplementary file 4 — Measurement source data. [file 41567_2024_2574_MOESM4_ESM.xlsx]

## Sheet: Fig3a
W_Nb=235 nm
B_DeviceB (T)	R_D_DeviceB (Ohm)	B_DeviceB (T)	Extracted_Slopes_for_R_D_DeviceB (Ohm)	B_DeviceB (T)	R_Nb,InP_DeviceB (Ohm)
6.00001	125.987	0	68.6116	6.00001	30.4807
5.99979	125.932	0.4	10.3082	5.99971	30.8727
5.99874	125.674	0.6	2.21731	5.9985	30.5602
5.99793	125.479	0.8	10.9514	5.99664	30.5201
5.99765	125.41	1	7.17379	5.99613	30.3119
5.99727	125.32	1.5	-5.73378	5.99546	30.2407
5.99648	125.134	2.5	5.5541	5.99495	30.1532
5.9961	125.047	3	64.64	5.99425	30.2916
5.99578	124.973	3.5	103.325	5.99375	30.2493
5.99532	124.87	4	96.5906	5.99323	30.1817
5.99492	124.78	4.5	94.702	5.99255	30.196
5.99465	124.721	5	78.2013	5.99206	30.2555
5.99382	124.54	5.5	87.8392	5.99107	30.2071
5.99349	124.472	6	102.768	5.99061	30.3364
5.99288	124.345			5.99006	30.4235
5.9924	124.248			5.9895	30.3613
5.99206	124.18			5.98902	30.4094
5.99144	124.061			5.98846	30.4554
5.99108	123.993			5.98814	30.3492
5.99074	123.929			5.98705	30.3022
5.99004	123.804			5.98705	30.2511
5.98971	123.746			5.98592	30.1703
5.98935	123.684			5.98547	30.046
5.98889	123.607			5.98475	29.9887
5.98854	123.55			5.98429	30.003
5.98823	123.5			5.98384	30.0953
5.98789	123.447			5.98314	30.2837
5.98709	123.327			5.98278	30.3728
5.98677	123.28			5.98226	30.3381
5.98632	123.217			5.98149	30.2765
5.98596	123.168			5.98109	30.2137
5.98562	123.123			5.98043	30.1608
5.98529	123.081			5.97949	30.1345
5.98445	122.977			5.97949	30.2467
5.9842	122.947			5.97901	30.309
5.9838	122.901			5.97795	30.3501
5.98344	122.861			5.97765	30.34
5.98306	122.819			5.97673	30.2661
5.98278	122.79			5.97617	30.245
5.98221	122.73			5.97566	30.3186
5.98152	122.659			5.97513	30.2493
5.98104	122.611			5.97457	30.2679
5.98069	122.578			5.97417	30.2687
5.98037	122.546			5.9735	30.1976
5.97994	122.506			5.97304	30.142
5.97959	122.474			5.9726	30.2502
5.97926	122.451			5.97183	30.2313
5.97846	122.616			5.97094	30.2406
5.97808	122.596			5.97041	30.2264
5.97777	122.669			5.96989	30.2882
5.97734	122.688			5.96944	30.419
5.97672	122.811			5.969	30.3905
5.97639	122.852			5.96844	30.3503
5.97593	122.891			5.96794	30.3927
5.97564	122.923			5.967	30.2219
5.97503	123.018			5.96629	30.3194
5.97469	123.06			5.96584	30.3161
5.97432	123.099			5.96539	30.3186
5.97392	123.137			5.96463	30.3673
5.97359	123.163			5.9642	30.3379
5.97283	123.211			5.96357	30.2983
5.97242	123.242			5.96264	30.2205
5.97209	123.264			5.9622	30.2296
5.97166	123.266			5.96174	30.2421
5.97135	123.283			5.9612	30.1457
5.97099	123.271			5.96068	30.2097
5.97021	123.223			5.96023	30.2284
5.96973	123.24			5.9596	30.2444
5.96941	123.23			5.95861	30.2194
5.96907	123.219			5.95861	30.1852
5.96872	123.217			5.95816	30.1831
5.96835	123.195			5.95737	30.155
5.96785	123.146			5.95677	30.1492
5.96754	123.11			5.95628	30.1359
5.96717	123.102			5.95538	30.1525
5.96638	123.095			5.95465	30.2129
5.96604	123.103			5.95429	30.234
5.96558	123.065			5.95375	30.2979
5.96523	123.053			5.95321	30.2981
5.96478	123.016			5.95265	30.2787
5.96445	123.013			5.95227	30.2389
5.96408	123.023			5.95142	30.1835
5.96331	122.969			5.95099	30.1565
5.96305	122.973			5.95025	30.2013
5.96266	122.947			5.9498	30.1998
5.96218	122.92			5.94917	30.3208
5.96181	122.875			5.94864	30.33
5.96151	122.881			5.94813	30.2746
5.96109	122.794			5.94755	30.3602
5.96043	122.687			5.94666	30.2539
5.96	122.582			5.94609	30.3212
5.95954	122.465			5.94545	30.3297
5.9592	122.373			5.94501	30.2509
5.95886	122.258			5.94446	30.2453
5.95854	122.15			5.94394	30.2566
5.95809	121.996			5.94349	30.1852
5.95741	121.717			5.94287	30.2394
5.95693	121.494			5.94234	30.1774
5.9566	121.331			5.94195	30.3016
5.9559	120.964			5.94122	30.3211
5.95561	120.804			5.94076	30.3322
5.95525	120.595			5.93977	30.3231
5.95478	120.313			5.93923	30.4947
5.95441	120.078			5.93878	30.551
5.954	119.821			5.93832	30.6468
5.95367	119.613			5.93756	30.583
5.95287	119.087			5.93714	30.5111
5.95257	118.881			5.93654	30.4157
5.9522	118.634			5.93597	30.4781
5.95175	118.348			5.93489	30.4222
5.95142	118.129			5.93453	30.4671
5.95108	117.916			5.93453	30.5891
5.95064	117.654			5.93384	30.5206
5.94997	117.255			5.93326	30.3595
5.94962	117.049			5.93239	30.463
5.94919	116.837			5.93163	30.4157
5.94886	116.672			5.93117	30.303
5.94851	116.518			5.93073	30.3382
5.94811	116.376			5.9302	30.231
5.9475	116.105			5.9302	30.3305
5.94705	115.955			5.92964	30.2835
5.94671	115.84			5.92886	30.351
5.94602	115.625			5.9279	30.2897
5.94602	115.625			5.92745	30.3163
5.9454	115.452			5.92699	30.3036
5.94508	115.387			5.92628	30.2991
5.94464	115.291			5.92579	30.3103
5.94397	115.17			5.92467	30.3285
5.94362	115.107			5.92467	30.3076
5.94317	115.014			5.92428	30.2223
5.94275	114.958			5.92358	30.183
5.94252	114.931			5.92266	30.2255
5.94184	114.838			5.92212	30.1693
5.94184	114.838			5.92159	30.2434
5.94137	114.79			5.92113	30.2586
5.94076	114.722			5.92067	30.2187
5.94042	114.688			5.91993	30.2194
5.93967	114.597			5.91904	30.2373
5.93921	114.56			5.91832	30.2805
5.93884	114.515			5.9179	30.3286
5.93838	114.483			5.91727	30.3512
5.93804	114.451			5.91688	30.3049
5.93738	114.388			5.91617	30.2934
5.93704	114.323			5.9158	30.3604
5.93662	114.267			5.91524	30.339
5.93616	114.226			5.91472	30.4468
5.93581	114.144			5.91418	30.409
5.93546	114.118			5.91361	30.3306
5.93515	114.137			5.91315	30.3235
5.93481	114.102			5.91272	30.2822
5.93434	114.06			5.91197	30.2508
5.9339	114.028			5.91085	30.3134
5.93312	113.975			5.91051	30.2854
5.93277	113.929			5.90997	30.3367
5.93245	113.92			5.90941	30.3501
5.93199	113.927			5.90886	30.3193
5.93163	113.925			5.90828	30.3207
5.93132	113.918			5.90793	30.3181
5.93084	113.924			5.9074	30.2315
5.93053	113.932			5.90639	30.2135
5.92992	113.958			5.90597	30.2286
5.92956	113.977			5.90545	30.2671
5.92894	114.027			5.90486	30.3551
5.92866	114.047			5.90441	30.3937
5.92821	114.092			5.90398	30.3295
5.92741	114.18			5.90283	30.303
5.92713	114.211			5.90217	30.2483
5.92676	114.264			5.90181	30.2188
5.92629	114.316			5.90123	30.2543
5.92593	114.386			5.90054	30.2601
5.9256	114.406			5.90012	30.2335
5.92524	114.431			5.89966	30.1522
5.92473	114.511			5.8991	30.1111
5.92433	114.558			5.89856	30.1129
5.92362	114.635			5.89802	30.0983
5.92329	114.666			5.89747	30.1289
5.92302	114.686			5.89692	30.1036
5.92259	114.717			5.89645	30.2225
5.92214	114.735			5.89602	30.2331
5.92176	114.754			5.89548	30.2927
5.92147	114.779			5.89424	30.3068
5.92065	114.791			5.89379	30.3899
5.92032	114.802			5.89309	30.4382
5.91996	114.801			5.89257	30.3419
5.91953	114.803			5.89257	30.3575
5.91878	114.78			5.89213	30.2822
5.91878	114.78			5.89088	30.2384
5.91842	114.768			5.89013	30.1928
5.91761	114.727			5.88969	30.2696
5.91715	114.702			5.88923	30.2539
5.91683	114.682			5.88866	30.2949
5.91651	114.657			5.88812	30.334
5.9158	114.605			5.88759	30.3446
5.9158	114.605			5.88696	30.2407
5.91535	114.569			5.88628	30.2609
5.91457	114.506			5.88572	30.2535
5.91423	114.48			5.88518	30.2843
5.91379	114.45			5.88466	30.3065
5.91342	114.424			5.88407	30.3152
5.91309	114.401			5.88302	30.2734
5.91263	114.362			5.88247	30.2281
5.9123	114.364			5.88208	30.3441
5.91151	114.342			5.88208	30.3208
5.91103	114.335			5.88115	30.3785
5.91066	114.341			5.88035	30.4024
5.91036	114.337			5.87986	30.3798
5.90991	114.354			5.87931	30.3271
5.90959	114.355			5.87855	30.3143
5.90919	114.369			5.87791	30.304
5.90878	114.378			5.87747	30.2252
5.9083	114.391			5.87699	30.2322
5.908	114.411			5.87699	30.1925
5.90709	114.446			5.87576	30.1234
5.90709	114.446			5.8752	30.034
5.90676	114.474			5.87453	30.208
5.90615	114.524			5.87395	30.2058
5.90579	114.56			5.87346	30.1982
5.90536	114.622			5.87309	30.2156
5.90457	114.73			5.8724	30.2612
5.90429	114.763			5.8714	30.0839
5.90391	114.823			5.87088	30.0347
5.90344	114.895			5.87048	30.0757
5.90311	114.953			5.87048	30.1551
5.90265	115.046			5.86926	30.1564
5.9022	115.15			5.86877	30.1862
5.90157	115.283			5.86834	30.1452
5.90118	115.367			5.86788	30.2712
5.90074	115.491			5.86738	30.3117
5.90038	115.545			5.86688	30.33
5.90008	115.634			5.86637	30.3632
5.89955	115.771			5.86584	30.369
5.89921	115.853			5.8651	30.2257
5.89872	116.012			5.86445	30.2558
5.89833	116.131			5.86359	30.3192
5.89806	116.228			5.86306	30.2463
5.89728	116.452			5.86252	30.1219
5.89684	116.603			5.86204	30.0876
5.89654	116.716			5.86162	30.1106
5.89605	116.913			5.86116	30.1076
5.89566	117.045			5.86016	30.2221
5.89525	117.24			5.8594	30.2638
5.8949	117.367			5.85906	30.219
5.89453	117.534			5.85856	30.2308
5.89413	117.692			5.85785	30.1027
5.89377	117.851			5.85735	30.2046
5.89291	118.22			5.85701	30.2975
5.89265	118.341			5.85651	30.2523
5.89265	118.341			5.8555	30.2162
5.89157	118.808			5.85499	30.1581
5.89124	118.954			5.85428	30.0081
5.89085	119.118			5.85378	30.0417
5.89057	119.234			5.85324	30.0205
5.89011	119.42			5.85275	30.0733
5.88978	119.556			5.85224	30.0971
5.88903	119.846			5.85189	30.1686
5.88857	120.021			5.85122	30.2859
5.88819	120.162			5.85003	30.2611
5.88779	120.317			5.84948	30.2802
5.8874	120.451			5.84882	30.277
5.88696	120.64			5.84846	30.089
5.88669	120.717			5.84799	30.1495
5.88631	120.846			5.84683	30.135
5.88586	120.989			5.84645	30.2612
5.88553	121.098			5.84593	30.3608
5.88474	121.349			5.84535	30.372
5.88429	121.515			5.84488	30.2506
5.88395	121.608			5.84418	30.2925
5.88348	121.73			5.84371	30.2717
5.88315	121.833			5.8432	30.2294
5.88282	121.917			5.84267	30.3263
5.88239	122.006			5.84179	30.2879
5.88162	122.185			5.84133	30.1868
5.88134	122.261			5.84059	30.2014
5.88103	122.297			5.84006	30.2444
5.88069	122.363			5.83957	30.1465
5.88005	122.488			5.83914	30.0047
5.87962	122.539			5.8387	30.0559
5.87928	122.609			5.83822	30.0678
5.8789	122.652			5.8377	30.0661
5.87827	122.726			5.83648	30.1154
5.87793	122.771			5.83599	30.1497
5.87751	122.791			5.83547	30.0793
5.87719	122.846			5.83505	30.1354
5.87654	122.901			5.83443	30.0887
5.87619	122.895			5.83391	30.1424
5.87573	122.93			5.83325	30.2788
5.87535	122.937			5.83273	30.3656
5.87502	122.943			5.83232	30.3562
5.87467	122.923			5.83148	30.3206
5.87396	122.855			5.83107	30.3312
5.87362	122.832			5.83022	30.074
5.87328	122.8			5.83022	30.0266
5.87293	122.78			5.82973	30.1575
5.87258	122.72			5.82913	30.1728
5.8718	122.558			5.82793	30.0957
5.87159	122.532			5.82757	30.0828
5.87123	122.453			5.82709	30.1377
5.87057	122.293			5.8266	30.0596
5.87022	122.193			5.82606	30.0803
5.86963	122.019			5.82507	30.1107
5.86935	121.936			5.82471	30.2024
5.86901	121.835			5.82471	30.2575
5.8683	121.629			5.82401	30.2491
5.86799	121.523			5.8233	30.2674
5.86761	121.405			5.82238	30.3054
5.86697	121.204			5.82198	30.2631
5.86677	121.143			5.82148	30.2745
5.86643	121.031			5.82094	30.3065
5.86604	120.911			5.82026	30.2021
5.8653	120.697			5.81974	30.1338
5.86494	120.597			5.81873	30.1159
5.86461	120.503			5.81833	30.1131
5.86417	120.383			5.81787	30.1106
5.86361	120.246			5.81735	30.1683
5.86326	120.16			5.81686	30.1884
5.86294	120.091			5.81617	30.1308
5.8626	120.025			5.81565	30.0529
5.86196	119.885			5.81457	30.0428
5.86161	119.807			5.81418	30.0477
5.86127	119.743			5.81357	29.9991
5.86061	119.618			5.81305	29.971
5.86027	119.552			5.81257	29.9936
5.85992	119.477			5.81203	29.9818
5.85969	119.431			5.81153	29.9323
5.85894	119.272			5.81101	29.9878
5.8585	119.172			5.81002	30.1327
5.85815	119.092			5.80966	30.2234
5.85759	118.947			5.809	30.2204
5.85724	118.854			5.80863	30.2572
5.85681	118.736			5.80791	30.3236
5.85646	118.634			5.80745	30.2779
5.85573	118.409			5.80653	30.3603
5.85544	118.323			5.80603	30.3468
5.85512	118.22			5.80553	30.3746
5.85478	118.11			5.80504	30.2806
5.85434	117.969			5.80504	30.2067
5.85398	117.856			5.80377	30.1716
5.85332	117.653			5.80308	30.1599
5.853	117.554			5.80258	30.0352
5.85267	117.459			5.80205	30.0493
5.8519	117.234			5.80163	30.0614
5.85157	117.142			5.80122	30.0385
5.85124	117.051			5.80071	29.9477
5.8509	116.961			5.80028	29.9763
5.85033	116.807			5.79915	29.9679
5.85	116.722			5.79866	30.1027
5.84953	116.605			5.79796	30.1356
5.84886	116.441			5.79747	30.1545
5.84851	116.361			5.79697	30.1645
5.84819	116.286			5.79662	30.1841
5.84757	116.145			5.79611	30.1555
5.84722	116.068			5.79492	30.1306
5.84699	116.015			5.79441	30.1486
5.84666	115.948			5.79399	30.0799
5.84596	115.813			5.79354	30.2067
5.84553	115.734			5.79286	30.2782
5.84531	115.696			5.79232	30.4273
5.84464	115.576			5.79181	30.4012
5.8443	115.523			5.79098	30.2207
5.84395	115.473			5.79049	30.1936
5.84329	115.379			5.78994	30.036
5.84307	115.351			5.78941	30.1434
5.8426	115.295			5.78894	30.1232
5.84204	115.236			5.78837	30.1299
5.84172	115.201			5.78772	30.1567
5.84136	115.168			5.78719	30.0284
5.84093	115.136			5.7867	30.0892
5.84032	115.089			5.78627	30.0542
5.84005	115.068			5.78586	29.9292
5.8396	115.056			5.78515	30.033
5.83893	115.017			5.78463	30.0034
5.8386	115.004			5.78412	29.9448
5.83828	114.979			5.78303	30.1194
5.83759	114.977			5.78303	30.1227
5.8373	114.954			5.78232	30.0787
5.83702	114.937			5.78191	30.0945
5.83667	114.974			5.78103	30.1385
5.83631	114.952			5.78054	30.0806
5.83557	114.9			5.77946	30.0507
5.83519	114.912			5.77908	30.0871
5.83492	114.902			5.7786	30.0092
5.83457	114.914			5.7779	30.0223
5.8339	114.942			5.77761	30.0125
5.83344	114.954			5.77692	30.0511
5.8331	114.932			5.77635	30.1822
5.83276	114.945			5.77586	30.1522
5.83226	114.987			5.77468	30.1263
5.83191	114.998			5.77435	30.083
5.83165	115.004			5.7738	30.154
5.83088	115.067			5.77322	30.0509
5.83056	115.097			5.77277	30.0856
5.83026	115.121			5.7723	30.3393
5.82991	115.152			5.77179	30.3839
5.82918	115.223			5.77058	30.2966
5.82883	115.272			5.77021	30.1997
5.82848	115.294			5.76968	30.1501
5.82777	115.359			5.7692	30.1225
5.82742	115.411			5.76868	30.0879
5.82707	115.445			5.76765	30.11
5.8267	115.453			5.7673	30.1216
5.8261	115.477			5.76665	29.9807
5.82574	115.53			5.76665	29.9886
5.8254	115.509			5.76551	29.9915
5.82471	115.532			5.76482	30.0293
5.82444	115.567			5.76482	30.0583
5.82412	115.57			5.7635	30.1301
5.8235	115.556			5.763	30.0937
5.8235	115.556			5.76257	30.0449
5.8232	115.556			5.76194	30.085
5.82226	115.55			5.76165	30.0172
5.82202	115.547			5.76113	29.9678
5.82156	115.545			5.76056	29.9956
5.82132	115.52			5.75955	30.0369
5.82054	115.498			5.75903	30.031
5.82024	115.491			5.75852	30.0427
5.81988	115.475			5.758	30.1307
5.81916	115.454			5.75733	30.1185
5.81883	115.455			5.75678	30.1559
5.81859	115.443			5.75638	30.1845
5.81824	115.43			5.75591	30.1427
5.81763	115.427			5.75545	30.2187
5.81718	115.378			5.75424	30.3658
5.81686	115.355			5.75371	30.3977
5.81605	115.266			5.75335	30.4278
5.81586	115.264			5.75283	30.2443
5.81553	115.184			5.75208	30.2407
5.81511	115.164			5.75154	30.0705
5.81478	115.113			5.75101	29.9425
5.8143	114.996			5.75053	29.9065
5.81359	114.858			5.75	29.9313
5.81332	114.793			5.74895	30.0498
5.81297	114.699			5.74841	30.0948
5.81264	114.602			5.74793	30.1007
5.8119	114.396			5.74742	30.1112
5.81155	114.286			5.74687	30.2057
5.81117	114.153			5.74648	30.2627
5.81061	113.983			5.74585	30.2801
5.8101	113.824			5.74518	30.2695
5.8098	113.729			5.74466	30.1214
5.80939	113.601			5.74411	30.122
5.80915	113.536			5.74362	30.0545
5.80879	113.419			5.74264	30.038
5.80799	113.188			5.74209	30.1356
5.80774	113.141			5.74163	30.0706
5.80723	112.995			5.7411	30.0916
5.807	112.928			5.74056	30.0045
5.80633	112.789			5.74009	30.0506
5.80596	112.76			5.73901	30.0819
5.80558	112.672			5.73901	30.2173
5.80486	112.595			5.73873	30.2332
5.80452	112.576			5.73743	30.2654
5.80417	112.558			5.73693	30.2639
5.80383	112.566			5.73641	30.2214
5.80347	112.579			5.73587	30.1648
5.80276	112.636			5.73537	30.1634
5.80252	112.652			5.73482	30.0731
5.80203	112.687			5.73432	30.0438
5.80172	112.712			5.73332	30.0367
5.80142	112.773			5.73277	30.0214
5.80071	112.899			5.7323	30.1185
5.80036	112.934			5.73179	30.1197
5.7999	113.076			5.73123	30.1634
5.79929	113.212			5.73082	30.1728
5.79893	113.271			5.73082	30.1827
5.79858	113.365			5.72924	30.1505
5.79813	113.542			5.7287	30.082
5.79782	113.618			5.72822	30.101
5.79753	113.716			5.72785	30.1331
5.79675	113.937			5.72738	30.0947
5.79597	114.171			5.72632	30.1766
5.79574	114.212			5.72582	30.0475
5.79542	114.322			5.72536	29.9546
5.79469	114.541			5.72499	29.9974
5.79469	114.541			5.72426	30.0391
5.79417	114.713			5.72373	30.1001
5.79351	114.907			5.72323	30.1617
5.79313	115.008			5.72271	30.1693
5.79288	115.081			5.72219	30.2235
5.79209	115.317			5.72169	30.0359
5.79185	115.39			5.72099	30.1422
5.7915	115.481			5.7205	30.0748
5.79117	115.58			5.72	30.1529
5.79042	115.798			5.7195	30.1845
5.79006	115.903			5.71828	30.1862
5.7897	116.012			5.71777	30.3104
5.78929	116.13			5.71728	30.2842
5.78897	116.221			5.71683	30.2356
5.78827	116.431			5.71622	30.252
5.78791	116.522			5.71558	30.2099
5.78763	116.632			5.71502	30.1197
5.78694	116.841			5.7145	30.0851
5.78658	116.96			5.714	29.9533
5.78622	117.091			5.7135	30.1117
5.78587	117.225			5.71301	30.1342
5.78514	117.461			5.71235	30.2158
5.78492	117.506			5.71183	30.214
5.78455	117.686			5.71081	30.0272
5.78395	117.834			5.71029	30.1467
5.78349	117.947			5.7098	30.0726
5.78318	118.053			5.70926	30.1606
5.78278	118.134			5.70876	30.25
5.78252	118.217			5.70825	30.2584
5.78181	118.366			5.7077	30.1562
5.78141	118.447			5.70707	30.0061
5.78113	118.465			5.70639	30.0669
5.78076	118.488			5.70586	30.036
5.78033	118.567			5.70533	29.9835
5.77991	118.563			5.70482	30.0113
5.77926	118.509			5.70413	29.9434
5.77888	118.526			5.70361	30.0339
5.77851	118.48			5.70313	30.0877
5.77816	118.424			5.70211	30.0978
5.77743	118.279			5.70159	30.0725
5.77719	118.165			5.70108	30.0684
5.77671	118.018			5.70041	30.0007
5.77611	117.856			5.69988	30.0606
5.77563	117.705			5.69942	30.062
5.77534	117.553			5.69887	30.0725
5.77494	117.351			5.6982	30.1103
5.77467	117.254			5.69767	30.0885
5.77433	117.072			5.69718	29.9778
5.77359	116.624			5.69667	29.8755
5.77329	116.499			5.69626	29.8674
5.77292	116.277			5.69568	29.9192
5.77253	115.979			5.69497	29.9329
5.77184	115.588			5.69448	30.0796
5.77149	115.328			5.69397	30.1435
5.77112	115.073			5.69346	30.0876
5.77071	114.752			5.69226	30.0789
5.77041	114.52			5.69176	29.9349
5.76968	114.006			5.69127	29.9646
5.76933	113.717			5.69078	29.9952
5.76909	113.531			5.69025	29.9807
5.76838	112.958			5.68969	29.9438
5.76803	112.674			5.68901	30.0186
5.76769	112.418			5.68848	30.0478
5.76707	111.897			5.68797	30.0817
5.76707	111.897			5.68747	30.0513
5.76627	111.273			5.6868	30.0806
5.76588	110.935			5.68628	30.085
5.76565	110.712			5.68576	30.0996
5.76519	110.342			5.68483	30.077
5.76461	109.869			5.68424	30.0124
5.76418	109.509			5.68424	29.9499
5.76389	109.265			5.68334	29.963
5.76326	108.771			5.68264	30.0192
5.7628	108.42			5.6821	30.0438
5.7626	108.278			5.68152	30.0726
5.76191	107.791			5.68068	30.0083
5.76155	107.523			5.68017	30.0231
5.76123	107.295			5.67949	30.0699
5.7609	107.143			5.67898	30.0605
5.7602	106.747			5.67844	30.0655
5.75989	106.555			5.67795	30.0211
5.75942	106.319			5.67746	30.0057
5.7591	106.157			5.67711	30.0805
5.75846	105.825			5.67639	30.0708
5.75818	105.67			5.67548	30.0807
5.75785	105.527			5.67507	30.0076
5.75748	105.481			5.67463	29.9257
5.75707	105.217			5.67398	29.8772
5.75639	104.963			5.67326	29.8654
5.75606	104.83			5.67279	29.8924
5.75567	104.69			5.67225	29.9993
5.75537	104.642			5.67173	30.0918
5.75464	104.491			5.67173	30.2045
5.75437	104.436			5.6711	30.1917
5.75405	104.483			5.67043	30.1634
5.75346	104.288			5.66915	30.0363
5.753	104.233			5.66867	29.9156
5.75263	104.183			5.66867	29.9514
5.75191	104.167			5.66788	29.9448
5.75159	104.086			5.6674	29.9694
5.75129	104.055			5.66671	29.9497
5.75099	104.102			5.66619	29.9712
5.75016	104.053			5.66561	30.0067
5.74978	104.032			5.665	30.0588
5.74947	104			5.66432	30.0817
5.74881	104.019			5.66378	30.1226
5.74858	104.015			5.66329	30.1191
5.74813	104.004			5.66261	30.0523
5.74744	104.017			5.66159	30.0819
5.74721	104.021			5.66097	30.1316
5.74682	104.035			5.66056	30.1397
5.74651	104.035			5.66005	30.2071
5.74607	104.065			5.65958	30.1301
5.74574	104.085			5.65887	30.121
5.74509	104.085			5.65824	30.0673
5.74471	104.103			5.65783	29.9821
5.7444	104.141			5.65716	30.0249
5.74399	104.132			5.65649	30.036
5.74332	104.179			5.65593	30.0634
5.74332	104.179			5.65545	30.2154
5.74282	104.239			5.65473	30.2309
5.74215	104.245			5.65473	30.1563
5.74178	104.283			5.65373	30.1592
5.74146	104.3			5.65305	30.0981
5.7411	104.309			5.65254	30.12
5.74043	104.346			5.65185	30.0897
5.74012	104.379			5.65185	30.0755
5.73968	104.379			5.65136	29.9326
5.73895	104.43			5.64986	29.9165
5.73862	104.449			5.64986	29.934
5.73815	104.502			5.64938	30.0251
5.73784	104.512			5.64867	30.0803
5.73751	104.527			5.64821	30.1266
5.73682	104.53			5.64748	30.0576
5.73652	104.544			5.64657	30.0295
5.73615	104.573			5.64604	29.8875
5.73581	104.58			5.6454	29.8279
5.73549	104.577			5.6454	29.8642
5.73481	104.568			5.64469	29.9489
5.73448	104.563			5.6442	30.0167
5.73416	104.543			5.64325	30.0104
5.73347	104.493			5.64274	30.0367
5.73316	104.452			5.64206	30.081
5.73269	104.391			5.64154	30.0176
5.73235	104.354			5.64087	29.9929
5.73176	104.239			5.64039	29.987
5.73144	104.19			5.63983	29.9577
5.73113	104.136			5.6393	29.9833
5.73043	104.014			5.63866	29.996
5.73011	103.935			5.63797	30.0456
5.72968	103.824			5.63747	30.1218
5.72935	103.736			5.63692	30.0395
5.72864	103.579			5.63627	30.1749
5.72819	103.52			5.63565	30.1613
5.72788	103.451			5.63501	30.2403
5.72755	103.379			5.63437	30.3135
5.72728	103.322			5.63437	30.2055
5.72666	103.257			5.63349	30.2642
5.72619	103.179			5.63293	30.2048
5.72584	103.139			5.63223	30.0706
5.72557	103.111			5.63176	29.9675
5.72495	103.026			5.63117	29.7585
5.72459	103.015			5.63046	29.7993
5.72411	102.974			5.62999	29.7815
5.72347	102.944			5.62929	29.7876
5.72316	102.916			5.6288	29.7981
5.72288	102.927			5.62808	29.859
5.72254	102.937			5.62762	29.9496
5.72173	102.942			5.62692	30.0182
5.7214	102.959			5.62632	30.0927
5.72107	102.993			5.62589	30.1564
5.72038	103.067			5.62521	30.0345
5.72007	103.098			5.6247	29.9819
5.71972	103.154			5.62401	30.0225
5.71913	103.259			5.62353	30.045
5.71881	103.318			5.62283	30.0406
5.71846	103.395			5.62223	30.0622
5.71814	103.465			5.62179	29.9985
5.71768	103.569			5.6213	29.9739
5.71732	103.651			5.6206	29.8843
5.71659	103.817			5.61999	29.9413
5.71625	103.891			5.61956	29.868
5.71576	103.996			5.61907	29.9568
5.71544	104.062			5.61855	30.1076
5.71504	104.143			5.61796	30.1175
5.71464	104.223			5.61692	30.1277
5.71429	104.288			5.61642	30.1703
5.7137	104.393			5.61572	30.025
5.71327	104.471			5.61519	29.8895
5.71288	104.538			5.61473	29.9569
5.71254	104.594			5.61417	29.9489
5.71187	104.703			5.6135	29.8716
5.71149	104.766			5.61298	29.8688
5.71108	104.833			5.61229	29.8997
5.71071	104.895			5.61179	29.9893
5.71036	104.959			5.61109	29.9436
5.70965	105.083			5.61058	29.9149
5.70934	105.132			5.61004	29.8617
5.70912	105.172			5.60935	29.8158
5.70876	105.242			5.60883	29.7714
5.70833	105.335			5.60818	29.9041
5.70755	105.52			5.60767	29.8959
5.70732	105.587			5.60699	29.9109
5.70684	105.739			5.60699	29.8787
5.70618	105.961			5.60656	29.9188
5.70581	106.078			5.60563	29.8742
5.70539	106.25			5.60462	29.8948
5.70506	106.409			5.60462	29.9338
5.70471	106.507			5.60391	29.8554
5.70403	106.905			5.60325	29.9681
5.70369	107.048			5.60273	30.0676
5.70337	107.204			5.60227	30.0502
5.70302	107.398			5.60095	30.0347
5.70236	107.798			5.60052	30.0263
5.70191	108.035			5.60052	29.9503
5.70161	108.188			5.59986	29.9308
5.70132	108.391			5.59934	29.9244
5.70051	108.86			5.59869	29.8388
5.70022	109.02			5.59816	29.8539
5.69977	109.275			5.59746	29.9433
5.69941	109.471			5.59696	30.012
5.6991	109.636			5.59625	30.1002
5.69876	109.816			5.5956	30.0177
5.69807	110.151			5.59507	29.9732
5.69775	110.301			5.5946	29.8598
5.69741	110.468			5.59388	29.9596
5.69706	110.583			5.5933	29.9906
5.69639	110.886			5.59268	29.9636
5.69602	111.033			5.59219	29.9813
5.69571	111.133			5.59148	29.8681
5.69501	111.393			5.59094	29.8894
5.69479	111.492			5.59051	29.8561
5.69435	111.635			5.5899	29.8667
5.69397	111.725			5.58921	29.895
5.69321	111.979			5.5887	30.0705
5.6929	112.082			5.588	30.0318
5.69256	112.19			5.58747	30.0211
5.69222	112.292			5.587	30.0947
5.69189	112.393			5.58643	29.9735
5.69111	112.608			5.58575	29.9118
5.69076	112.712			5.58523	29.918
5.69043	112.81			5.58475	29.8177
5.68982	112.965			5.58416	29.9199
5.68951	113.084			5.58371	30.0322
5.68915	113.151			5.58323	30.0782
5.68881	113.249			5.58251	30.0728
5.68846	113.345			5.58202	30.1321
5.68767	113.565			5.58149	29.9547
5.68731	113.687			5.58073	29.9354
5.68696	113.765			5.58005	30.0258
5.68653	113.868			5.57955	30.0365
5.68589	114.048			5.57903	30.1895
5.68563	114.123			5.57837	30.2041
5.68534	114.186			5.57784	30.1093
5.68498	114.272			5.57716	30.0462
5.68449	114.379			5.57672	29.9459
5.6842	114.394			5.57613	29.9808
5.68342	114.564			5.57545	30.0435
5.68304	114.608			5.57489	29.9741
5.68269	114.647			5.57427	29.9574
5.68225	114.696			5.57373	29.924
5.68187	114.706			5.5731	29.8427
5.68158	114.711			5.57265	29.8498
5.68072	114.656			5.57207	29.7957
5.68049	114.662			5.57135	29.8905
5.68016	114.632			5.57087	29.97
5.67982	114.585			5.57087	29.9382
5.679	114.451			5.57026	29.8927
5.67866	114.386			5.56883	29.8362
5.67831	114.311			5.56818	29.8671
5.67787	114.215			5.56818	29.8167
5.67752	114.131			5.56752	29.8892
5.67717	114.043			5.56688	29.9144
5.67637	113.842			5.56637	29.8686
5.67604	113.752			5.5655	29.9047
5.67569	113.657			5.56499	29.8684
5.67522	113.533			5.56439	29.914
5.67487	113.436			5.56381	29.9155
5.67453	113.342			5.56331	29.9276
5.67418	113.248			5.56263	29.892
5.6734	113.037			5.5621	29.8805
5.67308	112.961			5.56146	29.8656
5.67276	112.874			5.56072	29.9727
5.67228	112.753			5.56026	29.9478
5.67194	112.668			5.55954	29.967
5.67163	112.588			5.55906	29.8489
5.67129	112.475			5.55852	29.8896
5.67051	112.301			5.55852	29.8731
5.67016	112.2			5.55804	29.9547
5.66983	112.114			5.55718	30.0458
5.66938	112.022			5.5564	30.0794
5.66868	111.82			5.55591	29.9893
5.66836	111.736			5.55521	29.9902
5.66801	111.643			5.55472	29.9448
5.66755	111.533			5.55402	29.9089
5.66723	111.444			5.55354	29.9489
5.66689	111.336			5.55265	29.9644
5.6661	111.088			5.552	30.0657
5.66575	110.986			5.55133	30.1616
5.66543	110.862			5.55081	30.1264
5.66508	110.742			5.55014	30.1409
5.66474	110.609			5.54943	30.0719
5.66428	110.417			5.54905	30.0812
5.6636	110.142			5.54846	30.0537
5.66314	109.954			5.54774	30.0702
5.66283	109.818			5.54726	30.0299
5.66249	109.672			5.54666	29.9545
5.66202	109.465			5.54605	29.905
5.66156	109.266			5.54536	29.946
5.66127	109.139			5.54485	29.9337
5.66045	108.79			5.54435	29.9835
5.66012	108.662			5.54371	29.9977
5.65979	108.538			5.54319	30.0065
5.65935	108.36			5.54252	29.9891
5.659	108.205			5.54203	29.9008
5.65855	108.027			5.54152	29.8986
5.65827	107.945			5.54065	29.9113
5.65761	107.706			5.54004	29.9036
5.65731	107.604			5.54004	29.9665
5.65689	107.453			5.53938	29.9143
5.65609	107.195			5.53821	29.9664
5.65578	107.1			5.53749	29.9306
5.65547	107.016			5.537	29.856
5.65502	106.892			5.53647	29.8671
5.6546	106.775			5.53647	29.8489
5.65423	106.693			5.536	29.8958
5.65342	106.54			5.5353	29.9124
5.65308	106.422			5.53411	30.013
5.6528	106.384			5.53362	30.0372
5.65241	106.332			5.53362	29.9371
5.65196	106.271			5.53293	29.977
5.65165	106.227			5.53235	29.9599
5.65131	106.216			5.53174	29.9904
5.65049	106.173			5.53053	29.9281
5.65014	106.175			5.53003	29.8809
5.64969	106.211			5.53003	29.948
5.64936	106.231			5.52936	29.8627
5.64907	106.232			5.52885	29.8778
5.6487	106.268			5.5282	29.9907
5.6479	106.392			5.52766	29.965
5.64756	106.464			5.527	29.9729
5.64721	106.51			5.52647	29.9952
5.64691	106.6			5.52547	29.9092
5.64649	106.689			5.52547	29.9255
5.64585	106.8			5.52479	29.9124
5.64549	106.892			5.52426	29.8626
5.64507	107.021			5.5232	29.8816
5.64479	107.088			5.52271	29.9622
5.6444	107.203			5.52205	29.9648
5.64372	107.433			5.52152	29.9725
5.64334	107.514			5.52101	29.9348
5.64293	107.637			5.52049	29.9712
5.64248	107.794			5.51983	29.9358
5.64212	107.913			5.5193	29.9191
5.6417	108.047			5.51862	29.9138
5.64122	108.207			5.51809	29.9467
5.64094	108.298			5.51738	29.9765
5.6404	108.47			5.51682	30.073
5.64005	108.58			5.51614	30.0953
5.63924	108.828			5.51559	30.0504
5.63884	108.949			5.51494	29.9826
5.63884	108.949			5.5143	29.9154
5.63847	109.048			5.5143	29.9184
5.63758	109.31			5.51378	30.0053
5.63722	109.396			5.51305	30.0466
5.63689	109.479			5.51253	30.0977
5.63657	109.55			5.51209	30.1717
5.63613	109.673			5.51107	30.167
5.6355	109.839			5.51051	30.1619
5.63515	109.921			5.50996	30.084
5.63469	110.032			5.50929	30.0392
5.63434	110.125			5.50874	30.0494
5.63389	110.206			5.50799	29.9095
5.63356	110.29			5.50748	29.9206
5.63288	110.487			5.50748	29.9727
5.63288	110.487			5.50675	30.0564
5.63209	110.656			5.50601	30.1005
5.63162	110.761			5.5056	30.1651
5.63138	110.811			5.50492	30.1332
5.63092	110.91			5.50452	30.0724
5.6306	110.951			5.50385	29.8623
5.63014	111.105			5.50322	29.858
5.62947	111.212			5.50254	29.8524
5.62915	111.252			5.50204	29.8882
5.62871	111.317			5.50131	29.9526
5.62836	111.37			5.50077	29.9698
5.62792	111.438			5.50021	29.9374
5.62751	111.485			5.49957	29.9532
5.62688	111.528			5.49893	30.0091
5.62643	111.553			5.49839	29.9857
5.62602	111.58			5.49782	30.0161
5.62575	111.607			5.49728	29.9208
5.62531	111.636			5.49675	29.8529
5.62496	111.628			5.49618	29.8274
5.62453	111.642			5.49549	29.8402
5.6242	111.628			5.49493	29.8086
5.62336	111.626			5.49437	29.8859
5.62309	111.617			5.49383	29.8913
5.62277	111.602			5.4931	29.9188
5.62242	111.583			5.49256	29.965
5.62195	111.553			5.49204	29.9447
5.62154	111.523			5.4913	29.9101
5.62084	111.47			5.49076	29.8432
5.62041	111.445			5.49006	29.7521
5.62004	111.426			5.49006	29.7198
5.61967	111.409			5.4895	29.8514
5.61926	111.376			5.48826	30.0514
5.61879	111.333			5.48826	30.0409
5.61843	111.311			5.48771	30.0925
5.61798	111.302			5.48699	29.9858
5.61764	111.3			5.48642	29.9957
5.61729	111.259			5.48591	29.9618
5.61652	111.289			5.48533	29.9916
5.61604	111.291			5.48424	29.8863
5.61573	111.294			5.4837	29.8218
5.61528	111.297			5.48298	29.8259
5.61495	111.317			5.48254	29.851
5.61461	111.347			5.48254	29.9508
5.6142	111.381			5.48189	30.04
5.61339	111.458			5.48063	29.9482
5.61311	111.486			5.48008	29.9161
5.61269	111.541			5.48008	29.9263
5.61227	111.585			5.47902	29.9628
5.61192	111.627			5.4786	29.9964
5.61149	111.673			5.47792	29.9825
5.61101	111.728			5.47792	29.9672
5.61071	111.759			5.47668	29.79
5.61001	111.827			5.47612	29.7881
5.61001	111.827			5.47558	29.7314
5.60922	111.889			5.47558	29.7521
5.60879	111.921			5.47487	29.7353
5.60833	111.953			5.4742	29.8232
5.608	111.957			5.47301	29.8169
5.6077	111.965			5.47301	29.7999
5.60732	111.971			5.47249	29.8458
5.60652	111.971			5.47191	29.8938
5.60621	111.953			5.47136	29.8468
5.60588	111.946			5.47066	29.8724
5.60543	111.913			5.47013	29.9095
5.60513	111.884			5.46958	29.8514
5.60454	111.827			5.46904	29.9229
5.60422	111.755			5.46809	29.857
5.60354	111.651			5.46753	29.8725
5.6031	111.574			5.46753	29.93
5.60276	111.498			5.46621	29.9164
5.60241	111.392			5.46571	29.8735
5.60206	111.293			5.46515	29.8593
5.60164	111.182			5.46463	29.9663
5.60122	111.037			5.4641	29.9677
5.60056	110.874			5.46356	29.9671
5.60008	110.597			5.46301	29.9878
5.59941	110.295			5.46263	30.1739
5.59893	110.069			5.46145	30.0651
5.59863	109.911			5.461	30.0612
5.59815	109.657			5.4603	29.999
5.59784	109.49			5.45983	29.8806
5.59747	109.303			5.45937	29.7691
5.59704	109.037			5.45937	29.8347
5.59626	108.568			5.45805	29.8468
5.59591	108.353			5.4577	30.053
5.59546	108.077			5.45694	30.0715
5.5952	107.918			5.4566	30.028
5.59492	107.771			5.45605	30.045
5.59457	107.543			5.45537	29.8881
5.59413	107.209			5.45491	29.8709
5.59343	106.743			5.45427	29.8774
5.59311	106.566			5.45392	29.8178
5.59278	106.295			5.45282	29.8341
5.59194	105.712			5.45227	29.8751
5.59159	105.468			5.45184	29.8619
5.59115	105.154			5.45117	29.8314
5.59079	104.892			5.45062	29.8332
5.59048	104.669			5.45021	29.749
5.59013	104.411			5.44976	29.8085
5.5898	104.174			5.44921	29.7972
5.58901	103.606			5.44863	29.8846
5.5886	103.298			5.44822	29.9116
5.58825	103.048			5.44775	29.9479
5.58792	102.793			5.44702	29.9302
5.58743	102.456			5.44596	29.9423
5.58711	102.23			5.44542	29.7935
5.58637	101.723			5.44498	29.7795
5.58598	101.389			5.44432	29.7239
5.58557	101.162			5.44395	29.7331
5.58511	100.859			5.44343	29.8284
5.58477	100.618			5.44233	29.8102
5.58444	100.405			5.44179	29.8664
5.58398	100.08			5.44126	29.8365
5.58332	99.6216			5.44126	29.7765
5.58299	99.4497			5.44022	29.7547
5.58253	99.1745			5.43981	29.7626
5.5822	98.9788			5.43914	29.7338
5.58177	98.7461			5.43867	29.7729
5.58142	98.5545			5.43823	29.7182
5.58107	98.3644			5.43765	29.7738
5.58063	98.1523			5.43712	29.8131
5.58028	97.9926			5.4366	29.8945
5.5795	97.6404			5.43605	29.8702
5.5792	97.4586			5.43557	29.8885
5.57883	97.3479			5.43442	29.7908
5.57836	97.2908			5.43398	29.8961
5.57805	97.2762			5.43352	29.9889
5.57756	97.1503			5.43352	30.0262
5.57725	97.1827			5.43297	30.081
5.57679	97.1166			5.43143	30.0665
5.57613	97.0546			5.43105	30.058
5.57566	97.1582			5.4305	29.9896
5.57532	97.2049			5.43	30.0846
5.57486	97.3817			5.42954	30.0541
5.57461	97.4462			5.42907	30.088
5.5742	97.7107			5.42851	30.0416
5.57353	97.9916			5.4278	30.0125
5.57312	98.0828			5.42723	29.964
5.57282	98.2632			5.4267	30.0018
5.57208	98.6789			5.42625	29.9818
5.57174	98.8505			5.42556	29.9794
5.57138	99.0929			5.42452	29.8703
5.57104	99.4069			5.42396	29.823
5.57071	99.5925			5.4235	29.8346
5.57025	99.8894			5.42307	29.793
5.56993	100.142			5.42234	29.7967
5.56913	100.69			5.42187	29.8891
5.5687	100.94			5.42124	29.9252
5.56836	101.161			5.42067	29.8976
5.56803	101.378			5.42067	29.8847
5.56757	101.667			5.41954	29.9722
5.56718	101.9			5.41902	30.0913
5.56677	102.131			5.41852	30.1224
5.56599	102.553			5.41807	30.0943
5.56567	102.721			5.4175	30.0781
5.56567	102.721			5.41701	30.0154
5.56488	103.101			5.41627	29.8296
5.56442	103.312			5.41536	29.794
5.56407	103.449			5.41492	29.7948
5.56374	103.594			5.41441	29.7787
5.56329	103.815			5.41389	29.8145
5.56295	103.959			5.41308	29.7836
5.56227	104.243			5.41256	29.7742
5.56183	104.423			5.41187	29.7414
5.56148	104.583			5.41138	29.8772
5.56116	104.679			5.41081	29.993
5.56081	104.825			5.41032	29.9959
5.56005	105.144			5.40979	30.0343
5.5597	105.295			5.40929	29.8556
5.55939	105.455			5.40887	29.881
5.55903	105.619			5.40835	29.8675
5.5586	105.822			5.40753	29.8362
5.55793	106.099			5.40706	29.8508
5.55748	106.267			5.40599	29.7929
5.55715	106.437			5.40551	29.8152
5.55668	106.588			5.40501	29.9406
5.55637	106.729			5.40465	29.913
5.55598	106.844			5.40362	29.9628
5.55558	107.004			5.40312	29.9273
5.55513	107.143			5.40257	29.8711
5.55482	107.241			5.40205	29.8069
5.55447	107.364			5.40153	29.6865
5.55359	107.477			5.40115	29.6849
5.55326	107.597			5.40115	29.6832
5.55283	107.666			5.39958	29.7087
5.55245	107.595			5.39904	29.7719
5.55212	107.628			5.39854	29.7964
5.55175	107.673			5.39802	29.8119
5.55135	107.626			5.39766	29.915
5.55047	107.465			5.39716	29.9028
5.55024	107.445			5.39667	29.9812
5.54991	107.389			5.39588	29.9359
5.54912	107.156			5.39486	29.8939
5.5488	107.098			5.39431	29.9161
5.54845	106.98			5.39395	29.8395
5.5481	106.848			5.39349	29.8351
5.54776	106.722			5.39349	29.8766
5.54722	106.51			5.39305	29.803
5.54691	106.391			5.3917	29.8136
5.54652	106.237			5.391	29.7386
5.54587	105.938			5.39051	29.7102
5.54556	105.837			5.39003	29.6808
5.54487	105.558			5.38978	29.651
5.54454	105.415			5.38891	29.6476
5.54418	105.263			5.3884	29.6755
5.54353	105.061			5.38784	29.7314
5.54324	104.956			5.38687	29.7413
5.54297	104.841			5.38634	29.837
5.54264	104.773			5.38598	29.8301
5.54195	104.538			5.38548	29.8193
5.54161	104.438			5.38498	29.8826
5.54128	104.382			5.38429	29.9204
5.54061	104.226			5.38327	29.9078
5.54028	104.154			5.38327	29.9247
5.53994	104.078			5.38224	29.7468
5.53925	103.96			5.38189	29.8735
5.53892	103.906			5.38119	29.922
5.5386	103.855			5.38085	29.8919
5.53824	103.801			5.38018	29.9339
5.53778	103.737			5.37974	29.8674
5.53719	103.653			5.37883	29.8679
5.53692	103.614			5.3783	29.8009
5.53622	103.52			5.37762	29.8661
5.53588	103.474			5.3771	29.9092
5.53537	103.407			5.37661	29.9093
5.53507	103.365			5.37617	29.8204
5.53454	103.296			5.37519	29.8094
5.53416	103.248			5.37473	29.8032
5.53383	103.204			5.37438	29.7714
5.53364	103.165			5.3739	29.7466
5.53289	103.051			5.37338	29.6998
5.53258	103.018			5.37258	29.7379
5.53186	102.927			5.37203	29.7555
5.53162	102.913			5.37155	29.8231
5.53124	102.879			5.371	29.8476
5.53091	102.841			5.37048	29.825
5.53045	102.793			5.37	29.8148
5.52986	102.785			5.369	29.8748
5.5295	102.789			5.36846	29.9314
5.52912	102.772			5.36795	29.9876
5.52853	102.796			5.36742	29.9692
5.52853	102.796			5.3669	29.8523
5.5277	102.89			5.36641	29.9449
5.52736	102.928			5.36534	29.8392
5.52698	102.98			5.36484	29.8477
5.52638	103.071			5.36433	29.8323
5.52603	103.117			5.36381	29.6646
5.52575	103.146			5.36333	29.6456
5.52507	103.29			5.36281	29.6112
5.52471	103.347			5.36229	29.6274
5.52443	103.404			5.36104	29.6696
5.52411	103.468			5.36056	29.7165
5.52335	103.626			5.36006	29.6596
5.52295	103.709			5.35962	29.7188
5.52268	103.766			5.35916	29.7384
5.52202	103.911			5.35866	29.7032
5.5216	104.008			5.35799	29.7166
5.52136	104.063			5.35737	29.8433
5.52066	104.227			5.35668	29.8001
5.52031	104.31			5.35617	29.8331
5.52002	104.38			5.35569	29.7984
5.51962	104.478			5.35516	29.8277
5.51925	104.567			5.35465	29.7421
5.51866	104.711			5.35379	29.7637
5.51831	104.823			5.35332	29.9283
5.51793	104.909			5.3528	29.8055
5.51758	105.002			5.35224	29.8374
5.51689	105.186			5.35163	29.8995
5.51652	105.299			5.35104	29.8118
5.51618	105.391			5.35055	29.746
5.5156	105.561			5.34971	29.6683
5.51523	105.667			5.34904	29.7177
5.51487	105.774			5.34904	29.8691
5.51452	105.885			5.34854	29.8785
5.51391	106.057			5.34774	29.9322
5.51344	106.186			5.34705	30.0025
5.51317	106.252			5.34653	29.967
5.51285	106.333			5.34555	29.9269
5.51214	106.517			5.34509	29.969
5.51188	106.578			5.34509	29.9282
5.51144	106.7			5.3446	29.9078
5.51083	106.829			5.34372	29.8365
5.51049	106.904			5.34278	29.7629
5.51013	106.986			5.34226	29.7274
5.50983	107.034			5.34188	29.6902
5.50919	107.197			5.34142	29.7578
5.50884	107.273			5.34092	29.7447
5.50852	107.316			5.3404	29.7511
5.50785	107.461			5.33985	29.7746
5.50753	107.543			5.33931	29.8071
5.50722	107.586			5.33819	29.7849
5.50655	107.716			5.33782	29.7412
5.50622	107.784			5.33728	29.7355
5.5059	107.836			5.33676	29.776
5.50566	107.876			5.33593	29.7799
5.5049	108.004			5.33544	29.7764
5.50462	108.047			5.33475	29.7704
5.50423	108.104			5.33425	29.8015
5.50383	108.162			5.33392	29.8109
5.50336	108.234			5.33287	29.7351
5.50278	108.314			5.33287	29.7054
5.50242	108.363			5.33236	29.7426
5.50203	108.415			5.33182	29.7119
5.50145	108.493			5.33115	29.7423
5.50109	108.537			5.33013	29.82
5.50068	108.585			5.32963	29.8425
5.50037	108.626			5.32913	29.8368
5.49993	108.676			5.3287	29.8538
5.49934	108.738			5.32811	29.8922
5.49895	108.763			5.32756	29.945
5.49865	108.783			5.32654	29.9878
5.49776	108.833			5.32604	30.1335
5.49754	108.853			5.3255	30.1311
5.49719	108.86			5.32499	30.0009
5.49683	108.864			5.3245	29.8865
5.4962	108.852			5.32397	29.7344
5.49587	108.837			5.32322	29.6609
5.49545	108.819			5.32285	29.6513
5.49503	108.792			5.32219	29.6941
5.49467	108.756			5.32185	29.7424
5.49395	108.619			5.32123	29.7769
5.49373	108.618			5.32064	29.8753
5.49322	108.556			5.32013	29.8234
5.49273	108.437			5.31911	29.7808
5.49236	108.358			5.31858	29.7149
5.49213	108.312			5.31811	29.6828
5.49143	108.16			5.31754	29.7104
5.49112	108.101			5.31709	29.7133
5.4907	108.008			5.31654	29.7717
5.49037	107.918			5.31536	29.8354
5.48974	107.721			5.31501	29.9022
5.48927	107.582			5.31435	29.8506
5.48907	107.536			5.31391	29.8696
5.48868	107.396			5.31328	29.7808
5.48797	107.177			5.31262	29.8239
5.48771	107.112			5.31226	29.799
5.48736	106.984			5.31175	29.7825
5.48664	106.758			5.31107	29.807
5.48636	106.691			5.31073	29.7512
5.48607	106.601			5.30954	29.7278
5.48561	106.452			5.30905	29.7891
5.48501	106.277			5.30872	29.8792
5.48467	106.208			5.30819	29.8701
5.48434	106.113			5.3077	29.9421
5.4836	105.942			5.30719	29.9327
5.48323	105.861			5.30649	29.9664
5.48303	105.82			5.30597	29.8406
5.4823	105.662			5.30521	29.8526
5.48191	105.579			5.30473	29.9554
5.48155	105.506			5.30418	30.1239
5.48122	105.436			5.30369	30.1668
5.48061	105.309			5.30298	30.1722
5.48011	105.216			5.30246	30.1557
5.47992	105.174			5.30195	30.1128
5.47961	105.116			5.30078	29.8787
5.47916	104.999			5.30024	29.8283
5.47846	104.881			5.29974	29.7513
5.4781	104.822			5.29932	29.7025
5.47784	104.73			5.29869	29.6945
5.47722	104.611			5.29803	29.6574
5.4768	104.555			5.29747	29.7823
5.47646	104.496			5.29702	29.8751
5.47583	104.407			5.29646	29.8956
5.4755	104.369			5.29594	29.857
5.47515	104.357			5.29542	29.7493
5.47478	104.295			5.29492	29.7245
5.47442	104.325			5.29439	29.6891
5.47375	104.215			5.29338	29.6698
5.47337	104.236			5.29271	29.6329
5.47304	104.204			5.29217	29.6583
5.47268	104.251			5.29166	29.648
5.4721	104.228			5.29118	29.6663
5.47164	104.267			5.29064	29.682
5.47127	104.267			5.29014	29.7023
5.47085	104.28			5.2896	29.7582
5.47055	104.296			5.28863	29.7547
5.47023	104.331			5.28808	29.7919
5.46954	104.366			5.28756	29.8167
5.46917	104.39			5.28703	29.8088
5.46887	104.416			5.28651	29.8382
5.46803	104.526			5.28583	30.0497
5.46785	104.539			5.28542	30.0564
5.4675	104.593			5.28496	29.9886
5.46683	104.718			5.28444	29.9995
5.46647	104.773			5.28375	29.7636
5.46614	104.841			5.28325	29.6537
5.46581	104.914			5.28273	29.6454
5.46514	105.053			5.28168	29.7349
5.4648	105.131			5.28118	29.7859
5.46434	105.23			5.28065	29.9231
5.4638	105.334			5.28013	29.9081
5.46334	105.444			5.27964	29.8648
5.46311	105.502			5.2791	29.8657
5.46279	105.535			5.27857	29.6953
5.46211	105.677			5.2779	29.6514
5.46179	105.738			5.27736	29.6618
5.46143	105.748			5.27692	29.6762
5.46081	105.836			5.27634	29.7954
5.46054	105.898			5.27583	29.863
5.46021	105.901			5.27518	29.9505
5.45942	105.946			5.27418	30.1012
5.45905	105.959			5.27376	29.922
5.45884	106.003			5.27327	30.025
5.45818	106.022			5.27274	29.9573
5.45783	106.022			5.27224	29.9009
5.45751	106.003			5.27154	29.8526
5.45718	105.945			5.27094	29.9157
5.45662	105.984			5.27052	29.8479
5.45618	105.932			5.26984	29.8155
5.45581	105.866			5.26915	29.8466
5.45516	105.813			5.26865	29.8202
5.45467	105.729			5.26811	29.8529
5.45444	105.714			5.26764	29.8498
5.45377	105.606			5.26692	29.8892
5.45377	105.606			5.26642	29.8923
5.45345	105.56			5.26592	29.8101
5.45297	105.478			5.26539	29.8459
5.4522	105.366			5.26439	29.8856
5.45192	105.326			5.26386	29.8302
5.45159	105.293			5.26319	29.7396
5.45091	105.219			5.26265	29.7517
5.45055	105.192			5.2622	29.6816
5.45025	105.17			5.2617	29.6694
5.44959	105.181			5.26099	29.7194
5.44922	105.14			5.26038	29.6838
5.44894	105.141			5.2598	29.6487
5.44867	105.192			5.25931	29.7492
5.44787	105.247			5.25863	29.7535
5.44766	105.267			5.2581	29.7241
5.44732	105.354			5.25759	29.7381
5.44664	105.441			5.25709	29.6963
5.44633	105.516			5.25657	29.7011
5.44596	105.597			5.25606	29.8419
5.44517	105.813			5.25556	29.814
5.44485	105.875			5.25486	29.857
5.44463	105.923			5.25387	29.8016
5.44428	106.107			5.25313	29.7998
5.44362	106.266			5.25265	29.7656
5.44329	106.379			5.25213	29.7096
5.44301	106.466			5.25144	29.7335
5.44237	106.677			5.25094	29.6967
5.44203	106.773			5.24995	29.6999
5.44168	106.862			5.24939	29.7073
5.44096	107.027			5.24889	29.6535
5.44065	107.084			5.24837	29.7108
5.44035	107.137			5.24783	29.7444
5.43964	107.236			5.24716	29.7601
5.43921	107.301			5.24662	29.8181
5.43886	107.34			5.24616	29.7565
5.43852	107.365			5.24562	29.7104
5.43796	107.428			5.24492	29.7318
5.43764	107.464			5.2444	29.6979
5.43718	107.518			5.2439	29.6955
5.43661	107.599			5.24323	29.7402
5.43661	107.599			5.24271	29.6498
5.43626	107.655			5.24221	29.7559
5.43534	107.849			5.24117	29.858
5.43509	107.906			5.24068	29.8186
5.43478	108.001			5.24068	29.8156
5.43413	108.221			5.23947	29.7837
5.43374	108.369			5.23896	29.7044
5.43339	108.525			5.23843	29.6955
5.4331	108.658			5.23793	29.7502
5.43229	109.088			5.23724	29.8148
5.43193	109.277			5.23665	29.812
5.4316	109.489			5.2362	29.7272
5.43082	109.978			5.23553	29.8064
5.43049	110.194			5.23486	29.8133
5.43012	110.441			5.23434	29.7839
5.42985	110.619			5.23394	29.7447
5.42942	110.911			5.23331	29.7411
5.429	111.197			5.23279	29.7182
5.42865	111.416			5.23212	29.7643
5.42803	111.801			5.23158	29.8735
5.42747	112.158			5.2311	29.7767
5.42713	112.341			5.23057	29.7282
5.42658	112.65			5.2299	29.6702
5.42627	112.813			5.22939	29.7349
5.42593	112.975			5.22869	29.6842
5.42558	113.117			5.22801	29.7136
5.42534	113.208			5.22748	29.7948
5.42476	113.453			5.22698	29.7457
5.42441	113.567			5.22631	29.7973
5.42361	113.753			5.22572	29.9456
5.42331	113.835			5.22528	29.9734
5.42294	113.891			5.22459	29.9393
5.42227	113.98			5.22392	29.8986
5.42195	114.027			5.22341	29.7303
5.42158	114.01			5.22298	29.7076
5.42092	114.018			5.22234	29.643
5.42058	114.03			5.2217	29.69
5.42025	114.018			5.22112	29.7594
5.42025	114.018			5.22067	29.8748
5.4194	113.95			5.22014	29.8762
5.41905	113.929			5.21944	29.7565
5.41876	113.91			5.21894	29.6039
5.4179	113.835			5.21824	29.6506
5.41758	113.823			5.21757	29.5663
5.41727	113.795			5.21705	29.6465
5.41688	113.779			5.21655	29.6958
5.41621	113.775			5.21585	29.663
5.41586	113.771			5.21535	29.6743
5.41554	113.786			5.21483	29.6959
5.41521	113.811			5.21415	29.8957
5.4149	113.849			5.21362	29.9492
5.41444	113.895			5.21294	29.9288
5.41377	113.995			5.21246	29.9437
5.41346	114.055			5.21191	29.9212
5.41318	114.116			5.21126	29.7941
5.41272	114.202			5.21072	29.8884
5.41224	114.291			5.21005	29.9124
5.41177	114.44			5.20934	29.8772
5.41111	114.582			5.20885	29.8704
5.41075	114.677			5.20833	29.7833
5.41042	114.743			5.20764	29.7642
5.40993	114.815			5.20714	29.7259
5.40958	114.878			5.20643	29.7369
5.40915	114.926			5.20591	29.7619
5.40879	114.973			5.20591	29.6895
5.40813	115.021			5.20477	29.8031
5.40776	115.023			5.20404	29.7583
5.40742	115.039			5.20345	29.8216
5.40674	115.003			5.20301	29.8476
5.40644	114.955			5.2025	29.9416
5.40614	114.915			5.202	29.7928
5.40574	114.823			5.20128	29.7895
5.40505	114.631			5.20074	29.7857
5.40474	114.526			5.20029	29.8003
5.40405	114.267			5.19962	29.8288
5.40359	114.076			5.19893	29.8146
5.40313	113.868			5.19841	29.8126
5.40276	113.702			5.19789	29.7743
5.40231	113.503			5.19737	29.6817
5.402	113.358			5.19668	29.864
5.40166	113.22			5.19619	29.8919
5.40083	112.875			5.19566	29.9095
5.40046	112.732			5.19515	29.8768
5.40004	112.577			5.19448	29.8289
5.39973	112.467			5.19384	29.7087
5.39938	112.343			5.19344	29.735
5.39871	112.133			5.19276	29.7902
5.39825	111.996			5.19213	29.7923
5.39791	111.903			5.19162	29.8091
5.39745	111.791			5.19108	29.7996
5.39722	111.74			5.19059	29.8209
5.39667	111.588			5.1894	29.7906
5.39631	111.509			5.1894	29.8228
5.39598	111.445			5.18868	29.8107
5.39568	111.367			5.18819	29.8008
5.39484	111.171			5.1875	29.8778
5.39453	111.08			5.18701	29.9164
5.3942	110.998			5.18647	29.8889
5.39349	110.824			5.18581	29.922
5.39304	110.709			5.18526	29.8679
5.39281	110.648			5.1846	29.9303
5.39247	110.548			5.18392	29.9958
5.39204	110.428			5.1834	29.9325
5.39135	110.217			5.18217	29.9007
5.39135	110.217			5.18217	29.8013
5.39096	110.129			5.18171	29.7673
5.39039	109.953			5.18066	29.8478
5.38993	109.799			5.18015	29.8909
5.38928	109.592			5.18015	29.9001
5.38896	109.49			5.17895	29.9766
5.38849	109.337			5.17824	30.0585
5.38777	109.084			5.17772	29.9925
5.38745	108.996			5.17721	30.0371
5.38699	108.834			5.17659	29.9663
5.38663	108.717			5.17659	29.922
5.38625	108.566			5.176	29.8342
5.38583	108.433			5.17479	29.7482
5.38548	108.321			5.17479	29.716
5.38501	108.172			5.17429	29.7298
5.38466	108.006			5.17345	29.6843
5.38424	107.875			5.17297	29.782
5.38356	107.652			5.17242	29.7588
5.38325	107.525			5.17137	29.7001
5.38286	107.393			5.17101	29.7615
5.38254	107.346			5.1703	29.7667
5.38208	107.221			5.1698	29.8942
5.38175	107.138			5.16913	29.9643
5.38105	106.975			5.16913	30.0258
5.38073	106.867			5.16846	30.0681
5.38028	106.764			5.16734	29.9921
5.37993	106.718			5.16673	29.9767
5.37925	106.583			5.16607	29.9201
5.37881	106.507			5.16607	29.9922
5.37843	106.434			5.16526	29.9231
5.37813	106.384			5.16424	29.9494
5.37766	106.307			5.16377	30.0217
5.37736	106.257			5.16377	29.9397
5.37701	106.192			5.16305	29.9527
5.37619	106.049			5.16249	29.9585
5.37581	105.983			5.16206	29.92
5.37552	105.934			5.16138	29.8544
5.37506	105.852			5.16018	29.971
5.37461	105.799			5.15966	29.7815
5.37428	105.743			5.15966	29.8235
5.37359	105.61			5.15915	29.7537
5.37317	105.563			5.15839	29.6155
5.37281	105.514			5.15794	29.5246
5.37238	105.439			5.15674	29.8162
5.37193	105.375			5.15625	29.7507
5.3716	105.329			5.15569	29.9818
5.3713	105.286			5.15507	30.068
5.37053	105.188			5.15507	30.009
5.37053	105.188			5.15456	30.014
5.37014	105.14			5.15385	30.018
5.36935	105.035			5.15283	29.7522
5.36893	104.982			5.15213	29.6721
5.36864	104.944			5.15153	29.7238
5.36818	104.885			5.15111	29.7008
5.36784	104.843			5.15045	29.7086
5.3674	104.788			5.14977	29.6312
5.36674	104.711			5.14928	29.6174
5.3664	104.671			5.14873	29.6707
5.36594	104.618			5.14819	29.6321
5.36561	104.579			5.14752	29.6895
5.36517	104.522			5.14704	29.7055
5.36481	104.477			5.14653	29.7276
5.3642	104.381			5.14583	29.7659
5.36385	104.324			5.14516	29.7788
5.36347	104.26			5.14462	29.8563
5.36301	104.182			5.14412	29.7308
5.36264	104.098			5.14345	29.7275
5.36205	103.953			5.14292	29.6993
5.36158	103.835			5.14242	29.6061
5.36121	103.726			5.14186	29.6147
5.36077	103.607			5.14118	29.642
5.36035	103.476			5.14068	29.6703
5.35997	103.355			5.13999	29.7741
5.35939	103.151			5.13949	29.8461
5.359	103.012			5.13878	29.8228
5.35854	102.84			5.1384	29.769
5.35816	102.694			5.13777	29.7255
5.35784	102.569			5.13711	29.6802
5.35752	102.437			5.1365	29.7333
5.35708	102.258			5.1361	29.7319
5.3564	101.974			5.1354	29.7589
5.35598	101.81			5.13474	29.8274
5.3556	101.643			5.13422	29.829
5.35519	101.467			5.13354	29.8596
5.35481	101.305			5.13303	29.7873
5.35453	101.184			5.13236	29.7447
5.35415	101.023			5.13187	29.7573
5.35346	100.754			5.13117	29.7952
5.35302	100.56			5.13048	29.7976
5.35261	100.392			5.12998	29.8489
5.35227	100.248			5.12945	29.8555
5.35193	100.115			5.12877	29.8862
5.35151	99.937			5.12877	29.8287
5.35082	99.6641			5.1274	29.9457
5.35045	99.5333			5.12699	29.8524
5.35012	99.3965			5.12699	29.817
5.3498	99.2677			5.12629	29.8757
5.34935	99.1076			5.12565	29.7498
5.34867	98.8642			5.12511	29.723
5.34837	98.7523			5.12447	29.7657
5.34788	98.5688			5.12374	29.7089
5.34754	98.4409			5.12327	29.7868
5.3472	98.3128			5.12273	29.8075
5.34642	98.0323			5.12221	29.7938
5.34596	97.8634			5.12153	29.782
5.34571	97.7689			5.12099	29.7515
5.3453	97.6187			5.12053	29.8122
5.34483	97.4486			5.11982	29.8176
5.34451	97.3339			5.11935	29.9617
5.34418	97.241			5.11864	29.9542
5.34339	96.9753			5.11814	29.8152
5.34305	96.8698			5.11714	29.8755
5.34272	96.7511			5.11714	29.8159
5.34226	96.6416			5.11604	29.8167
5.34182	96.4984			5.11552	29.9554
5.34149	96.467			5.11504	29.7849
5.34114	96.3966			5.11451	29.8254
5.34037	96.2463			5.11389	29.8201
5.34004	96.1701			5.1133	29.6862
5.3397	96.1124			5.1126	29.6851
5.33927	96.0227			5.11227	29.6362
5.33892	95.979			5.11156	29.6327
5.33847	96.0244			5.11106	29.7773
5.33777	95.9597			5.11055	29.9254
5.33777	95.9597			5.10992	29.9197
5.33697	95.9512			5.10937	29.9038
5.33657	95.9378			5.10883	29.8756
5.33621	95.8868			5.10815	29.8659
5.3359	95.9023			5.10712	29.8036
5.3352	95.9534			5.10712	29.834
5.33477	95.9818			5.10643	29.8122
5.33442	96.0021			5.10597	29.8255
5.33409	96.0352			5.10477	29.8667
5.33368	96.0811			5.10424	29.8449
5.33338	96.0899			5.10424	29.8191
5.33274	96.2014			5.10357	29.7399
5.33231	96.2607			5.10307	29.6845
5.3319	96.3327			5.10236	29.7646
5.33162	96.3773			5.10185	29.8166
5.33104	96.5			5.10083	29.8155
5.33074	96.5532			5.10083	30.0136
5.33015	96.6741			5.10013	29.9624
5.32976	96.7629			5.09945	29.9565
5.32928	96.8731			5.09873	29.9906
5.32895	96.9467			5.09873	29.9337
5.32859	97.0357			5.09834	29.9384
5.32826	97.1128			5.09664	29.8434
5.32782	97.2276			5.09664	29.8426
5.32713	97.4107			5.09614	29.8022
5.32669	97.5376			5.09536	29.864
5.32634	97.6463			5.09483	29.7977
5.32596	97.7668			5.09414	29.8038
5.32555	97.9003			5.09361	29.7897
5.32511	98.0568			5.09297	29.6877
5.32478	98.1625			5.09233	29.6718
5.32444	98.2863			5.09169	29.6377
5.32363	98.5622			5.09109	29.6034
5.32333	98.683			5.09055	29.6504
5.32296	98.8144			5.09	29.6423
5.32254	98.9574			5.08934	29.6033
5.32219	99.028			5.08891	29.7222
5.32176	99.152			5.08836	29.6917
5.32107	99.3334			5.08765	29.734
5.32062	99.4133			5.08709	29.8013
5.32028	99.5145			5.08657	29.8257
5.31992	99.5733			5.08602	29.7053
5.31948	99.6302			5.08548	29.6572
5.31914	99.6597			5.08501	29.603
5.31881	99.6424			5.08424	29.6143
5.31801	99.6523			5.0837	29.634
5.31756	99.678			5.08313	29.6606
5.31726	99.596			5.08257	29.6798
5.31691	99.5874			5.08192	29.6683
5.31648	99.5537			5.08135	29.7213
5.3161	99.4903			5.08059	29.6452
5.31566	99.3026			5.08005	29.6808
5.31488	99.1316			5.07947	29.7226
5.31458	99.0453			5.07881	29.7758
5.31423	98.8748			5.07824	29.8826
5.31387	98.7267			5.07753	29.8004
5.31341	98.5313			5.07702	29.7787
5.31314	98.3639			5.07646	29.6883
5.31229	97.884			5.07646	29.5985
5.31195	97.7404			5.07573	29.579
5.31195	97.7404			5.07443	29.6143
5.31149	97.4097			5.07388	29.6482
5.31073	96.9397			5.07351	29.6529
5.3104	96.706			5.073	29.6639
5.30994	96.4218			5.07246	29.701
5.30962	96.1964			5.07191	29.7155
5.30929	95.9609			5.07134	29.7235
5.30882	95.6017			5.07082	29.7296
5.30804	95.0652			5.07038	29.7682
5.30768	94.829			5.06993	29.7564
5.30724	94.5458			5.0692	29.7147
5.3069	94.3681			5.06874	29.7766
5.30644	94.0765			5.0681	29.7848
5.30599	93.7898			5.06769	29.7451
5.30567	93.6012			5.06648	29.7869
5.30497	93.1692			5.06593	29.7532
5.30497	93.1692			5.06556	29.7159
5.3042	92.6976			5.06517	29.7299
5.30391	92.5203			5.06452	29.5652
5.30352	92.2626			5.06423	29.6095
5.30304	91.9592			5.06337	29.6742
5.30271	91.754			5.06242	29.7391
5.30239	91.5454			5.06242	29.8105
5.30159	91.0241			5.06125	29.6783
5.30123	90.7749			5.0606	29.6449
5.30081	90.4562			5.06024	29.5665
5.30044	90.1963			5.05969	29.5704
5.30002	89.9424			5.05916	29.6771
5.29969	89.7247			5.05825	29.6711
5.29925	89.4193			5.05768	29.7048
5.29889	89.1691			5.05734	29.7583
5.29809	88.6713			5.05662	29.8453
5.29777	88.3969			5.0561	29.9469
5.2973	88.0791			5.0557	29.933
5.29698	87.8923			5.05497	29.8408
5.29652	87.5897			5.05455	29.7298
5.2962	87.3839			5.05409	29.721
5.29585	87.2043			5.05338	29.7791
5.29507	86.6903			5.053	29.7959
5.29466	86.3718			5.05173	29.8867
5.29433	86.1749			5.05129	29.9018
5.29386	85.9223			5.05068	29.7981
5.29352	85.7229			5.05029	29.7171
5.29317	85.5236			5.04977	29.713
5.29275	85.3482			5.04931	29.7227
5.29238	85.1328			5.04843	29.7337
5.29172	84.7936			5.048	29.7559
5.29172	84.7936			5.04756	29.6968
5.29094	84.5367			5.04702	29.6383
5.29049	84.3429			5.04611	29.5813
5.29015	84.2836			5.04557	29.5608
5.28972	84.1657			5.04522	29.6444
5.28938	84.0786			5.04444	29.7009
5.28901	83.9994			5.04385	29.7426
5.28825	83.8952			5.04334	29.7522
5.2878	83.8279			5.04252	29.7295
5.28745	83.7994			5.04217	29.8118
5.28701	83.7796			5.04144	29.7362
5.28667	83.7921			5.04111	29.696
5.28622	83.7875			5.04055	29.695
5.28574	83.7958			5.03985	29.6516
5.28542	83.811			5.03941	29.6742
5.28507	83.8404			5.03882	29.6865
5.28464	83.8557			5.03782	29.7079
5.28394	83.9056			5.03737	29.721
5.28362	83.9318			5.03661	29.6957
5.28327	83.9559			5.03627	29.6431
5.28295	83.9758			5.03572	29.7684
5.28219	84.0127			5.03502	29.7897
5.28184	84.0217			5.03454	29.836
5.28149	84.0319			5.03394	29.941
5.28091	84.0286			5.0334	29.8325
5.28061	84.0153			5.03305	29.9067
5.28027	84.0018			5.03249	29.7941
5.27959	83.9574			5.03186	29.7905
5.27919	83.9222			5.03143	29.8278
5.27885	83.8871			5.03035	29.7614
5.27852	83.8487			5.02981	29.7644
5.27783	83.7604			5.02928	29.7949
5.27749	83.7131			5.02876	29.7039
5.27728	83.6834			5.0283	29.644
5.27658	83.5764			5.02782	29.6933
5.27624	83.5235			5.0271	29.6557
5.27581	83.4632			5.02623	29.5657
5.27517	83.3684			5.02623	29.5837
5.27491	83.325			5.02512	29.627
5.27454	83.2744			5.02457	29.7415
5.27423	83.2414			5.02402	29.7909
5.27354	83.1633			5.02349	29.8215
5.27318	83.1314			5.02312	29.8603
5.27285	83.1087			5.02259	29.7162
5.27216	83.0669			5.02195	29.7086
5.27195	83.0571			5.02149	29.6711
5.2716	83.0465			5.02095	29.6863
5.27095	83.0347			5.02045	29.6893
5.27058	83.0385			5.01915	29.6298
5.27023	83.0439			5.01879	29.7822
5.26945	83.0581			5.01824	29.7784
5.26915	83.0608			5.01771	29.7652
5.26889	83.065			5.01718	29.7729
5.26857	83.0718			5.01677	29.6451
5.26824	83.0773			5.0161	29.669
5.26747	83.1002			5.01517	29.7255
5.2672	83.1035			5.01469	29.7146
5.26684	83.1105			5.01469	29.6816
5.26618	83.103			5.01411	29.6385
5.26582	83.103			5.01332	29.7219
5.26541	83.0998			5.01227	29.7126
5.26506	83.0914			5.01171	29.8065
5.26445	83.0619			5.01116	29.8332
5.26415	83.0555			5.01079	29.7843
5.26382	83.0439			5.01026	29.8383
5.26317	83.0025			5.00962	29.8336
5.26283	82.9773			5.00876	29.7968
5.2624	82.9339			5.00823	29.7822
5.26204	82.8953			5.00791	29.5941
5.26138	82.8179			5.00734	29.6935
5.26115	82.7898			5.00678	29.659
5.26081	82.7319			5.00622	29.7025
5.26013	82.6104			5.00574	29.7009
5.25983	82.5505			5.00462	29.6697
5.25948	82.4799			5.00462	29.6333
5.25911	82.4043			5.00402	29.5963
5.25879	82.3349			5.00319	29.6303
5.25796	82.1518			5.00265	29.6637
5.2575	82.0555			5.00183	29.6715
5.25715	81.9835			5.00135	29.6065
5.25659	81.878			5.00085	29.6027
5.25624	81.8145			5.00029	29.6943
5.25592	81.7634			4.99977	29.6635
5.25525	81.6735			4.9993	29.7053
5.25504	81.6355			4.99852	29.7762
5.25468	81.6063			4.99795	29.649
5.25436	81.6087			4.99732	29.6588
5.25367	81.5847			4.99684	29.7777
5.25326	81.559			4.99606	29.7159
5.25296	81.5942			4.99536	29.7091
5.25226	81.6363			4.99484	29.7772
5.25196	81.6318			4.99436	29.7562
5.25154	81.6991			4.99384	29.688
5.25121	81.7453			4.9933	29.6495
5.2509	81.8009			4.99266	29.6533
5.25033	81.8763			4.99209	29.655
5.24997	81.9605			4.99161	29.7468
5.24949	82.0586			4.9912	29.766
5.24915	82.1383			4.99026	29.6979
5.24871	82.274			4.98971	29.6728
5.24805	82.4662			4.98925	29.6179
5.24766	82.5866			4.98873	29.6074
5.24724	82.6958			4.98817	29.6234
5.24686	82.787			4.98769	29.6203
5.24663	82.8782			4.98718	29.6431
5.24581	83.1083			4.98665	29.6885
5.24556	83.1714			4.98573	29.6952
5.2452	83.2783			4.98511	29.6924
5.24487	83.4372			4.98461	29.8269
5.24456	83.537			4.98408	29.7508
5.24378	83.7862			4.98408	29.7288
5.24342	83.9173			4.98331	29.7283
5.24301	84.0352			4.9827	29.6703
5.24252	84.2403			4.98205	29.637
5.24229	84.3552			4.98104	29.6999
5.24145	84.66			4.98052	29.6829
5.24104	84.8122			4.97999	29.5943
5.24081	84.9108			4.97925	29.6243
5.24037	85.1035			4.97873	29.6371
5.24005	85.2299			4.97829	29.6065
5.23928	85.5475			4.9777	29.6996
5.23898	85.6897			4.97718	29.631
5.23871	85.8048			4.9767	29.6051
5.23832	85.9779			4.97566	29.6609
5.23797	86.1311			4.97514	29.5087
5.23763	86.2828			4.97465	29.5083
5.23691	86.6294			4.97415	29.5079
5.23656	86.7965			4.97346	29.5712
5.2362	86.9795			4.97293	29.6211
5.23559	87.2952			4.97241	29.7361
5.23524	87.4842			4.97192	29.7927
5.23489	87.6761			4.97143	29.8702
5.23453	87.8781			4.97091	29.8096
5.23377	88.3174			4.97016	29.6826
5.23334	88.58			4.96959	29.6625
5.23297	88.8027			4.96892	29.627
5.2324	89.1403			4.96838	29.6037
5.23204	89.3832			4.96792	29.5928
5.23169	89.5906			4.96738	29.6298
5.23109	89.963			4.96683	29.6584
5.23076	90.1692			4.96637	29.6534
5.23039	90.3742			4.96572	29.7171
5.23007	90.5784			4.96507	29.7685
5.22963	90.8347			4.96457	29.6575
5.22922	91.0755			4.96404	29.6393
5.2289	91.2539			4.96308	29.6229
5.22812	91.6091			4.96225	29.5758
5.22781	91.8007			4.96173	29.6857
5.22747	91.8986			4.96123	29.7845
5.22675	92.2063			4.96073	29.7839
5.22651	92.3141			4.96019	29.7668
5.22615	92.4252			4.95971	29.8084
5.22576	92.5196			4.95865	29.6801
5.22546	92.6587			4.95815	29.6975
5.22509	92.747			4.95768	29.7292
5.22436	92.9206			4.95711	29.7239
5.22407	92.9467			4.95662	29.8021
5.22349	93.0935			4.95568	29.7727
5.22313	93.1586			4.95456	29.7575
5.22279	93.2087			4.95422	29.65
5.22216	93.2989			4.95369	29.6496
5.22172	93.3662			4.95316	29.5921
5.22149	93.3988			4.95248	29.6018
5.22107	93.464			4.95196	29.5129
5.22076	93.5069			4.95126	29.6074
5.22003	93.5874			4.95076	29.6654
5.21967	93.6386			4.95041	29.63
5.21926	93.6958			4.94941	29.6782
5.21897	93.737			4.94884	29.6647
5.21826	93.8421			4.94833	29.5846
5.21792	93.8973			4.94786	29.66
5.21757	93.9557			4.94715	29.6752
5.21695	94.0724			4.94667	29.6938
5.2165	94.1583			4.94611	29.7527
5.21625	94.2172			4.94562	29.8065
5.21594	94.2848			4.9452	29.7492
5.21519	94.4477			4.94407	29.6717
5.21495	94.5046			4.94359	29.6582
5.2146	94.5955			4.94308	29.6307
5.21387	94.7692			4.94258	29.5642
5.21363	94.8222			4.94203	29.5926
5.21328	94.9037			4.94152	29.6046
5.21287	95.0031			4.94099	29.5708
5.21257	95.0705			4.9405	29.5727
5.21179	95.246			4.93947	29.5572
5.21138	95.3389			4.93895	29.5557
5.21114	95.3882			4.93842	29.64
5.21077	95.4618			4.93792	29.672
5.21044	95.5253			4.93721	29.6517
5.20973	95.6514			4.93669	29.6805
5.20926	95.7205			4.93623	29.6249
5.20896	95.7597			4.93569	29.5987
5.20867	95.7985			4.9352	29.5598
5.20795	95.883			4.93416	29.5349
5.20759	95.9006			4.93362	29.5134
5.20689	95.9355			4.9331	29.6252
5.2064	95.9625			4.93243	29.7561
5.20612	95.964			4.93194	29.7697
5.20581	95.9576			4.93152	29.7611
5.20508	95.9421			4.9311	29.832
5.20474	95.9011			4.93058	29.6829
5.20439	95.8763			4.92938	29.7128
5.20402	95.8738			4.92888	29.7597
5.20326	95.7813			4.92838	29.6997
5.20296	95.7293			4.92784	29.6672
5.20261	95.6779			4.92743	29.6694
5.20222	95.6071			4.92699	29.7069
5.20153	95.4657			4.92578	29.7295
5.20119	95.4115			4.92528	29.8309
5.20093	95.35			4.92494	29.801
5.20047	95.234			4.92442	29.6576
5.20017	95.1475			4.92392	29.6983
5.19937	94.9996			4.92341	29.677
5.19912	94.908			4.92289	29.6809
5.19878	94.8372			4.92238	29.7571
5.19815	94.6657			4.92169	29.6834
5.19785	94.6047			4.92118	29.7045
5.19745	94.4853			4.92064	29.6568
5.1971	94.3796			4.91961	29.6979
5.19664	94.2897			4.9191	29.7402
5.19639	94.2099			4.91861	29.709
5.19561	93.9915			4.91807	29.7201
5.19531	93.9283			4.9176	29.5986
5.19486	93.8558			4.91707	29.6896
5.19449	93.7615			4.91652	29.6547
5.19391	93.6432			4.91605	29.6844
5.19344	93.5542			4.91534	29.7608
5.19317	93.5072			4.9143	29.7304
5.19289	93.4786			4.91378	29.6878
5.19222	93.3887			4.91378	29.6657
5.19189	93.3544			4.91311	29.5921
5.19154	93.2501			4.91198	29.7046
5.19075	93.2129			4.91155	29.7214
5.19046	93.2384			4.91104	29.6835
5.19021	93.2079			4.91053	29.7691
5.18978	93.2034			4.91008	29.6212
5.18945	93.1446			4.91008	29.6086
5.18867	93.1609			4.90936	29.6226
5.18834	93.173			4.90832	29.6433
5.18803	93.1794			4.90784	29.5539
5.18769	93.113			4.90679	29.5946
5.18703	93.1805			4.90627	29.7017
5.1866	93.1437			4.90578	29.6983
5.18626	93.1652			4.90525	29.6886
5.18596	93.1833			4.90472	29.6654
5.18533	93.2445			4.90423	29.6429
5.18498	93.2118			4.90371	29.6192
5.18466	93.2366			4.90303	29.6367
5.18398	93.3398			4.90253	29.6496
5.18366	93.3648			4.90202	29.6929
5.18322	93.3893			4.90151	29.6253
5.18282	93.4584			4.90082	29.7022
5.18217	93.5723			4.90032	29.7047
5.18183	93.6582			4.8993	29.7458
5.18161	93.7427			4.89874	29.878
5.18084	93.8863			4.89809	29.8248
5.18052	93.9876			4.89756	29.8081
5.1802	94.0637			4.89706	29.7931
5.17949	94.3564			4.89656	29.6364
5.17924	94.412			4.89583	29.6599
5.17893	94.5555			4.89531	29.7426
5.17855	94.7851			4.89482	29.7257
5.17799	95.0335			4.89429	29.7332
5.17767	95.2388			4.89381	29.7463
5.17735	95.4391			4.89381	29.6376
5.17658	95.9458			4.89241	29.6326
5.17626	96.1547			4.89189	29.5276
5.17593	96.4107			4.89136	29.6977
5.17528	96.9084			4.89087	29.6785
5.17496	97.1857			4.89033	29.675
5.17461	97.4703			4.88962	29.7518
5.17429	97.7753			4.88914	29.7691
5.17355	98.4362			4.88862	29.6638
5.17323	98.7308			4.88795	29.6982
5.17289	99.0437			4.88743	29.7107
5.17224	99.6467			4.88693	29.7406
5.17192	99.9361			4.88642	29.6775
5.17154	100.272			4.88572	29.6704
5.17123	100.543			4.88536	29.6374
5.1707	101.017			4.88466	29.6672
5.17026	101.378			4.88366	29.6338
5.16961	101.811			4.88314	29.6269
5.16929	102.061			4.88314	29.5641
5.16896	102.287			4.88196	29.5358
5.16866	102.525			4.88196	29.4894
5.16801	102.918			4.8815	29.4791
5.16766	103.098			4.88024	29.6139
5.1673	103.258			4.87973	29.6748
5.16696	103.427			4.87919	29.7095
5.16623	103.745			4.87855	29.7261
5.16588	103.864			4.87802	29.6568
5.16557	103.957			4.8775	29.5429
5.16518	104.088			4.877	29.6921
5.16473	104.186			4.87629	29.632
5.16441	104.17			4.87576	29.7674
5.16367	104.309			4.87526	29.7877
5.16335	104.327			4.87476	29.7724
5.16299	104.358			4.87407	29.7356
5.16254	104.346			4.87358	29.7815
5.16218	104.356			4.87255	29.7169
5.16187	104.317			4.87255	29.6557
5.16104	104.205			4.87203	29.6359
5.16072	104.261			4.87137	29.5985
5.16039	104.246			4.87085	29.6857
5.16005	104.139			4.87032	29.6146
5.15933	104.125			4.86913	29.7001
5.15902	104.112			4.86867	29.6379
5.15865	104.057			4.86813	29.6616
5.158	103.979			4.86746	29.6195
5.15766	103.924			4.86694	29.5709
5.15722	103.832			4.86627	29.5363
5.15684	103.756			4.86627	29.4977
5.15653	103.73			4.86584	29.5076
5.15604	103.691			4.86498	29.6121
5.15555	103.572			4.86445	29.6831
5.15522	103.535			4.86379	29.7056
5.15486	103.453			4.86328	29.7397
5.15454	103.347			4.86226	29.6159
5.15374	103.127			4.86174	29.5799
5.15343	103.086			4.86106	29.6549
5.15311	102.985			4.86043	29.6781
5.15272	102.835			4.86001	29.7903
5.15227	102.687			4.86001	29.7838
5.15194	102.579			4.85933	29.6919
5.15114	102.246			4.85814	29.6247
5.15079	102.082			4.85748	29.5172
5.15045	101.922			4.85748	29.477
5.15002	101.693			4.85678	29.4859
5.14966	101.498			4.8563	29.4995
5.14899	101.103			4.85558	29.5092
5.14876	100.968			4.85448	29.6593
5.14833	100.7			4.85448	29.6512
5.14785	100.384			4.8539	29.6841
5.1476	100.242			4.85337	29.7832
5.14683	99.759			4.85266	29.756
5.14651	99.5585			4.85224	29.7303
5.14614	99.2899			4.851	29.7802
5.14574	99.0988			4.85046	29.8034
5.14537	98.8825			4.85046	29.7852
5.14492	98.6363			4.84975	29.7726
5.14458	98.4701			4.84927	29.7535
5.14379	98.0888			4.84858	29.6771
5.14347	97.9126			4.84739	29.6294
5.14311	97.8691			4.8469	29.6192
5.14276	97.7643			4.84637	29.6964
5.14234	97.6473			4.84637	29.6926
5.14199	97.5634			4.84569	29.7018
5.14133	97.5402			4.84517	29.6549
5.14086	97.4611			4.84403	29.632
5.14051	97.4263			4.84344	29.6642
5.14022	97.4565			4.84274	29.6862
5.13953	97.5914			4.84274	29.7575
5.13905	97.595			4.84225	29.7431
5.13882	97.6644			4.84139	29.747
5.13837	97.7503			4.84082	29.742
5.13808	97.8372			4.83979	29.5966
5.13771	97.9508			4.83979	29.6461
5.13696	98.2494			4.83926	29.6663
5.13659	98.4023			4.83859	29.7813
5.1361	98.6517			4.83807	29.7947
5.13577	98.7775			4.83693	29.769
[truncated: 10,042 more rows]

## Sheet: Fig3b
SEM_W_Nb (nm)	ΔR_D (Ω)	Error bars (Ω)
160	260	28
160	282	28
160	307	28
160	405	28
160	400	28
235	73	28
365	62	36
415	17	40
520	0	28

## Sheet: Fig3c
W_Nb=160 nm
B_DeviceF (T)	R_D_DeviceF (Ω)	B_DeviceF (T)	Extracted_Slopes_for_R_D_DeviceF (Ω)	B_DeviceF (T)	R_Nb,InP_DeviceF (Ω)
-4.8e-05	287.512	0	253.322	5.99999	101.201
-4.1e-05	287.509	1	293.492	5.99754	101.133
-2.1e-05	287.5	2	258.109	5.98674	101.371
-7e-06	287.493	3	232.121	5.97888	101.199
-7e-06	287.493	4	430.946	5.97073	101.237
-7e-06	287.493	5	525.634	5.9673	101.343
0	287.489	6	624.287	5.96373	101.263
3.4e-05	287.473			5.95858	101.186
0.000205	287.388			5.95447	101.294
0.00133	286.759			5.93271	101.093
0.00239	286.086			5.90911	100.926
0.00408	284.915			5.90564	100.782
0.00578	283.669			5.90208	100.693
0.00691	282.836			5.89756	100.675
0.00891	281.345			5.89263	100.871
0.01086	279.941			5.88814	101.02
0.01341	276.767			5.88471	101.05
0.01537	279.159			5.88058	100.99
0.01765	281.023			5.87453	100.939
0.01932	281.384			5.87108	101.012
0.02134	280.747			5.86644	101.038
0.02305	280.174			5.85956	101.063
0.02414	279.651			5.85492	101.085
0.02612	279.309			5.85028	101.124
0.0278	278.125			5.84698	101.332
0.02944	277.598			5.84235	101.443
0.03108	276.368			5.83571	101.504
0.03334	273.876			5.83229	101.506
0.03509	271.12			5.8287	101.404
0.03675	267.997			5.82078	101.357
0.03852	264.289			5.81703	101.23
0.03959	262.164			5.80842	101.137
0.04152	258.236			5.80486	101.213
0.0433	254.728			5.80155	101.241
0.0455	250.487			5.79561	101.223
0.04716	247.532			5.79082	101.177
0.04966	243.575			5.78766	101.12
0.05084	242.089			5.78342	101.033
0.05239	240.691			5.77732	100.929
0.05423	239.494			5.77271	100.94
0.05539	238.879			5.76939	101.021
0.05709	238.234			5.76528	101.137
0.05822	237.808			5.75674	101.247
0.0608	237.665			5.75343	101.355
0.06184	237.329			5.74969	101.465
0.06441	236.756			5.74637	101.287
0.06614	236.242			5.74174	101.029
0.06813	235.589			5.73512	100.929
0.06926	235.547			5.73142	101.113
0.07093	234.436			5.7269	101.329
0.07267	233.536			5.72253	101.334
0.07465	232.854			5.71921	101.174
0.07567	232.668			5.71061	101.078
0.07723	232.639			5.70755	101.092
0.0802	235.191			5.70425	101.109
0.08174	236.139			5.69629	101.105
0.0837	238.57			5.69229	101.008
0.08485	240.263			5.6894	100.909
0.08685	244.66			5.6837	101.017
0.08858	248.483			5.68037	101.204
0.08975	251.414			5.67339	101.318
0.09139	255.239			5.65576	101.285
0.09313	259.072			5.63191	101.441
0.0951	262.79			5.62818	101.421
0.0971	263.785			5.62501	101.313
0.09965	266.229			5.61705	101.365
0.10165	266.756			5.61361	101.643
0.10334	265.279			5.61004	101.688
0.10443	264.237			5.60566	101.564
0.10616	261.162			5.60209	101.578
0.10784	257.643			5.59464	101.597
0.10896	254.403			5.59077	101.563
0.11181	245.344			5.5884	101.477
0.11348	239.974			5.58388	101.389
0.11517	234.545			5.57669	101.207
0.11688	229.215			5.57245	101.241
0.11857	224.103			5.56874	101.328
0.12057	218.168			5.56541	101.25
0.12225	214.133			5.56161	101.104
0.12422	210.93			5.553	101.019
0.1254	209.963			5.54955	100.993
0.12706	209.029			5.54627	101.05
0.12814	208.925			5.54294	101.143
0.12994	209.662			5.53829	101.294
0.13158	210.286			5.53141	101.269
0.13394	212.791			5.52676	101.208
0.13542	215.528			5.5224	101.197
0.13704	219.853			5.51881	101.264
0.13879	224.209			5.51207	101.245
0.14031	228.016			5.50727	101.096
0.14238	233.074			5.50411	101.049
0.14475	239.625			5.50052	101.159
0.14726	247.518			5.49721	101.338
0.14912	253.309			5.48927	101.341
0.15129	259.582			5.48581	101.31
0.15254	263.175			5.48238	101.171
0.154	266.065			5.47787	100.893
0.15518	268.273			5.47441	100.757
0.15766	271.369			5.46833	100.752
0.15941	273.073			5.46354	100.757
0.16114	274.029			5.46035	100.769
0.16286	274.371			5.45559	100.832
0.16458	274.619			5.44893	100.813
0.16625	274.37			5.44526	100.89
0.16791	274.053			5.44087	101.131
0.16963	273.094			5.43634	101.328
0.17134	272.161			5.43287	101.306
0.17302	269.901			5.42929	101.253
0.17552	264.945			5.42134	101.233
0.17808	259.104			5.41801	101.132
0.17985	254.631			5.41339	101.096
0.18136	251.052			5.41005	101.118
0.18379	246.076			5.40542	101.119
0.18544	243.569			5.39837	101.124
0.18658	241.621			5.39373	101.202
0.1882	240.133			5.3895	101.185
0.18966	239.404			5.38579	101.068
0.19137	239.428			5.38245	101.193
0.19306	239.833			5.37554	101.263
0.19474	239.978			5.36612	100.923
0.19728	239.13			5.36253	100.847
0.19954	238.168			5.35921	100.879
0.20214	237.855			5.35577	101.003
0.20433	238.515			5.34781	101.112
0.20607	239.299			5.3433	101.073
0.20802	240.321			5.34051	101.123
0.20947	241.053			5.33624	101.151
0.21145	241.352			5.33293	101.09
0.21283	240.993			5.32832	101.101
0.2145	240.04			5.32502	101.21
0.21706	238.711			5.31534	101.233
0.21868	238.281			5.31294	101.204
0.2202	238.995			5.30843	101.185
0.22161	240.148			5.305	101.188
0.2232	241.173			5.30047	101.153
0.2255	245.328			5.29705	100.895
0.22789	250.044			5.29256	100.807
0.23046	253.813			5.28554	100.837
0.23184	254.518			5.28222	100.957
0.23382	254.996			5.27745	101.016
0.2352	254.38			5.26945	101.043
0.23682	253.347			5.26627	101.16
0.23912	251.517			5.26151	101.342
0.2406	249.821			5.25817	101.417
0.24228	247.691			5.25352	101.353
0.24425	245.419			5.24623	101.275
0.24583	243.689			5.24334	101.19
0.2474	241.994			5.2367	101.111
0.24876	239.95			5.23208	101.008
0.25132	236.704			5.22795	101.059
0.25334	235.609			5.22504	101.241
0.25471	234.604			5.22064	101.163
0.25614	235.481			5.21266	101.065
0.25758	238.023			5.20906	101.189
0.25926	239.739			5.20573	101.223
0.26102	243.14			5.20109	101.242
0.26269	246.835			5.19606	101.179
0.26498	250.644			5.19145	101.038
0.26696	253.137			5.18815	100.988
0.26892	255.359			5.18458	101.165
0.27063	256.241			5.1766	101.178
0.27216	256.254			5.17208	101.123
0.27461	256.675			5.16932	101.137
0.27741	256.144			5.1651	101.164
0.27998	254.546			5.1443	101.367
0.28113	253.453			5.12271	101.074
0.28271	251.282			5.1198	100.982
0.28451	247.856			5.11303	101.047
0.28736	241.842			5.10319	101.244
0.28951	237.107			5.09881	101.251
0.2913	233.599			5.09523	101.412
0.2933	230.501			5.09128	101.456
0.29587	227.788			5.08544	101.352
0.29784	226.386			5.0811	101.092
0.29931	225.454			5.07364	101.005
0.30042	224.946			5.07141	101.058
0.30241	224.588			5.06545	101.118
0.30326	223.989			5.06228	101.128
0.30437	224.045			5.05564	101.316
0.30639	223.621			5.05192	101.537
0.30837	223.809			5.04636	101.5
0.31002	225.065			5.04159	101.48
0.31116	227.014			5.03736	101.315
0.31295	230.397			5.03205	101.17
0.31491	234.315			5.02969	101.077
0.3166	237.702			5.02305	101.072
0.31861	240.977			5.0208	101.079
0.31965	241.629			5.01378	101.093
0.32191	242.255			5.01036	101.083
0.32403	241.305			5.00428	100.988
0.32642	238.564			5.00084	100.808
0.3281	237.36			4.99423	100.729
0.33086	236.371			4.99049	100.922
0.33265	236.11			4.98731	101.076
0.33505	236.325			4.97936	101.128
0.33617	236.206			4.97169	101.309
0.33899	234.617			4.96837	101.219
0.34102	232.299			4.96545	101.185
0.34274	229.816			4.95974	101.135
0.34384	229.696			4.95308	101.07
0.34548	228.456			4.9483	100.923
0.34726	228.839			4.94499	100.699
0.34839	230.102			4.93916	100.75
0.35016	232.819			4.93588	100.886
0.35126	234.846			4.92899	101.024
0.35291	238.139			4.92634	101.15
0.35489	241.236			4.92329	101.144
0.35667	243.147			4.91653	101.062
0.35839	244.36			4.91307	101.069
0.36035	243.043			4.90963	101.158
0.36192	241.668			4.90156	101.337
0.36377	239.101			4.89877	101.37
0.36574	236.024			4.89268	101.321
0.36745	233.892			4.8891	101.377
0.36942	231.613			4.88564	101.414
0.37138	229.389			4.87995	101.34
0.37338	227.402			4.87534	101.206
0.37618	223.266			4.86979	101.146
0.37794	219.64			4.86647	101.19
0.379	217.126			4.86302	101.125
0.38154	210.75			4.85614	100.907
0.38446	203.432			4.85334	100.675
0.38701	199.625			4.85031	100.663
0.389	198.526			4.84354	100.795
0.3907	198.99			4.84022	100.893
0.39267	200.74			4.83561	100.896
0.39444	202.734			4.82885	100.84
0.39557	204.921			4.81968	100.782
0.39721	207.004			4.81623	100.571
0.39932	209.158			4.81307	100.445
0.40094	210.883			4.80709	100.375
0.40264	212.12			4.80393	100.41
0.40456	213.663			4.80036	100.464
0.40636	215.617			4.79235	100.483
0.40826	217.687			4.78996	100.464
0.41067	221.347			4.78333	100.525
0.41344	227.072			4.77987	100.682
0.41517	229.403			4.77658	100.564
0.41703	230.258			4.7698	100.379
0.41936	230.121			4.76688	100.2
0.42123	228.383			4.76425	100.024
0.42304	225.77			4.75616	99.9053
0.4249	223.344			4.75271	99.7887
0.42669	221.925			4.7494	99.7775
0.42832	221.58			4.74249	99.8454
0.43002	221.888			4.73931	100.125
0.43174	222.84			4.73574	100.272
0.43275	223.184			4.73135	100.306
0.43431	224.132			4.72846	100.295
0.43549	224.539			4.72263	100.288
0.43717	224.674			4.71602	100.306
0.43888	224.036			4.71258	100.072
0.44086	221.957			4.70915	99.9168
0.4426	219.295			4.70104	99.7084
0.44427	216.651			4.69774	99.6846
0.44615	214.189			4.69443	99.838
0.44803	212.894			4.68754	100.134
0.45028	213.051			4.68421	100.271
0.45283	214.906			4.68063	100.126
0.4554	217.307			4.67733	99.8025
0.45651	218.771			4.67285	99.5301
0.45817	220.294			4.66582	99.4822
0.45969	221.522			4.66263	99.4825
0.46166	223.009			4.65784	99.4516
0.46335	224.934			4.65123	99.5136
0.46482	227.487			4.64778	99.6485
0.46653	231.567			4.64142	99.7584
0.46821	235.697			4.63875	99.5562
0.46997	240.01			4.63528	99.3455
0.47166	244.155			4.62734	99.2753
0.47368	247.594			4.62376	99.2624
0.47592	250.236			4.62032	99.2027
0.47851	249.408			4.61409	99.1724
0.48052	248.56			4.61141	99.0538
0.48225	247.966			4.59077	98.6791
0.48392	246.83			4.56701	99.0279
0.48531	245.31			4.56266	98.8181
0.48648	244.225			4.55908	98.6165
0.48879	241.811			4.55286	98.4904
0.49045	240.575			4.54994	98.459
0.49258	239.893			4.54661	98.4402
0.49501	240.228			4.53958	98.1211
0.49675	240.138			4.53639	97.965
0.49873	241.104			4.53282	97.9436
0.5013	243.237			4.52604	98.015
0.50294	246.148			4.5226	98.0999
0.50397	248.046			4.51902	98.2136
0.50549	251.41			4.51187	98.3097
0.5072	255.045			4.50843	98.0614
0.50886	257.864			4.50484	97.7176
0.51142	262.066			4.50124	97.4984
0.51372	265.542			4.49394	97.3862
0.51661	267.636			4.49022	97.2504
0.51825	268.747			4.48663	97.1123
0.51963	269.782			4.48196	96.9025
0.52163	269.486			4.47821	96.6847
0.52338	268.416			4.47103	96.5901
0.52504	267.129			4.46735	96.5616
0.5262	266.168			4.46495	96.4685
0.52875	263.666			4.46018	96.4461
0.53012	262.161			4.45288	96.3791
0.53187	259.854			4.44929	96.2354
0.53329	257.62			4.44505	96.1311
0.53498	254.792			4.44185	96.1103
0.53697	251.82			4.4347	96.0579
0.53863	249.575			4.431	95.9906
0.54014	247.848			4.42755	95.6683
0.54261	245.739			4.42075	95.2722
0.54434	244.492			4.41651	94.9916
0.54664	242.58			4.4132	94.9657
0.54829	241.241			4.40946	94.9157
0.54999	239.81			4.40205	94.7797
0.55201	238.301			4.39928	94.5602
0.55361	237.774			4.39622	94.4135
0.55514	237.908			4.39248	94.3706
0.5569	237.54			4.38756	94.2205
0.55867	237.376			4.38054	93.9507
0.56013	237.007			4.3779	93.7424
0.56196	236.4			4.37074	93.6525
0.56378	235.724			4.36728	93.4677
0.56527	234.791			4.36463	93.3184
0.56721	233.962			4.35733	93.2893
0.56882	233.077			4.35402	93.1829
0.57036	232.187			4.34898	92.9628
0.57211	231.191			4.34527	92.7251
0.57369	230.967			4.34157	92.5467
0.57632	232.253			4.3344	92.3381
0.57789	233.427			4.33067	92.1694
0.57959	233.957			4.32364	92.0293
0.58119	235.536			4.32114	91.8664
0.58289	237.593			4.31636	91.7651
0.58448	240.147			4.31264	91.5514
0.58632	244.054			4.30893	91.4315
0.58882	249.89			4.30202	91.3061
0.59039	253.452			4.29883	91.0545
0.59223	257.555			4.29485	90.7862
0.59405	261.45			4.28808	90.5206
0.5966	266.201			4.28502	90.3449
0.59951	269.666			4.28012	90.1886
0.60053	270.402			4.27655	90.1001
0.60158	271.189			4.27283	90.0513
0.60339	272.08			4.26951	89.8606
0.6046	272.212			4.26217	89.4622
0.60668	272.295			4.25848	89.245
0.60874	271.295			4.2512	89.0734
0.60978	271.195			4.24763	88.9873
0.6127	268.557			4.24392	88.883
0.61477	266.236			4.2402	88.6262
0.61586	265.051			4.23531	88.3308
0.61771	262.825			4.22801	88.2538
0.6191	261.334			4.22428	88.0893
0.62019	260.342			4.22071	87.8504
0.62239	259.897			4.21371	87.5965
0.62442	260.145			4.21	87.4704
0.62643	262.932			4.2064	87.2713
0.6282	265.336			4.20269	87.0425
0.63123	270.543			4.19542	86.7951
0.63299	272.359			4.19183	86.6441
0.63517	276.462			4.18945	86.5398
0.63723	280.191			4.18083	86.4637
0.63828	282.468			4.17858	86.3244
0.64026	286.153			4.17487	86.2039
0.64235	289.902			4.16745	86.017
0.64371	292.93			4.16291	85.8957
0.64481	294.705			4.16028	85.7229
0.64701	298.521			4.15681	85.6139
0.64809	299.657			4.14895	85.6645
0.6498	300.477			4.1459	85.6471
0.65092	300.095			4.14217	85.6007
0.6529	298.611			4.13845	85.5275
0.65425	297.1			4.13397	85.3265
0.65618	295.178			4.1276	85.127
0.65821	294.364			4.12387	84.8826
0.66037	293.586			4.11673	84.5752
0.66244	294.072			4.11301	84.3931
0.66429	294.185			4.1093	84.3743
0.66632	294.167			4.10253	84.2923
0.66737	293.799			4.09936	83.9679
0.66838	293.189			4.09472	83.8945
0.66952	292.07			4.08742	83.8181
0.67117	290.21			4.08276	83.6641
0.67318	287.516			4.07907	83.5939
0.67484	284.929			4.07179	83.3624
0.67589	283.468			4.06822	83.2257
0.6778	280.625			4.06477	83.2724
0.67945	278.216			4.05987	83.397
0.68108	275.628			4.05655	83.2989
0.68299	272.912			4.0494	83.0867
0.68463	270.376			4.0466	82.8326
0.6858	269.016			4.04155	82.6728
0.68759	266.588			4.03559	82.6904
0.68938	263.436			4.03229	82.6745
0.69124	259.623			4.02724	82.6428
0.69289	256.449			4.02447	82.5026
0.69479	253.476			4.01666	82.4039
0.69633	252.499			4.01334	82.1668
0.69798	251.925			4.00978	81.9062
0.69967	252.511			4.00607	81.8271
0.70148	254.054			3.99969	81.6726
0.70274	255.493			3.99543	81.4281
0.7045	257.373			3.98838	81.1772
0.70625	259.206			3.98347	81.0523
0.70789	261.008			3.97777	81.0135
0.7104	262.798			3.97024	80.9345
0.71153	263.969			3.96716	80.8884
0.71344	266.094			3.96359	80.8267
0.71506	268.159			3.95987	80.8137
0.71757	272.899			3.95616	80.8925
0.71934	275.901			3.94929	80.8187
0.7211	278.548			3.94451	80.5276
0.72333	280.745			3.94079	80.333
0.72496	281.362			3.93641	80.3551
0.72688	280.885			3.93017	80.2719
0.72961	280.043			3.92686	80.0557
0.7318	280.067			3.92328	79.8315
0.73349	280.519			3.91879	79.4857
0.73513	281.26			3.91208	79.2403
0.73725	282.607			3.90876	79.1827
0.73825	283.553			3.90543	79.1501
0.74022	285.353			3.89883	79.1134
0.74191	287.093			3.89459	79.0552
0.743	288.049			3.8726	78.455
0.74477	289.928			3.85524	77.7971
0.74586	291.105			3.84599	77.6111
0.74784	292.847			3.84162	77.4668
0.74955	294.14			3.83803	77.2814
0.75068	294.634			3.83364	77.1263
0.75179	295.319			3.82912	76.9917
0.75323	296.141			3.82463	76.7434
0.75491	297.089			3.81798	76.4649
0.75689	298.49			3.81428	76.2093
0.75859	299.804			3.81081	76.1951
0.76029	300.898			3.80365	76.1649
0.76226	301.644			3.79929	75.8402
0.76394	301.73			3.79705	75.6234
0.7661	301.673			3.78933	75.4588
0.76846	301.663			3.78484	75.3231
0.77105	301.983			3.78139	75.1689
0.77219	302.316			3.77835	74.9254
0.77386	302.566			3.77426	74.755
0.7759	302.72			3.76762	74.602
0.77765	302.672			3.76365	74.5027
0.77948	302.465			3.75994	74.456
0.7813	301.737			3.75335	74.3458
0.78318	300.586			3.7499	74.0338
0.78499	299.218			3.74671	73.8132
0.78706	297.254			3.74009	73.5714
0.78968	294.623			3.73531	73.4025
0.79241	291.902			3.7312	73.148
0.79434	289.526			3.72697	73.0011
0.79697	286.278			3.72035	72.9053
0.79805	285.043			3.71691	72.8325
0.79974	283.475			3.71373	72.8419
0.80084	283.416			3.70711	72.8404
0.80274	285.017			3.70366	72.8107
0.80428	286.309			3.69942	72.7379
0.80612	289.44			3.69282	72.527
0.80789	293.12			3.68951	72.3586
0.80941	296.231			3.68327	72.1617
0.81045	297.949			3.6789	71.9209
0.81268	300.975			3.67556	71.8412
0.81547	303.16			3.67223	71.8227
0.81733	304.409			3.66443	71.7757
0.81876	306.128			3.6611	71.6215
0.82077	307.186			3.65794	71.563
0.8233	308.903			3.65133	71.5413
0.82663	309.753			3.64668	71.6315
0.82843	310.577			3.64336	71.4628
0.82995	310.648			3.639	71.2428
0.83289	308.888			3.63238	71.1734
0.83451	307.475			3.62775	71.2184
0.8373	304.386			3.62444	71.2484
0.83918	302.016			3.62111	71.2974
0.84102	301.083			3.61701	71.3532
0.84278	300.538			3.61278	71.3323
0.84452	300.06			3.60481	71.2063
0.84616	298.371			3.60149	71.0192
0.84793	296.875			3.59925	70.9575
0.85068	294.125			3.59451	70.7598
0.85213	292.252			3.58868	70.6088
0.85382	289.471			3.58153	70.5103
0.85551	286.803			3.57834	70.5583
0.85807	282.554			3.57358	70.5509
0.86063	278.222			3.56998	70.4777
0.86288	275.109			3.5656	70.3456
0.86455	272.893			3.5611	70.3274
0.86623	271.223			3.55394	70.3042
0.8682	270.384			3.54944	70.2034
0.87087	270			3.54601	69.9796
0.87382	270.142			3.54322	69.9067
0.87556	270.631			3.52332	69.8597
0.87807	271.509			3.5148	69.7383
0.87974	272.458			3.51121	69.5542
0.88143	273.665			3.50324	69.5122
0.88398	275.813			3.48453	68.7822
0.88651	276.903			3.48121	68.6561
0.88793	277.131			3.47789	68.5666
0.88968	277.221			3.47365	68.4461
0.89131	277.174			3.46755	68.4332
0.89304	277.113			3.46	68.4796
0.89448	276.869			3.45562	68.7977
0.89618	276.589			3.44728	68.7766
0.89786	276.572			3.44395	68.5433
0.89953	276.331			3.44063	68.3207
0.90122	276.456			3.43602	68.1826
0.90295	276.595			3.42914	68.1377
0.90462	276.625			3.42569	68.1309
0.90635	276.415			3.42104	68.0725
0.90805	274.68			3.41695	67.7411
0.90975	272.483			3.41268	67.3921
0.91144	270.26			3.41015	67.3386
0.91314	268.533			3.40315	67.4773
0.91484	267.423			3.39984	67.4694
0.9174	266.724			3.3919	67.3163
0.91963	267.052			3.38832	67.128
0.92136	267.083			3.38487	66.95
0.92314	267.908			3.38022	66.6242
0.92418	267.301			3.37691	66.4421
0.92589	267.91			3.37003	66.143
0.92764	268.959			3.36525	66.0011
0.92872	270.236			3.36207	65.8713
0.93043	272.25			3.35832	65.4636
0.93243	275.247			3.35034	65.1627
0.93353	277.222			3.34691	64.8637
0.93523	279.12			3.3432	64.5179
0.93723	282.154			3.34003	64.1768
0.93895	282.222			3.33525	63.9442
0.94004	283.122			3.33206	63.7917
0.94105	283.265			3.3273	63.6648
0.94373	280.877			3.31935	63.4983
0.94571	278.856			3.31484	63.089
0.94776	276.887			3.31114	62.7201
0.9494	275.516			3.30651	62.4034
0.95158	273.327			3.3028	62.1748
0.95339	271.257			3.29817	61.889
0.95624	268.077			3.29514	61.3952
0.95739	266.752			3.29089	60.8068
0.95997	263.813			3.2824	60.234
0.9611	262.591			3.27898	59.7528
0.96309	260.499			3.27342	59.4517
0.96427	259.515			3.26932	59.0821
0.96592	258.353			3.26573	58.3724
0.96788	257.347			3.26019	57.7455
0.96994	256.296			3.25594	56.9574
0.97275	255.158			3.25236	56.5326
0.97438	254.59			3.2444	56.0599
0.97658	254.189			3.24135	55.5429
0.97838	253.16			3.23633	55.2714
0.97954	252.538			3.23302	55.0332
0.98128	252.505			3.22877	54.7283
0.98323	253.45			3.22439	54.3405
0.98522	254.701			3.22083	53.6737
0.98719	256.861			3.21619	52.8661
0.99007	260.501			3.21313	52.3823
0.99172	262.807			3.20662	52.0929
0.99386	265.79			3.20265	51.6675
0.99566	268.573			3.19825	51.2287
0.99869	273.234			3.19146	50.6085
0.99998	274.92			3.18693	49.8509
0.99999	274.93			3.18323	49.3392
0.99999	274.93			3.17816	48.749
0.99999	274.94			3.17448	48.0662
0.99999	274.94			3.16984	47.5178
1.00001	274.96			3.16692	46.7864
1.00001	274.96			3.16254	46.4398
1.00077	275.775			3.15406	46.0206
1.00211	277.025			3.15048	45.4507
1.004	278.926			3.14558	44.9801
1.00598	281.22			3.142	44.4557
1.00711	282.155			3.13736	43.8608
1.00887	282.341			3.13365	43.56
1.01085	281.328			3.12942	43.2586
1.01194	279.913			3.12518	42.7078
1.01391	276.978			3.11685	42.3735
1.01559	274.947			3.11313	41.9834
1.01761	275.634			3.10943	41.7313
1.02003	277.035			3.106	41.3633
1.02115	277.586			3.10228	40.8469
1.02437	279.759			3.09766	40.5546
1.02552	280.802			3.09407	40.3414
1.02722	282.701			3.08943	40.0523
1.02907	285.736			3.08148	39.7627
1.03047	288.17			3.07791	39.4217
1.03215	291.145			3.07473	38.8847
1.03331	293.174			3.06757	38.6374
1.03506	295.009			3.06321	38.1657
1.03668	295.602			3.05962	37.5421
1.03868	296.583			3.05525	36.8092
1.04016	294.965			3.05168	36.3046
1.04184	294.167			3.04319	35.9386
1.04397	293.782			3.0404	35.5647
1.04581	293.74			3.03572	35.2398
1.04693	293.723			3.03214	34.7405
1.04865	293.215			3.02776	34.1168
1.05062	291.258			3.0243	33.8184
1.05218	289.121			3.0157	33.5203
1.05318	288.059			3.01187	33.129
1.05517	285.156			3.00815	32.9748
1.05689	283.588			3.00485	32.8747
1.05798	282.888			3.00088	32.5518
1.05997	282.382			2.99691	32.1609
1.06168	282.471			2.98884	31.7024
1.06371	282.833			2.98418	31.1507
1.0648	283.394			2.98088	30.7824
1.06653	282.396			2.97624	30.375
1.06852	281.102			2.95692	28.6622
1.06951	280.05			2.94941	28.4108
1.0705	278.86			2.94661	27.8956
1.07251	276.195			2.9421	27.3768
1.07422	273.621			2.9192	25.8577
1.07621	271.017			2.91471	25.3188
1.0779	269.439			2.91125	24.8632
1.08072	267.962			2.90674	24.6118
1.08241	267.476			2.90381	24.4265
1.08359	267.04			2.8976	24.2518
1.08525	267.256			2.89441	24.1161
1.08696	267.645			2.8862	23.7589
1.08871	268.231			2.88381	23.3395
1.08973	268.815			2.87688	22.8631
1.09239	270.154			2.87371	22.5362
1.09434	271.022			2.87013	22.081
1.09634	272.326			2.86443	21.3535
1.09803	273.703			2.85979	20.6524
1.09999	275.744			2.85649	20.1804
1.10111	277.015			2.85423	19.7778
1.10282	279.129			2.84613	19.5216
1.10567	282.259			2.84268	19.1619
1.10765	284.187			2.83951	18.3991
1.10935	285.505			2.83157	17.8258
1.11099	286.509			2.8292	16.91
1.11298	287.763			2.80855	12.4387
1.11556	289.243			2.80164	11.3358
1.1177	289.67			2.79837	10.0955
1.11933	289.302			2.79493	9.1621
1.1204	288.896			2.78807	8.17027
1.12211	286.463			2.76753	3.40609
1.12382	282.447			2.76394	2.76523
1.12578	278.962			2.7572	2.3047
1.12765	274.998			2.75377	1.85709
1.13005	268.789			2.75018	1.63358
1.13173	264.53			2.74343	1.58365
1.13345	260.531			2.74014	1.38188
1.13446	258.42			2.73667	1.03178
1.13679	253.204			2.72979	0.63205
1.13854	249.994			2.72634	0.50723
1.14022	248.044			2.71957	0.48314
1.14133	248.672			2.71597	0.45197
1.14359	247.563			2.71279	0.38471
1.14648	247.078			2.70934	0.36827
1.14812	246.739			2.7059	0.25611
1.14983	246.398			2.70139	0.17564
1.15239	247.263			2.69449	0.17475
1.15496	248.227			2.69104	0.21705
1.15695	249.114			2.68431	0.2288
1.15803	250.052			2.68074	0.23144
1.15946	250.861			2.67743	0.19414
1.16118	251.731			2.67003	0.16771
1.16391	253.556			2.66725	0.19649
1.16545	254.09			2.66367	0.18621
1.16663	254.223			2.65692	0.18445
1.16835	254.273			2.65363	0.10661
1.16999	254.129			2.65018	-0.1072
1.17169	253.81			2.64332	-0.24466
1.1734	253.812			2.63988	-0.19003
1.17511	254.512			2.63369	-0.11425
1.17626	255.675			2.63078	-0.14186
1.17883	259.522			2.62747	-0.1539
1.18051	262.808			2.61925	-0.02085
1.18199	265.678			2.61593	0.22439
1.18452	269.576			2.61249	0.2426
1.1862	271.356			2.60575	0.21675
1.18791	272.335			2.60243	0.19825
1.1893	272.606			2.59885	0.12336
1.19108	272.25			2.5909	0.02584
1.19224	272.008			2.58788	0.0555
1.19386	270.622			2.58177	0.11572
1.19558	269.44			2.57896	0.08371
1.197	267.714			2.57489	0.04641
1.19875	266.564			2.56812	0.15801
1.2007	265.09			2.56468	0.25582
1.20232	263.413			2.56123	0.28812
1.20466	260.496			2.55432	0.25405
1.20721	256.372			2.55111	0.27549
1.20894	253.553			2.54514	0.31015
1.21062	251.571			2.54196	0.32542
1.2129	249.477			2.5372	0.36537
1.21493	248.72			2.53402	0.31045
1.21658	249.209			2.52686	0.36974
1.21913	250.949			2.52461	0.50953
1.22054	252.071			2.52116	0.54212
1.22225	253.723			2.51443	0.39529
1.22394	255.393			2.51099	0.3621
1.22566	257.124			2.50729	0.41026
1.22767	258.725			2.50026	0.45666
1.22909	259.707			2.49725	0.35623
1.23096	260.825			2.49036	0.17211
1.23248	261.88			2.48718	0.20031
1.23418	263.439			2.48241	0.19678
1.23529	264.566			2.47557	0.25817
1.23775	267.223			2.47279	0.38857
1.23924	268.787			2.46987	0.43498
1.24099	271.172			2.46328	0.3498
1.243	274.082			2.45982	0.26698
1.24441	275.978			2.45521	0.0511
1.24608	278.11			2.44834	-0.0652
1.2478	280.08			2.44555	-0.04758
1.24923	281.082			2.4392	0.06021
1.25183	283.606			2.43588	0.1072
1.25436	284.485			2.43123	0.03289
1.2566	284.674			2.42607	0.01028
1.258	283.099			2.41946	0.1116
1.25997	280.776			2.41666	0.31511
1.26169	277.082			2.41032	0.58735
1.26337	271.448			2.40687	0.68514
1.26485	267.718			2.4033	0.58206
1.26649	262.629			2.39651	0.46606
1.26824	257.547			2.39321	0.35391
1.27083	251.917			2.38975	0.30278
1.27313	249.022			2.38286	0.36768
1.27466	246.064			2.37955	0.39206
1.27621	246.213			2.37492	0.34745
1.27796	245.77			2.37147	0.1915
1.2797	245.441			2.36791	0.04288
1.28134	246.285			2.36129	0.00499
1.28308	247.15			2.35787	0.20207
1.28587	249.483			2.35335	0.37359
1.28784	251.83			2.34648	0.48461
1.28993	254.284			2.34357	0.46435
1.29271	259.07			2.33732	0.31188
1.29435	262.388			2.33256	0.18386
1.29726	267.386			2.32924	0.24877
1.29979	270.315			2.32579	0.28372
1.30146	271.296			2.31971	0.28636
1.30346	271.645			2.31656	0.41794
1.3046	271.483			2.30861	0.44085
1.30627	271.122			2.30517	0.34275
1.30915	269.794			2.30197	0.31926
1.31083	268.838			2.29495	0.24877
1.31279	267.942			2.29269	0.13099
1.3139	267.813			2.28792	0.08488
1.31569	267.47			2.28473	0.23731
1.31678	267.422			2.28184	0.37212
1.31847	267.425			2.2727	0.43733
1.31963	267.371			2.26928	0.34951
1.3216	267.314			2.26596	0.26198
1.32324	267.668			2.2612	0.25141
1.32524	268.567			2.25445	0.35656
1.32731	269.218			2.25114	0.39327
1.32893	269.643			2.24836	0.41324
1.33193	270.126			2.24529	0.45025
1.33381	270.069			2.23615	0.40884
1.3362	268.989			2.23282	0.36684
1.33823	269.21			2.22937	0.35127
1.34031	269.654			2.22379	0.25024
1.34238	270.462			2.22019	0.29928
1.34449	271.944			2.21665	0.50018
1.34566	272.731			2.20872	0.504
1.34745	273.693			2.20555	0.31896
1.34861	273.935			2.20207	0.31221
1.34964	274.185			2.19864	0.29899
1.35135	273.819			2.19414	0.33306
1.35319	272.829			2.18738	0.26991
1.35655	272.172			2.18381	0.26727
1.35936	273.349			2.18063	0.40384
1.36045	274.352			2.17586	0.46464
1.36224	276.306			2.1691	0.41853
1.36421	278.973			2.16554	0.16506
1.36593	281.231			2.15759	0.04288
1.36756	282.289			2.15442	-0.04582
1.36932	282.672			2.15031	-0.02379
1.37045	282.383			2.14741	0.05492
1.37219	281.399			2.14065	0.17975
1.37339	280.598			2.13615	0.23438
1.37619	278.432			2.13206	0.30545
1.37793	277.385			2.127	0.36537
1.37908	276.864			2.12356	0.34363
1.38165	274.387			2.1167	0.13481
1.38419	271.968			2.11326	0.14509
1.38619	268.908			2.10491	0.2379
1.38823	264.956			2.10187	0.30663
1.38979	261.927			2.09512	0.31926
1.39196	257.946			2.09049	0.18856
1.39364	255.655			2.0881	0.20794
1.39535	253.84			2.0836	0.28783
1.39704	252.367			2.07907	0.35039
1.3988	252.589			2.07562	0.36038
1.39987	253.406			2.06886	0.38358
1.40163	254.092			2.06526	0.40032
1.4036	255.791			2.0609	0.33512
1.4046	257.021			2.05613	0.16771
1.40562	258.545			2.05281	0.0047
1.40749	261.576			2.04819	0.03936
1.40901	264.441			2.04143	0.12512
1.41112	268.489			2.03784	0.289
1.41276	271.988			2.03349	0.373
1.41481	276.312			2.02991	0.40942
1.41651	279.846			2.02553	0.39973
1.41764	281.486			2.01864	0.38857
1.41935	283.542			2.01399	0.25288
1.4211	284.352			2.01043	0.13716
1.42221	285.013			2.00725	0.0793
1.42389	284.608			2.00246	0.04082
1.42675	281.842			1.98037	0.15772
1.4293	277.514			1.95575	0.2799
1.43215	272.807			1.95311	0.40326
1.43384	270.314			1.94888	0.40061
1.43556	267.649			1.94449	0.32601
1.43659	265.575			1.94092	0.35039
1.43808	262.791			1.93642	0.36889
1.4399	258.824			1.92837	0.30252
1.44276	251.768			1.92557	0.25494
1.44476	247.033			1.9216	0.18386
1.44647	243.051			1.91919	0.10309
1.44811	240.107			1.91123	0.13716
1.44996	236.762			1.90778	0.29811
1.452	233.664			1.90446	0.45788
1.45364	231.654			1.90088	0.51369
1.45473	231.877			1.89225	0.43233
1.45636	232.005			1.88946	0.34628
1.45818	233.264			1.88496	0.36831
1.46012	235.615			1.88034	0.41912
1.46177	238.097			1.87703	0.48402
1.46428	242.141			1.87013	0.47492
1.46646	247.018			1.86549	0.30575
1.46896	251.616			1.86218	0.14832
1.47141	255.52			1.85873	0.10045
1.47334	258.539			1.85527	0.15419
1.47501	259.058			1.85064	0.32983
1.47787	260.826			1.84772	0.43204
1.47936	261.152			1.84137	0.33923
1.48089	261.442			1.83754	0.23438
1.48273	261.57			1.82959	0.24142
1.48412	261.058			1.82615	0.09633
1.48566	260.041			1.81808	-0.00587
1.48852	257.29			1.81424	-0.01557
1.49015	254.979			1.81133	0.13305
1.49191	252.612			1.8067	0.22175
1.4938	249.322			1.8022	0.18885
1.4953	247.547			1.79518	0.16359
1.49818	245.359			1.79068	0.19091
1.49992	245.35			1.78104	0.13922
1.50283	247.307			1.78104	0.1072
1.50447	249.112			1.77642	0.20912
1.50612	251.234			1.7685	0.31015
1.50761	253			1.76506	0.34363
1.50933	254.779			1.75826	0.331
1.51059	255.826			1.75386	0.33805
1.5126	257.007			1.75015	0.19502
1.51463	257.888			1.7467	0.21059
1.51568	258.025			1.74284	0.39679
1.51743	258.597			1.73994	0.36361
1.52009	259.977			1.732	0.19972
1.52192	260.543			1.72805	0.22322
1.52463	260.574			1.72379	0.31573
1.52614	259.899			1.71929	0.38769
1.52795	258.55			1.71253	0.44261
1.52899	257.455			1.70921	0.54188
1.53069	255.546			1.70551	0.60415
1.53252	253.939			1.70112	0.45554
1.53433	252.838			1.69754	0.26991
1.53608	251.964			1.69423	0.1818
1.53789	251.5			1.68626	0.24377
1.53954	250.915			1.68232	0.35538
1.54151	250.248			1.67836	0.23996
1.54297	249.639			1.6737	0.15302
1.54512	248.524			1.66696	0.05903
1.54661	247.645			1.6635	-0.02173
1.5478	247.315			1.65887	-0.00852
1.54958	247.295			1.65542	0.09017
1.55126	248.413			1.65198	0.22791
1.5538	250.207			1.64509	0.3172
1.55593	251.907			1.64074	0.30692
1.55772	252.68			1.63716	0.34158
1.55919	252.783			1.62921	0.34275
1.56189	252.202			1.62564	0.37594
1.56384	251.59			1.62247	0.38563
1.56547	251.286			1.61889	0.42528
1.56713	251.5			1.61212	0.37624
1.56878	252.401			1.60735	0.17767
1.57056	254.064			1.60363	0.03143
1.57296	255.971			1.60055	0.03994
1.57476	256.6			1.59738	-0.01087
1.5764	255.862			1.59152	-0.04406
1.57808	254.752			1.58475	0.03025
1.57893	254.022			1.58129	0.10192
1.58167	252.07			1.5768	0.08576
1.58377	251.019			1.56887	0.20354
1.58559	250.669			1.56647	0.27491
1.58734	250.179			1.5621	0.33805
1.58901	249.89			1.55733	0.29928
1.59064	249.571			1.55071	0.33835
1.59212	249.399			1.54727	0.33218
1.59334	249.239			1.54382	0.04993
1.59542	248.725			1.53572	-0.13422
1.59815	248.614			1.5324	-0.13364
1.60002	249.109			1.52803	0.01234
1.60149	250.094			1.52445	0.19443
1.60271	251.391			1.51771	0.18621
1.60422	252.91			1.51427	0.17681
1.60612	255.825			1.51084	0.16565
1.60882	259.512			1.50526	0.24583
1.61047	261.013			1.50066	0.35744
1.61229	262.157			1.49734	0.41794
1.61525	263.033			1.4927	0.31632
1.61672	263.9			1.4882	0.08576
1.61797	265.341			1.48476	0.00441
1.61948	264.341			1.47681	0.07313
1.62058	264.327			1.47324	0.15625
1.62248	263.178			1.47005	0.09487
1.62424	262.467			1.46543	0.03466
1.6254	262.033			1.46212	0.15359
1.6269	261.596			1.45416	0.22204
1.62881	261.184			1.45057	0.30193
1.63078	261.272			1.44382	0.47698
1.63275	260.15			1.44035	0.43439
1.63442	258.69			1.43704	0.31867
1.63639	256.431			1.43013	0.22028
1.63752	255.497			1.4268	0.16771
1.64033	253.892			1.42007	0.16829
1.64204	254.022			1.4165	0.1492
1.6431	254.327			1.41306	0.15625
1.64598	255.744			1.40632	0.13217
1.64739	256.282			1.40354	0.14744
1.64893	256.779			1.3972	0.17064
1.6508	256.726			1.39163	0.1586
1.65197	256.234			1.38804	0.10985
1.6536	255.376			1.38488	0.05698
1.65531	254.554			1.37784	0.0188
1.65642	254.171			1.37429	-0.00382
1.65838	254.354			1.36764	0.05698
1.66035	256.006			1.36409	0.08664
1.66206	258.3			1.34238	0.39944
1.66515	263.382			1.32184	0.20148
1.66725	266.773			1.31945	0.3125
1.66829	268.084			1.31348	0.34305
1.6711	271.043			1.3062	0.3404
1.67304	272.842			1.30314	0.37447
1.67413	274.117			1.30024	0.32337
1.67615	276.232			1.29719	0.15008
1.67727	277.398			1.28886	0.03994
1.67879	278.565			1.2849	-0.07754
1.68179	279.035			1.27892	-0.08165
1.68353	279.231			1.27546	0.01292
1.68554	279.721			1.27201	0.10456
1.68739	280.051			1.26525	0.0934
1.68944	280.435			1.26231	0.18944
1.69085	281.018			1.25502	0.21382
1.69284	281.416			1.25263	0.09986
1.69484	281.966			1.24945	0.16418
1.69652	282.399			1.24008	0.21705
1.69849	282.149			1.2365	0.29135
1.70023	281.458			1.23347	0.29488
1.7022	280.193			1.2267	0.22909
1.70499	278.208			1.22339	0.16183
1.70703	276.707			1.22035	0.10192
1.70818	275.506			1.215	0.14127
1.70974	274.565			1.21199	0.23731
1.71156	273.806			1.20495	0.28607
1.71357	272.748			1.2031	0.39356
1.71606	269.42			1.19716	0.45906
1.71809	264.798			1.1936	0.42499
1.71924	261.637			1.18592	0.3871
1.72105	257.111			1.183	0.3545
1.72288	253.029			1.1793	0.32131
1.72483	249.338			1.17268	0.37242
1.72682	246.553			1.16962	0.28871
1.72882	246.361			1.16233	0.20148
1.73055	246.12			1.15863	0.17534
1.73223	247.432			1.15135	0.09927
1.7342	248.497			1.14908	0.03113
1.73532	249.037			1.14183	0.02408
1.73707	249.56			1.13442	0.30956
1.73821	250.091			1.13085	0.40561
1.73985	250.283			1.12752	0.3777
1.74185	250.755			1.12141	0.36214
1.74355	251.895			1.11648	0.25611
1.74512	253.537			1.11053	0.08106
1.74613	254.715			1.10681	0.11484
1.74784	257.708			1.10311	0.19943
1.74951	260.937			1.09953	0.27168
1.75067	263.225			1.09225	0.42352
1.75352	267.195			1.08852	0.44026
1.75634	269.668			1.08615	0.3454
1.75804	270.822			1.07901	0.21294
1.75918	271.537			1.07529	0.19208
1.76022	272.047			1.07291	0.32249
1.7626	274.344			1.06469	0.38328
1.76429	275.644			1.06098	0.27021
1.76543	275.87			1.05727	0.21499
1.76656	276.379			1.05009	0.21734
1.76827	276.735			1.04771	0.25347
1.76998	276.29			1.04267	0.26228
1.77192	275.696			1.03674	0.36038
1.77364	275.129			1.03314	0.35597
1.77534	274.585			1.02996	0.38182
1.7773	273.301			1.0268	0.40619
1.77844	272.509			1.01978	0.26903
1.78042	271.644			1.0162	0.16771
1.7821	271.357			1.01249	0.32307
1.78407	271.317			1.00588	0.41148
1.78664	272.266			1.00284	0.36948
1.78862	273.124			0.99783	0.34863
1.79046	273.87			0.99202	0.32451
1.79293	274.5			0.98723	0.18355
1.7949	274.936			0.9842	0.11835
1.79687	275.018			0.98009	0.15976
1.79851	275.047			0.97398	0.3295
1.80049	275.185			0.97029	0.3125
1.80223	275.517			0.9659	0.2799
1.80421	276.951			0.96196	0.27579
1.80561	278.051			0.95834	0.2517
1.80727	280.058			0.95116	0.26228
1.80933	283.332			0.94746	0.25112
1.81187	286.45			0.94137	0.30281
1.8135	287.772			0.93766	0.45436
1.81545	288.019			0.9342	0.45524
1.81695	288.009			0.9268	0.38563
1.81864	287.082			0.92307	0.26874
1.8206	285.354			0.91978	0.2661
1.82239	283.028			0.91248	0.27226
1.82403	280.929			0.9085	0.41647
1.82602	277.904			0.90612	0.54835
1.82713	276.413			0.90255	0.59211
1.82827	275.279			0.89524	0.49401
1.83055	272.212			0.89153	0.40472
1.83167	270.607			0.88809	0.35303
1.83338	267.809			0.88345	0.30222
1.83509	264.388			0.87565	0.16859
1.83706	261.062			0.87234	0.2285
1.8385	259.586			0.86903	0.34716
1.84031	257.778			0.86121	0.28959
1.84183	258.708			0.8579	0.26521
1.84354	260.376			0.85446	0.30751
1.84529	262.771			0.85077	0.43116
1.84638	264.602			0.84365	0.47463
1.84865	267.051			0.84022	0.50488
1.8504	267.529			0.83572	0.39944
1.85205	267.703			0.83229	0.23496
1.85408	266.07			0.82805	0.14891
1.85665	263.805			0.80742	0.30486
1.85923	262.487			0.78646	0.23966
1.86025	262.415			0.77928	0.3357
1.8626	263.125			0.77545	0.35362
1.86494	264.529			0.77121	0.35479
1.86659	265.388			0.76645	0.44261
1.86855	266.101			0.7593	0.34099
1.87112	265.258			0.75612	0.0558
1.87251	264.818			0.75218	-0.02085
1.87455	263.561			0.74552	0.04112
1.87596	262.285			0.74208	0.05933
1.87762	261.424			0.73837	0.09075
1.879	260.646			0.73362	0.05903
1.88074	259.265			0.73027	-0.05434
1.8824	258.336			0.72277	0.02467
1.88388	256.843			0.71932	0.10074
1.88587	255.266			0.71271	-0.03583
1.88754	254.48			0.70952	-0.12776
1.88923	254.085			0.70607	-0.0652
1.89061	252.617			0.69947	0.09927
1.89237	254.043			0.69601	0.29517
1.89401	254.954			0.69283	0.31896
1.89616	259.943			0.68568	0.28754
1.89791	263.655			0.68236	0.31103
1.89954	267.475			0.67852	0.42528
1.90091	270.607			0.67059	0.54277
1.90242	274.367			0.66714	0.55628
1.90441	278.61			0.6629	0.45084
1.90599	282.174			0.6596	0.42851
1.90835	285.704			0.65575	0.56744
1.91	287.763			0.64833	0.54629
1.91173	288.602			0.64373	0.36478
1.91316	289.411			0.64081	0.25582
1.91569	289.45			0.63679	0.22645
1.91686	288.899			0.63215	0.10515
1.91915	286.934			0.62578	0.07225
1.92085	284.863			0.62299	0.25024
1.9226	282.814			0.61491	0.28107
1.92481	281.028			0.61133	0.19943
1.92641	280.268			0.60802	0.07548
1.92796	280.126			0.60112	0.01469
1.92963	280.824			0.59635	0.08752
1.93111	281.637			0.59304	0.17475
1.93309	283.034			0.59025	0.23908
1.93472	284.095			0.58455	0.10779
1.93616	284.892			0.57995	0.0373
1.93782	285.524			0.5732	-0.01498
1.93928	285.564			0.55362	0.50605
1.941	285.393			0.5291	0.25317
1.94269	284.44			0.52566	0.3824
1.94437	282.977			0.52237	0.46581
1.94579	281.673			0.5188	0.39206
1.94835	278.312			0.51429	0.25197
1.95122	274.752			0.50756	0.20205
1.95318	272.714			0.50398	0.18443
1.95603	270.941			0.49933	0.09428
1.95773	270.456			0.49588	0.11748
1.9595	269.161			0.49243	0.43439
1.96147	269.821			0.48436	0.43644
1.96345	269.848			0.48074	0.20471
1.96508	270.341			0.47264	0.14039
1.96706	271.396			0.46919	0.15331
1.96878	272.07			0.46588	0.1915
1.96996	272.019			0.46215	0.06432
1.97161	272.092			0.45421	0.15273
1.9733	272.121			0.45143	0.20001
1.97451	273.072			0.446	0.08165
1.97604	272.669			0.44256	0.06755
1.97786	272.584			0.43782	0.04288
1.97903	271.82			0.4345	-0.05404
1.9801	271.329			0.42776	-0.07224
1.98284	269.211			0.42286	0.02291
1.98463	267.634			0.41927	0.00646
1.98579	265.95			0.41476	-0.02203
1.98778	264.874			0.4112	0.14919
1.98897	264.608			0.40763	0.33361
1.99065	265.082			0.40287	0.38765
1.9923	266.302			0.37998	0.19913
1.99351	267.605			0.35945	0.33012
1.9952	269.388			0.35574	0.27285
1.9963	270.647			0.35232	0.20853
1.99802	272.883			0.34687	0.13364
2.00086	275.692			0.34263	0.13803
2.00196	276.872			0.33903	0.17035
2.00393	277.883			0.33425	0.17769
2.00566	276.595			0.33054	0.13364
2.00766	274.32			0.32206	0.06491
2.00869	272.94			0.3179	0.03906
2.01064	269.354			0.31485	0.07372
2.01333	264.08			0.30942	0.10544
2.01529	260.162			0.30663	0.126
2.01697	257.474			0.30159	0.03348
2.01892	255.301			0.29392	-0.03906
2.02089	253.657			0.27607	0.41148
2.02192	253.484			0.27251	0.4041
2.02297	253.28			0.26881	0.48104
2.02494	253.768			0.26403	0.52744
2.02658	255.181			0.24101	0.65173
2.02773	257.789			0.23611	0.57654
2.0303	262.271			0.23267	0.50018
2.03145	264.597			0.22829	0.49254
2.03253	266.68			0.22036	0.45113
2.03542	272.827			0.19914	0.16211
2.03716	275.104			0.19026	0.1533
2.03996	274.539			0.17212	0.00617
2.04167	274.073			0.16762	0.02673
2.04354	272.386			0.16335	-0.01703
2.04456	271.043			0.15605	-0.03289
2.04652	268.832			0.15141	-0.03788
2.04943	262.793			0.14876	-0.07401
2.05139	257.9			0.14557	-0.07812
2.05315	252.893			0.14107	-0.02085
2.05489	248.234			0.13311	0.12394
2.05599	244.288			0.1298	0.38975
2.0577	240.205			0.12517	0.54365
2.05942	236.077			0.12117	0.5507
2.0614	237.721			0.11218	0.24466
2.06345	241.257			0.10569	0.20295
2.06427	242.547			0.10237	0.08106
2.06544	245.754			0.09775	-0.05933
2.06711	249.822			0.09207	-0.04464
2.06879	254.219			0.08862	0.10368
2.07084	259.285			0.08174	0.35891
2.07254	262.231			0.07842	0.27931
2.07456	264.505			0.07272	0.09927
2.07654	265.705			0.06915	0.11014
2.07766	265.921			0.0636	0.0934
2.07912	267.348			0.06015	0.06696
2.082	269.713			0.05446	0.16741
2.08455	269.081			0.05102	0.24113
2.08658	267.861			0.04757	0.415
2.08771	266.717			0.03963	0.43733
2.08941	264.444			0.03396	0.43909
2.09057	262.801			0.03158	0.4664
2.0923	259.935			0.02814	0.49401
2.09399	258.103			0.02123	0.51839
2.0951	257.638			0.01804	0.42058
2.09625	257.046			0.01183	0.24671
2.09765	256.766			0.00877	0.26815
2.0988	256.458			0.00536	0.2705
2.10137	256.652
2.10307	257.1
2.10511	257.915
2.10681	258.774
2.10962	261.204
2.11135	262.439
2.11246	264.124
2.11395	265.585
2.11564	267.821
2.11761	269.664
2.1193	270.729
2.12047	271.315
2.12214	271.628
2.12411	271.067
2.12582	270.887
2.12754	270.764
2.12957	270.305
2.13098	270.246
2.1336	268.241
2.13639	264.74
2.13813	261.725
2.14064	256.619
2.14175	254.408
2.14405	249.912
2.14692	245.531
2.1486	243.906
2.15032	243.006
2.15199	242.553
2.15374	243.236
2.15574	243.866
2.1574	244.595
2.15883	248.021
2.16053	251.02
2.16227	253.97
2.16398	258.45
2.16596	262.795
2.16768	267.174
2.16988	270.837
2.17166	273.002
2.17336	274.405
2.17504	275.444
2.17672	276.32
2.17877	275.385
2.18126	273.174
2.18298	271.639
2.18468	269.988
2.18637	268.025
2.18798	266.266
2.18975	264.491
2.19151	263.359
2.19319	263.658
2.19544	264.09
2.19743	264.934
2.20001	267.24
2.20228	269.846
2.20454	272.746
2.20752	275.23
2.20907	276.051
2.21051	276.288
2.21172	276.076
2.21314	275.299
2.21528	273.1
2.21781	270.248
2.21975	267.496
2.22123	265.576
2.22247	264.168
2.22513	261.609
2.22691	260.28
2.22931	258.809
2.23112	258.12
2.23233	257.489
2.23416	256.965
2.23565	256.377
2.23834	255.469
2.24038	254.915
2.2429	254.78
2.24561	255.236
2.24739	256.156
2.24914	256.468
2.25081	256.512
2.25278	255.32
2.25429	253.947
2.2561	252.04
2.25788	249.74
2.25966	247.243
2.26132	245.022
2.26415	242.673
2.26598	241.993
2.26748	243.327
2.26867	243.907
2.27048	245.904
2.27197	247.914
2.27378	250.525
2.27523	252.481
2.27725	254.575
2.27888	255.91
2.28068	257.118
2.28244	258.186
2.28399	260.507
2.28665	262.196
2.28908	265.216
2.29027	266.617
2.29176	268.388
2.29358	270.218
2.2955	271.832
2.2978	272.96
2.29953	275.315
2.30075	277.413
2.30256	280.807
2.30357	282.798
2.30551	286.53
2.30761	290.988
2.30954	295.133
2.31151	297.696
2.31361	300.881
2.31552	303.581
2.31744	304.935
2.31881	305.09
2.32072	304.801
2.32207	303.889
2.32399	300.825
2.32595	297.249
2.32702	295.48
2.32874	291.5
2.3299	288.514
2.33267	282.881
2.33468	278.943
2.33582	276.623
2.33779	272.314
2.33948	268.267
2.34059	266.591
2.34163	264.286
2.34376	260.661
2.3454	258.934
2.34654	259.032
2.34769	258.981
2.34966	259.932
2.35135	262.06
2.35331	264.691
2.35529	269.033
2.35643	271.811
2.35831	275.752
2.36134	280.229
2.3632	282.312
2.36516	284.689
2.36829	288.025
2.36991	289.082
2.37158	290.267
2.37353	289.933
2.37541	288.715
2.37732	286.056
2.37899	282.698
2.38068	279.518
2.3826	275.666
2.3846	272.826
2.38639	271.185
2.3881	269.286
2.38919	269.948
2.39117	270.116
2.39232	269.839
2.39405	268.754
2.39704	265.664
2.39862	264.077
2.40029	262.894
2.40144	262.679
2.40388	263.19
2.40558	263.963
2.40671	264.638
2.40772	265.212
2.40954	266.235
2.41153	266.94
2.41267	267.142
2.41506	267.585
2.41703	267.508
2.41942	268.577
2.4214	270.115
2.42312	272.058
2.42424	272.835
2.42594	274.785
2.42791	276.322
2.42911	276.848
2.4308	277.509
2.43277	277.541
2.43444	276.933
2.43562	276.168
2.43745	274.46
2.43923	272.362
2.44036	270.641
2.44291	267.613
2.44492	265.926
2.44667	264.705
2.44863	263.304
2.45032	261.997
2.45287	259.575
2.45484	257.458
2.45655	255.688
2.45762	255.278
2.45935	254.319
2.46218	252.426
2.46391	252.396
2.46501	252.146
2.46757	253.392
2.47056	255.746
2.47238	257.641
2.47437	259.409
2.47605	261.032
2.4786	263.613
2.48115	267.007
2.4831	269.566
2.48482	271.185
2.48654	272.261
2.48771	272.425
2.48942	273.11
2.4905	273.463
2.49258	273.971
2.49537	274.511
2.4971	274.588
2.49891	274.212
2.50077	273.088
2.5024	271.767
2.50366	270.451
2.50508	268.938
2.50694	266.851
2.50864	265.183
2.51032	263.875
2.5118	263.155
2.51335	262.607
2.51604	261.687
2.51798	259.988
2.51943	258.269
2.52112	256.124
2.52227	254.982
2.52367	254.277
2.52475	253.701
2.52703	254.553
2.52873	255.735
2.52985	256.633
2.53154	257.61
2.53319	257.846
2.53494	256.928
2.5366	255.278
2.53832	252.892
2.54032	249.079
2.54177	246.839
2.54373	243.293
2.54512	241.144
2.54795	237.924
2.55023	236.545
2.5522	236.747
2.55376	236.415
2.55557	236.482
2.55705	237.062
2.55872	238.293
2.56144	240.974
2.56299	242.905
2.56484	245.117
2.56679	248.194
2.56844	250.83
2.5702	254.646
2.57273	257.675
2.57448	258.985
2.57615	258.886
2.57771	258.291
2.57968	256.735
2.58134	255.396
2.58305	253.798
2.58531	251.946
2.58788	249.95
2.5904	247.717
2.59213	246.186
2.5941	244.705
2.59577	243.661
2.5972	243.122
2.59889	242.992
2.60059	243.574
2.60283	245.106
2.60537	248.234
2.60709	250.508
2.60907	252.484
2.61162	253.272
2.61304	252.935
2.61476	252.633
2.61647	252.473
2.61785	251.605
2.61985	251.862
2.62209	252.195
2.62381	252.029
2.62552	251.377
2.62721	250.596
2.6289	249.131
2.63038	248.527
2.63289	246.243
2.63459	246.191
2.63598	246.529
2.63765	248.192
2.63991	251.606
2.64172	255.198
2.64334	258.454
2.64504	261.385
2.64673	263.702
2.6487	265.354
2.64983	266.061
2.65156	266.991
2.65324	267.759
2.65495	267.402
2.65609	266.868
2.65779	266.286
2.6598	266.061
2.6609	266.408
2.66261	266.99
2.6643	267.725
2.66627	268.154
2.66911	267.553
2.67193	266.584
2.6731	266.318
2.67481	266.111
2.67677	266.417
2.67875	267.391
2.68046	268.229
2.68331	269.399
2.68446	269.567
2.68698	269.906
2.68899	269.987
2.69101	270.321
2.69217	270.911
2.69384	271.249
2.69583	273.213
2.69751	274.749
2.69866	276.101
2.70148	277.276
2.70346	277.549
2.70601	277.696
2.70789	278.255
2.70892	278.363
2.7109	279.441
2.71373	281.652
2.71543	282.773
2.7165	282.933
2.71851	282.925
2.72027	281.979
2.72304	279.297
2.7248	277.149
2.72679	274.623
2.72846	272.811
2.7313	270.115
2.73243	269.191
2.73442	267.89
2.73611	266.917
2.73725	265.814
2.73895	265.693
2.74094	264.311
2.74292	264.004
2.74573	264.987
2.74743	266.222
2.74946	267.749
2.75114	268.844
2.75317	270.134
2.75489	270.894
2.7569	271.359
2.75856	270.679
2.75975	270.588
2.76145	269.676
2.76265	269.295
2.76432	268.667
2.76632	267.597
2.76801	267.891
2.77014	270.046
2.77202	271.645
2.77374	273.763
2.77572	275.875
2.77771	278.015
2.77944	279.143
2.78047	278.65
2.78288	280.01
2.78491	279.743
2.78605	280.566
2.78863	281.419
2.79149	281.882
2.79318	281.601
2.79517	281.359
2.79689	280.743
2.79801	280.349
2.80055	279.829
2.80258	280.425
2.80425	280.725
2.80543	281.268
2.80716	282.665
2.80884	283.97
2.81063	284.705
2.81233	285.069
2.81403	284.801
2.81575	283.931
2.81744	282.371
2.81911	280.875
2.82108	279.152
2.82286	277.801
2.82475	276.496
2.82714	274.539
2.82834	273.347
2.82971	272.118
2.83156	271.198
2.83325	271.26
2.83497	272.054
2.83671	273.177
2.83949	274.864
2.84119	275.411
2.84272	275.675
2.84512	275.797
2.84676	275.928
2.84853	276.192
2.85023	276.616
2.85139	276.939
2.85311	277.45
2.85478	277.777
2.85735	277.206
2.85919	276.516
2.86073	275.694
2.86328	273.434
2.86602	271.318
2.86716	270.711
2.86883	270.56
2.87052	270.656
2.87327	269.127
2.8744	268.352
2.87613	265.909
2.87756	263.745
2.87931	260.371
2.88095	257.312
2.88271	254.477
2.88442	252.036
2.88609	250.08
2.88777	248.392
2.88945	246.833
2.89122	244.961
2.89291	241.959
2.89547	239.023
2.89715	237.665
2.89817	237.829
2.9	238.632
2.9017	240.67
2.90307	243.483
2.90478	248.38
2.90638	253.858
2.90815	259.507
2.91078	266.014
2.91244	269.108
2.91385	271.208
2.91554	274.016
2.91725	276.614
2.91974	278.679
2.92119	279.142
2.92221	279.773
2.92459	280.606
2.92716	280.542
2.92886	279.738
2.93059	278.46
2.93359	274.966
2.9353	273.026
2.93651	271.364
2.93796	269.452
2.94065	266.275
2.94339	263.789
2.9453	262.218
2.94698	260.79
2.94862	259.129
2.95103	256.368
2.95285	254.281
2.95395	252.854
2.9556	251.002
2.95796	247.7
2.96068	245.06
2.96348	242.746
2.96554	242.531
2.96796	243.356
2.96987	244.397
2.97106	244.851
2.97255	245.088
2.97437	245.118
2.97585	244.948
2.97771	244.741
2.97914	245.079
2.98024	245.678
2.98211	247.03
2.98368	247.419
2.98519	245.866
2.98689	242.168
2.98889	239.314
2.9905	236.638
2.99293	232.9
2.99528	230.334
2.99817	231.07
2.99998	232.67
2.99999	232.677
2.99999	232.677
2.99999	232.683
2.99999	232.683
3	232.69
3.00002	232.709
3.00021	232.889
3.00122	233.845
3.00232	234.772
3.00467	236.214
3.00636	238.419
3.00803	241.404
3.01	246.507
3.0114	250.33
3.01429	255.982
3.01593	258.76
3.01747	259.299
3.01885	259.837
3.02082	261.662
3.02338	264.18
3.02568	266.536
3.02769	268.838
3.02918	270.723
3.03084	272.637
3.03254	274.131
3.03424	275.078
3.03535	275.492
3.03739	276.012
3.03912	276.719
3.04095	277.225
3.04268	277.406
3.04406	277.259
3.04578	276.759
3.04866	274.906
3.05042	272.656
3.05213	270.275
3.05351	268.245
3.05519	265.237
3.05684	262.25
3.05836	259.847
3.05952	259.176
3.06121	257.457
3.0629	256.627
3.06428	256.113
3.06602	255.239
3.0677	253.834
3.06912	252.045
3.07082	249.506
3.07256	246.923
3.07421	245.201
3.07563	244.739
3.0779	245.189
3.08018	245.73
3.08331	244.312
3.08479	242.693
3.08656	240.119
3.08811	237.459
3.0902	233.912
3.09184	231.724
3.09291	230.771
3.0953	229.042
3.09713	227.823
3.09828	227.598
3.09983	226.301
3.10222	223.106
3.10404	220.463
3.10568	218.309
3.10824	219.092
3.10941	219.275
3.11095	221.341
3.11214	224.396
3.11361	227.938
3.11544	232.046
3.1169	235.409
3.11872	238.475
3.12018	240.666
3.12127	242.635
3.12327	244.979
3.12472	246.223
3.12715	247.663
3.12922	248.433
3.13063	248.644
3.13315	249.102
3.13467	248.694
3.13645	248.619
3.13766	249.723
3.13917	249.951
3.14094	251.297
3.1425	253.678
3.14364	254.942
3.14505	257.277
3.14694	260.592
3.14817	261.562
3.15029	262.77
3.15205	262.568
3.15357	262.44
3.15571	258.554
3.15839	253.649
3.16023	249.504
3.16138	247.082
3.16414	240.236
3.16592	235.773
3.16713	232.686
3.17014	226.399
3.17195	222.646
3.1731	221.984
3.17522	222.687
3.17668	225.377
3.17821	227.008
3.17929	230.178
3.18111	235.729
3.1836	243.847
3.18567	250.222
3.18749	254.836
3.18865	258.739
3.19012	263.057
3.1919	266.427
3.19294	268.074
3.19404	270.082
3.19594	270.682
3.19809	266.644
3.19927	264.078
3.20048	261.327
3.20221	256.826
3.20404	252.516
3.20524	249.906
3.208	246.655
3.20909	246.073
3.21162	243.37
3.21348	241.625
3.21517	240.224
3.21625	238.835
3.21796	238.421
3.21913	238.23
3.22022	238.022
3.22135	238.093
3.22303	238.38
3.22506	237.92
3.22622	237.594
3.22839	233.674
3.23015	230.469
3.23123	227.07
3.23224	224.814
3.23409	219.804
3.23607	215.603
3.23775	212.966
3.2394	211.751
3.24129	211.292
3.24295	211.59
3.24405	212.902
3.24583	213.962
3.24847	216.233
3.25094	219.91
3.25341	223.59
3.25452	225.531
3.25616	228.776
3.25778	232.079
3.25943	235.336
3.26151	238.983
3.26326	241.79
3.26521	244.759
3.26686	246.969
3.26852	248.972
3.26957	250.182
3.27154	252.217
3.27324	253.769
3.27437	254.787
3.27606	256.226
3.27741	257.368
3.2794	258.395
3.28124	258.725
3.28226	259.06
3.28391	258.637
3.28596	256.336
3.28797	254.501
3.28965	253.321
3.29164	251.718
3.29332	250.727
3.29503	249.667
3.297	248.971
3.29812	248.315
3.29923	247.727
3.30152	246.266
3.30264	245.925
3.30527	245.844
3.30724	247.266
3.30833	248.456
3.31008	250.511
3.31121	251.722
3.31287	252.98
3.31406	253.531
3.31604	254.34
3.31714	255.349
3.31881	256.824
3.32086	258.97
3.32253	261.4
3.32451	264.515
3.32567	265.825
3.32732	267.744
3.32929	268.643
3.33105	267.668
3.33214	267.15
3.33466	264.63
3.33725	262.309
3.33935	260.803
3.34089	260.168
3.34249	259.652
3.34414	259.394
3.34612	258.957
3.34779	258.466
3.34951	257.298
3.35218	255.345
3.35461	254.39
3.35626	254.08
3.35748	254.191
3.35919	254.71
3.36121	256.002
3.36285	257.342
3.36456	259.435
3.36627	261.774
3.36809	264.432
3.37003	267.821
3.37147	270.967
3.37356	275.14
3.37536	279.111
3.37719	283.455
3.37887	286.754
3.38074	290.255
3.38254	293.621
3.38403	295.942
3.38743	301.544
3.38856	303.368
3.39016	305.873
3.39187	307.706
3.39362	308.763
3.39617	308.618
3.39852	307.085
3.40048	305.244
3.40211	303.776
3.40382	302.447
3.40555	301.516
3.40699	300.335
3.40954	299.872
3.41205	299.005
3.41409	298
3.41547	297.286
3.41717	297.3
3.41826	296.085
3.42085	295.953
3.4223	295.886
3.4243	296.702
3.42599	297.46
3.42736	298.264
3.42991	300.379
3.43163	302.238
3.4333	304.517
3.43583	308.526
3.43764	311.577
3.4402	315.57
3.44133	317.307
3.44382	320.618
3.44672	323.707
3.44836	325.262
3.45007	326.806
3.45209	328.99
3.45428	331.298
3.45603	332.376
3.45792	333.976
3.45964	334.412
3.46122	334.514
3.4628	333.954
3.46443	333.261
3.46642	332.137
3.46803	331.032
3.4696	330.021
3.4713	329.176
3.47299	328.55
3.47465	328.222
3.47642	328.986
3.47918	331.439
3.48067	332.68
3.48235	333.483
3.48398	333.729
3.48572	333.563
3.48747	333.062
3.48984	332.864
3.49145	333.157
3.49308	334.038
3.49484	335.815
3.49653	338.115
3.49793	340.479
3.49991	343.291
3.50158	345.51
3.50347	348.115
3.50501	349.9
3.50647	351.112
3.50813	352.241
3.50986	353.623
3.51155	354.685
3.51299	356.039
3.51479	357.069
3.51663	357.138
3.51835	356.144
3.52006	354.614
3.52151	352.533
3.52346	349.147
3.52514	346.358
3.52688	343.995
3.52846	342.026
3.52997	340.594
3.53166	339.95
3.53366	340.522
3.5352	341.399
3.5376	343.344
3.53934	344.333
3.54109	344.64
3.54271	344.476
3.54411	344.339
3.54618	344.083
3.54727	344.166
3.54899	343.898
3.55098	342.29
3.55275	339.858
3.55517	336.465
3.55719	332.118
3.5592	326.543
3.56123	321.114
[truncated: 1,383 more rows]
