# Supplementary material for: Induced superconducting correlations in a quantum anomalous Hall insulator
Source: Nat Phys. 2024 Jul 10;20(10):1589–95. doi: 10.1038/s41567-024-02574-1 (PMC11473362; doi:10.1038/s41567-024-02574-1)
Supplement: Supplementary file 5 — Simulation source data. [file 41567_2024_2574_MOESM5_ESM.xlsx]

## Sheet: Fig4b
W=1.7						W=2						W=8.7
L_SC (nm)	T_ee	T_eh	sigma_T_ee	sigma_T_eh		L_SC (nm)	T_ee	T_eh	sigma_T_ee	sigma_T_eh		L_SC (nm)	T_ee	T_eh	sigma_T_ee	sigma_T_eh
100	0.99616	0.00384	0.00418	0.00418		100	0.7105	0.2895	0.10832	0.10832		100	0.87193	0.12807	0.06098	0.06098
145.312	0.89614	0.10386	0.06379	0.06379		145.312	0.98966	0.01034	0.00216	0.00216		145.312	0.89897	0.10103	0.13954	0.13954
190.625	0.57686	0.42314	0.39897	0.39897		190.625	0.90801	0.09199	0.09753	0.09753		190.625	0.52135	0.47865	0.39422	0.39422
235.938	0.60307	0.39693	0.29088	0.29088		235.938	0.62701	0.37299	0.04493	0.04493		235.938	0.5821	0.4179	0.22727	0.22727
281.25	0.60866	0.39134	0.16373	0.16373		281.25	0.566	0.434	0.32465	0.32465		281.25	0.30947	0.69053	0.18133	0.18133
326.562	0.8521	0.1479	0.24069	0.24069		326.562	0.69953	0.30047	0.02963	0.02963		326.562	0.47506	0.52494	0.27414	0.27414
371.875	0.39784	0.60216	0.14126	0.14126		371.875	0.77145	0.22855	0.06293	0.06293		371.875	0.46982	0.53018	0.39016	0.39016
417.188	0.19603	0.80397	0.06908	0.06908		417.188	0.40329	0.59671	0.17972	0.17972		417.188	0.60079	0.39921	0.09455	0.09455
462.5	0.99431	0.00569	0.00487	0.00487		462.5	0.66002	0.33998	0.1472	0.1472		462.5	0.42086	0.57914	0.39076	0.39076
507.812	0.476	0.524	0.04596	0.04596		507.812	0.55422	0.44578	0.16632	0.16632		507.812	0.63625	0.36375	0.25186	0.25186
553.125	0.95682	0.04318	0.05476	0.05476		553.125	0.32489	0.67511	0.08382	0.08382		553.125	0.34559	0.65441	0.16128	0.16128
598.438	0.89583	0.10417	0.05868	0.05868		598.438	0.48381	0.51619	0.28252	0.28252		598.438	0.42371	0.57629	0.25459	0.25459
643.75	0.6536	0.3464	0.18193	0.18193		643.75	0.93278	0.06722	0.06901	0.06901		643.75	0.19001	0.80999	0.09732	0.09732
689.062	0.80355	0.19645	0.10558	0.10558		689.062	0.07168	0.92832	0.1094	0.1094		689.062	0.59136	0.40864	0.2955	0.2955
734.375	0.64703	0.35297	0.1067	0.1067		734.375	0.6994	0.3006	0.2429	0.2429		734.375	0.8194	0.1806	0.0962	0.0962
779.688	0.75649	0.24351	0.12685	0.12685		779.688	0.66368	0.33632	0.15039	0.15039		779.688	0.88146	0.11854	0.09482	0.09482
825	0.69099	0.30901	0.11164	0.11164		825	0.0682	0.9318	0.04769	0.04769		825	0.17819	0.82181	0.15959	0.15959
870.312	0.70149	0.29851	0.13046	0.13046		870.312	0.08724	0.91276	0.06543	0.06543		870.312	0.14583	0.85417	0.06279	0.06279
915.625	0.72678	0.27322	0.11549	0.11549		915.625	0.05548	0.94452	0.0347	0.0347		915.625	0.32932	0.67068	0.18746	0.18746
960.938	0.71462	0.28538	0.11994	0.11994		960.938	0.21262	0.78738	0.05247	0.05247		960.938	0.64002	0.35998	0.12225	0.12225
1006.25	0.72701	0.27299	0.11592	0.11592		1006.25	0.14875	0.85125	0.06034	0.06034		1006.25	0.74421	0.25579	0.12165	0.12165
1051.56	0.71202	0.28798	0.11729	0.11729		1051.56	0.08838	0.91162	0.05012	0.05012		1051.56	0.77908	0.22092	0.14793	0.14793
1096.88	0.71558	0.28442	0.12051	0.12051		1096.88	0.07749	0.92251	0.04734	0.04734		1096.88	0.88066	0.11934	0.12092	0.12092
1142.19	0.71641	0.28359	0.11739	0.11739		1142.19	0.11206	0.88794	0.04838	0.04838		1142.19	0.93894	0.06106	0.06024	0.06024
1187.5	0.71669	0.28331	0.11881	0.11881		1187.5	0.13193	0.86807	0.05605	0.05605		1187.5	0.96501	0.03499	0.03218	0.03218
1232.81	0.71839	0.28161	0.11813	0.11813		1232.81	0.12375	0.87625	0.0571	0.0571		1232.81	0.92327	0.07673	0.04931	0.04931
1278.12	0.7157	0.2843	0.1187	0.1187		1278.12	0.11249	0.88751	0.05635	0.05635		1278.12	0.87257	0.12743	0.08031	0.08031
1323.44	0.7174	0.2826	0.11889	0.11889		1323.44	0.11329	0.88671	0.05667	0.05667		1323.44	0.74927	0.25073	0.13542	0.13542
1368.75	0.71712	0.28288	0.11853	0.11853		1368.75	0.12177	0.87823	0.05847	0.05847		1368.75	0.6515	0.3485	0.15605	0.15605
1414.06	0.71698	0.28302	0.11879	0.11879		1414.06	0.12658	0.87342	0.06026	0.06026		1414.06	0.54178	0.45822	0.16181	0.16181
1459.38	0.71715	0.28285	0.11869	0.11869		1459.38	0.12658	0.87342	0.06124	0.06124		1459.38	0.42865	0.57135	0.15846	0.15846
1504.69	0.71651	0.28349	0.11887	0.11887		1504.69	0.12596	0.87404	0.06222	0.06222		1504.69	0.27818	0.72182	0.14054	0.14054
1550	0.71679	0.28321	0.11884	0.11884		1550	0.12816	0.87184	0.06271	0.06271		1550	0.20379	0.79621	0.11732	0.11732
1595.31	0.71669	0.28331	0.11871	0.11871		1595.31	0.13144	0.86856	0.06371	0.06371		1595.31	0.14977	0.85023	0.0911	0.0911
1640.62	0.71656	0.28344	0.11879	0.11879		1640.62	0.13401	0.86599	0.06556	0.06556		1640.62	0.09871	0.90129	0.05015	0.05015
1685.94	0.71644	0.28356	0.11878	0.11878		1685.94	0.13506	0.86494	0.06634	0.06634		1685.94	0.0953	0.9047	0.03645	0.03645
1731.25	0.71637	0.28363	0.11885	0.11885		1731.25	0.13662	0.86338	0.06684	0.06684		1731.25	0.12447	0.87553	0.05234	0.05234
1821.88	0.71636	0.28364	0.11885	0.11885		1776.56	0.13853	0.86147	0.06749	0.06749		1821.88	0.29855	0.70145	0.1258	0.1258
1912.5	0.71623	0.28377	0.11898	0.11898		1821.88	0.14107	0.85893	0.06902	0.06902		1912.5	0.49142	0.50858	0.1553	0.1553
2003.12	0.71615	0.28385	0.1191	0.1191		1912.5	0.14403	0.85597	0.07073	0.07073		2003.12	0.76348	0.23652	0.14328	0.14328
2093.75	0.71609	0.28391	0.11915	0.11915		2003.12	0.14821	0.85179	0.07299	0.07299		2093.75	0.91084	0.08916	0.10256	0.10256
2184.38	0.71606	0.28394	0.11916	0.11916		2093.75	0.15103	0.84897	0.07473	0.07473		2184.38	0.97003	0.02997	0.03145	0.03145
2275	0.71605	0.28395	0.11916	0.11916		2184.38	0.15495	0.84505	0.0768	0.0768		2275	0.89938	0.10062	0.07353	0.07353
2365.62	0.71603	0.28397	0.11917	0.11917		2275	0.15811	0.84189	0.07872	0.07872		2365.62	0.69365	0.30635	0.13723	0.13723
2456.25	0.71602	0.28398	0.11918	0.11918		2365.62	0.16213	0.83787	0.0806	0.0806		2456.25	0.48001	0.51999	0.15471	0.15471
2546.88	0.71601	0.28399	0.11919	0.11919		2456.25	0.16559	0.83441	0.08264	0.08264		2546.88	0.23774	0.76226	0.12765	0.12765
2637.5	0.716	0.284	0.1192	0.1192		2546.88	0.17006	0.82994	0.08594	0.08594		2637.5	0.11851	0.88149	0.07489	0.07489
2728.12	0.716	0.284	0.1192	0.1192		2637.5	0.17314	0.82686	0.08719	0.08719		2728.12	0.11156	0.88844	0.03782	0.03782
2818.75	0.716	0.284	0.1192	0.1192		2728.12	0.17736	0.82264	0.08859	0.08859		2818.75	0.21295	0.78705	0.09523	0.09523
2909.38	0.71599	0.28401	0.1192	0.1192		2818.75	0.18149	0.81851	0.09118	0.09118		2909.38	0.44893	0.55107	0.15332	0.15332
3000	0.71599	0.28401	0.1192	0.1192		2909.38	0.18735	0.81265	0.09535	0.09535		3000	0.71596	0.28404	0.15632	0.15632
						3000	0.19549	0.80451	0.10001	0.10001

## Sheet: Fig4c_W-1.7_e-bot
j(x,y) in arbitrary units
x,y (nm)	-200	-199.129	-198.257	-197.386	-196.514	-195.643	-194.771	-193.9	-193.028	-192.157	-191.285	-190.414	-189.542	-188.671	-187.8	-186.928	-186.057	-185.185	-184.314	-183.442	-182.571	-181.699	-180.828	-179.956	-179.085	-178.214	-177.342	-176.471	-175.599	-174.728	-173.856	-172.985	-172.113	-171.242	-170.37	-169.499	-168.627	-167.756	-166.885	-166.013	-165.142	-164.27	-163.399	-162.527	-161.656	-160.784	-159.913	-159.041	-158.17
-200	0	0	0	0	0	0	5.47e-42	0	0	0	0	0	0	0	0	0	0	0	0	0	0	5.47e-42	5.47e-42	0	0	0	0	0	0	0	5.47e-42	0	0	0	0	5.47e-42	0	0	0	5.47e-42	0	0	0	0	5.47e-42	0	0	0	5.47e-42
-199.129	0	0	1.31e-06	6.44e-05	0.000246693	0.000483832	0.000666113	0.000729217	0.000730525	0.000730525	0.000730525	0.000730525	0.000730525	0.000730525	0.000730525	0.000730525	0.000730525	0.000730525	0.000730525	0.000730525	0.000730525	0.000730525	0.000730525	0.000730525	0.000730525	0.000730525	0.000730525	0.000730525	0.000730525	0.000730525	0.000730525	0.000730525	0.000730525	0.000730525	0.000730525	0.000730525	0.000730525	0.000730525	0.000730525	0.000730525	0.000730525	0.000730525	0.000730525	0.000730525	0.000730525	0.000730525	0.000730525	0.000730525	0.000730525
-198.257	0	9.49e-07	0.000103778	0.000480904	0.00111341	0.00184617	0.00247868	0.0028558	0.00295863	0.00295958	0.00295958	0.00295958	0.00295958	0.00295958	0.00295958	0.00295958	0.00295958	0.00295958	0.00295958	0.00295958	0.00295958	0.00295958	0.00295958	0.00295958	0.00295958	0.00295958	0.00295958	0.00295958	0.00295958	0.00295958	0.00295958	0.00295958	0.00295958	0.00295958	0.00295958	0.00295958	0.00295958	0.00295958	0.00295958	0.00295958	0.00295958	0.00295958	0.00295958	0.00295958	0.00295958	0.00295958	0.00295958	0.00295958	0.00295958
-197.386	0	3.25e-05	0.000344656	0.00108414	0.00217579	0.00340112	0.00449277	0.00523225	0.00554443	0.0055769	0.0055769	0.0055769	0.0055769	0.0055769	0.0055769	0.0055769	0.0055769	0.0055769	0.0055769	0.0055769	0.0055769	0.0055769	0.0055769	0.0055769	0.0055769	0.0055769	0.0055769	0.0055769	0.0055769	0.0055769	0.0055769	0.0055769	0.0055769	0.0055769	0.0055769	0.0055769	0.0055769	0.0055769	0.0055769	0.0055769	0.0055769	0.0055769	0.0055769	0.0055769	0.0055769	0.0055769	0.0055769	0.0055769	0.0055769
-196.514	0	7.82e-05	0.00054513	0.00153055	0.00292486	0.00447176	0.00586607	0.00685149	0.00731839	0.00739662	0.00739662	0.00739662	0.00739662	0.00739662	0.00739662	0.00739662	0.00739662	0.00739662	0.00739662	0.00739662	0.00739662	0.00739662	0.00739662	0.00739662	0.00739662	0.00739662	0.00739662	0.00739662	0.00739662	0.00739662	0.00739662	0.00739662	0.00739662	0.00739662	0.00739662	0.00739662	0.00739662	0.00739662	0.00739662	0.00739662	0.00739662	0.00739662	0.00739662	0.00739662	0.00739662	0.00739662	0.00739662	0.00739662	0.00739662
-195.643	0	7.98e-05	0.000562007	0.00157629	0.00301338	0.00461012	0.00604721	0.0070615	0.00754368	0.0076235	0.0076235	0.0076235	0.0076235	0.0076235	0.0076235	0.0076235	0.0076235	0.0076235	0.0076235	0.0076235	0.0076235	0.0076235	0.0076235	0.0076235	0.0076235	0.0076235	0.0076235	0.0076235	0.0076235	0.0076235	0.0076235	0.0076235	0.0076235	0.0076235	0.0076235	0.0076235	0.0076235	0.0076235	0.0076235	0.0076235	0.0076235	0.0076235	0.0076235	0.0076235	0.0076235	0.0076235	0.0076235	0.0076235	0.0076235
-194.771	8.58e-55	3.78e-05	0.000388345	0.00123073	0.00248122	0.00388659	0.00513709	0.00597947	0.00633002	0.00636781	0.00636781	0.00636781	0.00636781	0.00636781	0.00636781	0.00636781	0.00636781	0.00636781	0.00636781	0.00636781	0.00636781	0.00636781	0.00636781	0.00636781	0.00636781	0.00636781	0.00636781	0.00636781	0.00636781	0.00636781	0.00636781	0.00636781	0.00636781	0.00636781	0.00636781	0.00636781	0.00636781	0.00636781	0.00636781	0.00636781	0.00636781	0.00636781	0.00636781	0.00636781	0.00636781	0.00636781	0.00636781	0.00636781	0.00636781
-193.9	0	9.25e-06	0.00018332	0.000731108	0.00161641	0.00263344	0.00351874	0.00406653	0.0042406	0.00424985	0.00424985	0.00424985	0.00424985	0.00424985	0.00424985	0.00424985	0.00424985	0.00424985	0.00424985	0.00424985	0.00424985	0.00424985	0.00424985	0.00424985	0.00424985	0.00424985	0.00424985	0.00424985	0.00424985	0.00424985	0.00424985	0.00424985	0.00424985	0.00424985	0.00424985	0.00424985	0.00424985	0.00424985	0.00424985	0.00424985	0.00424985	0.00424985	0.00424985	0.00424985	0.00424985	0.00424985	0.00424985	0.00424985	0.00424985
-193.028	0	1.32e-05	0.000110244	0.000388055	0.000882443	0.0014685	0.00196289	0.0022407	0.00233772	0.00235095	0.00235095	0.00235095	0.00235095	0.00235095	0.00235095	0.00235095	0.00235095	0.00235095	0.00235095	0.00235095	0.00235095	0.00235095	0.00235095	0.00235095	0.00235095	0.00235095	0.00235095	0.00235095	0.00235095	0.00235095	0.00235095	0.00235095	0.00235095	0.00235095	0.00235095	0.00235095	0.00235095	0.00235095	0.00235095	0.00235095	0.00235095	0.00235095	0.00235095	0.00235095	0.00235095	0.00235095	0.00235095	0.00235095	0.00235095
-192.157	0	1.5e-05	0.000114341	0.000337605	0.000661282	0.00102278	0.00134646	0.00156972	0.00166909	0.00168406	0.00168406	0.00168406	0.00168406	0.00168406	0.00168406	0.00168406	0.00168406	0.00168406	0.00168406	0.00168406	0.00168406	0.00168406	0.00168406	0.00168406	0.00168406	0.00168406	0.00168406	0.00168406	0.00168406	0.00168406	0.00168406	0.00168406	0.00168406	0.00168406	0.00168406	0.00168406	0.00168406	0.00168406	0.00168406	0.00168406	0.00168406	0.00168406	0.00168406	0.00168406	0.00168406	0.00168406	0.00168406	0.00168406	0.00168406
-191.285	0	1.17e-05	9.54e-05	0.000288855	0.000577176	0.000902032	0.00119035	0.00138381	0.00146754	0.00147921	0.00147921	0.00147921	0.00147921	0.00147921	0.00147921	0.00147921	0.00147921	0.00147921	0.00147921	0.00147921	0.00147921	0.00147921	0.00147921	0.00147921	0.00147921	0.00147921	0.00147921	0.00147921	0.00147921	0.00147921	0.00147921	0.00147921	0.00147921	0.00147921	0.00147921	0.00147921	0.00147921	0.00147921	0.00147921	0.00147921	0.00147921	0.00147921	0.00147921	0.00147921	0.00147921	0.00147921	0.00147921	0.00147921	0.00147921
-190.414	0	5.46e-06	6.42e-05	0.000215122	0.000444424	0.000704276	0.000933579	0.00108454	0.00114324	0.0011487	0.0011487	0.0011487	0.0011487	0.0011487	0.0011487	0.0011487	0.0011487	0.0011487	0.0011487	0.0011487	0.0011487	0.0011487	0.0011487	0.0011487	0.0011487	0.0011487	0.0011487	0.0011487	0.0011487	0.0011487	0.0011487	0.0011487	0.0011487	0.0011487	0.0011487	0.0011487	0.0011487	0.0011487	0.0011487	0.0011487	0.0011487	0.0011487	0.0011487	0.0011487	0.0011487	0.0011487	0.0011487	0.0011487	0.0011487
-189.542	0	4.16e-06	3.93e-05	0.000140044	0.00030373	0.00049236	0.000656046	0.000756839	0.000791933	0.00079609	0.00079609	0.00079609	0.00079609	0.00079609	0.00079609	0.00079609	0.00079609	0.00079609	0.00079609	0.00079609	0.00079609	0.00079609	0.00079609	0.00079609	0.00079609	0.00079609	0.00079609	0.00079609	0.00079609	0.00079609	0.00079609	0.00079609	0.00079609	0.00079609	0.00079609	0.00079609	0.00079609	0.00079609	0.00079609	0.00079609	0.00079609	0.00079609	0.00079609	0.00079609	0.00079609	0.00079609	0.00079609	0.00079609	0.00079609
-188.671	0	3.81e-06	3.31e-05	0.000101758	0.000208475	0.000331733	0.00043845	0.000507132	0.000536394	0.000540208	0.000540208	0.000540208	0.000540208	0.000540208	0.000540208	0.000540208	0.000540208	0.000540208	0.000540208	0.000540208	0.000540208	0.000540208	0.000540208	0.000540208	0.000540208	0.000540208	0.000540208	0.000540208	0.000540208	0.000540208	0.000540208	0.000540208	0.000540208	0.000540208	0.000540208	0.000540208	0.000540208	0.000540208	0.000540208	0.000540208	0.000540208	0.000540208	0.000540208	0.000540208	0.000540208	0.000540208	0.000540208	0.000540208	0.000540208
-187.8	0	3.25e-06	2.7e-05	8.51e-05	0.000172656	0.000271626	0.000359187	0.000417243	0.000441037	0.000444282	0.000444282	0.000444282	0.000444282	0.000444282	0.000444282	0.000444282	0.000444282	0.000444282	0.000444282	0.000444282	0.000444282	0.000444282	0.000444282	0.000444282	0.000444282	0.000444282	0.000444282	0.000444282	0.000444282	0.000444282	0.000444282	0.000444282	0.000444282	0.000444282	0.000444282	0.000444282	0.000444282	0.000444282	0.000444282	0.000444282	0.000444282	0.000444282	0.000444282	0.000444282	0.000444282	0.000444282	0.000444282	0.000444282	0.000444282
-186.928	0	2.25e-06	2.08e-05	6.52e-05	0.000133465	0.000211319	0.000279619	0.000324006	0.00034253	0.000344785	0.000344785	0.000344785	0.000344785	0.000344785	0.000344785	0.000344785	0.000344785	0.000344785	0.000344785	0.000344785	0.000344785	0.000344785	0.000344785	0.000344785	0.000344785	0.000344785	0.000344785	0.000344785	0.000344785	0.000344785	0.000344785	0.000344785	0.000344785	0.000344785	0.000344785	0.000344785	0.000344785	0.000344785	0.000344785	0.000344785	0.000344785	0.000344785	0.000344785	0.000344785	0.000344785	0.000344785	0.000344785	0.000344785	0.000344785
-186.057	0	1.4e-06	1.44e-05	4.88e-05	0.000101628	0.000161641	0.000214506	0.000248876	0.000261871	0.000263269	0.000263269	0.000263269	0.000263269	0.000263269	0.000263269	0.000263269	0.000263269	0.000263269	0.000263269	0.000263269	0.000263269	0.000263269	0.000263269	0.000263269	0.000263269	0.000263269	0.000263269	0.000263269	0.000263269	0.000263269	0.000263269	0.000263269	0.000263269	0.000263269	0.000263269	0.000263269	0.000263269	0.000263269	0.000263269	0.000263269	0.000263269	0.000263269	0.000263269	0.000263269	0.000263269	0.000263269	0.000263269	0.000263269	0.000263269
-185.185	0	1.24e-06	1.06e-05	3.42e-05	7.2e-05	0.000115535	0.000153334	0.000176895	0.000186275	0.000187515	0.000187515	0.000187515	0.000187515	0.000187515	0.000187515	0.000187515	0.000187515	0.000187515	0.000187515	0.000187515	0.000187515	0.000187515	0.000187515	0.000187515	0.000187515	0.000187515	0.000187515	0.000187515	0.000187515	0.000187515	0.000187515	0.000187515	0.000187515	0.000187515	0.000187515	0.000187515	0.000187515	0.000187515	0.000187515	0.000187515	0.000187515	0.000187515	0.000187515	0.000187515	0.000187515	0.000187515	0.000187515	0.000187515	0.000187515
-184.314	0	9.19e-07	8.58e-06	2.74e-05	5.57e-05	8.75e-05	0.000115723	0.000134584	0.000142248	0.000143167	0.000143167	0.000143167	0.000143167	0.000143167	0.000143167	0.000143167	0.000143167	0.000143167	0.000143167	0.000143167	0.000143167	0.000143167	0.000143167	0.000143167	0.000143167	0.000143167	0.000143167	0.000143167	0.000143167	0.000143167	0.000143167	0.000143167	0.000143167	0.000143167	0.000143167	0.000143167	0.000143167	0.000143167	0.000143167	0.000143167	0.000143167	0.000143167	0.000143167	0.000143167	0.000143167	0.000143167	0.000143167	0.000143167	0.000143167
-183.442	0	7.72e-07	6.49e-06	2.07e-05	4.3e-05	6.84e-05	9.06e-05	0.000104842	0.000110555	0.000111327	0.000111327	0.000111327	0.000111327	0.000111327	0.000111327	0.000111327	0.000111327	0.000111327	0.000111327	0.000111327	0.000111327	0.000111327	0.000111327	0.000111327	0.000111327	0.000111327	0.000111327	0.000111327	0.000111327	0.000111327	0.000111327	0.000111327	0.000111327	0.000111327	0.000111327	0.000111327	0.000111327	0.000111327	0.000111327	0.000111327	0.000111327	0.000111327	0.000111327	0.000111327	0.000111327	0.000111327	0.000111327	0.000111327	0.000111327
-182.571	0	4.98e-07	4.98e-06	1.6e-05	3.26e-05	5.15e-05	6.81e-05	7.92e-05	8.36e-05	8.41e-05	8.41e-05	8.41e-05	8.41e-05	8.41e-05	8.41e-05	8.41e-05	8.41e-05	8.41e-05	8.41e-05	8.41e-05	8.41e-05	8.41e-05	8.41e-05	8.41e-05	8.41e-05	8.41e-05	8.41e-05	8.41e-05	8.41e-05	8.41e-05	8.41e-05	8.41e-05	8.41e-05	8.41e-05	8.41e-05	8.41e-05	8.41e-05	8.41e-05	8.41e-05	8.41e-05	8.41e-05	8.41e-05	8.41e-05	8.41e-05	8.41e-05	8.41e-05	8.41e-05	8.41e-05	8.41e-05
-181.699	8.53e-57	4.07e-07	3.54e-06	1.18e-05	2.46e-05	3.94e-05	5.23e-05	6.05e-05	6.36e-05	6.4e-05	6.4e-05	6.4e-05	6.4e-05	6.4e-05	6.4e-05	6.4e-05	6.4e-05	6.4e-05	6.4e-05	6.4e-05	6.4e-05	6.4e-05	6.4e-05	6.4e-05	6.4e-05	6.4e-05	6.4e-05	6.4e-05	6.4e-05	6.4e-05	6.4e-05	6.4e-05	6.4e-05	6.4e-05	6.4e-05	6.4e-05	6.4e-05	6.4e-05	6.4e-05	6.4e-05	6.4e-05	6.4e-05	6.4e-05	6.4e-05	6.4e-05	6.4e-05	6.4e-05	6.4e-05	6.4e-05
-180.828	8.53e-57	3.05e-07	2.82e-06	8.84e-06	1.81e-05	2.87e-05	3.79e-05	4.39e-05	4.64e-05	4.67e-05	4.67e-05	4.67e-05	4.67e-05	4.67e-05	4.67e-05	4.67e-05	4.67e-05	4.67e-05	4.67e-05	4.67e-05	4.67e-05	4.67e-05	4.67e-05	4.67e-05	4.67e-05	4.67e-05	4.67e-05	4.67e-05	4.67e-05	4.67e-05	4.67e-05	4.67e-05	4.67e-05	4.67e-05	4.67e-05	4.67e-05	4.67e-05	4.67e-05	4.67e-05	4.67e-05	4.67e-05	4.67e-05	4.67e-05	4.67e-05	4.67e-05	4.67e-05	4.67e-05	4.67e-05	4.67e-05
-179.956	0	2.37e-07	2.11e-06	6.89e-06	1.42e-05	2.26e-05	2.99e-05	3.47e-05	3.66e-05	3.68e-05	3.68e-05	3.68e-05	3.68e-05	3.68e-05	3.68e-05	3.68e-05	3.68e-05	3.68e-05	3.68e-05	3.68e-05	3.68e-05	3.68e-05	3.68e-05	3.68e-05	3.68e-05	3.68e-05	3.68e-05	3.68e-05	3.68e-05	3.68e-05	3.68e-05	3.68e-05	3.68e-05	3.68e-05	3.68e-05	3.68e-05	3.68e-05	3.68e-05	3.68e-05	3.68e-05	3.68e-05	3.68e-05	3.68e-05	3.68e-05	3.68e-05	3.68e-05	3.68e-05	3.68e-05	3.68e-05
-179.085	0	1.81e-07	1.63e-06	5.12e-06	1.06e-05	1.68e-05	2.22e-05	2.57e-05	2.72e-05	2.74e-05	2.74e-05	2.74e-05	2.74e-05	2.74e-05	2.74e-05	2.74e-05	2.74e-05	2.74e-05	2.74e-05	2.74e-05	2.74e-05	2.74e-05	2.74e-05	2.74e-05	2.74e-05	2.74e-05	2.74e-05	2.74e-05	2.74e-05	2.74e-05	2.74e-05	2.74e-05	2.74e-05	2.74e-05	2.74e-05	2.74e-05	2.74e-05	2.74e-05	2.74e-05	2.74e-05	2.74e-05	2.74e-05	2.74e-05	2.74e-05	2.74e-05	2.74e-05	2.74e-05	2.74e-05	2.74e-05
-178.214	0	1.26e-07	1.21e-06	3.99e-06	8.23e-06	1.3e-05	1.73e-05	2e-05	2.11e-05	2.12e-05	2.12e-05	2.12e-05	2.12e-05	2.12e-05	2.12e-05	2.12e-05	2.12e-05	2.12e-05	2.12e-05	2.12e-05	2.12e-05	2.12e-05	2.12e-05	2.12e-05	2.12e-05	2.12e-05	2.12e-05	2.12e-05	2.12e-05	2.12e-05	2.12e-05	2.12e-05	2.12e-05	2.12e-05	2.12e-05	2.12e-05	2.12e-05	2.12e-05	2.12e-05	2.12e-05	2.12e-05	2.12e-05	2.12e-05	2.12e-05	2.12e-05	2.12e-05	2.12e-05	2.12e-05	2.12e-05
-177.342	0	1.06e-07	9.09e-07	2.9e-06	6.04e-06	9.65e-06	1.28e-05	1.48e-05	1.56e-05	1.57e-05	1.57e-05	1.57e-05	1.57e-05	1.57e-05	1.57e-05	1.57e-05	1.57e-05	1.57e-05	1.57e-05	1.57e-05	1.57e-05	1.57e-05	1.57e-05	1.57e-05	1.57e-05	1.57e-05	1.57e-05	1.57e-05	1.57e-05	1.57e-05	1.57e-05	1.57e-05	1.57e-05	1.57e-05	1.57e-05	1.57e-05	1.57e-05	1.57e-05	1.57e-05	1.57e-05	1.57e-05	1.57e-05	1.57e-05	1.57e-05	1.57e-05	1.57e-05	1.57e-05	1.57e-05	1.57e-05
-176.471	0	7.26e-08	7.06e-07	2.29e-06	4.67e-06	7.35e-06	9.73e-06	1.13e-05	1.19e-05	1.2e-05	1.2e-05	1.2e-05	1.2e-05	1.2e-05	1.2e-05	1.2e-05	1.2e-05	1.2e-05	1.2e-05	1.2e-05	1.2e-05	1.2e-05	1.2e-05	1.2e-05	1.2e-05	1.2e-05	1.2e-05	1.2e-05	1.2e-05	1.2e-05	1.2e-05	1.2e-05	1.2e-05	1.2e-05	1.2e-05	1.2e-05	1.2e-05	1.2e-05	1.2e-05	1.2e-05	1.2e-05	1.2e-05	1.2e-05	1.2e-05	1.2e-05	1.2e-05	1.2e-05	1.2e-05	1.2e-05
-175.599	0	6.17e-08	5.22e-07	1.69e-06	3.52e-06	5.62e-06	7.45e-06	8.61e-06	9.07e-06	9.14e-06	9.14e-06	9.14e-06	9.14e-06	9.14e-06	9.14e-06	9.14e-06	9.14e-06	9.14e-06	9.14e-06	9.14e-06	9.14e-06	9.14e-06	9.14e-06	9.14e-06	9.14e-06	9.14e-06	9.14e-06	9.14e-06	9.14e-06	9.14e-06	9.14e-06	9.14e-06	9.14e-06	9.14e-06	9.14e-06	9.14e-06	9.14e-06	9.14e-06	9.14e-06	9.14e-06	9.14e-06	9.14e-06	9.14e-06	9.14e-06	9.14e-06	9.14e-06	9.14e-06	9.14e-06	9.14e-06
-174.728	0	4.19e-08	4.09e-07	1.31e-06	2.66e-06	4.19e-06	5.54e-06	6.44e-06	6.81e-06	6.85e-06	6.85e-06	6.85e-06	6.85e-06	6.85e-06	6.85e-06	6.85e-06	6.85e-06	6.85e-06	6.85e-06	6.85e-06	6.85e-06	6.85e-06	6.85e-06	6.85e-06	6.85e-06	6.85e-06	6.85e-06	6.85e-06	6.85e-06	6.85e-06	6.85e-06	6.85e-06	6.85e-06	6.85e-06	6.85e-06	6.85e-06	6.85e-06	6.85e-06	6.85e-06	6.85e-06	6.85e-06	6.85e-06	6.85e-06	6.85e-06	6.85e-06	6.85e-06	6.85e-06	6.85e-06	6.85e-06
-173.856	1.21e-57	3.45e-08	2.97e-07	9.77e-07	2.04e-06	3.25e-06	4.31e-06	4.99e-06	5.25e-06	5.29e-06	5.29e-06	5.29e-06	5.29e-06	5.29e-06	5.29e-06	5.29e-06	5.29e-06	5.29e-06	5.29e-06	5.29e-06	5.29e-06	5.29e-06	5.29e-06	5.29e-06	5.29e-06	5.29e-06	5.29e-06	5.29e-06	5.29e-06	5.29e-06	5.29e-06	5.29e-06	5.29e-06	5.29e-06	5.29e-06	5.29e-06	5.29e-06	5.29e-06	5.29e-06	5.29e-06	5.29e-06	5.29e-06	5.29e-06	5.29e-06	5.29e-06	5.29e-06	5.29e-06	5.29e-06	5.29e-06
-172.985	0	2.51e-08	2.35e-07	7.37e-07	1.51e-06	2.39e-06	3.16e-06	3.66e-06	3.87e-06	3.9e-06	3.9e-06	3.9e-06	3.9e-06	3.9e-06	3.9e-06	3.9e-06	3.9e-06	3.9e-06	3.9e-06	3.9e-06	3.9e-06	3.9e-06	3.9e-06	3.9e-06	3.9e-06	3.9e-06	3.9e-06	3.9e-06	3.9e-06	3.9e-06	3.9e-06	3.9e-06	3.9e-06	3.9e-06	3.9e-06	3.9e-06	3.9e-06	3.9e-06	3.9e-06	3.9e-06	3.9e-06	3.9e-06	3.9e-06	3.9e-06	3.9e-06	3.9e-06	3.9e-06	3.9e-06	3.9e-06
-172.113	0	1.92e-08	1.73e-07	5.68e-07	1.18e-06	1.87e-06	2.48e-06	2.88e-06	3.03e-06	3.05e-06	3.05e-06	3.05e-06	3.05e-06	3.05e-06	3.05e-06	3.05e-06	3.05e-06	3.05e-06	3.05e-06	3.05e-06	3.05e-06	3.05e-06	3.05e-06	3.05e-06	3.05e-06	3.05e-06	3.05e-06	3.05e-06	3.05e-06	3.05e-06	3.05e-06	3.05e-06	3.05e-06	3.05e-06	3.05e-06	3.05e-06	3.05e-06	3.05e-06	3.05e-06	3.05e-06	3.05e-06	3.05e-06	3.05e-06	3.05e-06	3.05e-06	3.05e-06	3.05e-06	3.05e-06	3.05e-06
-171.242	0	1.49e-08	1.34e-07	4.2e-07	8.67e-07	1.38e-06	1.83e-06	2.11e-06	2.23e-06	2.25e-06	2.25e-06	2.25e-06	2.25e-06	2.25e-06	2.25e-06	2.25e-06	2.25e-06	2.25e-06	2.25e-06	2.25e-06	2.25e-06	2.25e-06	2.25e-06	2.25e-06	2.25e-06	2.25e-06	2.25e-06	2.25e-06	2.25e-06	2.25e-06	2.25e-06	2.25e-06	2.25e-06	2.25e-06	2.25e-06	2.25e-06	2.25e-06	2.25e-06	2.25e-06	2.25e-06	2.25e-06	2.25e-06	2.25e-06	2.25e-06	2.25e-06	2.25e-06	2.25e-06	2.25e-06	2.25e-06
-170.37	0	1.05e-08	1e-07	3.29e-07	6.78e-07	1.07e-06	1.42e-06	1.65e-06	1.74e-06	1.75e-06	1.75e-06	1.75e-06	1.75e-06	1.75e-06	1.75e-06	1.75e-06	1.75e-06	1.75e-06	1.75e-06	1.75e-06	1.75e-06	1.75e-06	1.75e-06	1.75e-06	1.75e-06	1.75e-06	1.75e-06	1.75e-06	1.75e-06	1.75e-06	1.75e-06	1.75e-06	1.75e-06	1.75e-06	1.75e-06	1.75e-06	1.75e-06	1.75e-06	1.75e-06	1.75e-06	1.75e-06	1.75e-06	1.75e-06	1.75e-06	1.75e-06	1.75e-06	1.75e-06	1.75e-06	1.75e-06
-169.499	2.35e-59	8.77e-09	7.55e-08	2.4e-07	5.01e-07	7.99e-07	1.06e-06	1.22e-06	1.29e-06	1.3e-06	1.3e-06	1.3e-06	1.3e-06	1.3e-06	1.3e-06	1.3e-06	1.3e-06	1.3e-06	1.3e-06	1.3e-06	1.3e-06	1.3e-06	1.3e-06	1.3e-06	1.3e-06	1.3e-06	1.3e-06	1.3e-06	1.3e-06	1.3e-06	1.3e-06	1.3e-06	1.3e-06	1.3e-06	1.3e-06	1.3e-06	1.3e-06	1.3e-06	1.3e-06	1.3e-06	1.3e-06	1.3e-06	1.3e-06	1.3e-06	1.3e-06	1.3e-06	1.3e-06	1.3e-06	1.3e-06
-168.627	0	5.96e-09	5.83e-08	1.89e-07	3.86e-07	6.09e-07	8.06e-07	9.37e-07	9.89e-07	9.95e-07	9.95e-07	9.95e-07	9.95e-07	9.95e-07	9.95e-07	9.95e-07	9.95e-07	9.95e-07	9.95e-07	9.95e-07	9.95e-07	9.95e-07	9.95e-07	9.95e-07	9.95e-07	9.95e-07	9.95e-07	9.95e-07	9.95e-07	9.95e-07	9.95e-07	9.95e-07	9.95e-07	9.95e-07	9.95e-07	9.95e-07	9.95e-07	9.95e-07	9.95e-07	9.95e-07	9.95e-07	9.95e-07	9.95e-07	9.95e-07	9.95e-07	9.95e-07	9.95e-07	9.95e-07	9.95e-07
-167.756	0	5.07e-09	4.29e-08	1.39e-07	2.9e-07	4.64e-07	6.15e-07	7.11e-07	7.49e-07	7.54e-07	7.54e-07	7.54e-07	7.54e-07	7.54e-07	7.54e-07	7.54e-07	7.54e-07	7.54e-07	7.54e-07	7.54e-07	7.54e-07	7.54e-07	7.54e-07	7.54e-07	7.54e-07	7.54e-07	7.54e-07	7.54e-07	7.54e-07	7.54e-07	7.54e-07	7.54e-07	7.54e-07	7.54e-07	7.54e-07	7.54e-07	7.54e-07	7.54e-07	7.54e-07	7.54e-07	7.54e-07	7.54e-07	7.54e-07	7.54e-07	7.54e-07	7.54e-07	7.54e-07	7.54e-07	7.54e-07
-166.885	0	3.47e-09	3.38e-08	1.08e-07	2.19e-07	3.46e-07	4.57e-07	5.31e-07	5.61e-07	5.65e-07	5.65e-07	5.65e-07	5.65e-07	5.65e-07	5.65e-07	5.65e-07	5.65e-07	5.65e-07	5.65e-07	5.65e-07	5.65e-07	5.65e-07	5.65e-07	5.65e-07	5.65e-07	5.65e-07	5.65e-07	5.65e-07	5.65e-07	5.65e-07	5.65e-07	5.65e-07	5.65e-07	5.65e-07	5.65e-07	5.65e-07	5.65e-07	5.65e-07	5.65e-07	5.65e-07	5.65e-07	5.65e-07	5.65e-07	5.65e-07	5.65e-07	5.65e-07	5.65e-07	5.65e-07	5.65e-07
-166.013	6.95e-58	2.86e-09	2.46e-08	8.08e-08	1.68e-07	2.68e-07	3.56e-07	4.12e-07	4.34e-07	4.37e-07	4.37e-07	4.37e-07	4.37e-07	4.37e-07	4.37e-07	4.37e-07	4.37e-07	4.37e-07	4.37e-07	4.37e-07	4.37e-07	4.37e-07	4.37e-07	4.37e-07	4.37e-07	4.37e-07	4.37e-07	4.37e-07	4.37e-07	4.37e-07	4.37e-07	4.37e-07	4.37e-07	4.37e-07	4.37e-07	4.37e-07	4.37e-07	4.37e-07	4.37e-07	4.37e-07	4.37e-07	4.37e-07	4.37e-07	4.37e-07	4.37e-07	4.37e-07	4.37e-07	4.37e-07	4.37e-07
-165.142	0	2.07e-09	1.94e-08	6.1e-08	1.25e-07	1.98e-07	2.61e-07	3.03e-07	3.2e-07	3.22e-07	3.22e-07	3.22e-07	3.22e-07	3.22e-07	3.22e-07	3.22e-07	3.22e-07	3.22e-07	3.22e-07	3.22e-07	3.22e-07	3.22e-07	3.22e-07	3.22e-07	3.22e-07	3.22e-07	3.22e-07	3.22e-07	3.22e-07	3.22e-07	3.22e-07	3.22e-07	3.22e-07	3.22e-07	3.22e-07	3.22e-07	3.22e-07	3.22e-07	3.22e-07	3.22e-07	3.22e-07	3.22e-07	3.22e-07	3.22e-07	3.22e-07	3.22e-07	3.22e-07	3.22e-07	3.22e-07
-164.27	0	1.58e-09	1.42e-08	4.7e-08	9.73e-08	1.55e-07	2.05e-07	2.38e-07	2.5e-07	2.52e-07	2.52e-07	2.52e-07	2.52e-07	2.52e-07	2.52e-07	2.52e-07	2.52e-07	2.52e-07	2.52e-07	2.52e-07	2.52e-07	2.52e-07	2.52e-07	2.52e-07	2.52e-07	2.52e-07	2.52e-07	2.52e-07	2.52e-07	2.52e-07	2.52e-07	2.52e-07	2.52e-07	2.52e-07	2.52e-07	2.52e-07	2.52e-07	2.52e-07	2.52e-07	2.52e-07	2.52e-07	2.52e-07	2.52e-07	2.52e-07	2.52e-07	2.52e-07	2.52e-07	2.52e-07	2.52e-07
-163.399	0	1.23e-09	1.11e-08	3.47e-08	7.16e-08	1.14e-07	1.51e-07	1.75e-07	1.84e-07	1.86e-07	1.86e-07	1.86e-07	1.86e-07	1.86e-07	1.86e-07	1.86e-07	1.86e-07	1.86e-07	1.86e-07	1.86e-07	1.86e-07	1.86e-07	1.86e-07	1.86e-07	1.86e-07	1.86e-07	1.86e-07	1.86e-07	1.86e-07	1.86e-07	1.86e-07	1.86e-07	1.86e-07	1.86e-07	1.86e-07	1.86e-07	1.86e-07	1.86e-07	1.86e-07	1.86e-07	1.86e-07	1.86e-07	1.86e-07	1.86e-07	1.86e-07	1.86e-07	1.86e-07	1.86e-07	1.86e-07
-162.527	0	8.7e-10	8.27e-09	2.72e-08	5.6e-08	8.86e-08	1.17e-07	1.36e-07	1.44e-07	1.45e-07	1.45e-07	1.45e-07	1.45e-07	1.45e-07	1.45e-07	1.45e-07	1.45e-07	1.45e-07	1.45e-07	1.45e-07	1.45e-07	1.45e-07	1.45e-07	1.45e-07	1.45e-07	1.45e-07	1.45e-07	1.45e-07	1.45e-07	1.45e-07	1.45e-07	1.45e-07	1.45e-07	1.45e-07	1.45e-07	1.45e-07	1.45e-07	1.45e-07	1.45e-07	1.45e-07	1.45e-07	1.45e-07	1.45e-07	1.45e-07	1.45e-07	1.45e-07	1.45e-07	1.45e-07	1.45e-07
-161.656	9.62e-58	7.25e-10	6.24e-09	1.99e-08	4.14e-08	6.6e-08	8.75e-08	1.01e-07	1.07e-07	1.07e-07	1.07e-07	1.07e-07	1.07e-07	1.07e-07	1.07e-07	1.07e-07	1.07e-07	1.07e-07	1.07e-07	1.07e-07	1.07e-07	1.07e-07	1.07e-07	1.07e-07	1.07e-07	1.07e-07	1.07e-07	1.07e-07	1.07e-07	1.07e-07	1.07e-07	1.07e-07	1.07e-07	1.07e-07	1.07e-07	1.07e-07	1.07e-07	1.07e-07	1.07e-07	1.07e-07	1.07e-07	1.07e-07	1.07e-07	1.07e-07	1.07e-07	1.07e-07	1.07e-07	1.07e-07	1.07e-07
-160.784	0	4.92e-10	4.81e-09	1.56e-08	3.19e-08	5.03e-08	6.66e-08	7.74e-08	8.18e-08	8.22e-08	8.22e-08	8.22e-08	8.22e-08	8.22e-08	8.22e-08	8.22e-08	8.22e-08	8.22e-08	8.22e-08	8.22e-08	8.22e-08	8.22e-08	8.22e-08	8.22e-08	8.22e-08	8.22e-08	8.22e-08	8.22e-08	8.22e-08	8.22e-08	8.22e-08	8.22e-08	8.22e-08	8.22e-08	8.22e-08	8.22e-08	8.22e-08	8.22e-08	8.22e-08	8.22e-08	8.22e-08	8.22e-08	8.22e-08	8.22e-08	8.22e-08	8.22e-08	8.22e-08	8.22e-08	8.22e-08
-159.913	0	4.19e-10	3.54e-09	1.15e-08	2.4e-08	3.83e-08	5.08e-08	5.87e-08	6.19e-08	6.23e-08	6.23e-08	6.23e-08	6.23e-08	6.23e-08	6.23e-08	6.23e-08	6.23e-08	6.23e-08	6.23e-08	6.23e-08	6.23e-08	6.23e-08	6.23e-08	6.23e-08	6.23e-08	6.23e-08	6.23e-08	6.23e-08	6.23e-08	6.23e-08	6.23e-08	6.23e-08	6.23e-08	6.23e-08	6.23e-08	6.23e-08	6.23e-08	6.23e-08	6.23e-08	6.23e-08	6.23e-08	6.23e-08	6.23e-08	6.23e-08	6.23e-08	6.23e-08	6.23e-08	6.23e-08	6.23e-08
-159.041	0	2.87e-10	2.79e-09	8.91e-09	1.81e-08	2.85e-08	3.77e-08	4.38e-08	4.64e-08	4.66e-08	4.66e-08	4.66e-08	4.66e-08	4.66e-08	4.66e-08	4.66e-08	4.66e-08	4.66e-08	4.66e-08	4.66e-08	4.66e-08	4.66e-08	4.66e-08	4.66e-08	4.66e-08	4.66e-08	4.66e-08	4.66e-08	4.66e-08	4.66e-08	4.66e-08	4.66e-08	4.66e-08	4.66e-08	4.66e-08	4.66e-08	4.66e-08	4.66e-08	4.66e-08	4.66e-08	4.66e-08	4.66e-08	4.66e-08	4.66e-08	4.66e-08	4.66e-08	4.66e-08	4.66e-08	4.66e-08
-158.17	2.11e-58	2.37e-10	2.03e-09	6.67e-09	1.39e-08	2.22e-08	2.94e-08	3.4e-08	3.58e-08	3.61e-08	3.61e-08	3.61e-08	3.61e-08	3.61e-08	3.61e-08	3.61e-08	3.61e-08	3.61e-08	3.61e-08	3.61e-08	3.61e-08	3.61e-08	3.61e-08	3.61e-08	3.61e-08	3.61e-08	3.61e-08	3.61e-08	3.61e-08	3.61e-08	3.61e-08	3.61e-08	3.61e-08	3.61e-08	3.61e-08	3.61e-08	3.61e-08	3.61e-08	3.61e-08	3.61e-08	3.61e-08	3.61e-08	3.61e-08	3.61e-08	3.61e-08	3.61e-08	3.61e-08	3.61e-08	3.61e-08
-157.298	0	1.71e-10	1.6e-09	5.04e-09	1.03e-08	1.63e-08	2.16e-08	2.5e-08	2.65e-08	2.66e-08	2.66e-08	2.66e-08	2.66e-08	2.66e-08	2.66e-08	2.66e-08	2.66e-08	2.66e-08	2.66e-08	2.66e-08	2.66e-08	2.66e-08	2.66e-08	2.66e-08	2.66e-08	2.66e-08	2.66e-08	2.66e-08	2.66e-08	2.66e-08	2.66e-08	2.66e-08	2.66e-08	2.66e-08	2.66e-08	2.66e-08	2.66e-08	2.66e-08	2.66e-08	2.66e-08	2.66e-08	2.66e-08	2.66e-08	2.66e-08	2.66e-08	2.66e-08	2.66e-08	2.66e-08	2.66e-08
-156.427	0	1.31e-10	1.18e-09	3.88e-09	8.04e-09	1.28e-08	1.69e-08	1.96e-08	2.07e-08	2.08e-08	2.08e-08	2.08e-08	2.08e-08	2.08e-08	2.08e-08	2.08e-08	2.08e-08	2.08e-08	2.08e-08	2.08e-08	2.08e-08	2.08e-08	2.08e-08	2.08e-08	2.08e-08	2.08e-08	2.08e-08	2.08e-08	2.08e-08	2.08e-08	2.08e-08	2.08e-08	2.08e-08	2.08e-08	2.08e-08	2.08e-08	2.08e-08	2.08e-08	2.08e-08	2.08e-08	2.08e-08	2.08e-08	2.08e-08	2.08e-08	2.08e-08	2.08e-08	2.08e-08	2.08e-08	2.08e-08
-155.556	0	1.02e-10	9.13e-10	2.86e-09	5.91e-09	9.42e-09	1.25e-08	1.44e-08	1.52e-08	1.53e-08	1.53e-08	1.53e-08	1.53e-08	1.53e-08	1.53e-08	1.53e-08	1.53e-08	1.53e-08	1.53e-08	1.53e-08	1.53e-08	1.53e-08	1.53e-08	1.53e-08	1.53e-08	1.53e-08	1.53e-08	1.53e-08	1.53e-08	1.53e-08	1.53e-08	1.53e-08	1.53e-08	1.53e-08	1.53e-08	1.53e-08	1.53e-08	1.53e-08	1.53e-08	1.53e-08	1.53e-08	1.53e-08	1.53e-08	1.53e-08	1.53e-08	1.53e-08	1.53e-08	1.53e-08	1.53e-08
-154.684	0	7.19e-11	6.84e-10	2.25e-09	4.62e-09	7.32e-09	9.69e-09	1.13e-08	1.19e-08	1.19e-08	1.19e-08	1.19e-08	1.19e-08	1.19e-08	1.19e-08	1.19e-08	1.19e-08	1.19e-08	1.19e-08	1.19e-08	1.19e-08	1.19e-08	1.19e-08	1.19e-08	1.19e-08	1.19e-08	1.19e-08	1.19e-08	1.19e-08	1.19e-08	1.19e-08	1.19e-08	1.19e-08	1.19e-08	1.19e-08	1.19e-08	1.19e-08	1.19e-08	1.19e-08	1.19e-08	1.19e-08	1.19e-08	1.19e-08	1.19e-08	1.19e-08	1.19e-08	1.19e-08	1.19e-08	1.19e-08
-153.813	5.85e-59	5.99e-11	5.16e-10	1.64e-09	3.42e-09	5.45e-09	7.23e-09	8.36e-09	8.81e-09	8.87e-09	8.87e-09	8.87e-09	8.87e-09	8.87e-09	8.87e-09	8.87e-09	8.87e-09	8.87e-09	8.87e-09	8.87e-09	8.87e-09	8.87e-09	8.87e-09	8.87e-09	8.87e-09	8.87e-09	8.87e-09	8.87e-09	8.87e-09	8.87e-09	8.87e-09	8.87e-09	8.87e-09	8.87e-09	8.87e-09	8.87e-09	8.87e-09	8.87e-09	8.87e-09	8.87e-09	8.87e-09	8.87e-09	8.87e-09	8.87e-09	8.87e-09	8.87e-09	8.87e-09	8.87e-09	8.87e-09
-152.941	0	4.06e-11	3.98e-10	1.29e-09	2.64e-09	4.16e-09	5.5e-09	6.4e-09	6.75e-09	6.79e-09	6.79e-09	6.79e-09	6.79e-09	6.79e-09	6.79e-09	6.79e-09	6.79e-09	6.79e-09	6.79e-09	6.79e-09	6.79e-09	6.79e-09	6.79e-09	6.79e-09	6.79e-09	6.79e-09	6.79e-09	6.79e-09	6.79e-09	6.79e-09	6.79e-09	6.79e-09	6.79e-09	6.79e-09	6.79e-09	6.79e-09	6.79e-09	6.79e-09	6.79e-09	6.79e-09	6.79e-09	6.79e-09	6.79e-09	6.79e-09	6.79e-09	6.79e-09	6.79e-09	6.79e-09	6.79e-09
-152.07	0	3.46e-11	2.93e-10	9.49e-10	1.98e-09	3.16e-09	4.2e-09	4.85e-09	5.11e-09	5.15e-09	5.15e-09	5.15e-09	5.15e-09	5.15e-09	5.15e-09	5.15e-09	5.15e-09	5.15e-09	5.15e-09	5.15e-09	5.15e-09	5.15e-09	5.15e-09	5.15e-09	5.15e-09	5.15e-09	5.15e-09	5.15e-09	5.15e-09	5.15e-09	5.15e-09	5.15e-09	5.15e-09	5.15e-09	5.15e-09	5.15e-09	5.15e-09	5.15e-09	5.15e-09	5.15e-09	5.15e-09	5.15e-09	5.15e-09	5.15e-09	5.15e-09	5.15e-09	5.15e-09	5.15e-09	5.15e-09
-151.198	2.94e-59	2.37e-11	2.3e-10	7.36e-10	1.5e-09	2.36e-09	3.12e-09	3.62e-09	3.83e-09	3.85e-09	3.85e-09	3.85e-09	3.85e-09	3.85e-09	3.85e-09	3.85e-09	3.85e-09	3.85e-09	3.85e-09	3.85e-09	3.85e-09	3.85e-09	3.85e-09	3.85e-09	3.85e-09	3.85e-09	3.85e-09	3.85e-09	3.85e-09	3.85e-09	3.85e-09	3.85e-09	3.85e-09	3.85e-09	3.85e-09	3.85e-09	3.85e-09	3.85e-09	3.85e-09	3.85e-09	3.85e-09	3.85e-09	3.85e-09	3.85e-09	3.85e-09	3.85e-09	3.85e-09	3.85e-09	3.85e-09
-150.327	6.58e-60	1.96e-11	1.68e-10	5.51e-10	1.15e-09	1.83e-09	2.43e-09	2.81e-09	2.96e-09	2.98e-09	2.98e-09	2.98e-09	2.98e-09	2.98e-09	2.98e-09	2.98e-09	2.98e-09	2.98e-09	2.98e-09	2.98e-09	2.98e-09	2.98e-09	2.98e-09	2.98e-09	2.98e-09	2.98e-09	2.98e-09	2.98e-09	2.98e-09	2.98e-09	2.98e-09	2.98e-09	2.98e-09	2.98e-09	2.98e-09	2.98e-09	2.98e-09	2.98e-09	2.98e-09	2.98e-09	2.98e-09	2.98e-09	2.98e-09	2.98e-09	2.98e-09	2.98e-09	2.98e-09	2.98e-09	2.98e-09
-149.455	0	1.41e-11	1.33e-10	4.16e-10	8.51e-10	1.35e-09	1.78e-09	2.07e-09	2.19e-09	2.2e-09	2.2e-09	2.2e-09	2.2e-09	2.2e-09	2.2e-09	2.2e-09	2.2e-09	2.2e-09	2.2e-09	2.2e-09	2.2e-09	2.2e-09	2.2e-09	2.2e-09	2.2e-09	2.2e-09	2.2e-09	2.2e-09	2.2e-09	2.2e-09	2.2e-09	2.2e-09	2.2e-09	2.2e-09	2.2e-09	2.2e-09	2.2e-09	2.2e-09	2.2e-09	2.2e-09	2.2e-09	2.2e-09	2.2e-09	2.2e-09	2.2e-09	2.2e-09	2.2e-09	2.2e-09	2.2e-09
-148.584	0	1.08e-11	9.72e-11	3.2e-10	6.64e-10	1.06e-09	1.4e-09	1.62e-09	1.71e-09	1.72e-09	1.72e-09	1.72e-09	1.72e-09	1.72e-09	1.72e-09	1.72e-09	1.72e-09	1.72e-09	1.72e-09	1.72e-09	1.72e-09	1.72e-09	1.72e-09	1.72e-09	1.72e-09	1.72e-09	1.72e-09	1.72e-09	1.72e-09	1.72e-09	1.72e-09	1.72e-09	1.72e-09	1.72e-09	1.72e-09	1.72e-09	1.72e-09	1.72e-09	1.72e-09	1.72e-09	1.72e-09	1.72e-09	1.72e-09	1.72e-09	1.72e-09	1.72e-09	1.72e-09	1.72e-09	1.72e-09
-147.712	0	8.42e-12	7.55e-11	2.37e-10	4.89e-10	7.78e-10	1.03e-09	1.19e-09	1.26e-09	1.27e-09	1.27e-09	1.27e-09	1.27e-09	1.27e-09	1.27e-09	1.27e-09	1.27e-09	1.27e-09	1.27e-09	1.27e-09	1.27e-09	1.27e-09	1.27e-09	1.27e-09	1.27e-09	1.27e-09	1.27e-09	1.27e-09	1.27e-09	1.27e-09	1.27e-09	1.27e-09	1.27e-09	1.27e-09	1.27e-09	1.27e-09	1.27e-09	1.27e-09	1.27e-09	1.27e-09	1.27e-09	1.27e-09	1.27e-09	1.27e-09	1.27e-09	1.27e-09	1.27e-09	1.27e-09	1.27e-09
-146.841	0	5.94e-12	5.65e-11	1.86e-10	3.82e-10	6.04e-10	8.01e-10	9.3e-10	9.8e-10	9.86e-10	9.86e-10	9.86e-10	9.86e-10	9.86e-10	9.86e-10	9.86e-10	9.86e-10	9.86e-10	9.86e-10	9.86e-10	9.86e-10	9.86e-10	9.86e-10	9.86e-10	9.86e-10	9.86e-10	9.86e-10	9.86e-10	9.86e-10	9.86e-10	9.86e-10	9.86e-10	9.86e-10	9.86e-10	9.86e-10	9.86e-10	9.86e-10	9.86e-10	9.86e-10	9.86e-10	9.86e-10	9.86e-10	9.86e-10	9.86e-10	9.86e-10	9.86e-10	9.86e-10	9.86e-10	9.86e-10
-145.97	9.58e-60	4.95e-12	4.26e-11	1.36e-10	2.82e-10	4.51e-10	5.97e-10	6.9e-10	7.28e-10	7.33e-10	7.33e-10	7.33e-10	7.33e-10	7.33e-10	7.33e-10	7.33e-10	7.33e-10	7.33e-10	7.33e-10	7.33e-10	7.33e-10	7.33e-10	7.33e-10	7.33e-10	7.33e-10	7.33e-10	7.33e-10	7.33e-10	7.33e-10	7.33e-10	7.33e-10	7.33e-10	7.33e-10	7.33e-10	7.33e-10	7.33e-10	7.33e-10	7.33e-10	7.33e-10	7.33e-10	7.33e-10	7.33e-10	7.33e-10	7.33e-10	7.33e-10	7.33e-10	7.33e-10	7.33e-10	7.33e-10
-145.098	0	3.35e-12	3.28e-11	1.07e-10	2.18e-10	3.43e-10	4.55e-10	5.29e-10	5.58e-10	5.61e-10	5.61e-10	5.61e-10	5.61e-10	5.61e-10	5.61e-10	5.61e-10	5.61e-10	5.61e-10	5.61e-10	5.61e-10	5.61e-10	5.61e-10	5.61e-10	5.61e-10	5.61e-10	5.61e-10	5.61e-10	5.61e-10	5.61e-10	5.61e-10	5.61e-10	5.61e-10	5.61e-10	5.61e-10	5.61e-10	5.61e-10	5.61e-10	5.61e-10	5.61e-10	5.61e-10	5.61e-10	5.61e-10	5.61e-10	5.61e-10	5.61e-10	5.61e-10	5.61e-10	5.61e-10	5.61e-10
-144.227	0	2.86e-12	2.42e-11	7.84e-11	1.64e-10	2.61e-10	3.47e-10	4.01e-10	4.22e-10	4.25e-10	4.25e-10	4.25e-10	4.25e-10	4.25e-10	4.25e-10	4.25e-10	4.25e-10	4.25e-10	4.25e-10	4.25e-10	4.25e-10	4.25e-10	4.25e-10	4.25e-10	4.25e-10	4.25e-10	4.25e-10	4.25e-10	4.25e-10	4.25e-10	4.25e-10	4.25e-10	4.25e-10	4.25e-10	4.25e-10	4.25e-10	4.25e-10	4.25e-10	4.25e-10	4.25e-10	4.25e-10	4.25e-10	4.25e-10	4.25e-10	4.25e-10	4.25e-10	4.25e-10	4.25e-10	4.25e-10
-143.355	6.26e-60	1.96e-12	1.9e-11	6.08e-11	1.24e-10	1.95e-10	2.57e-10	2.99e-10	3.16e-10	3.18e-10	3.18e-10	3.18e-10	3.18e-10	3.18e-10	3.18e-10	3.18e-10	3.18e-10	3.18e-10	3.18e-10	3.18e-10	3.18e-10	3.18e-10	3.18e-10	3.18e-10	3.18e-10	3.18e-10	3.18e-10	3.18e-10	3.18e-10	3.18e-10	3.18e-10	3.18e-10	3.18e-10	3.18e-10	3.18e-10	3.18e-10	3.18e-10	3.18e-10	3.18e-10	3.18e-10	3.18e-10	3.18e-10	3.18e-10	3.18e-10	3.18e-10	3.18e-10	3.18e-10	3.18e-10	3.18e-10
-142.484	0	1.62e-12	1.39e-11	4.55e-11	9.49e-11	1.51e-10	2.01e-10	2.32e-10	2.45e-10	2.46e-10	2.46e-10	2.46e-10	2.46e-10	2.46e-10	2.46e-10	2.46e-10	2.46e-10	2.46e-10	2.46e-10	2.46e-10	2.46e-10	2.46e-10	2.46e-10	2.46e-10	2.46e-10	2.46e-10	2.46e-10	2.46e-10	2.46e-10	2.46e-10	2.46e-10	2.46e-10	2.46e-10	2.46e-10	2.46e-10	2.46e-10	2.46e-10	2.46e-10	2.46e-10	2.46e-10	2.46e-10	2.46e-10	2.46e-10	2.46e-10	2.46e-10	2.46e-10	2.46e-10	2.46e-10	2.46e-10
-141.612	0	1.17e-12	1.09e-11	3.44e-11	7.03e-11	1.11e-10	1.47e-10	1.71e-10	1.81e-10	1.82e-10	1.82e-10	1.82e-10	1.82e-10	1.82e-10	1.82e-10	1.82e-10	1.82e-10	1.82e-10	1.82e-10	1.82e-10	1.82e-10	1.82e-10	1.82e-10	1.82e-10	1.82e-10	1.82e-10	1.82e-10	1.82e-10	1.82e-10	1.82e-10	1.82e-10	1.82e-10	1.82e-10	1.82e-10	1.82e-10	1.82e-10	1.82e-10	1.82e-10	1.82e-10	1.82e-10	1.82e-10	1.82e-10	1.82e-10	1.82e-10	1.82e-10	1.82e-10	1.82e-10	1.82e-10	1.82e-10
-140.741	0	8.92e-13	8.03e-12	2.65e-11	5.49e-11	8.72e-11	1.16e-10	1.34e-10	1.41e-10	1.42e-10	1.42e-10	1.42e-10	1.42e-10	1.42e-10	1.42e-10	1.42e-10	1.42e-10	1.42e-10	1.42e-10	1.42e-10	1.42e-10	1.42e-10	1.42e-10	1.42e-10	1.42e-10	1.42e-10	1.42e-10	1.42e-10	1.42e-10	1.42e-10	1.42e-10	1.42e-10	1.42e-10	1.42e-10	1.42e-10	1.42e-10	1.42e-10	1.42e-10	1.42e-10	1.42e-10	1.42e-10	1.42e-10	1.42e-10	1.42e-10	1.42e-10	1.42e-10	1.42e-10	1.42e-10	1.42e-10
-139.869	0	6.95e-13	6.23e-12	1.95e-11	4.04e-11	6.43e-11	8.51e-11	9.84e-11	1.04e-10	1.05e-10	1.05e-10	1.05e-10	1.05e-10	1.05e-10	1.05e-10	1.05e-10	1.05e-10	1.05e-10	1.05e-10	1.05e-10	1.05e-10	1.05e-10	1.05e-10	1.05e-10	1.05e-10	1.05e-10	1.05e-10	1.05e-10	1.05e-10	1.05e-10	1.05e-10	1.05e-10	1.05e-10	1.05e-10	1.05e-10	1.05e-10	1.05e-10	1.05e-10	1.05e-10	1.05e-10	1.05e-10	1.05e-10	1.05e-10	1.05e-10	1.05e-10	1.05e-10	1.05e-10	1.05e-10	1.05e-10
-138.998	0	4.91e-13	4.67e-12	1.53e-11	3.16e-11	4.99e-11	6.62e-11	7.68e-11	8.1e-11	8.15e-11	8.15e-11	8.15e-11	8.15e-11	8.15e-11	8.15e-11	8.15e-11	8.15e-11	8.15e-11	8.15e-11	8.15e-11	8.15e-11	8.15e-11	8.15e-11	8.15e-11	8.15e-11	8.15e-11	8.15e-11	8.15e-11	8.15e-11	8.15e-11	8.15e-11	8.15e-11	8.15e-11	8.15e-11	8.15e-11	8.15e-11	8.15e-11	8.15e-11	8.15e-11	8.15e-11	8.15e-11	8.15e-11	8.15e-11	8.15e-11	8.15e-11	8.15e-11	8.15e-11	8.15e-11	8.15e-11
-138.126	1.18e-60	4.09e-13	3.52e-12	1.12e-11	2.33e-11	3.72e-11	4.94e-11	5.7e-11	6.01e-11	6.06e-11	6.06e-11	6.06e-11	6.06e-11	6.06e-11	6.06e-11	6.06e-11	6.06e-11	6.06e-11	6.06e-11	6.06e-11	6.06e-11	6.06e-11	6.06e-11	6.06e-11	6.06e-11	6.06e-11	6.06e-11	6.06e-11	6.06e-11	6.06e-11	6.06e-11	6.06e-11	6.06e-11	6.06e-11	6.06e-11	6.06e-11	6.06e-11	6.06e-11	6.06e-11	6.06e-11	6.06e-11	6.06e-11	6.06e-11	6.06e-11	6.06e-11	6.06e-11	6.06e-11	6.06e-11	6.06e-11
-137.255	0	2.77e-13	2.71e-12	8.82e-12	1.8e-11	2.84e-11	3.76e-11	4.37e-11	4.61e-11	4.64e-11	4.64e-11	4.64e-11	4.64e-11	4.64e-11	4.64e-11	4.64e-11	4.64e-11	4.64e-11	4.64e-11	4.64e-11	4.64e-11	4.64e-11	4.64e-11	4.64e-11	4.64e-11	4.64e-11	4.64e-11	4.64e-11	4.64e-11	4.64e-11	4.64e-11	4.64e-11	4.64e-11	4.64e-11	4.64e-11	4.64e-11	4.64e-11	4.64e-11	4.64e-11	4.64e-11	4.64e-11	4.64e-11	4.64e-11	4.64e-11	4.64e-11	4.64e-11	4.64e-11	4.64e-11	4.64e-11
-136.383	0	2.36e-13	2e-12	6.48e-12	1.35e-11	2.16e-11	2.86e-11	3.31e-11	3.49e-11	3.51e-11	3.51e-11	3.51e-11	3.51e-11	3.51e-11	3.51e-11	3.51e-11	3.51e-11	3.51e-11	3.51e-11	3.51e-11	3.51e-11	3.51e-11	3.51e-11	3.51e-11	3.51e-11	3.51e-11	3.51e-11	3.51e-11	3.51e-11	3.51e-11	3.51e-11	3.51e-11	3.51e-11	3.51e-11	3.51e-11	3.51e-11	3.51e-11	3.51e-11	3.51e-11	3.51e-11	3.51e-11	3.51e-11	3.51e-11	3.51e-11	3.51e-11	3.51e-11	3.51e-11	3.51e-11	3.51e-11
-135.512	1.94e-61	1.62e-13	1.57e-12	5.02e-12	1.02e-11	1.61e-11	2.13e-11	2.47e-11	2.61e-11	2.63e-11	2.63e-11	2.63e-11	2.63e-11	2.63e-11	2.63e-11	2.63e-11	2.63e-11	2.63e-11	2.63e-11	2.63e-11	2.63e-11	2.63e-11	2.63e-11	2.63e-11	2.63e-11	2.63e-11	2.63e-11	2.63e-11	2.63e-11	2.63e-11	2.63e-11	2.63e-11	2.63e-11	2.63e-11	2.63e-11	2.63e-11	2.63e-11	2.63e-11	2.63e-11	2.63e-11	2.63e-11	2.63e-11	2.63e-11	2.63e-11	2.63e-11	2.63e-11	2.63e-11	2.63e-11	2.63e-11
-134.641	0	1.33e-13	1.15e-12	3.76e-12	7.84e-12	1.25e-11	1.66e-11	1.92e-11	2.02e-11	2.03e-11	2.03e-11	2.03e-11	2.03e-11	2.03e-11	2.03e-11	2.03e-11	2.03e-11	2.03e-11	2.03e-11	2.03e-11	2.03e-11	2.03e-11	2.03e-11	2.03e-11	2.03e-11	2.03e-11	2.03e-11	2.03e-11	2.03e-11	2.03e-11	2.03e-11	2.03e-11	2.03e-11	2.03e-11	2.03e-11	2.03e-11	2.03e-11	2.03e-11	2.03e-11	2.03e-11	2.03e-11	2.03e-11	2.03e-11	2.03e-11	2.03e-11	2.03e-11	2.03e-11	2.03e-11	2.03e-11
-133.769	0	9.64e-14	9.04e-13	2.84e-12	5.81e-12	9.21e-12	1.22e-11	1.41e-11	1.49e-11	1.5e-11	1.5e-11	1.5e-11	1.5e-11	1.5e-11	1.5e-11	1.5e-11	1.5e-11	1.5e-11	1.5e-11	1.5e-11	1.5e-11	1.5e-11	1.5e-11	1.5e-11	1.5e-11	1.5e-11	1.5e-11	1.5e-11	1.5e-11	1.5e-11	1.5e-11	1.5e-11	1.5e-11	1.5e-11	1.5e-11	1.5e-11	1.5e-11	1.5e-11	1.5e-11	1.5e-11	1.5e-11	1.5e-11	1.5e-11	1.5e-11	1.5e-11	1.5e-11	1.5e-11	1.5e-11	1.5e-11
-132.898	0	7.37e-14	6.63e-13	2.19e-12	4.53e-12	7.2e-12	9.55e-12	1.11e-11	1.17e-11	1.17e-11	1.17e-11	1.17e-11	1.17e-11	1.17e-11	1.17e-11	1.17e-11	1.17e-11	1.17e-11	1.17e-11	1.17e-11	1.17e-11	1.17e-11	1.17e-11	1.17e-11	1.17e-11	1.17e-11	1.17e-11	1.17e-11	1.17e-11	1.17e-11	1.17e-11	1.17e-11	1.17e-11	1.17e-11	1.17e-11	1.17e-11	1.17e-11	1.17e-11	1.17e-11	1.17e-11	1.17e-11	1.17e-11	1.17e-11	1.17e-11	1.17e-11	1.17e-11	1.17e-11	1.17e-11	1.17e-11
-132.026	0	5.74e-14	5.15e-13	1.61e-12	3.33e-12	5.31e-12	7.03e-12	8.13e-12	8.59e-12	8.64e-12	8.64e-12	8.64e-12	8.64e-12	8.64e-12	8.64e-12	8.64e-12	8.64e-12	8.64e-12	8.64e-12	8.64e-12	8.64e-12	8.64e-12	8.64e-12	8.64e-12	8.64e-12	8.64e-12	8.64e-12	8.64e-12	8.64e-12	8.64e-12	8.64e-12	8.64e-12	8.64e-12	8.64e-12	8.64e-12	8.64e-12	8.64e-12	8.64e-12	8.64e-12	8.64e-12	8.64e-12	8.64e-12	8.64e-12	8.64e-12	8.64e-12	8.64e-12	8.64e-12	8.64e-12	8.64e-12
-131.155	0	4.05e-14	3.85e-13	1.27e-12	2.61e-12	4.12e-12	5.46e-12	6.35e-12	6.69e-12	6.73e-12	6.73e-12	6.73e-12	6.73e-12	6.73e-12	6.73e-12	6.73e-12	6.73e-12	6.73e-12	6.73e-12	6.73e-12	6.73e-12	6.73e-12	6.73e-12	6.73e-12	6.73e-12	6.73e-12	6.73e-12	6.73e-12	6.73e-12	6.73e-12	6.73e-12	6.73e-12	6.73e-12	6.73e-12	6.73e-12	6.73e-12	6.73e-12	6.73e-12	6.73e-12	6.73e-12	6.73e-12	6.73e-12	6.73e-12	6.73e-12	6.73e-12	6.73e-12	6.73e-12	6.73e-12	6.73e-12
-130.283	2.66e-61	3.38e-14	2.91e-13	9.25e-13	1.93e-12	3.08e-12	4.08e-12	4.71e-12	4.97e-12	5e-12	5e-12	5e-12	5e-12	5e-12	5e-12	5e-12	5e-12	5e-12	5e-12	5e-12	5e-12	5e-12	5e-12	5e-12	5e-12	5e-12	5e-12	5e-12	5e-12	5e-12	5e-12	5e-12	5e-12	5e-12	5e-12	5e-12	5e-12	5e-12	5e-12	5e-12	5e-12	5e-12	5e-12	5e-12	5e-12	5e-12	5e-12	5e-12	5e-12
-129.412	0	2.29e-14	2.24e-13	7.28e-13	1.49e-12	2.34e-12	3.1e-12	3.61e-12	3.81e-12	3.83e-12	3.83e-12	3.83e-12	3.83e-12	3.83e-12	3.83e-12	3.83e-12	3.83e-12	3.83e-12	3.83e-12	3.83e-12	3.83e-12	3.83e-12	3.83e-12	3.83e-12	3.83e-12	3.83e-12	3.83e-12	3.83e-12	3.83e-12	3.83e-12	3.83e-12	3.83e-12	3.83e-12	3.83e-12	3.83e-12	3.83e-12	3.83e-12	3.83e-12	3.83e-12	3.83e-12	3.83e-12	3.83e-12	3.83e-12	3.83e-12	3.83e-12	3.83e-12	3.83e-12	3.83e-12	3.83e-12
-128.54	0	1.95e-14	1.65e-13	5.35e-13	1.12e-12	1.78e-12	2.37e-12	2.74e-12	2.88e-12	2.9e-12	2.9e-12	2.9e-12	2.9e-12	2.9e-12	2.9e-12	2.9e-12	2.9e-12	2.9e-12	2.9e-12	2.9e-12	2.9e-12	2.9e-12	2.9e-12	2.9e-12	2.9e-12	2.9e-12	2.9e-12	2.9e-12	2.9e-12	2.9e-12	2.9e-12	2.9e-12	2.9e-12	2.9e-12	2.9e-12	2.9e-12	2.9e-12	2.9e-12	2.9e-12	2.9e-12	2.9e-12	2.9e-12	2.9e-12	2.9e-12	2.9e-12	2.9e-12	2.9e-12	2.9e-12	2.9e-12
-127.669	5.96e-61	1.34e-14	1.3e-13	4.15e-13	8.43e-13	1.33e-12	1.76e-12	2.04e-12	2.16e-12	2.17e-12	2.17e-12	2.17e-12	2.17e-12	2.17e-12	2.17e-12	2.17e-12	2.17e-12	2.17e-12	2.17e-12	2.17e-12	2.17e-12	2.17e-12	2.17e-12	2.17e-12	2.17e-12	2.17e-12	2.17e-12	2.17e-12	2.17e-12	2.17e-12	2.17e-12	2.17e-12	2.17e-12	2.17e-12	2.17e-12	2.17e-12	2.17e-12	2.17e-12	2.17e-12	2.17e-12	2.17e-12	2.17e-12	2.17e-12	2.17e-12	2.17e-12	2.17e-12	2.17e-12	2.17e-12	2.17e-12
-126.797	0	1.1e-14	9.47e-14	3.11e-13	6.48e-13	1.03e-12	1.37e-12	1.59e-12	1.67e-12	1.68e-12	1.68e-12	1.68e-12	1.68e-12	1.68e-12	1.68e-12	1.68e-12	1.68e-12	1.68e-12	1.68e-12	1.68e-12	1.68e-12	1.68e-12	1.68e-12	1.68e-12	1.68e-12	1.68e-12	1.68e-12	1.68e-12	1.68e-12	1.68e-12	1.68e-12	1.68e-12	1.68e-12	1.68e-12	1.68e-12	1.68e-12	1.68e-12	1.68e-12	1.68e-12	1.68e-12	1.68e-12	1.68e-12	1.68e-12	1.68e-12	1.68e-12	1.68e-12	1.68e-12	1.68e-12	1.68e-12
-125.926	0	7.96e-15	7.47e-14	2.35e-13	4.8e-13	7.6e-13	1.01e-12	1.17e-12	1.23e-12	1.24e-12	1.24e-12	1.24e-12	1.24e-12	1.24e-12	1.24e-12	1.24e-12	1.24e-12	1.24e-12	1.24e-12	1.24e-12	1.24e-12	1.24e-12	1.24e-12	1.24e-12	1.24e-12	1.24e-12	1.24e-12	1.24e-12	1.24e-12	1.24e-12	1.24e-12	1.24e-12	1.24e-12	1.24e-12	1.24e-12	1.24e-12	1.24e-12	1.24e-12	1.24e-12	1.24e-12	1.24e-12	1.24e-12	1.24e-12	1.24e-12	1.24e-12	1.24e-12	1.24e-12	1.24e-12	1.24e-12
-125.054	0	6.09e-15	5.48e-14	1.81e-13	3.75e-13	5.95e-13	7.89e-13	9.15e-13	9.64e-13	9.7e-13	9.7e-13	9.7e-13	9.7e-13	9.7e-13	9.7e-13	9.7e-13	9.7e-13	9.7e-13	9.7e-13	9.7e-13	9.7e-13	9.7e-13	9.7e-13	9.7e-13	9.7e-13	9.7e-13	9.7e-13	9.7e-13	9.7e-13	9.7e-13	9.7e-13	9.7e-13	9.7e-13	9.7e-13	9.7e-13	9.7e-13	9.7e-13	9.7e-13	9.7e-13	9.7e-13	9.7e-13	9.7e-13	9.7e-13	9.7e-13	9.7e-13	9.7e-13	9.7e-13	9.7e-13	9.7e-13
-124.183	0	4.75e-15	4.25e-14	1.33e-13	2.75e-13	4.39e-13	5.81e-13	6.71e-13	7.09e-13	7.14e-13	7.14e-13	7.14e-13	7.14e-13	7.14e-13	7.14e-13	7.14e-13	7.14e-13	7.14e-13	7.14e-13	7.14e-13	7.14e-13	7.14e-13	7.14e-13	7.14e-13	7.14e-13	7.14e-13	7.14e-13	7.14e-13	7.14e-13	7.14e-13	7.14e-13	7.14e-13	7.14e-13	7.14e-13	7.14e-13	7.14e-13	7.14e-13	7.14e-13	7.14e-13	7.14e-13	7.14e-13	7.14e-13	7.14e-13	7.14e-13	7.14e-13	7.14e-13	7.14e-13	7.14e-13	7.14e-13
-123.312	0	3.35e-15	3.18e-14	1.05e-13	2.15e-13	3.41e-13	4.51e-13	5.24e-13	5.53e-13	5.56e-13	5.56e-13	5.56e-13	5.56e-13	5.56e-13	5.56e-13	5.56e-13	5.56e-13	5.56e-13	5.56e-13	5.56e-13	5.56e-13	5.56e-13	5.56e-13	5.56e-13	5.56e-13	5.56e-13	5.56e-13	5.56e-13	5.56e-13	5.56e-13	5.56e-13	5.56e-13	5.56e-13	5.56e-13	5.56e-13	5.56e-13	5.56e-13	5.56e-13	5.56e-13	5.56e-13	5.56e-13	5.56e-13	5.56e-13	5.56e-13	5.56e-13	5.56e-13	5.56e-13	5.56e-13	5.56e-13
-122.44	0	2.79e-15	2.4e-14	7.64e-14	1.59e-13	2.54e-13	3.37e-13	3.89e-13	4.1e-13	4.13e-13	4.13e-13	4.13e-13	4.13e-13	4.13e-13	4.13e-13	4.13e-13	4.13e-13	4.13e-13	4.13e-13	4.13e-13	4.13e-13	4.13e-13	4.13e-13	4.13e-13	4.13e-13	4.13e-13	4.13e-13	4.13e-13	4.13e-13	4.13e-13	4.13e-13	4.13e-13	4.13e-13	4.13e-13	4.13e-13	4.13e-13	4.13e-13	4.13e-13	4.13e-13	4.13e-13	4.13e-13	4.13e-13	4.13e-13	4.13e-13	4.13e-13	4.13e-13	4.13e-13	4.13e-13	4.13e-13
-121.569	0	1.89e-15	1.85e-14	6.02e-14	1.23e-13	1.94e-13	2.56e-13	2.98e-13	3.15e-13	3.17e-13	3.17e-13	3.17e-13	3.17e-13	3.17e-13	3.17e-13	3.17e-13	3.17e-13	3.17e-13	3.17e-13	3.17e-13	3.17e-13	3.17e-13	3.17e-13	3.17e-13	3.17e-13	3.17e-13	3.17e-13	3.17e-13	3.17e-13	3.17e-13	3.17e-13	3.17e-13	3.17e-13	3.17e-13	3.17e-13	3.17e-13	3.17e-13	3.17e-13	3.17e-13	3.17e-13	3.17e-13	3.17e-13	3.17e-13	3.17e-13	3.17e-13	3.17e-13	3.17e-13	3.17e-13	3.17e-13
-120.697	0	1.61e-15	1.36e-14	4.42e-14	9.23e-14	1.47e-13	1.95e-13	2.26e-13	2.38e-13	2.4e-13	2.4e-13	2.4e-13	2.4e-13	2.4e-13	2.4e-13	2.4e-13	2.4e-13	2.4e-13	2.4e-13	2.4e-13	2.4e-13	2.4e-13	2.4e-13	2.4e-13	2.4e-13	2.4e-13	2.4e-13	2.4e-13	2.4e-13	2.4e-13	2.4e-13	2.4e-13	2.4e-13	2.4e-13	2.4e-13	2.4e-13	2.4e-13	2.4e-13	2.4e-13	2.4e-13	2.4e-13	2.4e-13	2.4e-13	2.4e-13	2.4e-13	2.4e-13	2.4e-13	2.4e-13	2.4e-13
-119.826	3.43e-61	1.1e-15	1.07e-14	3.43e-14	6.96e-14	1.1e-13	1.45e-13	1.69e-13	1.78e-13	1.79e-13	1.79e-13	1.79e-13	1.79e-13	1.79e-13	1.79e-13	1.79e-13	1.79e-13	1.79e-13	1.79e-13	1.79e-13	1.79e-13	1.79e-13	1.79e-13	1.79e-13	1.79e-13	1.79e-13	1.79e-13	1.79e-13	1.79e-13	1.79e-13	1.79e-13	1.79e-13	1.79e-13	1.79e-13	1.79e-13	1.79e-13	1.79e-13	1.79e-13	1.79e-13	1.79e-13	1.79e-13	1.79e-13	1.79e-13	1.79e-13	1.79e-13	1.79e-13	1.79e-13	1.79e-13	1.79e-13
-118.954	0	9.11e-16	7.82e-15	2.57e-14	5.35e-14	8.53e-14	1.13e-13	1.31e-13	1.38e-13	1.39e-13	1.39e-13	1.39e-13	1.39e-13	1.39e-13	1.39e-13	1.39e-13	1.39e-13	1.39e-13	1.39e-13	1.39e-13	1.39e-13	1.39e-13	1.39e-13	1.39e-13	1.39e-13	1.39e-13	1.39e-13	1.39e-13	1.39e-13	1.39e-13	1.39e-13	1.39e-13	1.39e-13	1.39e-13	1.39e-13	1.39e-13	1.39e-13	1.39e-13	1.39e-13	1.39e-13	1.39e-13	1.39e-13	1.39e-13	1.39e-13	1.39e-13	1.39e-13	1.39e-13	1.39e-13	1.39e-13
-118.083	0	6.58e-16	6.17e-15	1.94e-14	3.96e-14	6.28e-14	8.31e-14	9.63e-14	1.02e-13	1.02e-13	1.02e-13	1.02e-13	1.02e-13	1.02e-13	1.02e-13	1.02e-13	1.02e-13	1.02e-13	1.02e-13	1.02e-13	1.02e-13	1.02e-13	1.02e-13	1.02e-13	1.02e-13	1.02e-13	1.02e-13	1.02e-13	1.02e-13	1.02e-13	1.02e-13	1.02e-13	1.02e-13	1.02e-13	1.02e-13	1.02e-13	1.02e-13	1.02e-13	1.02e-13	1.02e-13	1.02e-13	1.02e-13	1.02e-13	1.02e-13	1.02e-13	1.02e-13	1.02e-13	1.02e-13	1.02e-13
-117.211	0	5.03e-16	4.53e-15	1.49e-14	3.09e-14	4.92e-14	6.52e-14	7.56e-14	7.96e-14	8.01e-14	8.01e-14	8.01e-14	8.01e-14	8.01e-14	8.01e-14	8.01e-14	8.01e-14	8.01e-14	8.01e-14	8.01e-14	8.01e-14	8.01e-14	8.01e-14	8.01e-14	8.01e-14	8.01e-14	8.01e-14	8.01e-14	8.01e-14	8.01e-14	8.01e-14	8.01e-14	8.01e-14	8.01e-14	8.01e-14	8.01e-14	8.01e-14	8.01e-14	8.01e-14	8.01e-14	8.01e-14	8.01e-14	8.01e-14	8.01e-14	8.01e-14	8.01e-14	8.01e-14	8.01e-14	8.01e-14
-116.34	0	3.92e-16	3.51e-15	1.1e-14	2.28e-14	3.62e-14	4.8e-14	5.55e-14	5.86e-14	5.9e-14	5.9e-14	5.9e-14	5.9e-14	5.9e-14	5.9e-14	5.9e-14	5.9e-14	5.9e-14	5.9e-14	5.9e-14	5.9e-14	5.9e-14	5.9e-14	5.9e-14	5.9e-14	5.9e-14	5.9e-14	5.9e-14	5.9e-14	5.9e-14	5.9e-14	5.9e-14	5.9e-14	5.9e-14	5.9e-14	5.9e-14	5.9e-14	5.9e-14	5.9e-14	5.9e-14	5.9e-14	5.9e-14	5.9e-14	5.9e-14	5.9e-14	5.9e-14	5.9e-14	5.9e-14	5.9e-14
-115.468	0	2.77e-16	2.63e-15	8.65e-15	1.78e-14	2.81e-14	3.73e-14	4.33e-14	4.57e-14	4.59e-14	4.59e-14	4.59e-14	4.59e-14	4.59e-14	4.59e-14	4.59e-14	4.59e-14	4.59e-14	4.59e-14	4.59e-14	4.59e-14	4.59e-14	4.59e-14	4.59e-14	4.59e-14	4.59e-14	4.59e-14	4.59e-14	4.59e-14	4.59e-14	4.59e-14	4.59e-14	4.59e-14	4.59e-14	4.59e-14	4.59e-14	4.59e-14	4.59e-14	4.59e-14	4.59e-14	4.59e-14	4.59e-14	4.59e-14	4.59e-14	4.59e-14	4.59e-14	4.59e-14	4.59e-14	4.59e-14
-114.597	0	2.31e-16	1.99e-15	6.32e-15	1.32e-14	2.1e-14	2.78e-14	3.22e-14	3.39e-14	3.41e-14	3.41e-14	3.41e-14	3.41e-14	3.41e-14	3.41e-14	3.41e-14	3.41e-14	3.41e-14	3.41e-14	3.41e-14	3.41e-14	3.41e-14	3.41e-14	3.41e-14	3.41e-14	3.41e-14	3.41e-14	3.41e-14	3.41e-14	3.41e-14	3.41e-14	3.41e-14	3.41e-14	3.41e-14	3.41e-14	3.41e-14	3.41e-14	3.41e-14	3.41e-14	3.41e-14	3.41e-14	3.41e-14	3.41e-14	3.41e-14	3.41e-14	3.41e-14	3.41e-14	3.41e-14	3.41e-14
-113.725	0	1.56e-16	1.53e-15	4.97e-15	1.02e-14	1.6e-14	2.12e-14	2.46e-14	2.6e-14	2.61e-14	2.61e-14	2.61e-14	2.61e-14	2.61e-14	2.61e-14	2.61e-14	2.61e-14	2.61e-14	2.61e-14	2.61e-14	2.61e-14	2.61e-14	2.61e-14	2.61e-14	2.61e-14	2.61e-14	2.61e-14	2.61e-14	2.61e-14	2.61e-14	2.61e-14	2.61e-14	2.61e-14	2.61e-14	2.61e-14	2.61e-14	2.61e-14	2.61e-14	2.61e-14	2.61e-14	2.61e-14	2.61e-14	2.61e-14	2.61e-14	2.61e-14	2.61e-14	2.61e-14	2.61e-14	2.61e-14
-112.854	0	1.33e-16	1.13e-15	3.65e-15	7.63e-15	1.22e-14	1.61e-14	1.87e-14	1.97e-14	1.98e-14	1.98e-14	1.98e-14	1.98e-14	1.98e-14	1.98e-14	1.98e-14	1.98e-14	1.98e-14	1.98e-14	1.98e-14	1.98e-14	1.98e-14	1.98e-14	1.98e-14	1.98e-14	1.98e-14	1.98e-14	1.98e-14	1.98e-14	1.98e-14	1.98e-14	1.98e-14	1.98e-14	1.98e-14	1.98e-14	1.98e-14	1.98e-14	1.98e-14	1.98e-14	1.98e-14	1.98e-14	1.98e-14	1.98e-14	1.98e-14	1.98e-14	1.98e-14	1.98e-14	1.98e-14	1.98e-14
-111.983	3.72e-62	9.12e-17	8.86e-16	2.83e-15	5.75e-15	9.07e-15	1.2e-14	1.39e-14	1.47e-14	1.48e-14	1.48e-14	1.48e-14	1.48e-14	1.48e-14	1.48e-14	1.48e-14	1.48e-14	1.48e-14	1.48e-14	1.48e-14	1.48e-14	1.48e-14	1.48e-14	1.48e-14	1.48e-14	1.48e-14	1.48e-14	1.48e-14	1.48e-14	1.48e-14	1.48e-14	1.48e-14	1.48e-14	1.48e-14	1.48e-14	1.48e-14	1.48e-14	1.48e-14	1.48e-14	1.48e-14	1.48e-14	1.48e-14	1.48e-14	1.48e-14	1.48e-14	1.48e-14	1.48e-14	1.48e-14	1.48e-14
-111.111	0	7.52e-17	6.46e-16	2.12e-15	4.42e-15	7.05e-15	9.35e-15	1.08e-14	1.14e-14	1.15e-14	1.15e-14	1.15e-14	1.15e-14	1.15e-14	1.15e-14	1.15e-14	1.15e-14	1.15e-14	1.15e-14	1.15e-14	1.15e-14	1.15e-14	1.15e-14	1.15e-14	1.15e-14	1.15e-14	1.15e-14	1.15e-14	1.15e-14	1.15e-14	1.15e-14	1.15e-14	1.15e-14	1.15e-14	1.15e-14	1.15e-14	1.15e-14	1.15e-14	1.15e-14	1.15e-14	1.15e-14	1.15e-14	1.15e-14	1.15e-14	1.15e-14	1.15e-14	1.15e-14	1.15e-14	1.15e-14
-110.24	0	5.44e-17	5.1e-16	1.6e-15	3.28e-15	5.19e-15	6.86e-15	7.96e-15	8.41e-15	8.47e-15	8.47e-15	8.47e-15	8.47e-15	8.47e-15	8.47e-15	8.47e-15	8.47e-15	8.47e-15	8.47e-15	8.47e-15	8.47e-15	8.47e-15	8.47e-15	8.47e-15	8.47e-15	8.47e-15	8.47e-15	8.47e-15	8.47e-15	8.47e-15	8.47e-15	8.47e-15	8.47e-15	8.47e-15	8.47e-15	8.47e-15	8.47e-15	8.47e-15	8.47e-15	8.47e-15	8.47e-15	8.47e-15	8.47e-15	8.47e-15	8.47e-15	8.47e-15	8.47e-15	8.47e-15	8.47e-15
-109.368	0	4.16e-17	3.74e-16	1.23e-15	2.56e-15	4.06e-15	5.38e-15	6.24e-15	6.58e-15	6.62e-15	6.62e-15	6.62e-15	6.62e-15	6.62e-15	6.62e-15	6.62e-15	6.62e-15	6.62e-15	6.62e-15	6.62e-15	6.62e-15	6.62e-15	6.62e-15	6.62e-15	6.62e-15	6.62e-15	6.62e-15	6.62e-15	6.62e-15	6.62e-15	6.62e-15	6.62e-15	6.62e-15	6.62e-15	6.62e-15	6.62e-15	6.62e-15	6.62e-15	6.62e-15	6.62e-15	6.62e-15	6.62e-15	6.62e-15	6.62e-15	6.62e-15	6.62e-15	6.62e-15	6.62e-15	6.62e-15
-108.497	0	3.24e-17	2.9e-16	9.1e-16	1.88e-15	2.99e-15	3.96e-15	4.58e-15	4.84e-15	4.87e-15	4.87e-15	4.87e-15	4.87e-15	4.87e-15	4.87e-15	4.87e-15	4.87e-15	4.87e-15	4.87e-15	4.87e-15	4.87e-15	4.87e-15	4.87e-15	4.87e-15	4.87e-15	4.87e-15	4.87e-15	4.87e-15	4.87e-15	4.87e-15	4.87e-15	4.87e-15	4.87e-15	4.87e-15	4.87e-15	4.87e-15	4.87e-15	4.87e-15	4.87e-15	4.87e-15	4.87e-15	4.87e-15	4.87e-15	4.87e-15	4.87e-15	4.87e-15	4.87e-15	4.87e-15	4.87e-15
-107.625	0	2.29e-17	2.17e-16	7.14e-16	1.47e-15	2.33e-15	3.08e-15	3.58e-15	3.77e-15	3.8e-15	3.8e-15	3.8e-15	3.8e-15	3.8e-15	3.8e-15	3.8e-15	3.8e-15	3.8e-15	3.8e-15	3.8e-15	3.8e-15	3.8e-15	3.8e-15	3.8e-15	3.8e-15	3.8e-15	3.8e-15	3.8e-15	3.8e-15	3.8e-15	3.8e-15	3.8e-15	3.8e-15	3.8e-15	3.8e-15	3.8e-15	3.8e-15	3.8e-15	3.8e-15	3.8e-15	3.8e-15	3.8e-15	3.8e-15	3.8e-15	3.8e-15	3.8e-15	3.8e-15	3.8e-15	3.8e-15
-106.754	0	1.91e-17	1.64e-16	5.22e-16	1.09e-15	1.73e-15	2.3e-15	2.66e-15	2.8e-15	2.82e-15	2.82e-15	2.82e-15	2.82e-15	2.82e-15	2.82e-15	2.82e-15	2.82e-15	2.82e-15	2.82e-15	2.82e-15	2.82e-15	2.82e-15	2.82e-15	2.82e-15	2.82e-15	2.82e-15	2.82e-15	2.82e-15	2.82e-15	2.82e-15	2.82e-15	2.82e-15	2.82e-15	2.82e-15	2.82e-15	2.82e-15	2.82e-15	2.82e-15	2.82e-15	2.82e-15	2.82e-15	2.82e-15	2.82e-15	2.82e-15	2.82e-15	2.82e-15	2.82e-15	2.82e-15	2.82e-15
-105.882	0	1.29e-17	1.26e-16	4.11e-16	8.39e-16	1.32e-15	1.75e-15	2.03e-15	2.15e-15	2.16e-15	2.16e-15	2.16e-15	2.16e-15	2.16e-15	2.16e-15	2.16e-15	2.16e-15	2.16e-15	2.16e-15	2.16e-15	2.16e-15	2.16e-15	2.16e-15	2.16e-15	2.16e-15	2.16e-15	2.16e-15	2.16e-15	2.16e-15	2.16e-15	2.16e-15	2.16e-15	2.16e-15	2.16e-15	2.16e-15	2.16e-15	2.16e-15	2.16e-15	2.16e-15	2.16e-15	2.16e-15	2.16e-15	2.16e-15	2.16e-15	2.16e-15	2.16e-15	2.16e-15	2.16e-15	2.16e-15
-105.011	0	1.1e-17	9.31e-17	3.02e-16	6.3e-16	1.01e-15	1.33e-15	1.54e-15	1.62e-15	1.64e-15	1.64e-15	1.64e-15	1.64e-15	1.64e-15	1.64e-15	1.64e-15	1.64e-15	1.64e-15	1.64e-15	1.64e-15	1.64e-15	1.64e-15	1.64e-15	1.64e-15	1.64e-15	1.64e-15	1.64e-15	1.64e-15	1.64e-15	1.64e-15	1.64e-15	1.64e-15	1.64e-15	1.64e-15	1.64e-15	1.64e-15	1.64e-15	1.64e-15	1.64e-15	1.64e-15	1.64e-15	1.64e-15	1.64e-15	1.64e-15	1.64e-15	1.64e-15	1.64e-15	1.64e-15	1.64e-15
-104.139	1.6e-61	7.54e-18	7.32e-17	2.34e-16	4.75e-16	7.49e-16	9.91e-16	1.15e-15	1.22e-15	1.22e-15	1.22e-15	1.22e-15	1.22e-15	1.22e-15	1.22e-15	1.22e-15	1.22e-15	1.22e-15	1.22e-15	1.22e-15	1.22e-15	1.22e-15	1.22e-15	1.22e-15	1.22e-15	1.22e-15	1.22e-15	1.22e-15	1.22e-15	1.22e-15	1.22e-15	1.22e-15	1.22e-15	1.22e-15	1.22e-15	1.22e-15	1.22e-15	1.22e-15	1.22e-15	1.22e-15	1.22e-15	1.22e-15	1.22e-15	1.22e-15	1.22e-15	1.22e-15	1.22e-15	1.22e-15	1.22e-15
-103.268	0	6.22e-18	5.34e-17	1.75e-16	3.65e-16	5.82e-16	7.72e-16	8.94e-16	9.41e-16	9.48e-16	9.48e-16	9.48e-16	9.48e-16	9.48e-16	9.48e-16	9.48e-16	9.48e-16	9.48e-16	9.48e-16	9.48e-16	9.48e-16	9.48e-16	9.48e-16	9.48e-16	9.48e-16	9.48e-16	9.48e-16	9.48e-16	9.48e-16	9.48e-16	9.48e-16	9.48e-16	9.48e-16	9.48e-16	9.48e-16	9.48e-16	9.48e-16	9.48e-16	9.48e-16	9.48e-16	9.48e-16	9.48e-16	9.48e-16	9.48e-16	9.48e-16	9.48e-16	9.48e-16	9.48e-16	9.48e-16
-102.397	0	4.49e-18	4.21e-17	1.32e-16	2.71e-16	4.29e-16	5.67e-16	6.57e-16	6.95e-16	6.99e-16	6.99e-16	6.99e-16	6.99e-16	6.99e-16	6.99e-16	6.99e-16	6.99e-16	6.99e-16	6.99e-16	6.99e-16	6.99e-16	6.99e-16	6.99e-16	6.99e-16	6.99e-16	6.99e-16	6.99e-16	6.99e-16	6.99e-16	6.99e-16	6.99e-16	6.99e-16	6.99e-16	6.99e-16	6.99e-16	6.99e-16	6.99e-16	6.99e-16	6.99e-16	6.99e-16	6.99e-16	6.99e-16	6.99e-16	6.99e-16	6.99e-16	6.99e-16	6.99e-16	6.99e-16	6.99e-16
-101.525	0	3.43e-18	3.09e-17	1.02e-16	2.11e-16	3.35e-16	4.45e-16	5.16e-16	5.43e-16	5.47e-16	5.47e-16	5.47e-16	5.47e-16	5.47e-16	5.47e-16	5.47e-16	5.47e-16	5.47e-16	5.47e-16	5.47e-16	5.47e-16	5.47e-16	5.47e-16	5.47e-16	5.47e-16	5.47e-16	5.47e-16	5.47e-16	5.47e-16	5.47e-16	5.47e-16	5.47e-16	5.47e-16	5.47e-16	5.47e-16	5.47e-16	5.47e-16	5.47e-16	5.47e-16	5.47e-16	5.47e-16	5.47e-16	5.47e-16	5.47e-16	5.47e-16	5.47e-16	5.47e-16	5.47e-16	5.47e-16
-100.654	0	2.68e-18	2.4e-17	7.52e-17	1.55e-16	2.47e-16	3.27e-16	3.79e-16	4e-16	4.03e-16	4.03e-16	4.03e-16	4.03e-16	4.03e-16	4.03e-16	4.03e-16	4.03e-16	4.03e-16	4.03e-16	4.03e-16	4.03e-16	4.03e-16	4.03e-16	4.03e-16	4.03e-16	4.03e-16	4.03e-16	4.03e-16	4.03e-16	4.03e-16	4.03e-16	4.03e-16	4.03e-16	4.03e-16	4.03e-16	4.03e-16	4.03e-16	4.03e-16	4.03e-16	4.03e-16	4.03e-16	4.03e-16	4.03e-16	4.03e-16	4.03e-16	4.03e-16	4.03e-16	4.03e-16	4.03e-16
-99.7821	0	1.89e-18	1.8e-17	5.9e-17	1.21e-16	1.92e-16	2.55e-16	2.96e-16	3.12e-16	3.14e-16	3.14e-16	3.14e-16	3.14e-16	3.14e-16	3.14e-16	3.14e-16	3.14e-16	3.14e-16	3.14e-16	3.14e-16	3.14e-16	3.14e-16	3.14e-16	3.14e-16	3.14e-16	3.14e-16	3.14e-16	3.14e-16	3.14e-16	3.14e-16	3.14e-16	3.14e-16	3.14e-16	3.14e-16	3.14e-16	3.14e-16	3.14e-16	3.14e-16	3.14e-16	3.14e-16	3.14e-16	3.14e-16	3.14e-16	3.14e-16	3.14e-16	3.14e-16	3.14e-16	3.14e-16	3.14e-16
-98.9107	1.17e-62	1.57e-18	1.35e-17	4.31e-17	8.98e-17	1.43e-16	1.9e-16	2.19e-16	2.31e-16	2.33e-16	2.33e-16	2.33e-16	2.33e-16	2.33e-16	2.33e-16	2.33e-16	2.33e-16	2.33e-16	2.33e-16	2.33e-16	2.33e-16	2.33e-16	2.33e-16	2.33e-16	2.33e-16	2.33e-16	2.33e-16	2.33e-16	2.33e-16	2.33e-16	2.33e-16	2.33e-16	2.33e-16	2.33e-16	2.33e-16	2.33e-16	2.33e-16	2.33e-16	2.33e-16	2.33e-16	2.33e-16	2.33e-16	2.33e-16	2.33e-16	2.33e-16	2.33e-16	2.33e-16	2.33e-16	2.33e-16
-98.0392	0	1.07e-18	1.04e-17	3.39e-17	6.93e-17	1.09e-16	1.45e-16	1.68e-16	1.77e-16	1.78e-16	1.78e-16	1.78e-16	1.78e-16	1.78e-16	1.78e-16	1.78e-16	1.78e-16	1.78e-16	1.78e-16	1.78e-16	1.78e-16	1.78e-16	1.78e-16	1.78e-16	1.78e-16	1.78e-16	1.78e-16	1.78e-16	1.78e-16	1.78e-16	1.78e-16	1.78e-16	1.78e-16	1.78e-16	1.78e-16	1.78e-16	1.78e-16	1.78e-16	1.78e-16	1.78e-16	1.78e-16	1.78e-16	1.78e-16	1.78e-16	1.78e-16	1.78e-16	1.78e-16	1.78e-16	1.78e-16
-97.1678	0	9.09e-19	7.69e-18	2.49e-17	5.2e-17	8.31e-17	1.1e-16	1.27e-16	1.34e-16	1.35e-16	1.35e-16	1.35e-16	1.35e-16	1.35e-16	1.35e-16	1.35e-16	1.35e-16	1.35e-16	1.35e-16	1.35e-16	1.35e-16	1.35e-16	1.35e-16	1.35e-16	1.35e-16	1.35e-16	1.35e-16	1.35e-16	1.35e-16	1.35e-16	1.35e-16	1.35e-16	1.35e-16	1.35e-16	1.35e-16	1.35e-16	1.35e-16	1.35e-16	1.35e-16	1.35e-16	1.35e-16	1.35e-16	1.35e-16	1.35e-16	1.35e-16	1.35e-16	1.35e-16	1.35e-16	1.35e-16
-96.2963	1.14e-62	6.23e-19	6.05e-18	1.93e-17	3.93e-17	6.19e-17	8.19e-17	9.51e-17	1.01e-16	1.01e-16	1.01e-16	1.01e-16	1.01e-16	1.01e-16	1.01e-16	1.01e-16	1.01e-16	1.01e-16	1.01e-16	1.01e-16	1.01e-16	1.01e-16	1.01e-16	1.01e-16	1.01e-16	1.01e-16	1.01e-16	1.01e-16	1.01e-16	1.01e-16	1.01e-16	1.01e-16	1.01e-16	1.01e-16	1.01e-16	1.01e-16	1.01e-16	1.01e-16	1.01e-16	1.01e-16	1.01e-16	1.01e-16	1.01e-16	1.01e-16	1.01e-16	1.01e-16	1.01e-16	1.01e-16	1.01e-16
-95.4248	0	5.14e-19	4.41e-18	1.45e-17	3.02e-17	4.81e-17	6.38e-17	7.39e-17	7.78e-17	7.83e-17	7.83e-17	7.83e-17	7.83e-17	7.83e-17	7.83e-17	7.83e-17	7.83e-17	7.83e-17	7.83e-17	7.83e-17	7.83e-17	7.83e-17	7.83e-17	7.83e-17	7.83e-17	7.83e-17	7.83e-17	7.83e-17	7.83e-17	7.83e-17	7.83e-17	7.83e-17	7.83e-17	7.83e-17	7.83e-17	7.83e-17	7.83e-17	7.83e-17	7.83e-17	7.83e-17	7.83e-17	7.83e-17	7.83e-17	7.83e-17	7.83e-17	7.83e-17	7.83e-17	7.83e-17	7.83e-17
-94.5534	0	3.71e-19	3.48e-18	1.09e-17	2.24e-17	3.54e-17	4.68e-17	5.43e-17	5.74e-17	5.78e-17	5.78e-17	5.78e-17	5.78e-17	5.78e-17	5.78e-17	5.78e-17	5.78e-17	5.78e-17	5.78e-17	5.78e-17	5.78e-17	5.78e-17	5.78e-17	5.78e-17	5.78e-17	5.78e-17	5.78e-17	5.78e-17	5.78e-17	5.78e-17	5.78e-17	5.78e-17	5.78e-17	5.78e-17	5.78e-17	5.78e-17	5.78e-17	5.78e-17	5.78e-17	5.78e-17	5.78e-17	5.78e-17	5.78e-17	5.78e-17	5.78e-17	5.78e-17	5.78e-17	5.78e-17	5.78e-17
-93.6819	0	2.84e-19	2.55e-18	8.42e-18	1.74e-17	2.77e-17	3.67e-17	4.26e-17	4.49e-17	4.52e-17	4.52e-17	4.52e-17	4.52e-17	4.52e-17	4.52e-17	4.52e-17	4.52e-17	4.52e-17	4.52e-17	4.52e-17	4.52e-17	4.52e-17	4.52e-17	4.52e-17	4.52e-17	4.52e-17	4.52e-17	4.52e-17	4.52e-17	4.52e-17	4.52e-17	4.52e-17	4.52e-17	4.52e-17	4.52e-17	4.52e-17	4.52e-17	4.52e-17	4.52e-17	4.52e-17	4.52e-17	4.52e-17	4.52e-17	4.52e-17	4.52e-17	4.52e-17	4.52e-17	4.52e-17	4.52e-17
-92.8105	0	2.21e-19	1.98e-18	6.21e-18	1.28e-17	2.04e-17	2.7e-17	3.13e-17	3.3e-17	3.33e-17	3.33e-17	3.33e-17	3.33e-17	3.33e-17	3.33e-17	3.33e-17	3.33e-17	3.33e-17	3.33e-17	3.33e-17	3.33e-17	3.33e-17	3.33e-17	3.33e-17	3.33e-17	3.33e-17	3.33e-17	3.33e-17	3.33e-17	3.33e-17	3.33e-17	3.33e-17	3.33e-17	3.33e-17	3.33e-17	3.33e-17	3.33e-17	3.33e-17	3.33e-17	3.33e-17	3.33e-17	3.33e-17	3.33e-17	3.33e-17	3.33e-17	3.33e-17	3.33e-17	3.33e-17	3.33e-17
-91.939	0	1.56e-19	1.48e-18	4.87e-18	1e-17	1.59e-17	2.1e-17	2.44e-17	2.57e-17	2.59e-17	2.59e-17	2.59e-17	2.59e-17	2.59e-17	2.59e-17	2.59e-17	2.59e-17	2.59e-17	2.59e-17	2.59e-17	2.59e-17	2.59e-17	2.59e-17	2.59e-17	2.59e-17	2.59e-17	2.59e-17	2.59e-17	2.59e-17	2.59e-17	2.59e-17	2.59e-17	2.59e-17	2.59e-17	2.59e-17	2.59e-17	2.59e-17	2.59e-17	2.59e-17	2.59e-17	2.59e-17	2.59e-17	2.59e-17	2.59e-17	2.59e-17	2.59e-17	2.59e-17	2.59e-17	2.59e-17
-91.0675	3.78e-64	1.3e-19	1.12e-18	3.56e-18	7.41e-18	1.18e-17	1.57e-17	1.81e-17	1.91e-17	1.93e-17	1.93e-17	1.93e-17	1.93e-17	1.93e-17	1.93e-17	1.93e-17	1.93e-17	1.93e-17	1.93e-17	1.93e-17	1.93e-17	1.93e-17	1.93e-17	1.93e-17	1.93e-17	1.93e-17	1.93e-17	1.93e-17	1.93e-17	1.93e-17	1.93e-17	1.93e-17	1.93e-17	1.93e-17	1.93e-17	1.93e-17	1.93e-17	1.93e-17	1.93e-17	1.93e-17	1.93e-17	1.93e-17	1.93e-17	1.93e-17	1.93e-17	1.93e-17	1.93e-17	1.93e-17	1.93e-17
-90.1961	0	8.81e-20	8.63e-19	2.8e-18	5.72e-18	9.02e-18	1.19e-17	1.39e-17	1.47e-17	1.47e-17	1.47e-17	1.47e-17	1.47e-17	1.47e-17	1.47e-17	1.47e-17	1.47e-17	1.47e-17	1.47e-17	1.47e-17	1.47e-17	1.47e-17	1.47e-17	1.47e-17	1.47e-17	1.47e-17	1.47e-17	1.47e-17	1.47e-17	1.47e-17	1.47e-17	1.47e-17	1.47e-17	1.47e-17	1.47e-17	1.47e-17	1.47e-17	1.47e-17	1.47e-17	1.47e-17	1.47e-17	1.47e-17	1.47e-17	1.47e-17	1.47e-17	1.47e-17	1.47e-17	1.47e-17	1.47e-17
-89.3246	0	7.51e-20	6.35e-19	2.06e-18	4.3e-18	6.86e-18	9.11e-18	1.05e-17	1.11e-17	1.12e-17	1.12e-17	1.12e-17	1.12e-17	1.12e-17	1.12e-17	1.12e-17	1.12e-17	1.12e-17	1.12e-17	1.12e-17	1.12e-17	1.12e-17	1.12e-17	1.12e-17	1.12e-17	1.12e-17	1.12e-17	1.12e-17	1.12e-17	1.12e-17	1.12e-17	1.12e-17	1.12e-17	1.12e-17	1.12e-17	1.12e-17	1.12e-17	1.12e-17	1.12e-17	1.12e-17	1.12e-17	1.12e-17	1.12e-17	1.12e-17	1.12e-17	1.12e-17	1.12e-17	1.12e-17	1.12e-17
-88.4532	4.77e-63	5.14e-20	5e-19	1.6e-18	3.24e-18	5.11e-18	6.76e-18	7.86e-18	8.31e-18	8.36e-18	8.36e-18	8.36e-18	8.36e-18	8.36e-18	8.36e-18	8.36e-18	8.36e-18	8.36e-18	8.36e-18	8.36e-18	8.36e-18	8.36e-18	8.36e-18	8.36e-18	8.36e-18	8.36e-18	8.36e-18	8.36e-18	8.36e-18	8.36e-18	8.36e-18	8.36e-18	8.36e-18	8.36e-18	8.36e-18	8.36e-18	8.36e-18	8.36e-18	8.36e-18	8.36e-18	8.36e-18	8.36e-18	8.36e-18	8.36e-18	8.36e-18	8.36e-18	8.36e-18	8.36e-18	8.36e-18
-87.5817	0	4.24e-20	3.64e-19	1.2e-18	2.49e-18	3.97e-18	5.27e-18	6.1e-18	6.42e-18	6.47e-18	6.47e-18	6.47e-18	6.47e-18	6.47e-18	6.47e-18	6.47e-18	6.47e-18	6.47e-18	6.47e-18	6.47e-18	6.47e-18	6.47e-18	6.47e-18	6.47e-18	6.47e-18	6.47e-18	6.47e-18	6.47e-18	6.47e-18	6.47e-18	6.47e-18	6.47e-18	6.47e-18	6.47e-18	6.47e-18	6.47e-18	6.47e-18	6.47e-18	6.47e-18	6.47e-18	6.47e-18	6.47e-18	6.47e-18	6.47e-18	6.47e-18	6.47e-18	6.47e-18	6.47e-18	6.47e-18
-86.7102	0	3.06e-20	2.87e-19	9.03e-19	1.85e-18	2.93e-18	3.87e-18	4.49e-18	4.74e-18	4.77e-18	4.77e-18	4.77e-18	4.77e-18	4.77e-18	4.77e-18	4.77e-18	4.77e-18	4.77e-18	4.77e-18	4.77e-18	4.77e-18	4.77e-18	4.77e-18	4.77e-18	4.77e-18	4.77e-18	4.77e-18	4.77e-18	4.77e-18	4.77e-18	4.77e-18	4.77e-18	4.77e-18	4.77e-18	4.77e-18	4.77e-18	4.77e-18	4.77e-18	4.77e-18	4.77e-18	4.77e-18	4.77e-18	4.77e-18	4.77e-18	4.77e-18	4.77e-18	4.77e-18	4.77e-18	4.77e-18
-85.8388	0	2.34e-20	2.11e-19	6.95e-19	1.44e-18	2.29e-18	3.04e-18	3.52e-18	3.71e-18	3.73e-18	3.73e-18	3.73e-18	3.73e-18	3.73e-18	3.73e-18	3.73e-18	3.73e-18	3.73e-18	3.73e-18	3.73e-18	3.73e-18	3.73e-18	3.73e-18	3.73e-18	3.73e-18	3.73e-18	3.73e-18	3.73e-18	3.73e-18	3.73e-18	3.73e-18	3.73e-18	3.73e-18	3.73e-18	3.73e-18	3.73e-18	3.73e-18	3.73e-18	3.73e-18	3.73e-18	3.73e-18	3.73e-18	3.73e-18	3.73e-18	3.73e-18	3.73e-18	3.73e-18	3.73e-18	3.73e-18
-84.9673	0	1.83e-20	1.64e-19	5.13e-19	1.06e-18	1.69e-18	2.23e-18	2.58e-18	2.73e-18	2.75e-18	2.75e-18	2.75e-18	2.75e-18	2.75e-18	2.75e-18	2.75e-18	2.75e-18	2.75e-18	2.75e-18	2.75e-18	2.75e-18	2.75e-18	2.75e-18	2.75e-18	2.75e-18	2.75e-18	2.75e-18	2.75e-18	2.75e-18	2.75e-18	2.75e-18	2.75e-18	2.75e-18	2.75e-18	2.75e-18	2.75e-18	2.75e-18	2.75e-18	2.75e-18	2.75e-18	2.75e-18	2.75e-18	2.75e-18	2.75e-18	2.75e-18	2.75e-18	2.75e-18	2.75e-18	2.75e-18
-84.0959	0	1.29e-20	1.23e-19	4.03e-19	8.29e-19	1.31e-18	1.74e-18	2.02e-18	2.13e-18	2.14e-18	2.14e-18	2.14e-18	2.14e-18	2.14e-18	2.14e-18	2.14e-18	2.14e-18	2.14e-18	2.14e-18	2.14e-18	2.14e-18	2.14e-18	2.14e-18	2.14e-18	2.14e-18	2.14e-18	2.14e-18	2.14e-18	2.14e-18	2.14e-18	2.14e-18	2.14e-18	2.14e-18	2.14e-18	2.14e-18	2.14e-18	2.14e-18	2.14e-18	2.14e-18	2.14e-18	2.14e-18	2.14e-18	2.14e-18	2.14e-18	2.14e-18	2.14e-18	2.14e-18	2.14e-18	2.14e-18
-83.2244	3.52e-63	1.07e-20	9.25e-20	2.94e-19	6.13e-19	9.78e-19	1.3e-18	1.5e-18	1.58e-18	1.59e-18	1.59e-18	1.59e-18	1.59e-18	1.59e-18	1.59e-18	1.59e-18	1.59e-18	1.59e-18	1.59e-18	1.59e-18	1.59e-18	1.59e-18	1.59e-18	1.59e-18	1.59e-18	1.59e-18	1.59e-18	1.59e-18	1.59e-18	1.59e-18	1.59e-18	1.59e-18	1.59e-18	1.59e-18	1.59e-18	1.59e-18	1.59e-18	1.59e-18	1.59e-18	1.59e-18	1.59e-18	1.59e-18	1.59e-18	1.59e-18	1.59e-18	1.59e-18	1.59e-18	1.59e-18	1.59e-18
-82.3529	0	7.28e-21	7.13e-20	2.32e-19	4.73e-19	7.45e-19	9.86e-19	1.15e-18	1.21e-18	1.22e-18	1.22e-18	1.22e-18	1.22e-18	1.22e-18	1.22e-18	1.22e-18	1.22e-18	1.22e-18	1.22e-18	1.22e-18	1.22e-18	1.22e-18	1.22e-18	1.22e-18	1.22e-18	1.22e-18	1.22e-18	1.22e-18	1.22e-18	1.22e-18	1.22e-18	1.22e-18	1.22e-18	1.22e-18	1.22e-18	1.22e-18	1.22e-18	1.22e-18	1.22e-18	1.22e-18	1.22e-18	1.22e-18	1.22e-18	1.22e-18	1.22e-18	1.22e-18	1.22e-18	1.22e-18	1.22e-18
-81.4815	0	6.2e-21	5.25e-20	1.7e-19	3.55e-19	5.67e-19	7.52e-19	8.7e-19	9.16e-19	9.22e-19	9.22e-19	9.22e-19	9.22e-19	9.22e-19	9.22e-19	9.22e-19	9.22e-19	9.22e-19	9.22e-19	9.22e-19	9.22e-19	9.22e-19	9.22e-19	9.22e-19	9.22e-19	9.22e-19	9.22e-19	9.22e-19	9.22e-19	9.22e-19	9.22e-19	9.22e-19	9.22e-19	9.22e-19	9.22e-19	9.22e-19	9.22e-19	9.22e-19	9.22e-19	9.22e-19	9.22e-19	9.22e-19	9.22e-19	9.22e-19	9.22e-19	9.22e-19	9.22e-19	9.22e-19	9.22e-19
-80.61	2.52e-63	4.25e-21	4.13e-20	1.32e-19	2.68e-19	4.23e-19	5.59e-19	6.49e-19	6.86e-19	6.91e-19	6.91e-19	6.91e-19	6.91e-19	6.91e-19	6.91e-19	6.91e-19	6.91e-19	6.91e-19	6.91e-19	6.91e-19	6.91e-19	6.91e-19	6.91e-19	6.91e-19	6.91e-19	6.91e-19	6.91e-19	6.91e-19	6.91e-19	6.91e-19	6.91e-19	6.91e-19	6.91e-19	6.91e-19	6.91e-19	6.91e-19	6.91e-19	6.91e-19	6.91e-19	6.91e-19	6.91e-19	6.91e-19	6.91e-19	6.91e-19	6.91e-19	6.91e-19	6.91e-19	6.91e-19	6.91e-19
-79.7386	0	3.5e-21	3.01e-20	9.88e-20	2.06e-19	3.28e-19	4.35e-19	5.04e-19	5.31e-19	5.34e-19	5.34e-19	5.34e-19	5.34e-19	5.34e-19	5.34e-19	5.34e-19	5.34e-19	5.34e-19	5.34e-19	5.34e-19	5.34e-19	5.34e-19	5.34e-19	5.34e-19	5.34e-19	5.34e-19	5.34e-19	5.34e-19	5.34e-19	5.34e-19	5.34e-19	5.34e-19	5.34e-19	5.34e-19	5.34e-19	5.34e-19	5.34e-19	5.34e-19	5.34e-19	5.34e-19	5.34e-19	5.34e-19	5.34e-19	5.34e-19	5.34e-19	5.34e-19	5.34e-19	5.34e-19	5.34e-19
-78.8671	0	2.53e-21	2.37e-20	7.46e-20	1.53e-19	2.42e-19	3.2e-19	3.71e-19	3.92e-19	3.94e-19	3.94e-19	3.94e-19	3.94e-19	3.94e-19	3.94e-19	3.94e-19	3.94e-19	3.94e-19	3.94e-19	3.94e-19	3.94e-19	3.94e-19	3.94e-19	3.94e-19	3.94e-19	3.94e-19	3.94e-19	3.94e-19	3.94e-19	3.94e-19	3.94e-19	3.94e-19	3.94e-19	3.94e-19	3.94e-19	3.94e-19	3.94e-19	3.94e-19	3.94e-19	3.94e-19	3.94e-19	3.94e-19	3.94e-19	3.94e-19	3.94e-19	3.94e-19	3.94e-19	3.94e-19	3.94e-19
-77.9956	0	1.94e-21	1.74e-20	5.74e-20	1.19e-19	1.89e-19	2.51e-19	2.91e-19	3.06e-19	3.08e-19	3.08e-19	3.08e-19	3.08e-19	3.08e-19	3.08e-19	3.08e-19	3.08e-19	3.08e-19	3.08e-19	3.08e-19	3.08e-19	3.08e-19	3.08e-19	3.08e-19	3.08e-19	3.08e-19	3.08e-19	3.08e-19	3.08e-19	3.08e-19	3.08e-19	3.08e-19	3.08e-19	3.08e-19	3.08e-19	3.08e-19	3.08e-19	3.08e-19	3.08e-19	3.08e-19	3.08e-19	3.08e-19	3.08e-19	3.08e-19	3.08e-19	3.08e-19	3.08e-19	3.08e-19	3.08e-19
-77.1242	0	1.51e-21	1.35e-20	4.24e-20	8.76e-20	1.39e-19	1.85e-19	2.13e-19	2.25e-19	2.27e-19	2.27e-19	2.27e-19	2.27e-19	2.27e-19	2.27e-19	2.27e-19	2.27e-19	2.27e-19	2.27e-19	2.27e-19	2.27e-19	2.27e-19	2.27e-19	2.27e-19	2.27e-19	2.27e-19	2.27e-19	2.27e-19	2.27e-19	2.27e-19	2.27e-19	2.27e-19	2.27e-19	2.27e-19	2.27e-19	2.27e-19	2.27e-19	2.27e-19	2.27e-19	2.27e-19	2.27e-19	2.27e-19	2.27e-19	2.27e-19	2.27e-19	2.27e-19	2.27e-19	2.27e-19	2.27e-19
-76.2527	0	1.06e-21	1.01e-20	3.33e-20	6.85e-20	1.08e-19	1.44e-19	1.67e-19	1.76e-19	1.77e-19	1.77e-19	1.77e-19	1.77e-19	1.77e-19	1.77e-19	1.77e-19	1.77e-19	1.77e-19	1.77e-19	1.77e-19	1.77e-19	1.77e-19	1.77e-19	1.77e-19	1.77e-19	1.77e-19	1.77e-19	1.77e-19	1.77e-19	1.77e-19	1.77e-19	1.77e-19	1.77e-19	1.77e-19	1.77e-19	1.77e-19	1.77e-19	1.77e-19	1.77e-19	1.77e-19	1.77e-19	1.77e-19	1.77e-19	1.77e-19	1.77e-19	1.77e-19	1.77e-19	1.77e-19	1.77e-19
-75.3813	7.17e-64	8.87e-22	7.64e-21	2.43e-20	5.06e-20	8.08e-20	1.07e-19	1.24e-19	1.3e-19	1.31e-19	1.31e-19	1.31e-19	1.31e-19	1.31e-19	1.31e-19	1.31e-19	1.31e-19	1.31e-19	1.31e-19	1.31e-19	1.31e-19	1.31e-19	1.31e-19	1.31e-19	1.31e-19	1.31e-19	1.31e-19	1.31e-19	1.31e-19	1.31e-19	1.31e-19	1.31e-19	1.31e-19	1.31e-19	1.31e-19	1.31e-19	1.31e-19	1.31e-19	1.31e-19	1.31e-19	1.31e-19	1.31e-19	1.31e-19	1.31e-19	1.31e-19	1.31e-19	1.31e-19	1.31e-19	1.31e-19
-74.5098	0	6.01e-22	5.89e-21	1.91e-20	3.91e-20	6.16e-20	8.15e-20	9.47e-20	1e-19	1.01e-19	1.01e-19	1.01e-19	1.01e-19	1.01e-19	1.01e-19	1.01e-19	1.01e-19	1.01e-19	1.01e-19	1.01e-19	1.01e-19	1.01e-19	1.01e-19	1.01e-19	1.01e-19	1.01e-19	1.01e-19	1.01e-19	1.01e-19	1.01e-19	1.01e-19	1.01e-19	1.01e-19	1.01e-19	1.01e-19	1.01e-19	1.01e-19	1.01e-19	1.01e-19	1.01e-19	1.01e-19	1.01e-19	1.01e-19	1.01e-19	1.01e-19	1.01e-19	1.01e-19	1.01e-19	1.01e-19
-73.6383	0	5.12e-22	4.34e-21	1.4e-20	2.93e-20	4.68e-20	6.21e-20	7.19e-20	7.57e-20	7.62e-20	7.62e-20	7.62e-20	7.62e-20	7.62e-20	7.62e-20	7.62e-20	7.62e-20	7.62e-20	7.62e-20	7.62e-20	7.62e-20	7.62e-20	7.62e-20	7.62e-20	7.62e-20	7.62e-20	7.62e-20	7.62e-20	7.62e-20	7.62e-20	7.62e-20	7.62e-20	7.62e-20	7.62e-20	7.62e-20	7.62e-20	7.62e-20	7.62e-20	7.62e-20	7.62e-20	7.62e-20	7.62e-20	7.62e-20	7.62e-20	7.62e-20	7.62e-20	7.62e-20	7.62e-20	7.62e-20
-72.7669	1.33e-64	3.51e-22	3.41e-21	1.09e-20	2.21e-20	3.49e-20	4.61e-20	5.36e-20	5.67e-20	5.7e-20	5.7e-20	5.7e-20	5.7e-20	5.7e-20	5.7e-20	5.7e-20	5.7e-20	5.7e-20	5.7e-20	5.7e-20	5.7e-20	5.7e-20	5.7e-20	5.7e-20	5.7e-20	5.7e-20	5.7e-20	5.7e-20	5.7e-20	5.7e-20	5.7e-20	5.7e-20	5.7e-20	5.7e-20	5.7e-20	5.7e-20	5.7e-20	5.7e-20	5.7e-20	5.7e-20	5.7e-20	5.7e-20	5.7e-20	5.7e-20	5.7e-20	5.7e-20	5.7e-20	5.7e-20	5.7e-20
-71.8954	0	2.9e-22	2.49e-21	8.16e-21	1.7e-20	2.71e-20	3.6e-20	4.16e-20	4.38e-20	4.41e-20	4.41e-20	4.41e-20	4.41e-20	4.41e-20	4.41e-20	4.41e-20	4.41e-20	4.41e-20	4.41e-20	4.41e-20	4.41e-20	4.41e-20	4.41e-20	4.41e-20	4.41e-20	4.41e-20	4.41e-20	4.41e-20	4.41e-20	4.41e-20	4.41e-20	4.41e-20	4.41e-20	4.41e-20	4.41e-20	4.41e-20	4.41e-20	4.41e-20	4.41e-20	4.41e-20	4.41e-20	4.41e-20	4.41e-20	4.41e-20	4.41e-20	4.41e-20	4.41e-20	4.41e-20	4.41e-20
-71.024	0	2.09e-22	1.96e-21	6.16e-21	1.26e-20	2e-20	2.64e-20	3.06e-20	3.24e-20	3.26e-20	3.26e-20	3.26e-20	3.26e-20	3.26e-20	3.26e-20	3.26e-20	3.26e-20	3.26e-20	3.26e-20	3.26e-20	3.26e-20	3.26e-20	3.26e-20	3.26e-20	3.26e-20	3.26e-20	3.26e-20	3.26e-20	3.26e-20	3.26e-20	3.26e-20	3.26e-20	3.26e-20	3.26e-20	3.26e-20	3.26e-20	3.26e-20	3.26e-20	3.26e-20	3.26e-20	3.26e-20	3.26e-20	3.26e-20	3.26e-20	3.26e-20	3.26e-20	3.26e-20	3.26e-20	3.26e-20
-70.1525	0	1.6e-22	1.44e-21	4.74e-21	9.84e-21	1.56e-20	2.07e-20	2.4e-20	2.53e-20	2.55e-20	2.55e-20	2.55e-20	2.55e-20	2.55e-20	2.55e-20	2.55e-20	2.55e-20	2.55e-20	2.55e-20	2.55e-20	2.55e-20	2.55e-20	2.55e-20	2.55e-20	2.55e-20	2.55e-20	2.55e-20	2.55e-20	2.55e-20	2.55e-20	2.55e-20	2.55e-20	2.55e-20	2.55e-20	2.55e-20	2.55e-20	2.55e-20	2.55e-20	2.55e-20	2.55e-20	2.55e-20	2.55e-20	2.55e-20	2.55e-20	2.55e-20	2.55e-20	2.55e-20	2.55e-20	2.55e-20
-69.281	0	1.25e-22	1.12e-21	3.5e-21	7.23e-21	1.15e-20	1.53e-20	1.76e-20	1.86e-20	1.88e-20	1.88e-20	1.88e-20	1.88e-20	1.88e-20	1.88e-20	1.88e-20	1.88e-20	1.88e-20	1.88e-20	1.88e-20	1.88e-20	1.88e-20	1.88e-20	1.88e-20	1.88e-20	1.88e-20	1.88e-20	1.88e-20	1.88e-20	1.88e-20	1.88e-20	1.88e-20	1.88e-20	1.88e-20	1.88e-20	1.88e-20	1.88e-20	1.88e-20	1.88e-20	1.88e-20	1.88e-20	1.88e-20	1.88e-20	1.88e-20	1.88e-20	1.88e-20	1.88e-20	1.88e-20	1.88e-20
-68.4096	0	8.79e-23	8.36e-22	2.75e-21	5.66e-21	8.95e-21	1.19e-20	1.38e-20	1.45e-20	1.46e-20	1.46e-20	1.46e-20	1.46e-20	1.46e-20	1.46e-20	1.46e-20	1.46e-20	1.46e-20	1.46e-20	1.46e-20	1.46e-20	1.46e-20	1.46e-20	1.46e-20	1.46e-20	1.46e-20	1.46e-20	1.46e-20	1.46e-20	1.46e-20	1.46e-20	1.46e-20	1.46e-20	1.46e-20	1.46e-20	1.46e-20	1.46e-20	1.46e-20	1.46e-20	1.46e-20	1.46e-20	1.46e-20	1.46e-20	1.46e-20	1.46e-20	1.46e-20	1.46e-20	1.46e-20	1.46e-20
-67.5381	2.49e-64	7.33e-23	6.31e-22	2.01e-21	4.18e-21	6.67e-21	8.85e-21	1.02e-20	1.08e-20	1.09e-20	1.09e-20	1.09e-20	1.09e-20	1.09e-20	1.09e-20	1.09e-20	1.09e-20	1.09e-20	1.09e-20	1.09e-20	1.09e-20	1.09e-20	1.09e-20	1.09e-20	1.09e-20	1.09e-20	1.09e-20	1.09e-20	1.09e-20	1.09e-20	1.09e-20	1.09e-20	1.09e-20	1.09e-20	1.09e-20	1.09e-20	1.09e-20	1.09e-20	1.09e-20	1.09e-20	1.09e-20	1.09e-20	1.09e-20	1.09e-20	1.09e-20	1.09e-20	1.09e-20	1.09e-20	1.09e-20
-66.6667	0	4.97e-23	4.86e-22	1.58e-21	3.23e-21	5.08e-21	6.73e-21	7.83e-21	8.26e-21	8.31e-21	8.31e-21	8.31e-21	8.31e-21	8.31e-21	8.31e-21	8.31e-21	8.31e-21	8.31e-21	8.31e-21	8.31e-21	8.31e-21	8.31e-21	8.31e-21	8.31e-21	8.31e-21	8.31e-21	8.31e-21	8.31e-21	8.31e-21	8.31e-21	8.31e-21	8.31e-21	8.31e-21	8.31e-21	8.31e-21	8.31e-21	8.31e-21	8.31e-21	8.31e-21	8.31e-21	8.31e-21	8.31e-21	8.31e-21	8.31e-21	8.31e-21	8.31e-21	8.31e-21	8.31e-21	8.31e-21
-65.7952	0	4.23e-23	3.58e-22	1.16e-21	2.42e-21	3.87e-21	5.13e-21	5.94e-21	6.25e-21	6.29e-21	6.29e-21	6.29e-21	6.29e-21	6.29e-21	6.29e-21	6.29e-21	6.29e-21	6.29e-21	6.29e-21	6.29e-21	6.29e-21	6.29e-21	6.29e-21	6.29e-21	6.29e-21	6.29e-21	6.29e-21	6.29e-21	6.29e-21	6.29e-21	6.29e-21	6.29e-21	6.29e-21	6.29e-21	6.29e-21	6.29e-21	6.29e-21	6.29e-21	6.29e-21	6.29e-21	6.29e-21	6.29e-21	6.29e-21	6.29e-21	6.29e-21	6.29e-21	6.29e-21	6.29e-21	6.29e-21
-64.9237	2.16e-64	2.9e-23	2.82e-22	9e-22	1.83e-21	2.88e-21	3.81e-21	4.43e-21	4.68e-21	4.71e-21	4.71e-21	4.71e-21	4.71e-21	4.71e-21	4.71e-21	4.71e-21	4.71e-21	4.71e-21	4.71e-21	4.71e-21	4.71e-21	4.71e-21	4.71e-21	4.71e-21	4.71e-21	4.71e-21	4.71e-21	4.71e-21	4.71e-21	4.71e-21	4.71e-21	4.71e-21	4.71e-21	4.71e-21	4.71e-21	4.71e-21	4.71e-21	4.71e-21	4.71e-21	4.71e-21	4.71e-21	4.71e-21	4.71e-21	4.71e-21	4.71e-21	4.71e-21	4.71e-21	4.71e-21	4.71e-21
-64.0523	0	2.39e-23	2.05e-22	6.74e-22	1.41e-21	2.24e-21	2.97e-21	3.44e-21	3.62e-21	3.65e-21	3.65e-21	3.65e-21	3.65e-21	3.65e-21	3.65e-21	3.65e-21	3.65e-21	3.65e-21	3.65e-21	3.65e-21	3.65e-21	3.65e-21	3.65e-21	3.65e-21	3.65e-21	3.65e-21	3.65e-21	3.65e-21	3.65e-21	3.65e-21	3.65e-21	3.65e-21	3.65e-21	3.65e-21	3.65e-21	3.65e-21	3.65e-21	3.65e-21	3.65e-21	3.65e-21	3.65e-21	3.65e-21	3.65e-21	3.65e-21	3.65e-21	3.65e-21	3.65e-21	3.65e-21	3.65e-21
-63.1808	0	1.73e-23	1.62e-22	5.09e-22	1.04e-21	1.65e-21	2.18e-21	2.53e-21	2.67e-21	2.69e-21	2.69e-21	2.69e-21	2.69e-21	2.69e-21	2.69e-21	2.69e-21	2.69e-21	2.69e-21	2.69e-21	2.69e-21	2.69e-21	2.69e-21	2.69e-21	2.69e-21	2.69e-21	2.69e-21	2.69e-21	2.69e-21	2.69e-21	2.69e-21	2.69e-21	2.69e-21	2.69e-21	2.69e-21	2.69e-21	2.69e-21	2.69e-21	2.69e-21	2.69e-21	2.69e-21	2.69e-21	2.69e-21	2.69e-21	2.69e-21	2.69e-21	2.69e-21	2.69e-21	2.69e-21	2.69e-21
-62.3094	0	1.32e-23	1.19e-22	3.92e-22	8.13e-22	1.29e-21	1.71e-21	1.98e-21	2.09e-21	2.1e-21	2.1e-21	2.1e-21	2.1e-21	2.1e-21	2.1e-21	2.1e-21	2.1e-21	2.1e-21	2.1e-21	2.1e-21	2.1e-21	2.1e-21	2.1e-21	2.1e-21	2.1e-21	2.1e-21	2.1e-21	2.1e-21	2.1e-21	2.1e-21	2.1e-21	2.1e-21	2.1e-21	2.1e-21	2.1e-21	2.1e-21	2.1e-21	2.1e-21	2.1e-21	2.1e-21	2.1e-21	2.1e-21	2.1e-21	2.1e-21	2.1e-21	2.1e-21	2.1e-21	2.1e-21	2.1e-21
-61.4379	0	1.03e-23	9.23e-23	2.89e-22	5.98e-22	9.51e-22	1.26e-21	1.46e-21	1.54e-21	1.55e-21	1.55e-21	1.55e-21	1.55e-21	1.55e-21	1.55e-21	1.55e-21	1.55e-21	1.55e-21	1.55e-21	1.55e-21	1.55e-21	1.55e-21	1.55e-21	1.55e-21	1.55e-21	1.55e-21	1.55e-21	1.55e-21	1.55e-21	1.55e-21	1.55e-21	1.55e-21	1.55e-21	1.55e-21	1.55e-21	1.55e-21	1.55e-21	1.55e-21	1.55e-21	1.55e-21	1.55e-21	1.55e-21	1.55e-21	1.55e-21	1.55e-21	1.55e-21	1.55e-21	1.55e-21	1.55e-21
-60.5665	0	7.26e-24	6.91e-23	2.27e-22	4.67e-22	7.39e-22	9.8e-22	1.14e-21	1.2e-21	1.21e-21	1.21e-21	1.21e-21	1.21e-21	1.21e-21	1.21e-21	1.21e-21	1.21e-21	1.21e-21	1.21e-21	1.21e-21	1.21e-21	1.21e-21	1.21e-21	1.21e-21	1.21e-21	1.21e-21	1.21e-21	1.21e-21	1.21e-21	1.21e-21	1.21e-21	1.21e-21	1.21e-21	1.21e-21	1.21e-21	1.21e-21	1.21e-21	1.21e-21	1.21e-21	1.21e-21	1.21e-21	1.21e-21	1.21e-21	1.21e-21	1.21e-21	1.21e-21	1.21e-21	1.21e-21	1.21e-21
-59.695	6.78e-65	6.06e-24	5.21e-23	1.66e-22	3.45e-22	5.51e-22	7.31e-22	8.45e-22	8.91e-22	8.97e-22	8.97e-22	8.97e-22	8.97e-22	8.97e-22	8.97e-22	8.97e-22	8.97e-22	8.97e-22	8.97e-22	8.97e-22	8.97e-22	8.97e-22	8.97e-22	8.97e-22	8.97e-22	8.97e-22	8.97e-22	8.97e-22	8.97e-22	8.97e-22	8.97e-22	8.97e-22	8.97e-22	8.97e-22	8.97e-22	8.97e-22	8.97e-22	8.97e-22	8.97e-22	8.97e-22	8.97e-22	8.97e-22	8.97e-22	8.97e-22	8.97e-22	8.97e-22	8.97e-22	8.97e-22	8.97e-22
-58.8235	0	4.1e-24	4.02e-23	1.31e-22	2.67e-22	4.2e-22	5.56e-22	6.46e-22	6.83e-22	6.87e-22	6.87e-22	6.87e-22	6.87e-22	6.87e-22	6.87e-22	6.87e-22	6.87e-22	6.87e-22	6.87e-22	6.87e-22	6.87e-22	6.87e-22	6.87e-22	6.87e-22	6.87e-22	6.87e-22	6.87e-22	6.87e-22	6.87e-22	6.87e-22	6.87e-22	6.87e-22	6.87e-22	6.87e-22	6.87e-22	6.87e-22	6.87e-22	6.87e-22	6.87e-22	6.87e-22	6.87e-22	6.87e-22	6.87e-22	6.87e-22	6.87e-22	6.87e-22	6.87e-22	6.87e-22	6.87e-22
-57.9521	0	3.5e-24	2.96e-23	9.59e-23	2e-22	3.2e-22	4.24e-22	4.9e-22	5.16e-22	5.2e-22	5.2e-22	5.2e-22	5.2e-22	5.2e-22	5.2e-22	5.2e-22	5.2e-22	5.2e-22	5.2e-22	5.2e-22	5.2e-22	5.2e-22	5.2e-22	5.2e-22	5.2e-22	5.2e-22	5.2e-22	5.2e-22	5.2e-22	5.2e-22	5.2e-22	5.2e-22	5.2e-22	5.2e-22	5.2e-22	5.2e-22	5.2e-22	5.2e-22	5.2e-22	5.2e-22	5.2e-22	5.2e-22	5.2e-22	5.2e-22	5.2e-22	5.2e-22	5.2e-22	5.2e-22	5.2e-22
-57.0806	4.78e-65	2.4e-24	2.33e-23	7.44e-23	1.51e-22	2.38e-22	3.15e-22	3.66e-22	3.87e-22	3.89e-22	3.89e-22	3.89e-22	3.89e-22	3.89e-22	3.89e-22	3.89e-22	3.89e-22	3.89e-22	3.89e-22	3.89e-22	3.89e-22	3.89e-22	3.89e-22	3.89e-22	3.89e-22	3.89e-22	3.89e-22	3.89e-22	3.89e-22	3.89e-22	3.89e-22	3.89e-22	3.89e-22	3.89e-22	3.89e-22	3.89e-22	3.89e-22	3.89e-22	3.89e-22	3.89e-22	3.89e-22	3.89e-22	3.89e-22	3.89e-22	3.89e-22	3.89e-22	3.89e-22	3.89e-22	3.89e-22
-56.2092	0	1.98e-24	1.7e-23	5.57e-23	1.16e-22	1.85e-22	2.45e-22	2.84e-22	2.99e-22	3.01e-22	3.01e-22	3.01e-22	3.01e-22	3.01e-22	3.01e-22	3.01e-22	3.01e-22	3.01e-22	3.01e-22	3.01e-22	3.01e-22	3.01e-22	3.01e-22	3.01e-22	3.01e-22	3.01e-22	3.01e-22	3.01e-22	3.01e-22	3.01e-22	3.01e-22	3.01e-22	3.01e-22	3.01e-22	3.01e-22	3.01e-22	3.01e-22	3.01e-22	3.01e-22	3.01e-22	3.01e-22	3.01e-22	3.01e-22	3.01e-22	3.01e-22	3.01e-22	3.01e-22	3.01e-22	3.01e-22
-55.3377	0	1.43e-24	1.34e-23	4.21e-23	8.6e-23	1.36e-22	1.8e-22	2.09e-22	2.21e-22	2.22e-22	2.22e-22	2.22e-22	2.22e-22	2.22e-22	2.22e-22	2.22e-22	2.22e-22	2.22e-22	2.22e-22	2.22e-22	2.22e-22	2.22e-22	2.22e-22	2.22e-22	2.22e-22	2.22e-22	2.22e-22	2.22e-22	2.22e-22	2.22e-22	2.22e-22	2.22e-22	2.22e-22	2.22e-22	2.22e-22	2.22e-22	2.22e-22	2.22e-22	2.22e-22	2.22e-22	2.22e-22	2.22e-22	2.22e-22	2.22e-22	2.22e-22	2.22e-22	2.22e-22	2.22e-22	2.22e-22
-54.4662	0	1.09e-24	9.81e-24	3.24e-23	6.71e-23	1.07e-22	1.41e-22	1.64e-22	1.73e-22	1.74e-22	1.74e-22	1.74e-22	1.74e-22	1.74e-22	1.74e-22	1.74e-22	1.74e-22	1.74e-22	1.74e-22	1.74e-22	1.74e-22	1.74e-22	1.74e-22	1.74e-22	1.74e-22	1.74e-22	1.74e-22	1.74e-22	1.74e-22	1.74e-22	1.74e-22	1.74e-22	1.74e-22	1.74e-22	1.74e-22	1.74e-22	1.74e-22	1.74e-22	1.74e-22	1.74e-22	1.74e-22	1.74e-22	1.74e-22	1.74e-22	1.74e-22	1.74e-22	1.74e-22	1.74e-22	1.74e-22
-53.5948	0	8.5e-25	7.62e-24	2.39e-23	4.94e-23	7.86e-23	1.04e-22	1.2e-22	1.27e-22	1.28e-22	1.28e-22	1.28e-22	1.28e-22	1.28e-22	1.28e-22	1.28e-22	1.28e-22	1.28e-22	1.28e-22	1.28e-22	1.28e-22	1.28e-22	1.28e-22	1.28e-22	1.28e-22	1.28e-22	1.28e-22	1.28e-22	1.28e-22	1.28e-22	1.28e-22	1.28e-22	1.28e-22	1.28e-22	1.28e-22	1.28e-22	1.28e-22	1.28e-22	1.28e-22	1.28e-22	1.28e-22	1.28e-22	1.28e-22	1.28e-22	1.28e-22	1.28e-22	1.28e-22	1.28e-22	1.28e-22
-52.7233	1.01e-65	6e-25	5.7e-24	1.87e-23	3.86e-23	6.1e-23	8.09e-23	9.39e-23	9.9e-23	9.96e-23	9.97e-23	9.97e-23	9.97e-23	9.97e-23	9.97e-23	9.97e-23	9.97e-23	9.97e-23	9.97e-23	9.97e-23	9.97e-23	9.97e-23	9.97e-23	9.97e-23	9.97e-23	9.97e-23	9.97e-23	9.97e-23	9.97e-23	9.97e-23	9.97e-23	9.97e-23	9.97e-23	9.97e-23	9.97e-23	9.97e-23	9.97e-23	9.97e-23	9.97e-23	9.97e-23	9.97e-23	9.97e-23	9.97e-23	9.97e-23	9.97e-23	9.97e-23	9.97e-23	9.97e-23	9.97e-23
-51.8518	1.01e-65	5e-25	4.3e-24	1.37e-23	2.85e-23	4.55e-23	6.03e-23	6.97e-23	7.35e-23	7.4e-23	7.41e-23	7.41e-23	7.41e-23	7.41e-23	7.41e-23	7.41e-23	7.41e-23	7.41e-23	7.41e-23	7.41e-23	7.41e-23	7.41e-23	7.41e-23	7.41e-23	7.41e-23	7.41e-23	7.41e-23	7.41e-23	7.41e-23	7.41e-23	7.41e-23	7.41e-23	7.41e-23	7.41e-23	7.41e-23	7.41e-23	7.41e-23	7.41e-23	7.41e-23	7.41e-23	7.41e-23	7.41e-23	7.41e-23	7.41e-23	7.41e-23	7.41e-23	7.41e-23	7.41e-23	7.41e-23
-50.9804	0	3.39e-25	3.32e-24	1.08e-23	2.2e-23	3.47e-23	4.59e-23	5.34e-23	5.64e-23	5.67e-23	5.67e-23	5.67e-23	5.67e-23	5.67e-23	5.67e-23	5.67e-23	5.67e-23	5.67e-23	5.67e-23	5.67e-23	5.67e-23	5.67e-23	5.67e-23	5.67e-23	5.67e-23	5.67e-23	5.67e-23	5.67e-23	5.67e-23	5.67e-23	5.67e-23	5.67e-23	5.67e-23	5.67e-23	5.67e-23	5.67e-23	5.67e-23	5.67e-23	5.67e-23	5.67e-23	5.67e-23	5.67e-23	5.67e-23	5.67e-23	5.67e-23	5.67e-23	5.67e-23	5.67e-23	5.67e-23
-50.1089	0	2.89e-25	2.44e-24	7.91e-24	1.65e-23	2.64e-23	3.5e-23	4.05e-23	4.26e-23	4.29e-23	4.29e-23	4.29e-23	4.29e-23	4.29e-23	4.29e-23	4.29e-23	4.29e-23	4.29e-23	4.29e-23	4.29e-23	4.3e-23	4.3e-23	4.3e-23	4.3e-23	4.3e-23	4.3e-23	4.3e-23	4.3e-23	4.3e-23	4.3e-23	4.3e-23	4.3e-23	4.3e-23	4.3e-23	4.3e-23	4.3e-23	4.3e-23	4.3e-23	4.3e-23	4.3e-23	4.3e-23	4.3e-23	4.3e-23	4.3e-23	4.3e-23	4.3e-23	4.3e-23	4.3e-23	4.3e-23
-49.2375	7.26e-66	1.98e-25	1.92e-24	6.14e-24	1.25e-23	1.97e-23	2.6e-23	3.02e-23	3.19e-23	3.21e-23	3.22e-23	3.22e-23	3.22e-23	3.22e-23	3.22e-23	3.22e-23	3.22e-23	3.22e-23	3.22e-23	3.22e-23	3.22e-23	3.22e-23	3.22e-23	3.22e-23	3.22e-23	3.22e-23	3.22e-23	3.22e-23	3.22e-23	3.22e-23	3.22e-23	3.22e-23	3.22e-23	3.22e-23	3.22e-23	3.22e-23	3.22e-23	3.22e-23	3.22e-23	3.22e-23	3.22e-23	3.22e-23	3.22e-23	3.22e-23	3.22e-23	3.22e-23	3.22e-23	3.22e-23	3.22e-23
-48.366	0	1.63e-25	1.4e-24	4.6e-24	9.58e-24	1.53e-23	2.03e-23	2.35e-23	2.47e-23	2.49e-23	2.49e-23	2.49e-23	2.49e-23	2.49e-23	2.49e-23	2.49e-23	2.49e-23	2.49e-23	2.49e-23	2.49e-23	2.49e-23	2.49e-23	2.49e-23	2.49e-23	2.49e-23	2.49e-23	2.49e-23	2.49e-23	2.49e-23	2.49e-23	2.49e-23	2.49e-23	2.49e-23	2.49e-23	2.49e-23	2.49e-23	2.49e-23	2.49e-23	2.49e-23	2.49e-23	2.49e-23	2.49e-23	2.49e-23	2.49e-23	2.49e-23	2.49e-23	2.49e-23	2.49e-23	2.49e-23
-47.4945	0	1.18e-25	1.1e-24	3.47e-24	7.1e-24	1.12e-23	1.49e-23	1.72e-23	1.82e-23	1.84e-23	1.84e-23	1.84e-23	1.84e-23	1.84e-23	1.84e-23	1.84e-23	1.84e-23	1.84e-23	1.84e-23	1.84e-23	1.84e-23	1.84e-23	1.84e-23	1.84e-23	1.84e-23	1.84e-23	1.84e-23	1.84e-23	1.84e-23	1.84e-23	1.84e-23	1.84e-23	1.84e-23	1.84e-23	1.84e-23	1.84e-23	1.84e-23	1.84e-23	1.84e-23	1.84e-23	1.84e-23	1.84e-23	1.84e-23	1.84e-23	1.84e-23	1.84e-23	1.84e-23	1.84e-23	1.84e-23
-46.6231	0	9e-26	8.1e-25	2.67e-24	5.54e-24	8.8e-24	1.17e-23	1.35e-23	1.43e-23	1.43e-23	1.44e-23	1.44e-23	1.44e-23	1.44e-23	1.44e-23	1.43e-23	1.43e-23	1.44e-23	1.44e-23	1.44e-23	1.44e-23	1.44e-23	1.44e-23	1.44e-23	1.44e-23	1.44e-23	1.44e-23	1.44e-23	1.44e-23	1.44e-23	1.44e-23	1.44e-23	1.44e-23	1.44e-23	1.44e-23	1.44e-23	1.44e-23	1.44e-23	1.44e-23	1.44e-23	1.44e-23	1.44e-23	1.44e-23	1.44e-23	1.44e-23	1.44e-23	1.44e-23	1.44e-23	1.44e-23
-45.7516	0	7.02e-26	6.29e-25	1.97e-24	4.07e-24	6.49e-24	8.59e-24	9.94e-24	1.05e-23	1.06e-23	1.06e-23	1.06e-23	1.06e-23	1.06e-23	1.06e-23	1.06e-23	1.06e-23	1.06e-23	1.06e-23	1.06e-23	1.06e-23	1.06e-23	1.06e-23	1.06e-23	1.06e-23	1.06e-23	1.06e-23	1.06e-23	1.06e-23	1.06e-23	1.06e-23	1.06e-23	1.06e-23	1.06e-23	1.06e-23	1.06e-23	1.06e-23	1.06e-23	1.06e-23	1.06e-23	1.06e-23	1.06e-23	1.06e-23	1.06e-23	1.06e-23	1.06e-23	1.06e-23	1.06e-23	1.06e-23
-44.8802	5.72e-66	4.96e-26	4.71e-25	1.55e-24	3.19e-24	5.04e-24	6.68e-24	7.76e-24	8.18e-24	8.23e-24	8.23e-24	8.23e-24	8.23e-24	8.23e-24	8.23e-24	8.23e-24	8.23e-24	8.23e-24	8.23e-24	8.23e-24	8.23e-24	8.23e-24	8.23e-24	8.23e-24	8.23e-24	8.23e-24	8.23e-24	8.23e-24	8.23e-24	8.23e-24	8.23e-24	8.23e-24	8.23e-24	8.24e-24	8.24e-24	8.24e-24	8.24e-24	8.24e-24	8.24e-24	8.24e-24	8.24e-24	8.24e-24	8.24e-24	8.24e-24	8.24e-24	8.24e-24	8.24e-24	8.24e-24	8.24e-24
-44.0087	5.72e-66	4.13e-26	3.56e-25	1.13e-24	2.36e-24	3.76e-24	4.99e-24	5.76e-24	6.08e-24	6.12e-24	6.12e-24	6.12e-24	6.12e-24	6.12e-24	6.12e-24	6.12e-24	6.12e-24	6.12e-24	6.12e-24	6.12e-24	6.12e-24	6.12e-24	6.12e-24	6.12e-24	6.12e-24	6.12e-24	6.12e-24	6.12e-24	6.12e-24	6.12e-24	6.12e-24	6.12e-24	6.12e-24	6.12e-24	6.12e-24	6.12e-24	6.12e-24	6.12e-24	6.12e-24	6.12e-24	6.12e-24	6.12e-24	6.12e-24	6.12e-24	6.12e-24	6.12e-24	6.12e-24	6.12e-24	6.12e-24
-43.1373	0	2.8e-26	2.74e-25	8.91e-25	1.82e-24	2.87e-24	3.8e-24	4.41e-24	4.66e-24	4.69e-24	4.69e-24	4.69e-24	4.68e-24	4.68e-24	4.68e-24	4.68e-24	4.68e-24	4.68e-24	4.68e-24	4.68e-24	4.69e-24	4.69e-24	4.69e-24	4.69e-24	4.69e-24	4.69e-24	4.69e-24	4.69e-24	4.69e-24	4.69e-24	4.69e-24	4.69e-24	4.69e-24	4.69e-24	4.69e-24	4.69e-24	4.69e-24	4.69e-24	4.69e-24	4.69e-24	4.69e-24	4.69e-24	4.69e-24	4.69e-24	4.69e-24	4.69e-24	4.69e-24	4.69e-24	4.69e-24
-42.2658	0	2.39e-26	2.02e-25	6.55e-25	1.37e-24	2.18e-24	2.9e-24	3.35e-24	3.53e-24	3.55e-24	3.55e-24	3.55e-24	3.55e-24	3.55e-24	3.55e-24	3.55e-24	3.55e-24	3.55e-24	3.55e-24	3.55e-24	3.55e-24	3.55e-24	3.55e-24	3.55e-24	3.55e-24	3.55e-24	3.55e-24	3.55e-24	3.55e-24	3.55e-24	3.55e-24	3.55e-24	3.55e-24	3.55e-24	3.55e-24	3.55e-24	3.55e-24	3.55e-24	3.55e-24	3.55e-24	3.55e-24	3.55e-24	3.55e-24	3.55e-24	3.55e-24	3.55e-24	3.55e-24	3.55e-24	3.55e-24
-41.3943	5.44e-66	1.64e-26	1.59e-25	5.08e-25	1.03e-24	1.63e-24	2.15e-24	2.5e-24	2.64e-24	2.66e-24	2.66e-24	2.66e-24	2.66e-24	2.66e-24	2.66e-24	2.66e-24	2.66e-24	2.66e-24	2.66e-24	2.66e-24	2.66e-24	2.66e-24	2.66e-24	2.66e-24	2.66e-24	2.66e-24	2.66e-24	2.66e-24	2.66e-24	2.66e-24	2.66e-24	2.66e-24	2.66e-24	2.66e-24	2.66e-24	2.66e-24	2.66e-24	2.66e-24	2.66e-24	2.66e-24	2.66e-24	2.66e-24	2.66e-24	2.66e-24	2.66e-24	2.66e-24	2.66e-24	2.66e-24	2.66e-24
-40.5229	0	1.35e-26	1.16e-25	3.81e-25	7.94e-25	1.27e-24	1.68e-24	1.94e-24	2.04e-24	2.06e-24	2.06e-24	2.06e-24	2.06e-24	2.05e-24	2.06e-24	2.06e-24	2.06e-24	2.06e-24	2.06e-24	2.06e-24	2.06e-24	2.06e-24	2.06e-24	2.06e-24	2.06e-24	2.06e-24	2.06e-24	2.06e-24	2.06e-24	2.06e-24	2.06e-24	2.06e-24	2.06e-24	2.06e-24	2.06e-24	2.06e-24	2.06e-24	2.06e-24	2.06e-24	2.06e-24	2.06e-24	2.06e-24	2.06e-24	2.06e-24	2.06e-24	2.06e-24	2.06e-24	2.06e-24	2.06e-24
-39.6514	0	9.75e-27	9.15e-26	2.87e-25	5.88e-25	9.32e-25	1.23e-24	1.43e-24	1.51e-24	1.52e-24	1.52e-24	1.52e-24	1.52e-24	1.52e-24	1.52e-24	1.52e-24	1.52e-24	1.52e-24	1.52e-24	1.52e-24	1.52e-24	1.52e-24	1.52e-24	1.52e-24	1.52e-24	1.52e-24	1.52e-24	1.52e-24	1.52e-24	1.52e-24	1.52e-24	1.52e-24	1.52e-24	1.52e-24	1.52e-24	1.52e-24	1.52e-24	1.52e-24	1.52e-24	1.52e-24	1.52e-24	1.52e-24	1.52e-24	1.52e-24	1.52e-24	1.52e-24	1.52e-24	1.52e-24	1.52e-24
-38.78	0	7.44e-27	6.7e-26	2.21e-25	4.58e-25	7.28e-25	9.66e-25	1.12e-24	1.18e-24	1.19e-24	1.19e-24	1.19e-24	1.19e-24	1.19e-24	1.19e-24	1.19e-24	1.19e-24	1.19e-24	1.19e-24	1.19e-24	1.19e-24	1.19e-24	1.19e-24	1.19e-24	1.19e-24	1.19e-24	1.19e-24	1.19e-24	1.19e-24	1.19e-24	1.19e-24	1.19e-24	1.19e-24	1.19e-24	1.19e-24	1.19e-24	1.19e-24	1.19e-24	1.19e-24	1.19e-24	1.19e-24	1.19e-24	1.19e-24	1.19e-24	1.19e-24	1.19e-24	1.19e-24	1.19e-24	1.19e-24
-37.9085	0	5.79e-27	5.19e-26	1.63e-25	3.36e-25	5.36e-25	7.1e-25	8.21e-25	8.68e-25	8.74e-25	8.74e-25	8.74e-25	8.74e-25	8.74e-25	8.74e-25	8.74e-25	8.74e-25	8.74e-25	8.74e-25	8.74e-25	8.74e-25	8.74e-25	8.74e-25	8.74e-25	8.74e-25	8.74e-25	8.74e-25	8.74e-25	8.74e-25	8.74e-25	8.74e-25	8.74e-25	8.74e-25	8.74e-25	8.74e-25	8.74e-25	8.74e-25	8.74e-25	8.74e-25	8.74e-25	8.74e-25	8.74e-25	8.74e-25	8.74e-25	8.74e-25	8.74e-25	8.74e-25	8.74e-25	8.74e-25
-37.037	2.7e-67	4.08e-27	3.88e-26	1.28e-25	2.63e-25	4.16e-25	5.51e-25	6.41e-25	6.76e-25	6.8e-25	6.81e-25	6.81e-25	6.81e-25	6.81e-25	6.81e-25	6.81e-25	6.81e-25	6.81e-25	6.81e-25	6.81e-25	6.81e-25	6.81e-25	6.81e-25	6.81e-25	6.81e-25	6.81e-25	6.81e-25	6.81e-25	6.81e-25	6.81e-25	6.81e-25	6.81e-25	6.81e-25	6.81e-25	6.81e-25	6.81e-25	6.81e-25	6.81e-25	6.81e-25	6.81e-25	6.81e-25	6.81e-25	6.81e-25	6.81e-25	6.81e-25	6.81e-25	6.81e-25	6.81e-25	6.81e-25
-36.1656	2.7e-67	3.4e-27	2.93e-26	9.32e-26	1.94e-25	3.1e-25	4.11e-25	4.76e-25	5.02e-25	5.06e-25	5.06e-25	5.06e-25	5.06e-25	5.06e-25	5.06e-25	5.06e-25	5.06e-25	5.06e-25	5.06e-25	5.06e-25	5.06e-25	5.06e-25	5.06e-25	5.06e-25	5.06e-25	5.06e-25	5.06e-25	5.06e-25	5.06e-25	5.06e-25	5.06e-25	5.06e-25	5.06e-25	5.06e-25	5.06e-25	5.06e-25	5.06e-25	5.06e-25	5.06e-25	5.06e-25	5.06e-25	5.06e-25	5.06e-25	5.06e-25	5.06e-25	5.06e-25	5.06e-25	5.06e-25	5.06e-25
-35.2941	0	2.31e-27	2.26e-26	7.34e-26	1.5e-25	2.36e-25	3.13e-25	3.64e-25	3.85e-25	3.87e-25	3.87e-25	3.87e-25	3.87e-25	3.87e-25	3.87e-25	3.87e-25	3.87e-25	3.87e-25	3.87e-25	3.87e-25	3.87e-25	3.87e-25	3.87e-25	3.87e-25	3.87e-25	3.87e-25	3.87e-25	3.87e-25	3.87e-25	3.87e-25	3.87e-25	3.87e-25	3.87e-25	3.87e-25	3.87e-25	3.87e-25	3.87e-25	3.87e-25	3.88e-25	3.88e-25	3.88e-25	3.88e-25	3.88e-25	3.88e-25	3.88e-25	3.88e-25	3.88e-25	3.88e-25	3.87e-25
-34.4227	0	1.97e-27	1.67e-26	5.4e-26	1.13e-25	1.8e-25	2.39e-25	2.76e-25	2.91e-25	2.93e-25	2.93e-25	2.93e-25	2.93e-25	2.93e-25	2.93e-25	2.93e-25	2.93e-25	2.93e-25	2.93e-25	2.93e-25	2.93e-25	2.93e-25	2.93e-25	2.93e-25	2.93e-25	2.93e-25	2.93e-25	2.93e-25	2.93e-25	2.93e-25	2.93e-25	2.93e-25	2.93e-25	2.93e-25	2.93e-25	2.93e-25	2.93e-25	2.93e-25	2.94e-25	2.94e-25	2.94e-25	2.94e-25	2.94e-25	2.94e-25	2.94e-25	2.94e-25	2.94e-25	2.94e-25	2.93e-25
-33.5512	5.27e-67	1.35e-27	1.31e-26	4.19e-26	8.52e-26	1.34e-25	1.78e-25	2.07e-25	2.18e-25	2.2e-25	2.2e-25	2.2e-25	2.2e-25	2.2e-25	2.2e-25	2.2e-25	2.2e-25	2.2e-25	2.2e-25	2.2e-25	2.2e-25	2.2e-25	2.2e-25	2.2e-25	2.2e-25	2.2e-25	2.2e-25	2.2e-25	2.2e-25	2.2e-25	2.2e-25	2.2e-25	2.2e-25	2.2e-25	2.2e-25	2.2e-25	2.2e-25	2.2e-25	2.2e-25	2.2e-25	2.2e-25	2.2e-25	2.2e-25	2.2e-25	2.2e-25	2.2e-25	2.2e-25	2.2e-25	2.2e-25
-32.6797	0	1.12e-27	9.6e-27	3.15e-26	6.56e-26	1.04e-25	1.39e-25	1.6e-25	1.69e-25	1.7e-25	1.7e-25	1.7e-25	1.7e-25	1.7e-25	1.7e-25	1.7e-25	1.7e-25	1.7e-25	1.7e-25	1.7e-25	1.7e-25	1.7e-25	1.7e-25	1.7e-25	1.7e-25	1.7e-25	1.7e-25	1.7e-25	1.7e-25	1.7e-25	1.7e-25	1.7e-25	1.7e-25	1.7e-25	1.7e-25	1.7e-25	1.7e-25	1.7e-25	1.7e-25	1.7e-25	1.7e-25	1.7e-25	1.7e-25	1.7e-25	1.7e-25	1.7e-25	1.7e-25	1.7e-25	1.7e-25
-31.8083	0	8.15e-28	7.59e-27	2.38e-26	4.86e-26	7.69e-26	1.02e-25	1.18e-25	1.25e-25	1.26e-25	1.26e-25	1.26e-25	1.25e-25	1.25e-25	1.25e-25	1.25e-25	1.25e-25	1.25e-25	1.25e-25	1.25e-25	1.25e-25	1.25e-25	1.25e-25	1.25e-25	1.25e-25	1.25e-25	1.25e-25	1.25e-25	1.25e-25	1.25e-25	1.25e-25	1.25e-25	1.26e-25	1.26e-25	1.26e-25	1.26e-25	1.26e-25	1.26e-25	1.26e-25	1.26e-25	1.26e-25	1.26e-25	1.26e-25	1.26e-25	1.26e-25	1.26e-25	1.26e-25	1.26e-25	1.26e-25
-30.9368	0	6.21e-28	5.53e-27	1.82e-26	3.77e-26	6e-26	7.96e-26	9.24e-26	9.75e-26	9.82e-26	9.82e-26	9.82e-26	9.81e-26	9.81e-26	9.81e-26	9.81e-26	9.81e-26	9.81e-26	9.81e-26	9.81e-26	9.81e-26	9.81e-26	9.81e-26	9.81e-26	9.81e-26	9.81e-26	9.81e-26	9.81e-26	9.81e-26	9.81e-26	9.81e-26	9.81e-26	9.81e-26	9.81e-26	9.81e-26	9.82e-26	9.82e-26	9.82e-26	9.82e-26	9.82e-26	9.82e-26	9.82e-26	9.82e-26	9.82e-26	9.82e-26	9.82e-26	9.82e-26	9.82e-26	9.82e-26
-30.0654	0	4.72e-28	4.24e-27	1.33e-26	2.76e-26	4.4e-26	5.84e-26	6.77e-26	7.17e-26	7.23e-26	7.23e-26	7.23e-26	7.23e-26	7.22e-26	7.22e-26	7.22e-26	7.22e-26	7.22e-26	7.22e-26	7.23e-26	7.23e-26	7.23e-26	7.23e-26	7.23e-26	7.23e-26	7.23e-26	7.23e-26	7.23e-26	7.23e-26	7.23e-26	7.23e-26	7.23e-26	7.23e-26	7.23e-26	7.23e-26	7.23e-26	7.23e-26	7.23e-26	7.23e-26	7.23e-26	7.24e-26	7.24e-26	7.24e-26	7.24e-26	7.24e-26	7.24e-26	7.24e-26	7.23e-26	7.23e-26
-29.1939	3.55e-67	3.26e-28	3.12e-27	1.03e-26	2.14e-26	3.4e-26	4.52e-26	5.27e-26	5.58e-26	5.63e-26	5.63e-26	5.63e-26	5.63e-26	5.62e-26	5.62e-26	5.62e-26	5.62e-26	5.63e-26	5.63e-26	5.63e-26	5.63e-26	5.63e-26	5.63e-26	5.63e-26	5.63e-26	5.63e-26	5.63e-26	5.63e-26	5.63e-26	5.63e-26	5.63e-26	5.63e-26	5.63e-26	5.63e-26	5.63e-26	5.63e-26	5.63e-26	5.63e-26	5.64e-26	5.64e-26	5.64e-26	5.64e-26	5.64e-26	5.64e-26	5.64e-26	5.64e-26	5.64e-26	5.64e-26	5.64e-26
-28.3224	3.55e-67	2.76e-28	2.35e-27	7.48e-27	1.57e-26	2.52e-26	3.36e-26	3.9e-26	4.13e-26	4.17e-26	4.18e-26	4.18e-26	4.17e-26	4.17e-26	4.18e-26	4.18e-26	4.18e-26	4.18e-26	4.18e-26	4.18e-26	4.18e-26	4.18e-26	4.18e-26	4.18e-26	4.18e-26	4.18e-26	4.18e-26	4.18e-26	4.18e-26	4.18e-26	4.19e-26	4.19e-26	4.19e-26	4.19e-26	4.19e-26	4.19e-26	4.19e-26	4.19e-26	4.19e-26	4.19e-26	4.19e-26	4.19e-26	4.19e-26	4.19e-26	4.19e-26	4.19e-26	4.19e-26	4.19e-26	4.19e-26
-27.451	0	1.92e-28	1.83e-27	5.91e-27	1.21e-26	1.91e-26	2.54e-26	2.97e-26	3.15e-26	3.18e-26	3.18e-26	3.18e-26	3.18e-26	3.19e-26	3.19e-26	3.2e-26	3.2e-26	3.2e-26	3.2e-26	3.2e-26	3.21e-26	3.21e-26	3.21e-26	3.21e-26	3.21e-26	3.21e-26	3.21e-26	3.21e-26	3.21e-26	3.21e-26	3.21e-26	3.21e-26	3.21e-26	3.21e-26	3.21e-26	3.21e-26	3.21e-26	3.21e-26	3.21e-26	3.21e-26	3.21e-26	3.21e-26	3.21e-26	3.21e-26	3.21e-26	3.21e-26	3.21e-26	3.21e-26	3.21e-26
-26.5795	0	1.63e-28	1.36e-27	4.36e-27	9.11e-27	1.46e-26	1.94e-26	2.25e-26	2.37e-26	2.39e-26	2.39e-26	2.39e-26	2.4e-26	2.41e-26	2.41e-26	2.42e-26	2.42e-26	2.42e-26	2.43e-26	2.43e-26	2.43e-26	2.43e-26	2.43e-26	2.43e-26	2.43e-26	2.43e-26	2.43e-26	2.43e-26	2.43e-26	2.43e-26	2.43e-26	2.43e-26	2.43e-26	2.43e-26	2.43e-26	2.43e-26	2.43e-26	2.43e-26	2.43e-26	2.43e-26	2.43e-26	2.43e-26	2.44e-26	2.44e-26	2.44e-26	2.44e-26	2.44e-26	2.43e-26	2.43e-26
-25.7081	1.92e-67	1.14e-28	1.07e-27	3.39e-27	6.89e-27	1.09e-26	1.44e-26	1.67e-26	1.77e-26	1.78e-26	1.78e-26	1.78e-26	1.79e-26	1.8e-26	1.81e-26	1.81e-26	1.82e-26	1.82e-26	1.82e-26	1.82e-26	1.82e-26	1.82e-26	1.82e-26	1.82e-26	1.82e-26	1.82e-26	1.82e-26	1.82e-26	1.82e-26	1.82e-26	1.82e-26	1.82e-26	1.82e-26	1.82e-26	1.82e-26	1.82e-26	1.82e-26	1.82e-26	1.82e-26	1.82e-26	1.82e-26	1.82e-26	1.83e-26	1.83e-26	1.83e-26	1.83e-26	1.83e-26	1.82e-26	1.82e-26
-24.8366	0	9.92e-29	7.87e-28	2.55e-27	5.31e-27	8.46e-27	1.12e-26	1.3e-26	1.37e-26	1.38e-26	1.38e-26	1.38e-26	1.39e-26	1.4e-26	1.4e-26	1.41e-26	1.41e-26	1.41e-26	1.41e-26	1.41e-26	1.41e-26	1.41e-26	1.41e-26	1.41e-26	1.41e-26	1.41e-26	1.41e-26	1.41e-26	1.41e-26	1.41e-26	1.41e-26	1.41e-26	1.41e-26	1.41e-26	1.41e-26	1.41e-26	1.41e-26	1.41e-26	1.41e-26	1.41e-26	1.41e-26	1.41e-26	1.41e-26	1.41e-26	1.41e-26	1.41e-26	1.41e-26	1.41e-26	1.41e-26
-23.9651	0	7.68e-29	6.35e-28	1.96e-27	3.98e-27	6.28e-27	8.3e-27	9.62e-27	1.02e-26	1.02e-26	1.02e-26	1.03e-26	1.03e-26	1.04e-26	1.04e-26	1.04e-26	1.05e-26	1.05e-26	1.05e-26	1.04e-26	1.04e-26	1.04e-26	1.04e-26	1.04e-26	1.04e-26	1.04e-26	1.04e-26	1.04e-26	1.04e-26	1.04e-26	1.04e-26	1.04e-26	1.04e-26	1.04e-26	1.04e-26	1.04e-26	1.04e-26	1.04e-26	1.04e-26	1.04e-26	1.04e-26	1.04e-26	1.04e-26	1.05e-26	1.05e-26	1.05e-26	1.05e-26	1.04e-26	1.04e-26
-23.0937	0	5.72e-29	4.76e-28	1.53e-27	3.15e-27	4.99e-27	6.6e-27	7.65e-27	8.05e-27	8.1e-27	8.1e-27	8.12e-27	8.14e-27	8.17e-27	8.2e-27	8.22e-27	8.22e-27	8.22e-27	8.21e-27	8.2e-27	8.18e-27	8.17e-27	8.16e-27	8.15e-27	8.14e-27	8.14e-27	8.14e-27	8.13e-27	8.13e-27	8.13e-27	8.14e-27	8.14e-27	8.14e-27	8.14e-27	8.15e-27	8.15e-27	8.15e-27	8.16e-27	8.16e-27	8.17e-27	8.17e-27	8.18e-27	8.18e-27	8.18e-27	8.18e-27	8.18e-27	8.18e-27	8.18e-27	8.17e-27
-22.2222	0	4.15e-29	3.68e-28	1.15e-27	2.35e-27	3.74e-27	4.94e-27	5.71e-27	6.02e-27	6.04e-27	6.04e-27	6.04e-27	6.04e-27	6.06e-27	6.07e-27	6.09e-27	6.1e-27	6.09e-27	6.08e-27	6.07e-27	6.05e-27	6.03e-27	6.02e-27	6.01e-27	6.01e-27	6e-27	6e-27	5.99e-27	5.99e-27	5.99e-27	6e-27	6e-27	6e-27	6e-27	6.01e-27	6.01e-27	6.01e-27	6.02e-27	6.02e-27	6.02e-27	6.03e-27	6.03e-27	6.03e-27	6.04e-27	6.04e-27	6.04e-27	6.04e-27	6.03e-27	6.03e-27
-21.3508	4.85e-69	2.85e-29	2.73e-28	8.98e-28	1.85e-27	2.92e-27	3.86e-27	4.48e-27	4.71e-27	4.72e-27	4.71e-27	4.71e-27	4.71e-27	4.72e-27	4.74e-27	4.76e-27	4.77e-27	4.77e-27	4.76e-27	4.75e-27	4.73e-27	4.71e-27	4.7e-27	4.69e-27	4.68e-27	4.68e-27	4.67e-27	4.67e-27	4.67e-27	4.67e-27	4.67e-27	4.68e-27	4.68e-27	4.68e-27	4.68e-27	4.69e-27	4.69e-27	4.69e-27	4.7e-27	4.7e-27	4.7e-27	4.71e-27	4.71e-27	4.71e-27	4.71e-27	4.71e-27	4.71e-27	4.71e-27	4.7e-27
-20.4793	4.85e-69	2.42e-29	2.07e-28	6.59e-28	1.37e-27	2.18e-27	2.89e-27	3.33e-27	3.5e-27	3.51e-27	3.5e-27	3.5e-27	3.5e-27	3.51e-27	3.53e-27	3.54e-27	3.55e-27	3.56e-27	3.55e-27	3.54e-27	3.52e-27	3.51e-27	3.49e-27	3.48e-27	3.48e-27	3.47e-27	3.47e-27	3.47e-27	3.47e-27	3.47e-27	3.48e-27	3.48e-27	3.48e-27	3.48e-27	3.48e-27	3.49e-27	3.49e-27	3.49e-27	3.5e-27	3.5e-27	3.5e-27	3.51e-27	3.51e-27	3.51e-27	3.51e-27	3.51e-27	3.51e-27	3.51e-27	3.51e-27
-19.6078	0	1.69e-29	1.62e-28	5.24e-28	1.07e-27	1.67e-27	2.21e-27	2.56e-27	2.7e-27	2.71e-27	2.7e-27	2.69e-27	2.69e-27	2.7e-27	2.71e-27	2.72e-27	2.73e-27	2.74e-27	2.73e-27	2.72e-27	2.7e-27	2.69e-27	2.67e-27	2.66e-27	2.66e-27	2.66e-27	2.66e-27	2.66e-27	2.66e-27	2.66e-27	2.66e-27	2.67e-27	2.67e-27	2.67e-27	2.67e-27	2.68e-27	2.68e-27	2.68e-27	2.68e-27	2.69e-27	2.69e-27	2.69e-27	2.69e-27	2.7e-27	2.7e-27	2.7e-27	2.7e-27	2.7e-27	2.69e-27
-18.7364	0	1.44e-29	1.21e-28	3.88e-28	8.08e-28	1.29e-27	1.7e-27	1.96e-27	2.06e-27	2.06e-27	2.06e-27	2.06e-27	2.06e-27	2.06e-27	2.06e-27	2.07e-27	2.08e-27	2.08e-27	2.08e-27	2.07e-27	2.05e-27	2.03e-27	2.02e-27	2.01e-27	2.01e-27	2.01e-27	2.01e-27	2.01e-27	2.01e-27	2.02e-27	2.02e-27	2.02e-27	2.02e-27	2.03e-27	2.03e-27	2.03e-27	2.03e-27	2.04e-27	2.04e-27	2.04e-27	2.04e-27	2.05e-27	2.05e-27	2.05e-27	2.05e-27	2.05e-27	2.05e-27	2.05e-27	2.05e-27
-17.8649	1.71e-68	9.83e-30	9.44e-29	3.02e-28	6.12e-28	9.64e-28	1.27e-27	1.47e-27	1.55e-27	1.55e-27	1.55e-27	1.55e-27	1.55e-27	1.55e-27	1.55e-27	1.55e-27	1.56e-27	1.56e-27	1.56e-27	1.55e-27	1.54e-27	1.52e-27	1.51e-27	1.5e-27	1.5e-27	1.5e-27	1.5e-27	1.51e-27	1.51e-27	1.51e-27	1.51e-27	1.52e-27	1.52e-27	1.52e-27	1.52e-27	1.52e-27	1.53e-27	1.53e-27	1.53e-27	1.53e-27	1.54e-27	1.54e-27	1.54e-27	1.54e-27	1.54e-27	1.54e-27	1.54e-27	1.54e-27	1.54e-27
-16.9935	0	8.19e-30	6.89e-29	2.26e-28	4.7e-28	7.48e-28	9.9e-28	1.14e-27	1.2e-27	1.2e-27	1.2e-27	1.2e-27	1.2e-27	1.2e-27	1.2e-27	1.2e-27	1.21e-27	1.21e-27	1.21e-27	1.21e-27	1.2e-27	1.18e-27	1.17e-27	1.17e-27	1.17e-27	1.17e-27	1.17e-27	1.17e-27	1.17e-27	1.17e-27	1.17e-27	1.18e-27	1.18e-27	1.18e-27	1.18e-27	1.18e-27	1.18e-27	1.19e-27	1.19e-27	1.19e-27	1.19e-27	1.19e-27	1.2e-27	1.2e-27	1.2e-27	1.2e-27	1.2e-27	1.2e-27	1.19e-27
-16.122	0	6.12e-30	5.5e-29	1.72e-28	3.5e-28	5.52e-28	7.28e-28	8.42e-28	8.87e-28	8.9e-28	8.88e-28	8.87e-28	8.87e-28	8.87e-28	8.88e-28	8.9e-28	8.92e-28	8.95e-28	8.96e-28	8.94e-28	8.87e-28	8.79e-28	8.72e-28	8.69e-28	8.69e-28	8.71e-28	8.71e-28	8.71e-28	8.7e-28	8.7e-28	8.7e-28	8.71e-28	8.72e-28	8.73e-28	8.74e-28	8.76e-28	8.78e-28	8.8e-28	8.82e-28	8.83e-28	8.85e-28	8.87e-28	8.88e-28	8.89e-28	8.9e-28	8.9e-28	8.9e-28	8.89e-28	8.87e-28
-15.2505	0	4.78e-30	4.11e-29	1.34e-28	2.76e-28	4.36e-28	5.76e-28	6.65e-28	6.98e-28	7e-28	6.98e-28	6.97e-28	6.97e-28	6.96e-28	6.97e-28	6.97e-28	6.99e-28	7.01e-28	7.02e-28	7e-28	6.96e-28	6.91e-28	6.87e-28	6.86e-28	6.87e-28	6.88e-28	6.88e-28	6.87e-28	6.85e-28	6.83e-28	6.82e-28	6.83e-28	6.83e-28	6.84e-28	6.86e-28	6.87e-28	6.89e-28	6.91e-28	6.92e-28	6.94e-28	6.95e-28	6.97e-28	6.98e-28	6.99e-28	7e-28	7e-28	7e-28	6.99e-28	6.97e-28
-14.3791	0	3.78e-30	3.22e-29	9.96e-29	2.04e-28	3.23e-28	4.26e-28	4.91e-28	5.17e-28	5.19e-28	5.17e-28	5.16e-28	5.15e-28	5.15e-28	5.15e-28	5.15e-28	5.15e-28	5.16e-28	5.17e-28	5.15e-28	5.13e-28	5.1e-28	5.08e-28	5.09e-28	5.1e-28	5.12e-28	5.11e-28	5.09e-28	5.07e-28	5.06e-28	5.05e-28	5.05e-28	5.05e-28	5.06e-28	5.07e-28	5.08e-28	5.1e-28	5.12e-28	5.13e-28	5.15e-28	5.16e-28	5.17e-28	5.18e-28	5.19e-28	5.2e-28	5.2e-28	5.2e-28	5.19e-28	5.18e-28
-13.5076	1.21e-68	2.83e-30	2.4e-29	7.75e-29	1.59e-28	2.5e-28	3.3e-28	3.83e-28	4.02e-28	4.04e-28	4.03e-28	4.02e-28	4.02e-28	4.01e-28	4.01e-28	4.01e-28	4.01e-28	4.01e-28	4.01e-28	3.99e-28	3.97e-28	3.94e-28	3.93e-28	3.94e-28	3.96e-28	3.97e-28	3.97e-28	3.96e-28	3.96e-28	3.95e-28	3.95e-28	3.95e-28	3.95e-28	3.95e-28	3.96e-28	3.98e-28	3.99e-28	4.01e-28	4.02e-28	4.04e-28	4.05e-28	4.06e-28	4.07e-28	4.07e-28	4.08e-28	4.08e-28	4.08e-28	4.07e-28	4.06e-28
-12.6362	1.21e-68	2.39e-30	1.79e-29	5.56e-29	1.15e-28	1.84e-28	2.43e-28	2.81e-28	2.96e-28	2.98e-28	2.99e-28	2.99e-28	2.99e-28	2.98e-28	2.98e-28	2.98e-28	2.97e-28	2.97e-28	2.96e-28	2.95e-28	2.92e-28	2.9e-28	2.89e-28	2.89e-28	2.91e-28	2.92e-28	2.93e-28	2.94e-28	2.95e-28	2.95e-28	2.95e-28	2.95e-28	2.95e-28	2.95e-28	2.96e-28	2.97e-28	2.99e-28	3e-28	3.02e-28	3.03e-28	3.04e-28	3.05e-28	3.05e-28	3.06e-28	3.06e-28	3.06e-28	3.06e-28	3.06e-28	3.05e-28
-11.7647	0	1.62e-30	1.33e-29	4.24e-29	8.65e-29	1.36e-28	1.81e-28	2.11e-28	2.24e-28	2.27e-28	2.28e-28	2.28e-28	2.29e-28	2.29e-28	2.29e-28	2.29e-28	2.28e-28	2.28e-28	2.27e-28	2.26e-28	2.24e-28	2.22e-28	2.21e-28	2.21e-28	2.22e-28	2.23e-28	2.24e-28	2.25e-28	2.27e-28	2.28e-28	2.28e-28	2.28e-28	2.28e-28	2.28e-28	2.29e-28	2.3e-28	2.31e-28	2.32e-28	2.34e-28	2.35e-28	2.35e-28	2.36e-28	2.37e-28	2.37e-28	2.37e-28	2.37e-28	2.37e-28	2.37e-28	2.36e-28
-10.8933	0	1.18e-30	9.25e-30	2.98e-29	6.26e-29	1.01e-28	1.34e-28	1.57e-28	1.67e-28	1.7e-28	1.71e-28	1.72e-28	1.73e-28	1.74e-28	1.74e-28	1.74e-28	1.74e-28	1.73e-28	1.73e-28	1.72e-28	1.71e-28	1.7e-28	1.69e-28	1.68e-28	1.68e-28	1.69e-28	1.7e-28	1.71e-28	1.73e-28	1.74e-28	1.75e-28	1.75e-28	1.74e-28	1.74e-28	1.74e-28	1.75e-28	1.77e-28	1.78e-28	1.79e-28	1.8e-28	1.81e-28	1.81e-28	1.81e-28	1.82e-28	1.82e-28	1.82e-28	1.82e-28	1.81e-28	1.81e-28
-10.0218	2.79e-69	7.03e-31	6.9e-30	2.21e-29	4.54e-29	7.25e-29	9.7e-29	1.14e-28	1.23e-28	1.26e-28	1.28e-28	1.29e-28	1.3e-28	1.31e-28	1.31e-28	1.31e-28	1.31e-28	1.3e-28	1.3e-28	1.3e-28	1.29e-28	1.28e-28	1.27e-28	1.27e-28	1.26e-28	1.26e-28	1.27e-28	1.28e-28	1.3e-28	1.31e-28	1.32e-28	1.31e-28	1.3e-28	1.3e-28	1.3e-28	1.32e-28	1.34e-28	1.35e-28	1.36e-28	1.37e-28	1.38e-28	1.38e-28	1.38e-28	1.38e-28	1.38e-28	1.38e-28	1.38e-28	1.38e-28	1.37e-28
-9.15033	0	5.81e-31	4.88e-30	1.61e-29	3.41e-29	5.53e-29	7.45e-29	8.79e-29	9.46e-29	9.74e-29	9.92e-29	1e-28	1.01e-28	1.02e-28	1.02e-28	1.02e-28	1.02e-28	1.01e-28	1.01e-28	1.01e-28	9.98e-29	9.92e-29	9.86e-29	9.81e-29	9.79e-29	9.79e-29	9.84e-29	9.94e-29	1.01e-28	1.02e-28	1.02e-28	1.01e-28	9.98e-29	9.95e-29	1e-28	1.02e-28	1.04e-28	1.06e-28	1.07e-28	1.08e-28	1.08e-28	1.08e-28	1.08e-28	1.08e-28	1.08e-28	1.08e-28	1.08e-28	1.08e-28	1.07e-28
-8.27887	0	5.05e-31	3.96e-30	1.22e-29	2.5e-29	4.02e-29	5.41e-29	6.42e-29	6.96e-29	7.2e-29	7.36e-29	7.47e-29	7.53e-29	7.58e-29	7.6e-29	7.59e-29	7.57e-29	7.54e-29	7.51e-29	7.46e-29	7.41e-29	7.36e-29	7.31e-29	7.29e-29	7.27e-29	7.28e-29	7.32e-29	7.4e-29	7.5e-29	7.56e-29	7.53e-29	7.43e-29	7.32e-29	7.28e-29	7.37e-29	7.56e-29	7.79e-29	7.99e-29	8.11e-29	8.18e-29	8.2e-29	8.19e-29	8.17e-29	8.17e-29	8.15e-29	8.13e-29	8.1e-29	8.06e-29	8e-29
-7.40741	0	4.79e-31	3.2e-30	9.74e-30	1.98e-29	3.16e-29	4.26e-29	5.05e-29	5.47e-29	5.67e-29	5.81e-29	5.9e-29	5.96e-29	5.99e-29	6.01e-29	6e-29	5.98e-29	5.95e-29	5.92e-29	5.88e-29	5.83e-29	5.79e-29	5.76e-29	5.74e-29	5.74e-29	5.76e-29	5.81e-29	5.88e-29	5.97e-29	6.02e-29	5.96e-29	5.85e-29	5.74e-29	5.69e-29	5.77e-29	5.97e-29	6.21e-29	6.4e-29	6.52e-29	6.57e-29	6.58e-29	6.55e-29	6.52e-29	6.49e-29	6.47e-29	6.44e-29	6.4e-29	6.36e-29	6.3e-29
-6.53595	0	5.17e-31	2.91e-30	7.78e-30	1.52e-29	2.37e-29	3.15e-29	3.72e-29	4.04e-29	4.21e-29	4.33e-29	4.42e-29	4.46e-29	4.49e-29	4.51e-29	4.5e-29	4.48e-29	4.44e-29	4.41e-29	4.37e-29	4.32e-29	4.28e-29	4.26e-29	4.25e-29	4.26e-29	4.29e-29	4.34e-29	4.42e-29	4.51e-29	4.56e-29	4.52e-29	4.43e-29	4.34e-29	4.3e-29	4.37e-29	4.54e-29	4.74e-29	4.9e-29	4.99e-29	5.03e-29	5.01e-29	4.97e-29	4.92e-29	4.88e-29	4.84e-29	4.81e-29	4.76e-29	4.71e-29	4.66e-29
-5.66449	5.65e-69	5.98e-31	2.69e-30	6.65e-30	1.23e-29	1.86e-29	2.46e-29	2.9e-29	3.15e-29	3.3e-29	3.42e-29	3.5e-29	3.54e-29	3.57e-29	3.58e-29	3.57e-29	3.54e-29	3.5e-29	3.47e-29	3.42e-29	3.37e-29	3.33e-29	3.3e-29	3.29e-29	3.3e-29	3.32e-29	3.38e-29	3.47e-29	3.57e-29	3.64e-29	3.65e-29	3.61e-29	3.57e-29	3.56e-29	3.62e-29	3.75e-29	3.89e-29	3.99e-29	4.04e-29	4.05e-29	4.02e-29	3.96e-29	3.91e-29	3.86e-29	3.81e-29	3.77e-29	3.72e-29	3.66e-29	3.61e-29
-4.79303	0	6.1e-31	2.42e-30	5.16e-30	8.83e-30	1.29e-29	1.73e-29	2.09e-29	2.35e-29	2.52e-29	2.63e-29	2.7e-29	2.73e-29	2.75e-29	2.76e-29	2.74e-29	2.71e-29	2.66e-29	2.61e-29	2.56e-29	2.5e-29	2.45e-29	2.41e-29	2.4e-29	2.4e-29	2.41e-29	2.46e-29	2.56e-29	2.67e-29	2.78e-29	2.83e-29	2.86e-29	2.87e-29	2.89e-29	2.94e-29	3.01e-29	3.08e-29	3.11e-29	3.13e-29	3.11e-29	3.07e-29	3.01e-29	2.95e-29	2.9e-29	2.84e-29	2.79e-29	2.73e-29	2.67e-29	2.61e-29
-3.92157	0	4.71e-31	1.56e-30	2.89e-30	4.7e-30	7.19e-30	1.07e-29	1.43e-29	1.74e-29	1.99e-29	2.14e-29	2.22e-29	2.22e-29	2.23e-29	2.24e-29	2.21e-29	2.17e-29	2.1e-29	2.04e-29	1.97e-29	1.9e-29	1.84e-29	1.79e-29	1.77e-29	1.76e-29	1.77e-29	1.81e-29	1.91e-29	2.04e-29	2.16e-29	2.23e-29	2.3e-29	2.35e-29	2.4e-29	2.44e-29	2.47e-29	2.48e-29	2.48e-29	2.46e-29	2.43e-29	2.38e-29	2.34e-29	2.28e-29	2.22e-29	2.15e-29	2.08e-29	2.02e-29	1.95e-29	1.89e-29
-3.05011	0	7.29e-32	1.36e-31	5.71e-31	1.46e-30	3.05e-30	4.96e-30	7.85e-30	1.15e-29	1.5e-29	1.75e-29	1.86e-29	1.85e-29	1.85e-29	1.85e-29	1.81e-29	1.75e-29	1.67e-29	1.6e-29	1.51e-29	1.41e-29	1.33e-29	1.27e-29	1.24e-29	1.21e-29	1.21e-29	1.26e-29	1.36e-29	1.5e-29	1.63e-29	1.72e-29	1.8e-29	1.87e-29	1.94e-29	1.99e-29	1.99e-29	1.98e-29	1.94e-29	1.9e-29	1.85e-29	1.81e-29	1.78e-29	1.74e-29	1.67e-29	1.59e-29	1.51e-29	1.42e-29	1.35e-29	1.28e-29
-2.17865	1.62e-69	5.41e-31	2.32e-30	4.6e-30	6.65e-30	7.28e-30	4.86e-30	2.13e-30	6.25e-30	1.07e-29	1.38e-29	1.57e-29	1.58e-29	1.59e-29	1.58e-29	1.52e-29	1.45e-29	1.34e-29	1.25e-29	1.14e-29	1.01e-29	9.03e-30	8.14e-30	7.58e-30	7.13e-30	7.12e-30	7.73e-30	8.97e-30	1.05e-29	1.2e-29	1.29e-29	1.39e-29	1.48e-29	1.56e-29	1.62e-29	1.61e-29	1.59e-29	1.53e-29	1.48e-29	1.42e-29	1.39e-29	1.38e-29	1.34e-29	1.27e-29	1.16e-29	1.06e-29	9.59e-30	8.64e-30	7.77e-30
-1.30719	0	1.21e-30	4.73e-30	8.97e-30	1.24e-29	1.34e-29	1.01e-29	3.88e-30	3.29e-30	8.47e-30	1.17e-29	1.4e-29	1.45e-29	1.48e-29	1.48e-29	1.4e-29	1.31e-29	1.18e-29	1.08e-29	9.48e-30	7.88e-30	6.29e-30	4.85e-30	3.93e-30	3.31e-30	3.45e-30	4.46e-30	6.03e-30	7.67e-30	9.26e-30	1.03e-29	1.15e-29	1.24e-29	1.33e-29	1.4e-29	1.41e-29	1.39e-29	1.34e-29	1.29e-29	1.23e-29	1.2e-29	1.2e-29	1.15e-29	1.07e-29	9.4e-30	8.39e-30	7.27e-30	6.22e-30	5.29e-30
-0.43573	0	1.81e-30	6.83e-30	1.24e-29	1.68e-29	1.78e-29	1.42e-29	6.74e-30	2.74e-30	8.89e-30	1.23e-29	1.42e-29	1.46e-29	1.5e-29	1.5e-29	1.41e-29	1.29e-29	1.14e-29	1.04e-29	8.98e-30	7.21e-30	5.27e-30	3.16e-30	1.58e-30	7.63e-31	1.89e-30	3.4e-30	5.02e-30	6.52e-30	8.01e-30	9.07e-30	1.03e-29	1.13e-29	1.23e-29	1.3e-29	1.33e-29	1.34e-29	1.29e-29	1.26e-29	1.21e-29	1.2e-29	1.2e-29	1.15e-29	1.08e-29	9.73e-30	8.87e-30	7.95e-30	7.17e-30	6.58e-30
0.43573	0	2.1e-30	7.75e-30	1.4e-29	1.87e-29	1.98e-29	1.58e-29	7.21e-30	3.18e-30	1.06e-29	1.45e-29	1.61e-29	1.6e-29	1.62e-29	1.6e-29	1.51e-29	1.37e-29	1.21e-29	1.11e-29	9.79e-30	8.21e-30	6.49e-30	4.73e-30	3.85e-30	3.75e-30	4.29e-30	5.12e-30	6.14e-30	7.19e-30	8.4e-30	9.38e-30	1.06e-29	1.16e-29	1.25e-29	1.33e-29	1.37e-29	1.4e-29	1.39e-29	1.38e-29	1.36e-29	1.36e-29	1.37e-29	1.34e-29	1.31e-29	1.24e-29	1.19e-29	1.12e-29	1.06e-29	1.01e-29
1.30719	0	1.92e-30	7.16e-30	1.32e-29	1.76e-29	1.85e-29	1.38e-29	4.44e-30	6.27e-30	1.4e-29	1.82e-29	2e-29	1.99e-29	1.95e-29	1.89e-29	1.77e-29	1.6e-29	1.41e-29	1.3e-29	1.19e-29	1.06e-29	9.28e-30	8.05e-30	7.53e-30	7.52e-30	7.86e-30	8.35e-30	8.92e-30	9.56e-30	1.04e-29	1.13e-29	1.23e-29	1.32e-29	1.41e-29	1.48e-29	1.53e-29	1.59e-29	1.6e-29	1.62e-29	1.63e-29	1.65e-29	1.68e-29	1.68e-29	1.7e-29	1.68e-29	1.68e-29	1.65e-29	1.62e-29	1.59e-29
2.17865	0	1.38e-30	5.61e-30	1.05e-29	1.4e-29	1.42e-29	8.82e-30	7.61e-31	1.09e-29	1.81e-29	2.22e-29	2.46e-29	2.49e-29	2.44e-29	2.35e-29	2.19e-29	1.98e-29	1.75e-29	1.62e-29	1.49e-29	1.37e-29	1.26e-29	1.15e-29	1.11e-29	1.1e-29	1.13e-29	1.17e-29	1.21e-29	1.26e-29	1.33e-29	1.4e-29	1.5e-29	1.58e-29	1.66e-29	1.73e-29	1.78e-29	1.85e-29	1.88e-29	1.91e-29	1.93e-29	1.96e-29	2e-29	2.03e-29	2.09e-29	2.12e-29	2.16e-29	2.18e-29	2.19e-29	2.17e-29
3.05011	0	8.13e-31	3.82e-30	7.53e-30	9.91e-30	9.5e-30	4.92e-30	8.12e-30	1.67e-29	2.3e-29	2.73e-29	3.02e-29	3.1e-29	3.07e-29	3.01e-29	2.87e-29	2.63e-29	2.36e-29	2.18e-29	2.03e-29	1.9e-29	1.79e-29	1.69e-29	1.64e-29	1.62e-29	1.63e-29	1.65e-29	1.69e-29	1.73e-29	1.79e-29	1.85e-29	1.93e-29	2e-29	2.08e-29	2.15e-29	2.2e-29	2.27e-29	2.3e-29	2.34e-29	2.36e-29	2.4e-29	2.44e-29	2.5e-29	2.58e-29	2.65e-29	2.73e-29	2.79e-29	2.83e-29	2.85e-29
3.92157	0	5.44e-31	2.69e-30	5.82e-30	8.59e-30	1.03e-29	1.15e-29	1.66e-29	2.34e-29	2.88e-29	3.28e-29	3.58e-29	3.7e-29	3.73e-29	3.75e-29	3.67e-29	3.46e-29	3.19e-29	2.97e-29	2.79e-29	2.64e-29	2.51e-29	2.4e-29	2.32e-29	2.27e-29	2.26e-29	2.27e-29	2.3e-29	2.33e-29	2.38e-29	2.43e-29	2.5e-29	2.56e-29	2.63e-29	2.7e-29	2.76e-29	2.82e-29	2.86e-29	2.91e-29	2.93e-29	2.97e-29	3.02e-29	3.08e-29	3.17e-29	3.26e-29	3.36e-29	3.45e-29	3.52e-29	3.55e-29
4.79303	0	5.03e-31	2.55e-30	6.32e-30	1.13e-29	1.67e-29	2.16e-29	2.68e-29	3.19e-29	3.59e-29	3.91e-29	4.18e-29	4.33e-29	4.47e-29	4.57e-29	4.54e-29	4.36e-29	4.1e-29	3.87e-29	3.68e-29	3.53e-29	3.38e-29	3.25e-29	3.15e-29	3.08e-29	3.05e-29	3.05e-29	3.06e-29	3.08e-29	3.12e-29	3.16e-29	3.22e-29	3.28e-29	3.34e-29	3.41e-29	3.47e-29	3.53e-29	3.58e-29	3.63e-29	3.67e-29	3.71e-29	3.76e-29	3.81e-29	3.89e-29	3.98e-29	4.09e-29	4.18e-29	4.26e-29	4.3e-29
5.66449	3.34e-69	4.79e-31	2.9e-30	8.42e-30	1.65e-29	2.55e-29	3.35e-29	3.98e-29	4.4e-29	4.67e-29	4.9e-29	5.14e-29	5.35e-29	5.54e-29	5.65e-29	5.63e-29	5.47e-29	5.2e-29	4.95e-29	4.76e-29	4.64e-29	4.51e-29	4.39e-29	4.29e-29	4.21e-29	4.17e-29	4.15e-29	4.16e-29	4.17e-29	4.2e-29	4.23e-29	4.28e-29	4.34e-29	4.4e-29	4.47e-29	4.53e-29	4.6e-29	4.66e-29	4.72e-29	4.77e-29	4.82e-29	4.88e-29	4.92e-29	4.99e-29	5.06e-29	5.16e-29	5.23e-29	5.3e-29	5.37e-29
6.53595	0	5.27e-31	3.67e-30	1.08e-29	2.17e-29	3.42e-29	4.51e-29	5.27e-29	5.71e-29	5.93e-29	6.11e-29	6.28e-29	6.45e-29	6.6e-29	6.69e-29	6.65e-29	6.51e-29	6.26e-29	6e-29	5.83e-29	5.73e-29	5.66e-29	5.56e-29	5.48e-29	5.41e-29	5.37e-29	5.34e-29	5.34e-29	5.35e-29	5.37e-29	5.4e-29	5.45e-29	5.51e-29	5.57e-29	5.64e-29	5.71e-29	5.78e-29	5.85e-29	5.92e-29	5.98e-29	6.05e-29	6.12e-29	6.16e-29	6.22e-29	6.27e-29	6.34e-29	6.39e-29	6.45e-29	6.54e-29
7.40741	0	6.09e-31	4.68e-30	1.48e-29	3.03e-29	4.76e-29	6.29e-29	7.32e-29	7.81e-29	7.97e-29	8.01e-29	8.03e-29	8.09e-29	8.17e-29	8.23e-29	8.22e-29	8.1e-29	7.9e-29	7.68e-29	7.53e-29	7.49e-29	7.45e-29	7.4e-29	7.34e-29	7.29e-29	7.25e-29	7.23e-29	7.22e-29	7.23e-29	7.25e-29	7.29e-29	7.33e-29	7.39e-29	7.45e-29	7.53e-29	7.6e-29	7.68e-29	7.76e-29	7.85e-29	7.93e-29	8.01e-29	8.09e-29	8.16e-29	8.22e-29	8.28e-29	8.33e-29	8.38e-29	8.45e-29	8.58e-29
8.27887	0	7.22e-31	6.26e-30	1.93e-29	3.9e-29	6.13e-29	8.07e-29	9.36e-29	9.94e-29	1e-28	9.96e-29	9.85e-29	9.79e-29	9.78e-29	9.8e-29	9.8e-29	9.74e-29	9.59e-29	9.44e-29	9.34e-29	9.33e-29	9.33e-29	9.3e-29	9.27e-29	9.24e-29	9.21e-29	9.2e-29	9.2e-29	9.21e-29	9.23e-29	9.27e-29	9.32e-29	9.38e-29	9.45e-29	9.52e-29	9.6e-29	9.69e-29	9.78e-29	9.88e-29	9.97e-29	1.01e-28	1.02e-28	1.03e-28	1.03e-28	1.04e-28	1.05e-28	1.06e-28	1.07e-28	1.08e-28
9.15033	0	9.14e-31	7.75e-30	2.52e-29	5.23e-29	8.26e-29	1.09e-28	1.26e-28	1.33e-28	1.33e-28	1.32e-28	1.3e-28	1.27e-28	1.25e-28	1.25e-28	1.25e-28	1.25e-28	1.25e-28	1.24e-28	1.24e-28	1.24e-28	1.24e-28	1.24e-28	1.24e-28	1.24e-28	1.24e-28	1.24e-28	1.24e-28	1.24e-28	1.24e-28	1.25e-28	1.25e-28	1.26e-28	1.27e-28	1.28e-28	1.28e-28	1.29e-28	1.3e-28	1.32e-28	1.33e-28	1.34e-28	1.35e-28	1.36e-28	1.37e-28	1.38e-28	1.4e-28	1.41e-28	1.42e-28	1.44e-28
10.0218	0	1.07e-30	1.04e-29	3.32e-29	6.71e-29	1.05e-28	1.38e-28	1.6e-28	1.7e-28	1.7e-28	1.68e-28	1.65e-28	1.61e-28	1.58e-28	1.56e-28	1.56e-28	1.57e-28	1.58e-28	1.58e-28	1.59e-28	1.59e-28	1.6e-28	1.6e-28	1.6e-28	1.6e-28	1.6e-28	1.6e-28	1.6e-28	1.6e-28	1.6e-28	1.61e-28	1.61e-28	1.62e-28	1.63e-28	1.64e-28	1.65e-28	1.66e-28	1.67e-28	1.68e-28	1.7e-28	1.71e-28	1.72e-28	1.74e-28	1.75e-28	1.77e-28	1.78e-28	1.8e-28	1.81e-28	1.84e-28
10.8933	0	1.55e-30	1.31e-29	4.24e-29	8.8e-29	1.39e-28	1.84e-28	2.12e-28	2.24e-28	2.25e-28	2.24e-28	2.2e-28	2.15e-28	2.1e-28	2.08e-28	2.08e-28	2.09e-28	2.1e-28	2.11e-28	2.12e-28	2.12e-28	2.12e-28	2.12e-28	2.12e-28	2.12e-28	2.12e-28	2.12e-28	2.12e-28	2.13e-28	2.13e-28	2.13e-28	2.14e-28	2.15e-28	2.16e-28	2.17e-28	2.18e-28	2.19e-28	2.21e-28	2.22e-28	2.24e-28	2.25e-28	2.27e-28	2.29e-28	2.31e-28	2.33e-28	2.35e-28	2.37e-28	2.39e-28	2.41e-28
11.7647	0	1.85e-30	1.78e-29	5.75e-29	1.17e-28	1.82e-28	2.39e-28	2.78e-28	2.94e-28	2.96e-28	2.95e-28	2.93e-28	2.87e-28	2.82e-28	2.78e-28	2.77e-28	2.77e-28	2.78e-28	2.78e-28	2.79e-28	2.79e-28	2.79e-28	2.79e-28	2.79e-28	2.79e-28	2.79e-28	2.79e-28	2.8e-28	2.8e-28	2.8e-28	2.81e-28	2.82e-28	2.82e-28	2.83e-28	2.85e-28	2.86e-28	2.87e-28	2.89e-28	2.91e-28	2.93e-28	2.95e-28	2.97e-28	2.99e-28	3.01e-28	3.03e-28	3.06e-28	3.08e-28	3.11e-28	3.13e-28
12.6362	0	2.8e-30	2.32e-29	7.32e-29	1.51e-28	2.4e-28	3.15e-28	3.61e-28	3.8e-28	3.83e-28	3.83e-28	3.82e-28	3.77e-28	3.72e-28	3.67e-28	3.65e-28	3.64e-28	3.63e-28	3.64e-28	3.64e-28	3.64e-28	3.64e-28	3.64e-28	3.64e-28	3.64e-28	3.64e-28	3.64e-28	3.64e-28	3.64e-28	3.65e-28	3.65e-28	3.66e-28	3.67e-28	3.68e-28	3.7e-28	3.71e-28	3.73e-28	3.75e-28	3.77e-28	3.79e-28	3.81e-28	3.83e-28	3.86e-28	3.89e-28	3.91e-28	3.94e-28	3.97e-28	4e-28	4.03e-28
13.5076	6.66e-69	3.47e-30	3.09e-29	1.01e-28	2.07e-28	3.23e-28	4.23e-28	4.86e-28	5.08e-28	5.09e-28	5.09e-28	5.08e-28	5.04e-28	4.99e-28	4.95e-28	4.92e-28	4.9e-28	4.89e-28	4.89e-28	4.89e-28	4.88e-28	4.88e-28	4.88e-28	4.88e-28	4.88e-28	4.88e-28	4.88e-28	4.89e-28	4.89e-28	4.9e-28	4.9e-28	4.91e-28	4.92e-28	4.94e-28	4.95e-28	4.97e-28	4.99e-28	5.01e-28	5.03e-28	5.06e-28	5.08e-28	5.11e-28	5.14e-28	5.17e-28	5.2e-28	5.24e-28	5.27e-28	5.3e-28	5.34e-28
14.3791	0	4.76e-30	4.15e-29	1.3e-28	2.65e-28	4.17e-28	5.45e-28	6.22e-28	6.49e-28	6.48e-28	6.45e-28	6.44e-28	6.41e-28	6.37e-28	6.33e-28	6.31e-28	6.29e-28	6.28e-28	6.27e-28	6.27e-28	6.26e-28	6.26e-28	6.26e-28	6.26e-28	6.25e-28	6.26e-28	6.26e-28	6.26e-28	6.27e-28	6.27e-28	6.28e-28	6.29e-28	6.3e-28	6.32e-28	6.34e-28	6.36e-28	6.38e-28	6.4e-28	6.43e-28	6.45e-28	6.49e-28	6.52e-28	6.55e-28	6.59e-28	6.62e-28	6.66e-28	6.7e-28	6.73e-28	6.77e-28
15.2505	0	6.01e-30	5.35e-29	1.75e-28	3.59e-28	5.64e-28	7.38e-28	8.46e-28	8.79e-28	8.76e-28	8.7e-28	8.67e-28	8.65e-28	8.61e-28	8.58e-28	8.55e-28	8.53e-28	8.51e-28	8.5e-28	8.49e-28	8.49e-28	8.48e-28	8.48e-28	8.48e-28	8.48e-28	8.48e-28	8.48e-28	8.49e-28	8.49e-28	8.5e-28	8.51e-28	8.52e-28	8.54e-28	8.55e-28	8.57e-28	8.6e-28	8.62e-28	8.65e-28	8.68e-28	8.71e-28	8.75e-28	8.78e-28	8.82e-28	8.86e-28	8.91e-28	8.95e-28	8.99e-28	9.03e-28	9.07e-28
16.122	0	8.06e-30	7.23e-29	2.25e-28	4.56e-28	7.16e-28	9.37e-28	1.07e-27	1.12e-27	1.12e-27	1.11e-27	1.11e-27	1.1e-27	1.1e-27	1.09e-27	1.09e-27	1.09e-27	1.09e-27	1.09e-27	1.09e-27	1.08e-27	1.08e-27	1.08e-27	1.08e-27	1.08e-27	1.08e-27	1.08e-27	1.08e-27	1.09e-27	1.09e-27	1.09e-27	1.09e-27	1.09e-27	1.09e-27	1.09e-27	1.1e-27	1.1e-27	1.1e-27	1.11e-27	1.11e-27	1.11e-27	1.12e-27	1.12e-27	1.13e-27	1.13e-27	1.14e-27	1.14e-27	1.15e-27	1.15e-27
16.9935	0	1.1e-29	9.03e-29	2.93e-28	6.07e-28	9.6e-28	1.26e-27	1.45e-27	1.51e-27	1.51e-27	1.5e-27	1.49e-27	1.49e-27	1.48e-27	1.48e-27	1.48e-27	1.47e-27	1.47e-27	1.47e-27	1.47e-27	1.47e-27	1.47e-27	1.47e-27	1.47e-27	1.47e-27	1.47e-27	1.47e-27	1.47e-27	1.47e-27	1.47e-27	1.47e-27	1.47e-27	1.47e-27	1.48e-27	1.48e-27	1.48e-27	1.48e-27	1.49e-27	1.49e-27	1.5e-27	1.5e-27	1.51e-27	1.51e-27	1.52e-27	1.52e-27	1.53e-27	1.53e-27	1.54e-27	1.54e-27
17.8649	0	1.29e-29	1.21e-28	3.85e-28	7.79e-28	1.22e-27	1.61e-27	1.86e-27	1.95e-27	1.95e-27	1.94e-27	1.93e-27	1.92e-27	1.92e-27	1.91e-27	1.91e-27	1.9e-27	1.9e-27	1.9e-27	1.9e-27	1.9e-27	1.9e-27	1.89e-27	1.89e-27	1.89e-27	1.89e-27	1.89e-27	1.89e-27	1.9e-27	1.9e-27	1.9e-27	1.9e-27	1.9e-27	1.9e-27	1.91e-27	1.91e-27	1.91e-27	1.92e-27	1.92e-27	1.93e-27	1.93e-27	1.94e-27	1.94e-27	1.95e-27	1.96e-27	1.96e-27	1.97e-27	1.97e-27	1.98e-27
18.7364	0	1.81e-29	1.52e-28	4.9e-28	1.02e-27	1.62e-27	2.14e-27	2.47e-27	2.59e-27	2.59e-27	2.58e-27	2.57e-27	2.56e-27	2.56e-27	2.55e-27	2.54e-27	2.54e-27	2.54e-27	2.53e-27	2.53e-27	2.53e-27	2.53e-27	2.53e-27	2.53e-27	2.53e-27	2.53e-27	2.53e-27	2.53e-27	2.53e-27	2.53e-27	2.53e-27	2.53e-27	2.54e-27	2.54e-27	2.54e-27	2.55e-27	2.55e-27	2.56e-27	2.56e-27	2.57e-27	2.57e-27	2.58e-27	2.59e-27	2.59e-27	2.6e-27	2.61e-27	2.61e-27	2.62e-27	2.63e-27
19.6078	0	2.11e-29	2.04e-28	6.6e-28	1.35e-27	2.12e-27	2.79e-27	3.24e-27	3.4e-27	3.41e-27	3.4e-27	3.38e-27	3.38e-27	3.37e-27	3.36e-27	3.36e-27	3.35e-27	3.35e-27	3.34e-27	3.34e-27	3.34e-27	3.34e-27	3.34e-27	3.34e-27	3.34e-27	3.34e-27	3.34e-27	3.34e-27	3.34e-27	3.34e-27	3.34e-27	3.34e-27	3.35e-27	3.35e-27	3.35e-27	3.36e-27	3.36e-27	3.37e-27	3.37e-27	3.38e-27	3.39e-27	3.39e-27	3.4e-27	3.41e-27	3.42e-27	3.43e-27	3.43e-27	3.44e-27	3.45e-27
20.4793	0	3.08e-29	2.63e-28	8.33e-28	1.73e-27	2.76e-27	3.64e-27	4.2e-27	4.42e-27	4.43e-27	4.42e-27	4.41e-27	4.4e-27	4.39e-27	4.38e-27	4.38e-27	4.37e-27	4.37e-27	4.36e-27	4.36e-27	4.36e-27	4.36e-27	4.35e-27	4.35e-27	4.35e-27	4.35e-27	4.35e-27	4.35e-27	4.36e-27	4.36e-27	4.36e-27	4.36e-27	4.37e-27	4.37e-27	4.37e-27	4.38e-27	4.38e-27	4.39e-27	4.4e-27	4.4e-27	4.41e-27	4.42e-27	4.43e-27	4.44e-27	4.45e-27	4.45e-27	4.46e-27	4.47e-27	4.48e-27
21.3508	3.28e-68	3.69e-29	3.45e-28	1.13e-27	2.32e-27	3.67e-27	4.85e-27	5.62e-27	5.92e-27	5.94e-27	5.93e-27	5.91e-27	5.91e-27	5.9e-27	5.89e-27	5.88e-27	5.88e-27	5.87e-27	5.87e-27	5.86e-27	5.86e-27	5.86e-27	5.86e-27	5.86e-27	5.86e-27	5.86e-27	5.86e-27	5.86e-27	5.86e-27	5.86e-27	5.86e-27	5.87e-27	5.87e-27	5.87e-27	5.88e-27	5.88e-27	5.89e-27	5.9e-27	5.91e-27	5.91e-27	5.92e-27	5.93e-27	5.94e-27	5.95e-27	5.96e-27	5.97e-27	5.98e-27	5.99e-27	6e-27
22.2222	0	5.14e-29	4.56e-28	1.43e-27	2.95e-27	4.69e-27	6.2e-27	7.16e-27	7.56e-27	7.6e-27	7.59e-27	7.58e-27	7.57e-27	7.56e-27	7.55e-27	7.54e-27	7.54e-27	7.53e-27	7.53e-27	7.52e-27	7.52e-27	7.52e-27	7.52e-27	7.52e-27	7.52e-27	7.52e-27	7.52e-27	7.52e-27	7.52e-27	7.52e-27	7.52e-27	7.53e-27	7.53e-27	7.54e-27	7.54e-27	7.55e-27	7.55e-27	7.56e-27	7.57e-27	7.58e-27	7.59e-27	7.6e-27	7.61e-27	7.62e-27	7.63e-27	7.64e-27	7.65e-27	7.66e-27	7.67e-27
23.0937	0	6.51e-29	5.83e-28	1.92e-27	3.98e-27	6.32e-27	8.38e-27	9.71e-27	1.02e-26	1.03e-26	1.03e-26	1.03e-26	1.03e-26	1.02e-26	1.02e-26	1.02e-26	1.02e-26	1.02e-26	1.02e-26	1.02e-26	1.02e-26	1.02e-26	1.02e-26	1.02e-26	1.02e-26	1.02e-26	1.02e-26	1.02e-26	1.02e-26	1.02e-26	1.02e-26	1.02e-26	1.02e-26	1.02e-26	1.02e-26	1.02e-26	1.02e-26	1.03e-26	1.03e-26	1.03e-26	1.03e-26	1.03e-26	1.03e-26	1.03e-26	1.03e-26	1.03e-26	1.04e-26	1.04e-26	1.04e-26
23.9651	0	8.44e-29	7.91e-28	2.49e-27	5.08e-27	8.05e-27	1.06e-26	1.23e-26	1.3e-26	1.31e-26	1.31e-26	1.31e-26	1.31e-26	1.31e-26	1.31e-26	1.31e-26	1.31e-26	1.31e-26	1.31e-26	1.31e-26	1.31e-26	1.31e-26	1.3e-26	1.3e-26	1.3e-26	1.3e-26	1.3e-26	1.3e-26	1.31e-26	1.31e-26	1.31e-26	1.31e-26	1.31e-26	1.31e-26	1.31e-26	1.31e-26	1.31e-26	1.31e-26	1.31e-26	1.31e-26	1.31e-26	1.32e-26	1.32e-26	1.32e-26	1.32e-26	1.32e-26	1.32e-26	1.32e-26	1.32e-26
24.8366	0	1.17e-28	1e-27	3.28e-27	6.84e-27	1.09e-26	1.45e-26	1.67e-26	1.76e-26	1.77e-26	1.77e-26	1.77e-26	1.77e-26	1.77e-26	1.77e-26	1.77e-26	1.77e-26	1.77e-26	1.77e-26	1.77e-26	1.77e-26	1.77e-26	1.77e-26	1.77e-26	1.77e-26	1.77e-26	1.77e-26	1.77e-26	1.77e-26	1.77e-26	1.77e-26	1.77e-26	1.77e-26	1.77e-26	1.77e-26	1.77e-26	1.77e-26	1.77e-26	1.78e-26	1.78e-26	1.78e-26	1.78e-26	1.78e-26	1.78e-26	1.78e-26	1.79e-26	1.79e-26	1.79e-26	1.79e-26
25.7081	0	1.41e-28	1.37e-27	4.37e-27	8.88e-27	1.4e-26	1.85e-26	2.15e-26	2.28e-26	2.29e-26	2.29e-26	2.29e-26	2.29e-26	2.29e-26	2.29e-26	2.29e-26	2.29e-26	2.29e-26	2.29e-26	2.29e-26	2.28e-26	2.28e-26	2.28e-26	2.28e-26	2.28e-26	2.28e-26	2.28e-26	2.28e-26	2.28e-26	2.28e-26	2.28e-26	2.29e-26	2.29e-26	2.29e-26	2.29e-26	2.29e-26	2.29e-26	2.29e-26	2.29e-26	2.29e-26	2.3e-26	2.3e-26	2.3e-26	2.3e-26	2.3e-26	2.3e-26	2.31e-26	2.31e-26	2.31e-26
26.5795	0	2.05e-28	1.74e-27	5.63e-27	1.18e-26	1.88e-26	2.49e-26	2.88e-26	3.04e-26	3.06e-26	3.06e-26	3.06e-26	3.06e-26	3.06e-26	3.05e-26	3.05e-26	3.05e-26	3.05e-26	3.05e-26	3.05e-26	3.05e-26	3.05e-26	3.05e-26	3.05e-26	3.05e-26	3.05e-26	3.05e-26	3.05e-26	3.05e-26	3.05e-26	3.05e-26	3.05e-26	3.05e-26	3.05e-26	3.05e-26	3.06e-26	3.06e-26	3.06e-26	3.06e-26	3.06e-26	3.06e-26	3.07e-26	3.07e-26	3.07e-26	3.07e-26	3.07e-26	3.08e-26	3.08e-26	3.08e-26
27.451	0	2.41e-28	2.36e-27	7.65e-27	1.56e-26	2.46e-26	3.26e-26	3.79e-26	4.01e-26	4.03e-26	4.03e-26	4.03e-26	4.03e-26	4.03e-26	4.03e-26	4.03e-26	4.03e-26	4.03e-26	4.03e-26	4.03e-26	4.03e-26	4.03e-26	4.03e-26	4.03e-26	4.03e-26	4.03e-26	4.03e-26	4.03e-26	4.03e-26	4.03e-26	4.03e-26	4.03e-26	4.03e-26	4.03e-26	4.03e-26	4.03e-26	4.03e-26	4.04e-26	4.04e-26	4.04e-26	4.04e-26	4.04e-26	4.05e-26	4.05e-26	4.05e-26	4.05e-26	4.06e-26	4.06e-26	4.06e-26
28.3224	0	3.55e-28	3.05e-27	9.72e-27	2.02e-26	3.23e-26	4.29e-26	4.95e-26	5.23e-26	5.26e-26	5.26e-26	5.26e-26	5.26e-26	5.26e-26	5.26e-26	5.26e-26	5.26e-26	5.26e-26	5.26e-26	5.26e-26	5.26e-26	5.26e-26	5.26e-26	5.26e-26	5.26e-26	5.26e-26	5.26e-26	5.26e-26	5.26e-26	5.26e-26	5.26e-26	5.26e-26	5.26e-26	5.26e-26	5.26e-26	5.26e-26	5.27e-26	5.27e-26	5.27e-26	5.27e-26	5.27e-26	5.28e-26	5.28e-26	5.28e-26	5.28e-26	5.29e-26	5.29e-26	5.29e-26	5.29e-26
29.1939	1.9e-68	4.25e-28	4.05e-27	1.33e-26	2.74e-26	4.33e-26	5.74e-26	6.67e-26	7.04e-26	7.08e-26	7.08e-26	7.08e-26	7.08e-26	7.08e-26	7.08e-26	7.08e-26	7.08e-26	7.07e-26	7.07e-26	7.07e-26	7.07e-26	7.07e-26	7.07e-26	7.07e-26	7.07e-26	7.07e-26	7.07e-26	7.07e-26	7.07e-26	7.07e-26	7.07e-26	7.08e-26	7.08e-26	7.08e-26	7.08e-26	7.08e-26	7.08e-26	7.09e-26	7.09e-26	7.09e-26	7.09e-26	7.1e-26	7.1e-26	7.1e-26	7.1e-26	7.11e-26	7.11e-26	7.11e-26	7.11e-26
30.0654	0	6.04e-28	5.41e-27	1.7e-26	3.51e-26	5.58e-26	7.39e-26	8.55e-26	9.03e-26	9.09e-26	9.09e-26	9.09e-26	9.09e-26	9.09e-26	9.09e-26	9.08e-26	9.08e-26	9.08e-26	9.08e-26	9.08e-26	9.08e-26	9.08e-26	9.08e-26	9.08e-26	9.08e-26	9.08e-26	9.08e-26	9.08e-26	9.08e-26	9.08e-26	9.08e-26	9.08e-26	9.08e-26	9.09e-26	9.09e-26	9.09e-26	9.09e-26	9.09e-26	9.1e-26	9.1e-26	9.1e-26	9.11e-26	9.11e-26	9.11e-26	9.12e-26	9.12e-26	9.12e-26	9.12e-26	9.13e-26
30.9368	0	7.76e-28	6.97e-27	2.3e-26	4.77e-26	7.57e-26	1e-25	1.16e-25	1.23e-25	1.23e-25	1.23e-25	1.23e-25	1.23e-25	1.23e-25	1.23e-25	1.23e-25	1.23e-25	1.23e-25	1.23e-25	1.23e-25	1.23e-25	1.23e-25	1.23e-25	1.23e-25	1.23e-25	1.23e-25	1.23e-25	1.23e-25	1.23e-25	1.23e-25	1.23e-25	1.23e-25	1.23e-25	1.23e-25	1.23e-25	1.23e-25	1.23e-25	1.23e-25	1.23e-25	1.24e-25	1.24e-25	1.24e-25	1.24e-25	1.24e-25	1.24e-25	1.24e-25	1.24e-25	1.24e-25	1.24e-25
31.8083	0	1.01e-27	9.51e-27	2.99e-26	6.11e-26	9.68e-26	1.28e-25	1.48e-25	1.57e-25	1.58e-25	1.58e-25	1.58e-25	1.58e-25	1.58e-25	1.58e-25	1.58e-25	1.58e-25	1.58e-25	1.58e-25	1.58e-25	1.58e-25	1.58e-25	1.58e-25	1.58e-25	1.58e-25	1.58e-25	1.58e-25	1.58e-25	1.58e-25	1.58e-25	1.58e-25	1.58e-25	1.58e-25	1.58e-25	1.58e-25	1.58e-25	1.58e-25	1.58e-25	1.58e-25	1.58e-25	1.58e-25	1.58e-25	1.58e-25	1.58e-25	1.58e-25	1.58e-25	1.58e-25	1.58e-25	1.58e-25
32.6797	0	1.4e-27	1.2e-26	3.95e-26	8.24e-26	1.31e-25	1.74e-25	2.02e-25	2.12e-25	2.14e-25	2.14e-25	2.14e-25	2.14e-25	2.14e-25	2.14e-25	2.14e-25	2.14e-25	2.14e-25	2.14e-25	2.14e-25	2.14e-25	2.14e-25	2.14e-25	2.14e-25	2.14e-25	2.14e-25	2.14e-25	2.14e-25	2.14e-25	2.14e-25	2.14e-25	2.14e-25	2.14e-25	2.14e-25	2.14e-25	2.14e-25	2.14e-25	2.14e-25	2.14e-25	2.14e-25	2.14e-25	2.14e-25	2.14e-25	2.14e-25	2.14e-25	2.14e-25	2.14e-25	2.14e-25	2.14e-25
33.5512	0	1.7e-27	1.65e-26	5.27e-26	1.07e-25	1.69e-25	2.23e-25	2.6e-25	2.75e-25	2.76e-25	2.76e-25	2.76e-25	2.76e-25	2.76e-25	2.76e-25	2.76e-25	2.76e-25	2.76e-25	2.76e-25	2.76e-25	2.76e-25	2.76e-25	2.76e-25	2.76e-25	2.76e-25	2.76e-25	2.76e-25	2.76e-25	2.76e-25	2.76e-25	2.76e-25	2.76e-25	2.76e-25	2.76e-25	2.76e-25	2.76e-25	2.76e-25	2.76e-25	2.76e-25	2.76e-25	2.77e-25	2.77e-25	2.77e-25	2.77e-25	2.77e-25	2.77e-25	2.77e-25	2.77e-25	2.77e-25
34.4227	0	2.48e-27	2.1e-26	6.79e-26	1.42e-25	2.27e-25	3.01e-25	3.48e-25	3.66e-25	3.69e-25	3.69e-25	3.69e-25	3.69e-25	3.69e-25	3.69e-25	3.69e-25	3.69e-25	3.69e-25	3.69e-25	3.69e-25	3.69e-25	3.69e-25	3.69e-25	3.69e-25	3.69e-25	3.69e-25	3.69e-25	3.69e-25	3.69e-25	3.69e-25	3.69e-25	3.69e-25	3.69e-25	3.69e-25	3.69e-25	3.69e-25	3.69e-25	3.69e-25	3.69e-25	3.69e-25	3.69e-25	3.69e-25	3.69e-25	3.69e-25	3.69e-25	3.69e-25	3.7e-25	3.7e-25	3.7e-25
35.2941	0	2.91e-27	2.84e-26	9.24e-26	1.89e-25	2.97e-25	3.94e-25	4.58e-25	4.84e-25	4.87e-25	4.87e-25	4.87e-25	4.87e-25	4.87e-25	4.87e-25	4.87e-25	4.87e-25	4.87e-25	4.87e-25	4.87e-25	4.87e-25	4.87e-25	4.87e-25	4.87e-25	4.87e-25	4.87e-25	4.87e-25	4.87e-25	4.87e-25	4.87e-25	4.87e-25	4.87e-25	4.87e-25	4.87e-25	4.87e-25	4.87e-25	4.87e-25	4.87e-25	4.87e-25	4.87e-25	4.87e-25	4.88e-25	4.88e-25	4.88e-25	4.88e-25	4.88e-25	4.88e-25	4.88e-25	4.88e-25
36.1656	0	4.28e-27	3.69e-26	1.17e-25	2.44e-25	3.9e-25	5.18e-25	5.98e-25	6.31e-25	6.35e-25	6.35e-25	6.35e-25	6.36e-25	6.36e-25	6.36e-25	6.36e-25	6.36e-25	6.36e-25	6.36e-25	6.36e-25	6.36e-25	6.36e-25	6.36e-25	6.36e-25	6.36e-25	6.36e-25	6.36e-25	6.36e-25	6.36e-25	6.36e-25	6.36e-25	6.36e-25	6.36e-25	6.36e-25	6.36e-25	6.36e-25	6.36e-25	6.36e-25	6.36e-25	6.36e-25	6.36e-25	6.36e-25	6.37e-25	6.37e-25	6.37e-25	6.37e-25	6.37e-25	6.37e-25	6.37e-25
37.037	5.18e-67	5.14e-27	4.89e-26	1.61e-25	3.31e-25	5.24e-25	6.94e-25	8.06e-25	8.5e-25	8.55e-25	8.55e-25	8.55e-25	8.55e-25	8.55e-25	8.55e-25	8.55e-25	8.55e-25	8.55e-25	8.55e-25	8.55e-25	8.55e-25	8.55e-25	8.56e-25	8.56e-25	8.56e-25	8.56e-25	8.56e-25	8.56e-25	8.56e-25	8.56e-25	8.56e-25	8.56e-25	8.56e-25	8.56e-25	8.56e-25	8.56e-25	8.56e-25	8.56e-25	8.56e-25	8.56e-25	8.56e-25	8.56e-25	8.56e-25	8.56e-25	8.57e-25	8.57e-25	8.57e-25	8.57e-25	8.57e-25
37.9085	0	7.3e-27	6.54e-26	2.05e-25	4.24e-25	6.75e-25	8.93e-25	1.03e-24	1.09e-24	1.1e-24	1.1e-24	1.1e-24	1.1e-24	1.1e-24	1.1e-24	1.1e-24	1.1e-24	1.1e-24	1.1e-24	1.1e-24	1.1e-24	1.1e-24	1.1e-24	1.1e-24	1.1e-24	1.1e-24	1.1e-24	1.1e-24	1.1e-24	1.1e-24	1.1e-24	1.1e-24	1.1e-24	1.1e-24	1.1e-24	1.1e-24	1.1e-24	1.1e-24	1.1e-24	1.1e-24	1.1e-24	1.1e-24	1.1e-24	1.1e-24	1.1e-24	1.1e-24	1.1e-24	1.1e-24	1.1e-24
38.78	0	9.38e-27	8.44e-26	2.78e-25	5.77e-25	9.16e-25	1.21e-24	1.41e-24	1.48e-24	1.49e-24	1.49e-24	1.49e-24	1.49e-24	1.49e-24	1.49e-24	1.49e-24	1.49e-24	1.49e-24	1.49e-24	1.49e-24	1.49e-24	1.49e-24	1.49e-24	1.49e-24	1.49e-24	1.49e-24	1.49e-24	1.49e-24	1.49e-24	1.49e-24	1.49e-24	1.49e-24	1.49e-24	1.49e-24	1.49e-24	1.49e-24	1.49e-24	1.49e-24	1.49e-24	1.49e-24	1.49e-24	1.49e-24	1.49e-24	1.49e-24	1.49e-24	1.49e-24	1.49e-24	1.49e-24	1.49e-24
39.6514	0	1.23e-26	1.15e-25	3.62e-25	7.39e-25	1.17e-24	1.55e-24	1.79e-24	1.9e-24	1.91e-24	1.91e-24	1.91e-24	1.91e-24	1.91e-24	1.91e-24	1.91e-24	1.91e-24	1.91e-24	1.91e-24	1.91e-24	1.91e-24	1.91e-24	1.91e-24	1.91e-24	1.91e-24	1.91e-24	1.91e-24	1.91e-24	1.91e-24	1.91e-24	1.91e-24	1.91e-24	1.91e-24	1.91e-24	1.91e-24	1.91e-24	1.91e-24	1.91e-24	1.91e-24	1.91e-24	1.91e-24	1.91e-24	1.91e-24	1.91e-24	1.91e-24	1.91e-24	1.91e-24	1.91e-24	1.91e-24
40.5229	0	1.7e-26	1.46e-25	4.78e-25	9.97e-25	1.59e-24	2.11e-24	2.44e-24	2.57e-24	2.58e-24	2.58e-24	2.59e-24	2.59e-24	2.59e-24	2.59e-24	2.59e-24	2.59e-24	2.59e-24	2.59e-24	2.59e-24	2.59e-24	2.59e-24	2.59e-24	2.59e-24	2.59e-24	2.59e-24	2.59e-24	2.59e-24	2.59e-24	2.59e-24	2.59e-24	2.59e-24	2.59e-24	2.59e-24	2.59e-24	2.59e-24	2.59e-24	2.59e-24	2.59e-24	2.59e-24	2.59e-24	2.59e-24	2.59e-24	2.59e-24	2.59e-24	2.59e-24	2.59e-24	2.59e-24	2.59e-24
41.3943	0	2.06e-26	2e-25	6.38e-25	1.3e-24	2.04e-24	2.7e-24	3.14e-24	3.32e-24	3.34e-24	3.34e-24	3.34e-24	3.34e-24	3.34e-24	3.34e-24	3.34e-24	3.34e-24	3.34e-24	3.34e-24	3.34e-24	3.34e-24	3.34e-24	3.34e-24	3.34e-24	3.34e-24	3.34e-24	3.34e-24	3.34e-24	3.34e-24	3.34e-24	3.34e-24	3.34e-24	3.34e-24	3.34e-24	3.34e-24	3.34e-24	3.34e-24	3.34e-24	3.34e-24	3.34e-24	3.34e-24	3.34e-24	3.34e-24	3.34e-24	3.34e-24	3.34e-24	3.34e-24	3.34e-24	3.34e-24
42.2658	0	3e-26	2.54e-25	8.22e-25	1.72e-24	2.74e-24	3.64e-24	4.2e-24	4.43e-24	4.46e-24	4.46e-24	4.46e-24	4.46e-24	4.46e-24	4.46e-24	4.46e-24	4.46e-24	4.46e-24	4.46e-24	4.46e-24	4.46e-24	4.46e-24	4.46e-24	4.46e-24	4.46e-24	4.46e-24	4.46e-24	4.46e-24	4.46e-24	4.46e-24	4.46e-24	4.46e-24	4.46e-24	4.46e-24	4.46e-24	4.46e-24	4.46e-24	4.46e-24	4.46e-24	4.46e-24	4.46e-24	4.46e-24	4.46e-24	4.46e-24	4.46e-24	4.46e-24	4.46e-24	4.47e-24	4.47e-24
43.1373	0	3.52e-26	3.45e-25	1.12e-24	2.29e-24	3.6e-24	4.77e-24	5.54e-24	5.85e-24	5.89e-24	5.89e-24	5.9e-24	5.9e-24	5.9e-24	5.9e-24	5.89e-24	5.89e-24	5.89e-24	5.89e-24	5.89e-24	5.89e-24	5.89e-24	5.89e-24	5.89e-24	5.89e-24	5.89e-24	5.89e-24	5.89e-24	5.89e-24	5.89e-24	5.89e-24	5.89e-24	5.89e-24	5.89e-24	5.89e-24	5.89e-24	5.89e-24	5.89e-24	5.89e-24	5.89e-24	5.89e-24	5.89e-24	5.89e-24	5.9e-24	5.9e-24	5.9e-24	5.9e-24	5.9e-24	5.9e-24
44.0087	0	5.2e-26	4.47e-25	1.42e-24	2.96e-24	4.73e-24	6.27e-24	7.25e-24	7.64e-24	7.7e-24	7.7e-24	7.7e-24	7.7e-24	7.7e-24	7.7e-24	7.7e-24	7.7e-24	7.7e-24	7.7e-24	7.7e-24	7.7e-24	7.7e-24	7.7e-24	7.7e-24	7.7e-24	7.7e-24	7.7e-24	7.7e-24	7.7e-24	7.7e-24	7.7e-24	7.7e-24	7.7e-24	7.7e-24	7.7e-24	7.7e-24	7.7e-24	7.7e-24	7.7e-24	7.7e-24	7.7e-24	7.7e-24	7.7e-24	7.7e-24	7.7e-24	7.7e-24	7.7e-24	7.7e-24	7.7e-24
44.8802	4.59e-66	6.24e-26	5.93e-25	1.95e-24	4.01e-24	6.35e-24	8.41e-24	9.76e-24	1.03e-23	1.04e-23	1.04e-23	1.04e-23	1.04e-23	1.04e-23	1.04e-23	1.04e-23	1.04e-23	1.04e-23	1.04e-23	1.04e-23	1.04e-23	1.04e-23	1.04e-23	1.04e-23	1.04e-23	1.04e-23	1.04e-23	1.04e-23	1.04e-23	1.04e-23	1.04e-23	1.04e-23	1.04e-23	1.04e-23	1.04e-23	1.04e-23	1.04e-23	1.04e-23	1.04e-23	1.04e-23	1.04e-23	1.04e-23	1.04e-23	1.04e-23	1.04e-23	1.04e-23	1.04e-23	1.04e-23	1.04e-23
45.7516	0	8.84e-26	7.93e-25	2.48e-24	5.13e-24	8.17e-24	1.08e-23	1.25e-23	1.32e-23	1.33e-23	1.33e-23	1.33e-23	1.33e-23	1.33e-23	1.33e-23	1.33e-23	1.33e-23	1.33e-23	1.33e-23	1.33e-23	1.33e-23	1.33e-23	1.33e-23	1.33e-23	1.33e-23	1.33e-23	1.33e-23	1.33e-23	1.33e-23	1.33e-23	1.33e-23	1.33e-23	1.33e-23	1.33e-23	1.33e-23	1.33e-23	1.33e-23	1.33e-23	1.33e-23	1.33e-23	1.33e-23	1.33e-23	1.33e-23	1.33e-23	1.33e-23	1.33e-23	1.33e-23	1.33e-23	1.33e-23
46.6231	0	1.13e-25	1.02e-24	3.36e-24	6.98e-24	1.11e-23	1.47e-23	1.7e-23	1.79e-23	1.81e-23	1.81e-23	1.81e-23	1.81e-23	1.81e-23	1.81e-23	1.81e-23	1.81e-23	1.81e-23	1.81e-23	1.81e-23	1.81e-23	1.81e-23	1.81e-23	1.81e-23	1.81e-23	1.81e-23	1.81e-23	1.81e-23	1.81e-23	1.81e-23	1.81e-23	1.81e-23	1.81e-23	1.81e-23	1.81e-23	1.81e-23	1.81e-23	1.81e-23	1.81e-23	1.81e-23	1.81e-23	1.81e-23	1.81e-23	1.81e-23	1.81e-23	1.81e-23	1.81e-23	1.81e-23	1.81e-23
47.4945	0	1.48e-25	1.39e-24	4.37e-24	8.94e-24	1.42e-23	1.87e-23	2.17e-23	2.3e-23	2.31e-23	2.31e-23	2.31e-23	2.31e-23	2.31e-23	2.31e-23	2.31e-23	2.31e-23	2.31e-23	2.31e-23	2.31e-23	2.31e-23	2.31e-23	2.31e-23	2.31e-23	2.31e-23	2.31e-23	2.31e-23	2.31e-23	2.31e-23	2.31e-23	2.31e-23	2.31e-23	2.31e-23	2.31e-23	2.31e-23	2.31e-23	2.31e-23	2.31e-23	2.31e-23	2.31e-23	2.31e-23	2.31e-23	2.31e-23	2.31e-23	2.31e-23	2.31e-23	2.31e-23	2.31e-23	2.31e-23
48.366	0	2.05e-25	1.76e-24	5.79e-24	1.21e-23	1.92e-23	2.55e-23	2.95e-23	3.11e-23	3.13e-23	3.13e-23	3.13e-23	3.13e-23	3.13e-23	3.13e-23	3.13e-23	3.13e-23	3.13e-23	3.13e-23	3.13e-23	3.13e-23	3.13e-23	3.13e-23	3.13e-23	3.13e-23	3.13e-23	3.13e-23	3.13e-23	3.13e-23	3.13e-23	3.13e-23	3.13e-23	3.13e-23	3.13e-23	3.13e-23	3.13e-23	3.13e-23	3.13e-23	3.13e-23	3.13e-23	3.13e-23	3.13e-23	3.13e-23	3.13e-23	3.13e-23	3.13e-23	3.13e-23	3.13e-23	3.13e-23
49.2375	0	2.49e-25	2.42e-24	7.73e-24	1.57e-23	2.48e-23	3.27e-23	3.8e-23	4.02e-23	4.05e-23	4.05e-23	4.05e-23	4.05e-23	4.05e-23	4.05e-23	4.05e-23	4.05e-23	4.04e-23	4.04e-23	4.04e-23	4.04e-23	4.04e-23	4.04e-23	4.04e-23	4.04e-23	4.04e-23	4.04e-23	4.04e-23	4.04e-23	4.04e-23	4.04e-23	4.04e-23	4.04e-23	4.04e-23	4.04e-23	4.04e-23	4.04e-23	4.04e-23	4.04e-23	4.04e-23	4.04e-23	4.04e-23	4.04e-23	4.04e-23	4.04e-23	4.04e-23	4.04e-23	4.04e-23	4.04e-23
50.1089	0	3.63e-25	3.07e-24	9.96e-24	2.08e-23	3.32e-23	4.41e-23	5.1e-23	5.37e-23	5.4e-23	5.4e-23	5.4e-23	5.4e-23	5.4e-23	5.4e-23	5.4e-23	5.4e-23	5.4e-23	5.4e-23	5.4e-23	5.4e-23	5.4e-23	5.4e-23	5.4e-23	5.4e-23	5.4e-23	5.4e-23	5.4e-23	5.4e-23	5.4e-23	5.4e-23	5.4e-23	5.4e-23	5.4e-23	5.4e-23	5.4e-23	5.4e-23	5.4e-23	5.4e-23	5.4e-23	5.4e-23	5.4e-23	5.4e-23	5.4e-23	5.4e-23	5.4e-23	5.4e-23	5.4e-23	5.4e-23
50.9804	0	4.26e-25	4.17e-24	1.36e-23	2.77e-23	4.36e-23	5.78e-23	6.72e-23	7.09e-23	7.13e-23	7.13e-23	7.13e-23	7.13e-23	7.13e-23	7.13e-23	7.13e-23	7.13e-23	7.13e-23	7.13e-23	7.13e-23	7.13e-23	7.13e-23	7.13e-23	7.13e-23	7.13e-23	7.13e-23	7.13e-23	7.13e-23	7.13e-23	7.13e-23	7.13e-23	7.13e-23	7.13e-23	7.13e-23	7.13e-23	7.13e-23	7.13e-23	7.13e-23	7.13e-23	7.13e-23	7.13e-23	7.13e-23	7.13e-23	7.13e-23	7.13e-23	7.13e-23	7.13e-23	7.13e-23	7.13e-23
51.8518	0	6.29e-25	5.42e-24	1.72e-23	3.59e-23	5.73e-23	7.59e-23	8.77e-23	9.25e-23	9.32e-23	9.32e-23	9.32e-23	9.32e-23	9.32e-23	9.32e-23	9.32e-23	9.32e-23	9.32e-23	9.32e-23	9.32e-23	9.32e-23	9.32e-23	9.32e-23	9.32e-23	9.32e-23	9.32e-23	9.32e-23	9.32e-23	9.32e-23	9.32e-23	9.32e-23	9.32e-23	9.32e-23	9.32e-23	9.32e-23	9.32e-23	9.31e-23	9.31e-23	9.31e-23	9.31e-23	9.31e-23	9.31e-23	9.31e-23	9.31e-23	9.31e-23	9.31e-23	9.31e-23	9.31e-23	9.31e-23
52.7233	3.15e-66	7.55e-25	7.18e-24	2.36e-23	4.85e-23	7.68e-23	1.02e-22	1.18e-22	1.25e-22	1.25e-22	1.25e-22	1.25e-22	1.25e-22	1.25e-22	1.25e-22	1.25e-22	1.25e-22	1.25e-22	1.25e-22	1.25e-22	1.25e-22	1.25e-22	1.25e-22	1.25e-22	1.25e-22	1.25e-22	1.25e-22	1.25e-22	1.25e-22	1.25e-22	1.25e-22	1.25e-22	1.25e-22	1.25e-22	1.25e-22	1.25e-22	1.25e-22	1.25e-22	1.25e-22	1.25e-22	1.25e-22	1.25e-22	1.25e-22	1.25e-22	1.25e-22	1.25e-22	1.25e-22	1.25e-22	1.25e-22
53.5948	0	1.07e-24	9.59e-24	3.01e-23	6.21e-23	9.88e-23	1.31e-22	1.51e-22	1.6e-22	1.61e-22	1.61e-22	1.61e-22	1.61e-22	1.61e-22	1.61e-22	1.61e-22	1.61e-22	1.61e-22	1.61e-22	1.61e-22	1.61e-22	1.61e-22	1.61e-22	1.61e-22	1.61e-22	1.61e-22	1.61e-22	1.61e-22	1.61e-22	1.61e-22	1.61e-22	1.61e-22	1.61e-22	1.61e-22	1.61e-22	1.61e-22	1.61e-22	1.61e-22	1.61e-22	1.61e-22	1.61e-22	1.61e-22	1.61e-22	1.61e-22	1.61e-22	1.61e-22	1.61e-22	1.61e-22	1.61e-22
54.4662	0	1.37e-24	1.23e-23	4.07e-23	8.44e-23	1.34e-22	1.78e-22	2.06e-22	2.17e-22	2.19e-22	2.19e-22	2.19e-22	2.19e-22	2.19e-22	2.19e-22	2.19e-22	2.19e-22	2.19e-22	2.19e-22	2.19e-22	2.19e-22	2.19e-22	2.19e-22	2.19e-22	2.19e-22	2.19e-22	2.19e-22	2.19e-22	2.19e-22	2.19e-22	2.19e-22	2.19e-22	2.19e-22	2.19e-22	2.19e-22	2.19e-22	2.19e-22	2.19e-22	2.19e-22	2.19e-22	2.19e-22	2.19e-22	2.19e-22	2.19e-22	2.19e-22	2.19e-22	2.19e-22	2.19e-22	2.19e-22
55.3377	0	1.8e-24	1.68e-23	5.29e-23	1.08e-22	1.71e-22	2.27e-22	2.63e-22	2.78e-22	2.8e-22	2.8e-22	2.8e-22	2.8e-22	2.8e-22	2.8e-22	2.8e-22	2.8e-22	2.8e-22	2.8e-22	2.8e-22	2.8e-22	2.8e-22	2.8e-22	2.8e-22	2.8e-22	2.8e-22	2.8e-22	2.8e-22	2.8e-22	2.8e-22	2.8e-22	2.8e-22	2.8e-22	2.8e-22	2.8e-22	2.8e-22	2.8e-22	2.8e-22	2.8e-22	2.8e-22	2.8e-22	2.8e-22	2.8e-22	2.8e-22	2.8e-22	2.8e-22	2.8e-22	2.8e-22	2.8e-22
56.2092	0	2.49e-24	2.13e-23	7e-23	1.46e-22	2.33e-22	3.09e-22	3.57e-22	3.76e-22	3.79e-22	3.79e-22	3.79e-22	3.79e-22	3.79e-22	3.79e-22	3.79e-22	3.79e-22	3.79e-22	3.79e-22	3.79e-22	3.79e-22	3.79e-22	3.79e-22	3.79e-22	3.79e-22	3.79e-22	3.79e-22	3.79e-22	3.79e-22	3.79e-22	3.79e-22	3.79e-22	3.79e-22	3.79e-22	3.79e-22	3.79e-22	3.79e-22	3.79e-22	3.79e-22	3.79e-22	3.79e-22	3.79e-22	3.79e-22	3.79e-22	3.79e-22	3.79e-22	3.79e-22	3.79e-22	3.79e-22
57.0806	0	3.01e-24	2.93e-23	9.35e-23	1.9e-22	3e-22	3.96e-22	4.6e-22	4.87e-22	4.9e-22	4.9e-22	4.9e-22	4.9e-22	4.9e-22	4.9e-22	4.9e-22	4.9e-22	4.9e-22	4.9e-22	4.9e-22	4.9e-22	4.9e-22	4.9e-22	4.9e-22	4.9e-22	4.9e-22	4.9e-22	4.9e-22	4.9e-22	4.9e-22	4.9e-22	4.9e-22	4.9e-22	4.9e-22	4.9e-22	4.9e-22	4.9e-22	4.9e-22	4.9e-22	4.9e-22	4.9e-22	4.9e-22	4.9e-22	4.9e-22	4.9e-22	4.9e-22	4.9e-22	4.9e-22	4.9e-22
57.9521	0	4.4e-24	3.72e-23	1.21e-22	2.52e-22	4.02e-22	5.33e-22	6.17e-22	6.5e-22	6.54e-22	6.54e-22	6.54e-22	6.54e-22	6.54e-22	6.54e-22	6.54e-22	6.54e-22	6.54e-22	6.54e-22	6.54e-22	6.54e-22	6.54e-22	6.54e-22	6.54e-22	6.54e-22	6.54e-22	6.54e-22	6.54e-22	6.54e-22	6.54e-22	6.54e-22	6.54e-22	6.54e-22	6.54e-22	6.54e-22	6.54e-22	6.54e-22	6.54e-22	6.54e-22	6.54e-22	6.54e-22	6.54e-22	6.54e-22	6.54e-22	6.54e-22	6.54e-22	6.54e-22	6.54e-22	6.54e-22
58.8235	0	5.16e-24	5.05e-23	1.64e-22	3.35e-22	5.28e-22	6.99e-22	8.13e-22	8.58e-22	8.64e-22	8.64e-22	8.64e-22	8.64e-22	8.64e-22	8.64e-22	8.64e-22	8.64e-22	8.64e-22	8.64e-22	8.64e-22	8.64e-22	8.64e-22	8.64e-22	8.64e-22	8.64e-22	8.64e-22	8.64e-22	8.64e-22	8.64e-22	8.64e-22	8.64e-22	8.64e-22	8.64e-22	8.64e-22	8.64e-22	8.64e-22	8.64e-22	8.64e-22	8.64e-22	8.63e-22	8.63e-22	8.63e-22	8.64e-22	8.64e-22	8.64e-22	8.64e-22	8.64e-22	8.64e-22	8.63e-22
59.695	0	7.62e-24	6.56e-23	2.09e-22	4.34e-22	6.93e-22	9.19e-22	1.06e-21	1.12e-21	1.13e-21	1.13e-21	1.13e-21	1.13e-21	1.13e-21	1.13e-21	1.13e-21	1.13e-21	1.13e-21	1.13e-21	1.13e-21	1.13e-21	1.13e-21	1.13e-21	1.13e-21	1.13e-21	1.13e-21	1.13e-21	1.13e-21	1.13e-21	1.13e-21	1.13e-21	1.13e-21	1.13e-21	1.13e-21	1.13e-21	1.13e-21	1.13e-21	1.13e-21	1.13e-21	1.13e-21	1.13e-21	1.13e-21	1.13e-21	1.13e-21	1.13e-21	1.13e-21	1.13e-21	1.13e-21	1.13e-21
60.5665	4.43e-66	9.14e-24	8.69e-23	2.86e-22	5.88e-22	9.3e-22	1.23e-21	1.43e-21	1.51e-21	1.52e-21	1.52e-21	1.52e-21	1.52e-21	1.52e-21	1.52e-21	1.52e-21	1.52e-21	1.52e-21	1.52e-21	1.52e-21	1.52e-21	1.52e-21	1.52e-21	1.52e-21	1.52e-21	1.52e-21	1.52e-21	1.52e-21	1.52e-21	1.52e-21	1.52e-21	1.52e-21	1.52e-21	1.52e-21	1.52e-21	1.52e-21	1.52e-21	1.52e-21	1.52e-21	1.52e-21	1.52e-21	1.52e-21	1.52e-21	1.52e-21	1.52e-21	1.52e-21	1.52e-21	1.52e-21	1.52e-21
61.4379	0	1.29e-23	1.16e-22	3.64e-22	7.52e-22	1.2e-21	1.58e-21	1.83e-21	1.94e-21	1.95e-21	1.95e-21	1.95e-21	1.95e-21	1.95e-21	1.95e-21	1.95e-21	1.95e-21	1.95e-21	1.95e-21	1.95e-21	1.95e-21	1.95e-21	1.95e-21	1.95e-21	1.95e-21	1.95e-21	1.95e-21	1.95e-21	1.95e-21	1.95e-21	1.95e-21	1.95e-21	1.95e-21	1.95e-21	1.95e-21	1.95e-21	1.95e-21	1.95e-21	1.95e-21	1.95e-21	1.95e-21	1.95e-21	1.95e-21	1.95e-21	1.95e-21	1.95e-21	1.95e-21	1.95e-21	1.95e-21
62.3094	0	1.66e-23	1.49e-22	4.93e-22	1.02e-21	1.62e-21	2.15e-21	2.5e-21	2.63e-21	2.65e-21	2.65e-21	2.65e-21	2.65e-21	2.65e-21	2.65e-21	2.65e-21	2.65e-21	2.65e-21	2.65e-21	2.65e-21	2.65e-21	2.65e-21	2.65e-21	2.65e-21	2.65e-21	2.65e-21	2.65e-21	2.65e-21	2.65e-21	2.65e-21	2.65e-21	2.65e-21	2.65e-21	2.65e-21	2.65e-21	2.65e-21	2.65e-21	2.65e-21	2.65e-21	2.65e-21	2.65e-21	2.65e-21	2.65e-21	2.65e-21	2.65e-21	2.65e-21	2.65e-21	2.65e-21	2.65e-21
63.1808	0	2.17e-23	2.04e-22	6.4e-22	1.31e-21	2.07e-21	2.74e-21	3.18e-21	3.36e-21	3.38e-21	3.38e-21	3.38e-21	3.38e-21	3.38e-21	3.38e-21	3.38e-21	3.38e-21	3.38e-21	3.38e-21	3.38e-21	3.38e-21	3.38e-21	3.38e-21	3.38e-21	3.38e-21	3.38e-21	3.38e-21	3.38e-21	3.38e-21	3.38e-21	3.38e-21	3.38e-21	3.38e-21	3.38e-21	3.38e-21	3.38e-21	3.38e-21	3.38e-21	3.38e-21	3.38e-21	3.38e-21	3.38e-21	3.38e-21	3.38e-21	3.38e-21	3.38e-21	3.38e-21	3.38e-21	3.38e-21
64.0523	0	3.01e-23	2.58e-22	8.48e-22	1.77e-21	2.82e-21	3.74e-21	4.33e-21	4.55e-21	4.58e-21	4.58e-21	4.58e-21	4.58e-21	4.58e-21	4.58e-21	4.58e-21	4.58e-21	4.59e-21	4.59e-21	4.59e-21	4.59e-21	4.59e-21	4.59e-21	4.59e-21	4.59e-21	4.59e-21	4.59e-21	4.59e-21	4.59e-21	4.59e-21	4.59e-21	4.59e-21	4.59e-21	4.59e-21	4.59e-21	4.58e-21	4.58e-21	4.58e-21	4.58e-21	4.58e-21	4.58e-21	4.58e-21	4.58e-21	4.58e-21	4.58e-21	4.58e-21	4.58e-21	4.58e-21	4.58e-21
64.9237	0	3.65e-23	3.54e-22	1.13e-21	2.3e-21	3.63e-21	4.79e-21	5.57e-21	5.89e-21	5.93e-21	5.93e-21	5.93e-21	5.93e-21	5.93e-21	5.93e-21	5.93e-21	5.93e-21	5.93e-21	5.93e-21	5.93e-21	5.93e-21	5.93e-21	5.93e-21	5.93e-21	5.93e-21	5.93e-21	5.93e-21	5.93e-21	5.93e-21	5.93e-21	5.93e-21	5.93e-21	5.93e-21	5.93e-21	5.93e-21	5.93e-21	5.93e-21	5.93e-21	5.93e-21	5.93e-21	5.93e-21	5.93e-21	5.93e-21	5.93e-21	5.93e-21	5.93e-21	5.93e-21	5.93e-21	5.93e-21
65.7952	0	5.32e-23	4.5e-22	1.46e-21	3.05e-21	4.87e-21	6.46e-21	7.47e-21	7.86e-21	7.92e-21	7.92e-21	7.92e-21	7.92e-21	7.92e-21	7.92e-21	7.92e-21	7.92e-21	7.92e-21	7.92e-21	7.92e-21	7.92e-21	7.92e-21	7.92e-21	7.92e-21	7.92e-21	7.92e-21	7.92e-21	7.92e-21	7.92e-21	7.92e-21	7.92e-21	7.92e-21	7.92e-21	7.92e-21	7.92e-21	7.92e-21	7.92e-21	7.92e-21	7.92e-21	7.92e-21	7.92e-21	7.92e-21	7.92e-21	7.92e-21	7.92e-21	7.92e-21	7.92e-21	7.92e-21	7.92e-21
66.6667	0	6.25e-23	6.12e-22	1.99e-21	4.06e-21	6.39e-21	8.47e-21	9.84e-21	1.04e-20	1.05e-20	1.05e-20	1.05e-20	1.05e-20	1.05e-20	1.05e-20	1.05e-20	1.05e-20	1.05e-20	1.05e-20	1.05e-20	1.05e-20	1.05e-20	1.05e-20	1.05e-20	1.05e-20	1.05e-20	1.05e-20	1.05e-20	1.05e-20	1.05e-20	1.05e-20	1.05e-20	1.05e-20	1.05e-20	1.05e-20	1.05e-20	1.05e-20	1.05e-20	1.05e-20	1.05e-20	1.05e-20	1.05e-20	1.05e-20	1.05e-20	1.05e-20	1.05e-20	1.05e-20	1.05e-20	1.05e-20
67.5381	0	9.22e-23	7.94e-22	2.52e-21	5.26e-21	8.39e-21	1.11e-20	1.29e-20	1.36e-20	1.36e-20	1.36e-20	1.36e-20	1.36e-20	1.36e-20	1.36e-20	1.36e-20	1.36e-20	1.36e-20	1.36e-20	1.36e-20	1.36e-20	1.36e-20	1.36e-20	1.36e-20	1.36e-20	1.36e-20	1.36e-20	1.36e-20	1.36e-20	1.36e-20	1.36e-20	1.36e-20	1.36e-20	1.36e-20	1.36e-20	1.36e-20	1.36e-20	1.36e-20	1.36e-20	1.36e-20	1.36e-20	1.36e-20	1.36e-20	1.36e-20	1.36e-20	1.36e-20	1.36e-20	1.36e-20	1.36e-20
68.4096	4.16e-65	1.11e-22	1.05e-21	3.46e-21	7.11e-21	1.13e-20	1.49e-20	1.73e-20	1.83e-20	1.84e-20	1.84e-20	1.84e-20	1.84e-20	1.84e-20	1.84e-20	1.84e-20	1.84e-20	1.84e-20	1.84e-20	1.84e-20	1.84e-20	1.84e-20	1.84e-20	1.84e-20	1.84e-20	1.84e-20	1.84e-20	1.84e-20	1.84e-20	1.84e-20	1.84e-20	1.84e-20	1.84e-20	1.84e-20	1.84e-20	1.84e-20	1.84e-20	1.84e-20	1.84e-20	1.84e-20	1.84e-20	1.84e-20	1.84e-20	1.84e-20	1.84e-20	1.84e-20	1.84e-20	1.84e-20	1.84e-20
69.281	0	1.57e-22	1.41e-21	4.4e-21	9.1e-21	1.45e-20	1.92e-20	2.22e-20	2.34e-20	2.36e-20	2.36e-20	2.36e-20	2.36e-20	2.36e-20	2.36e-20	2.36e-20	2.36e-20	2.36e-20	2.36e-20	2.36e-20	2.36e-20	2.36e-20	2.36e-20	2.36e-20	2.36e-20	2.36e-20	2.36e-20	2.36e-20	2.36e-20	2.36e-20	2.36e-20	2.36e-20	2.36e-20	2.36e-20	2.36e-20	2.36e-20	2.36e-20	2.36e-20	2.36e-20	2.36e-20	2.36e-20	2.36e-20	2.36e-20	2.36e-20	2.36e-20	2.36e-20	2.36e-20	2.36e-20	2.36e-20
70.1525	0	2.01e-22	1.81e-21	5.97e-21	1.24e-20	1.97e-20	2.61e-20	3.02e-20	3.18e-20	3.2e-20	3.2e-20	3.2e-20	3.2e-20	3.2e-20	3.2e-20	3.2e-20	3.2e-20	3.2e-20	3.2e-20	3.2e-20	3.2e-20	3.2e-20	3.2e-20	3.2e-20	3.2e-20	3.2e-20	3.2e-20	3.2e-20	3.2e-20	3.2e-20	3.2e-20	3.2e-20	3.2e-20	3.2e-20	3.2e-20	3.2e-20	3.2e-20	3.2e-20	3.2e-20	3.2e-20	3.2e-20	3.2e-20	3.2e-20	3.2e-20	3.2e-20	3.2e-20	3.2e-20	3.2e-20	3.2e-20
71.024	0	2.63e-22	2.47e-21	7.75e-21	1.59e-20	2.51e-20	3.32e-20	3.85e-20	4.07e-20	4.1e-20	4.1e-20	4.1e-20	4.1e-20	4.1e-20	4.1e-20	4.1e-20	4.1e-20	4.1e-20	4.1e-20	4.1e-20	4.1e-20	4.1e-20	4.1e-20	4.1e-20	4.1e-20	4.1e-20	4.1e-20	4.1e-20	4.1e-20	4.1e-20	4.1e-20	4.1e-20	4.1e-20	4.1e-20	4.1e-20	4.1e-20	4.1e-20	4.1e-20	4.1e-20	4.1e-20	4.1e-20	4.1e-20	4.1e-20	4.1e-20	4.1e-20	4.1e-20	4.1e-20	4.1e-20	4.1e-20
71.8954	0	3.64e-22	3.13e-21	1.03e-20	2.14e-20	3.41e-20	4.52e-20	5.24e-20	5.51e-20	5.55e-20	5.55e-20	5.55e-20	5.55e-20	5.55e-20	5.55e-20	5.55e-20	5.55e-20	5.55e-20	5.55e-20	5.55e-20	5.55e-20	5.55e-20	5.55e-20	5.55e-20	5.55e-20	5.55e-20	5.55e-20	5.55e-20	5.55e-20	5.55e-20	5.55e-20	5.55e-20	5.55e-20	5.55e-20	5.55e-20	5.55e-20	5.55e-20	5.55e-20	5.55e-20	5.55e-20	5.55e-20	5.55e-20	5.55e-20	5.55e-20	5.55e-20	5.55e-20	5.55e-20	5.55e-20	5.55e-20
72.7669	0	4.41e-22	4.29e-21	1.37e-20	2.78e-20	4.39e-20	5.8e-20	6.74e-20	7.13e-20	7.17e-20	7.17e-20	7.17e-20	7.17e-20	7.17e-20	7.17e-20	7.17e-20	7.17e-20	7.17e-20	7.17e-20	7.17e-20	7.17e-20	7.17e-20	7.17e-20	7.17e-20	7.17e-20	7.17e-20	7.17e-20	7.17e-20	7.17e-20	7.17e-20	7.17e-20	7.17e-20	7.17e-20	7.17e-20	7.17e-20	7.17e-20	7.17e-20	7.17e-20	7.17e-20	7.17e-20	7.17e-20	7.17e-20	7.17e-20	7.17e-20	7.17e-20	7.17e-20	7.17e-20	7.17e-20	7.17e-20
73.6383	0	6.44e-22	5.45e-21	1.77e-20	3.69e-20	5.89e-20	7.81e-20	9.04e-20	9.52e-20	9.58e-20	9.58e-20	9.58e-20	9.58e-20	9.58e-20	9.58e-20	9.58e-20	9.58e-20	9.58e-20	9.58e-20	9.58e-20	9.58e-20	9.58e-20	9.58e-20	9.58e-20	9.58e-20	9.58e-20	9.58e-20	9.58e-20	9.58e-20	9.58e-20	9.58e-20	9.58e-20	9.58e-20	9.58e-20	9.58e-20	9.58e-20	9.58e-20	9.58e-20	9.58e-20	9.58e-20	9.58e-20	9.58e-20	9.58e-20	9.58e-20	9.58e-20	9.58e-20	9.58e-20	9.58e-20	9.58e-20
74.5098	0	7.56e-22	7.4e-21	2.41e-20	4.91e-20	7.74e-20	1.02e-19	1.19e-19	1.26e-19	1.27e-19	1.27e-19	1.27e-19	1.27e-19	1.27e-19	1.27e-19	1.27e-19	1.27e-19	1.27e-19	1.27e-19	1.27e-19	1.27e-19	1.27e-19	1.27e-19	1.27e-19	1.27e-19	1.27e-19	1.27e-19	1.27e-19	1.27e-19	1.27e-19	1.27e-19	1.27e-19	1.27e-19	1.27e-19	1.27e-19	1.27e-19	1.27e-19	1.27e-19	1.27e-19	1.27e-19	1.27e-19	1.27e-19	1.27e-19	1.27e-19	1.27e-19	1.27e-19	1.27e-19	1.27e-19	1.27e-19
75.3813	0	1.12e-21	9.61e-21	3.06e-20	6.36e-20	1.02e-19	1.35e-19	1.56e-19	1.64e-19	1.65e-19	1.65e-19	1.65e-19	1.65e-19	1.65e-19	1.65e-19	1.65e-19	1.65e-19	1.65e-19	1.65e-19	1.65e-19	1.65e-19	1.65e-19	1.65e-19	1.65e-19	1.65e-19	1.65e-19	1.65e-19	1.65e-19	1.65e-19	1.65e-19	1.65e-19	1.65e-19	1.65e-19	1.65e-19	1.65e-19	1.65e-19	1.65e-19	1.65e-19	1.65e-19	1.65e-19	1.65e-19	1.65e-19	1.65e-19	1.65e-19	1.65e-19	1.65e-19	1.65e-19	1.65e-19	1.65e-19
76.2527	6.18e-65	1.34e-21	1.27e-20	4.18e-20	8.61e-20	1.36e-19	1.8e-19	2.1e-19	2.21e-19	2.22e-19	2.22e-19	2.22e-19	2.22e-19	2.22e-19	2.22e-19	2.22e-19	2.22e-19	2.22e-19	2.22e-19	2.22e-19	2.22e-19	2.22e-19	2.22e-19	2.22e-19	2.22e-19	2.22e-19	2.22e-19	2.22e-19	2.22e-19	2.22e-19	2.22e-19	2.22e-19	2.22e-19	2.22e-19	2.22e-19	2.22e-19	2.22e-19	2.22e-19	2.22e-19	2.22e-19	2.22e-19	2.22e-19	2.22e-19	2.22e-19	2.22e-19	2.22e-19	2.22e-19	2.22e-19	2.22e-19
77.1242	0	1.9e-21	1.7e-20	5.33e-20	1.1e-19	1.75e-19	2.32e-19	2.68e-19	2.84e-19	2.85e-19	2.85e-19	2.85e-19	2.85e-19	2.85e-19	2.85e-19	2.85e-19	2.85e-19	2.85e-19	2.85e-19	2.85e-19	2.85e-19	2.85e-19	2.85e-19	2.85e-19	2.85e-19	2.85e-19	2.85e-19	2.85e-19	2.85e-19	2.85e-19	2.85e-19	2.85e-19	2.85e-19	2.85e-19	2.85e-19	2.85e-19	2.85e-19	2.85e-19	2.85e-19	2.85e-19	2.85e-19	2.85e-19	2.85e-19	2.85e-19	2.85e-19	2.85e-19	2.85e-19	2.85e-19	2.85e-19
77.9956	0	2.43e-21	2.19e-20	7.22e-20	1.5e-19	2.38e-19	3.15e-19	3.66e-19	3.85e-19	3.88e-19	3.88e-19	3.88e-19	3.88e-19	3.88e-19	3.88e-19	3.88e-19	3.88e-19	3.88e-19	3.88e-19	3.88e-19	3.88e-19	3.88e-19	3.88e-19	3.88e-19	3.88e-19	3.88e-19	3.88e-19	3.88e-19	3.88e-19	3.88e-19	3.88e-19	3.88e-19	3.88e-19	3.88e-19	3.88e-19	3.88e-19	3.88e-19	3.88e-19	3.88e-19	3.88e-19	3.88e-19	3.88e-19	3.88e-19	3.88e-19	3.88e-19	3.88e-19	3.88e-19	3.88e-19	3.88e-19
78.8671	0	3.18e-21	2.99e-20	9.38e-20	1.92e-19	3.04e-19	4.02e-19	4.66e-19	4.93e-19	4.96e-19	4.96e-19	4.96e-19	4.96e-19	4.96e-19	4.96e-19	4.96e-19	4.96e-19	4.96e-19	4.96e-19	4.96e-19	4.96e-19	4.96e-19	4.96e-19	4.96e-19	4.96e-19	4.96e-19	4.96e-19	4.96e-19	4.96e-19	4.96e-19	4.96e-19	4.96e-19	4.96e-19	4.96e-19	4.96e-19	4.96e-19	4.96e-19	4.96e-19	4.96e-19	4.96e-19	4.96e-19	4.96e-19	4.96e-19	4.96e-19	4.96e-19	4.96e-19	4.96e-19	4.96e-19	4.96e-19
79.7386	0	4.41e-21	3.79e-20	1.24e-19	2.59e-19	4.13e-19	5.48e-19	6.34e-19	6.67e-19	6.72e-19	6.72e-19	6.72e-19	6.72e-19	6.72e-19	6.72e-19	6.72e-19	6.72e-19	6.72e-19	6.72e-19	6.72e-19	6.72e-19	6.72e-19	6.72e-19	6.72e-19	6.72e-19	6.72e-19	6.72e-19	6.72e-19	6.72e-19	6.72e-19	6.72e-19	6.72e-19	6.72e-19	6.72e-19	6.72e-19	6.72e-19	6.72e-19	6.72e-19	6.72e-19	6.72e-19	6.72e-19	6.72e-19	6.72e-19	6.72e-19	6.72e-19	6.72e-19	6.72e-19	6.72e-19	6.72e-19
80.61	0	5.34e-21	5.19e-20	1.66e-19	3.37e-19	5.31e-19	7.02e-19	8.16e-19	8.63e-19	8.68e-19	8.68e-19	8.68e-19	8.68e-19	8.68e-19	8.68e-19	8.68e-19	8.68e-19	8.68e-19	8.68e-19	8.68e-19	8.68e-19	8.68e-19	8.68e-19	8.68e-19	8.68e-19	8.68e-19	8.68e-19	8.68e-19	8.68e-19	8.68e-19	8.68e-19	8.68e-19	8.68e-19	8.68e-19	8.68e-19	8.68e-19	8.68e-19	8.68e-19	8.68e-19	8.68e-19	8.68e-19	8.68e-19	8.68e-19	8.68e-19	8.68e-19	8.68e-19	8.68e-19	8.68e-19	8.68e-19
81.4815	0	7.8e-21	6.6e-20	2.14e-19	4.47e-19	7.13e-19	9.46e-19	1.09e-18	1.15e-18	1.16e-18	1.16e-18	1.16e-18	1.16e-18	1.16e-18	1.16e-18	1.16e-18	1.16e-18	1.16e-18	1.16e-18	1.16e-18	1.16e-18	1.16e-18	1.16e-18	1.16e-18	1.16e-18	1.16e-18	1.16e-18	1.16e-18	1.16e-18	1.16e-18	1.16e-18	1.16e-18	1.16e-18	1.16e-18	1.16e-18	1.16e-18	1.16e-18	1.16e-18	1.16e-18	1.16e-18	1.16e-18	1.16e-18	1.16e-18	1.16e-18	1.16e-18	1.16e-18	1.16e-18	1.16e-18	1.16e-18
82.3529	0	9.15e-21	8.96e-20	2.91e-19	5.95e-19	9.37e-19	1.24e-18	1.44e-18	1.52e-18	1.53e-18	1.53e-18	1.53e-18	1.53e-18	1.53e-18	1.53e-18	1.53e-18	1.53e-18	1.53e-18	1.53e-18	1.53e-18	1.53e-18	1.53e-18	1.53e-18	1.53e-18	1.53e-18	1.53e-18	1.53e-18	1.53e-18	1.53e-18	1.53e-18	1.53e-18	1.53e-18	1.53e-18	1.53e-18	1.53e-18	1.53e-18	1.53e-18	1.53e-18	1.53e-18	1.53e-18	1.53e-18	1.53e-18	1.53e-18	1.53e-18	1.53e-18	1.53e-18	1.53e-18	1.53e-18	1.53e-18
83.2244	0	1.35e-20	1.16e-19	3.7e-19	7.7e-19	1.23e-18	1.63e-18	1.88e-18	1.99e-18	2e-18	2e-18	2e-18	2e-18	2e-18	2e-18	2e-18	2e-18	2e-18	2e-18	2e-18	2e-18	2e-18	2e-18	2e-18	2e-18	2e-18	2e-18	2e-18	2e-18	2e-18	2e-18	2e-18	2e-18	2e-18	2e-18	2e-18	2e-18	2e-18	2e-18	2e-18	2e-18	2e-18	2e-18	2e-18	2e-18	2e-18	2e-18	2e-18	2e-18
84.0959	1.66e-63	1.62e-20	1.54e-19	5.06e-19	1.04e-18	1.65e-18	2.18e-18	2.54e-18	2.67e-18	2.69e-18	2.69e-18	2.69e-18	2.69e-18	2.69e-18	2.69e-18	2.69e-18	2.69e-18	2.69e-18	2.69e-18	2.69e-18	2.69e-18	2.69e-18	2.69e-18	2.69e-18	2.69e-18	2.69e-18	2.69e-18	2.69e-18	2.69e-18	2.69e-18	2.69e-18	2.69e-18	2.69e-18	2.69e-18	2.69e-18	2.69e-18	2.69e-18	2.69e-18	2.69e-18	2.69e-18	2.69e-18	2.69e-18	2.69e-18	2.69e-18	2.69e-18	2.69e-18	2.69e-18	2.69e-18	2.69e-18
84.9673	0	2.3e-20	2.06e-19	6.45e-19	1.33e-18	2.12e-18	2.81e-18	3.25e-18	3.43e-18	3.46e-18	3.46e-18	3.46e-18	3.46e-18	3.46e-18	3.46e-18	3.46e-18	3.46e-18	3.46e-18	3.46e-18	3.46e-18	3.46e-18	3.46e-18	3.46e-18	3.46e-18	3.46e-18	3.46e-18	3.46e-18	3.46e-18	3.46e-18	3.46e-18	3.46e-18	3.46e-18	3.46e-18	3.46e-18	3.46e-18	3.46e-18	3.46e-18	3.46e-18	3.46e-18	3.46e-18	3.46e-18	3.46e-18	3.46e-18	3.46e-18	3.46e-18	3.46e-18	3.46e-18	3.46e-18	3.46e-18
85.8388	0	2.95e-20	2.65e-19	8.74e-19	1.81e-18	2.88e-18	3.82e-18	4.43e-18	4.66e-18	4.69e-18	4.69e-18	4.69e-18	4.69e-18	4.69e-18	4.69e-18	4.69e-18	4.69e-18	4.69e-18	4.69e-18	4.69e-18	4.69e-18	4.69e-18	4.69e-18	4.69e-18	4.69e-18	4.69e-18	4.69e-18	4.69e-18	4.69e-18	4.69e-18	4.69e-18	4.69e-18	4.69e-18	4.69e-18	4.69e-18	4.69e-18	4.69e-18	4.69e-18	4.69e-18	4.69e-18	4.69e-18	4.69e-18	4.69e-18	4.69e-18	4.69e-18	4.69e-18	4.69e-18	4.69e-18	4.69e-18
86.7102	0	3.85e-20	3.62e-19	1.14e-18	2.32e-18	3.68e-18	4.87e-18	5.64e-18	5.96e-18	6e-18	6e-18	6e-18	6e-18	6e-18	6e-18	6e-18	6e-18	6e-18	6e-18	6e-18	6e-18	6e-18	6e-18	6e-18	6e-18	6e-18	6e-18	6e-18	6e-18	6e-18	6e-18	6e-18	6e-18	6e-18	6e-18	6e-18	6e-18	6e-18	6e-18	6e-18	6e-18	6e-18	6e-18	6e-18	6e-18	6e-18	6e-18	6e-18	6e-18
87.5817	0	5.33e-20	4.58e-19	1.5e-18	3.14e-18	5e-18	6.63e-18	7.67e-18	8.08e-18	8.13e-18	8.13e-18	8.13e-18	8.13e-18	8.13e-18	8.13e-18	8.13e-18	8.13e-18	8.13e-18	8.13e-18	8.13e-18	8.13e-18	8.13e-18	8.13e-18	8.13e-18	8.13e-18	8.13e-18	8.13e-18	8.13e-18	8.13e-18	8.13e-18	8.13e-18	8.13e-18	8.13e-18	8.13e-18	8.13e-18	8.13e-18	8.13e-18	8.13e-18	8.13e-18	8.13e-18	8.13e-18	8.13e-18	8.13e-18	8.13e-18	8.13e-18	8.13e-18	8.13e-18	8.13e-18	8.13e-18
88.4532	0	6.47e-20	6.29e-19	2.01e-18	4.08e-18	6.43e-18	8.5e-18	9.88e-18	1.04e-17	1.05e-17	1.05e-17	1.05e-17	1.05e-17	1.05e-17	1.05e-17	1.05e-17	1.05e-17	1.05e-17	1.05e-17	1.05e-17	1.05e-17	1.05e-17	1.05e-17	1.05e-17	1.05e-17	1.05e-17	1.05e-17	1.05e-17	1.05e-17	1.05e-17	1.05e-17	1.05e-17	1.05e-17	1.05e-17	1.05e-17	1.05e-17	1.05e-17	1.05e-17	1.05e-17	1.05e-17	1.05e-17	1.05e-17	1.05e-17	1.05e-17	1.05e-17	1.05e-17	1.05e-17	1.05e-17	1.05e-17
89.3246	0	9.44e-20	7.99e-19	2.59e-18	5.41e-18	8.63e-18	1.15e-17	1.32e-17	1.39e-17	1.4e-17	1.4e-17	1.4e-17	1.4e-17	1.4e-17	1.4e-17	1.4e-17	1.4e-17	1.4e-17	1.4e-17	1.4e-17	1.4e-17	1.4e-17	1.4e-17	1.4e-17	1.4e-17	1.4e-17	1.4e-17	1.4e-17	1.4e-17	1.4e-17	1.4e-17	1.4e-17	1.4e-17	1.4e-17	1.4e-17	1.4e-17	1.4e-17	1.4e-17	1.4e-17	1.4e-17	1.4e-17	1.4e-17	1.4e-17	1.4e-17	1.4e-17	1.4e-17	1.4e-17	1.4e-17	1.4e-17
90.1961	0	1.11e-19	1.08e-18	3.52e-18	7.2e-18	1.13e-17	1.5e-17	1.75e-17	1.84e-17	1.85e-17	1.85e-17	1.85e-17	1.85e-17	1.85e-17	1.85e-17	1.85e-17	1.85e-17	1.85e-17	1.85e-17	1.85e-17	1.85e-17	1.85e-17	1.85e-17	1.85e-17	1.85e-17	1.85e-17	1.85e-17	1.85e-17	1.85e-17	1.85e-17	1.85e-17	1.85e-17	1.85e-17	1.85e-17	1.85e-17	1.85e-17	1.85e-17	1.85e-17	1.85e-17	1.85e-17	1.85e-17	1.85e-17	1.85e-17	1.85e-17	1.85e-17	1.85e-17	1.85e-17	1.85e-17	1.85e-17
91.0675	0	1.64e-19	1.41e-18	4.48e-18	9.32e-18	1.49e-17	1.97e-17	2.28e-17	2.4e-17	2.42e-17	2.42e-17	2.42e-17	2.42e-17	2.42e-17	2.42e-17	2.42e-17	2.42e-17	2.42e-17	2.42e-17	2.42e-17	2.42e-17	2.42e-17	2.42e-17	2.42e-17	2.42e-17	2.42e-17	2.42e-17	2.42e-17	2.42e-17	2.42e-17	2.42e-17	2.42e-17	2.42e-17	2.42e-17	2.42e-17	2.42e-17	2.42e-17	2.42e-17	2.42e-17	2.42e-17	2.42e-17	2.42e-17	2.42e-17	2.42e-17	2.42e-17	2.42e-17	2.42e-17	2.42e-17	2.42e-17
91.939	4.96e-63	1.96e-19	1.87e-18	6.13e-18	1.26e-17	2e-17	2.64e-17	3.07e-17	3.24e-17	3.26e-17	3.26e-17	3.26e-17	3.26e-17	3.26e-17	3.26e-17	3.26e-17	3.26e-17	3.26e-17	3.26e-17	3.26e-17	3.26e-17	3.26e-17	3.26e-17	3.26e-17	3.26e-17	3.26e-17	3.26e-17	3.26e-17	3.26e-17	3.26e-17	3.26e-17	3.26e-17	3.26e-17	3.26e-17	3.26e-17	3.26e-17	3.26e-17	3.26e-17	3.26e-17	3.26e-17	3.26e-17	3.26e-17	3.26e-17	3.26e-17	3.26e-17	3.26e-17	3.26e-17	3.26e-17	3.26e-17
92.8105	0	2.78e-19	2.49e-18	7.81e-18	1.61e-17	2.57e-17	3.4e-17	3.93e-17	4.15e-17	4.18e-17	4.18e-17	4.18e-17	4.18e-17	4.18e-17	4.18e-17	4.18e-17	4.18e-17	4.18e-17	4.18e-17	4.18e-17	4.18e-17	4.18e-17	4.18e-17	4.18e-17	4.18e-17	4.18e-17	4.18e-17	4.18e-17	4.18e-17	4.18e-17	4.18e-17	4.18e-17	4.18e-17	4.18e-17	4.18e-17	4.18e-17	4.18e-17	4.18e-17	4.18e-17	4.18e-17	4.18e-17	4.18e-17	4.18e-17	4.18e-17	4.18e-17	4.18e-17	4.18e-17	4.18e-17	4.18e-17
93.6819	0	3.57e-19	3.21e-18	1.06e-17	2.19e-17	3.49e-17	4.62e-17	5.36e-17	5.64e-17	5.68e-17	5.68e-17	5.68e-17	5.68e-17	5.68e-17	5.68e-17	5.68e-17	5.68e-17	5.68e-17	5.68e-17	5.68e-17	5.68e-17	5.68e-17	5.68e-17	5.68e-17	5.68e-17	5.68e-17	5.68e-17	5.68e-17	5.68e-17	5.68e-17	5.68e-17	5.68e-17	5.68e-17	5.68e-17	5.68e-17	5.68e-17	5.68e-17	5.68e-17	5.68e-17	5.68e-17	5.68e-17	5.68e-17	5.68e-17	5.68e-17	5.68e-17	5.68e-17	5.68e-17	5.68e-17	5.68e-17
94.5534	0	4.67e-19	4.38e-18	1.37e-17	2.81e-17	4.45e-17	5.89e-17	6.83e-17	7.22e-17	7.27e-17	7.27e-17	7.27e-17	7.27e-17	7.27e-17	7.27e-17	7.27e-17	7.27e-17	7.27e-17	7.27e-17	7.27e-17	7.27e-17	7.27e-17	7.27e-17	7.27e-17	7.27e-17	7.27e-17	7.27e-17	7.27e-17	7.27e-17	7.27e-17	7.27e-17	7.27e-17	7.27e-17	7.27e-17	7.27e-17	7.27e-17	7.27e-17	7.27e-17	7.27e-17	7.27e-17	7.27e-17	7.27e-17	7.27e-17	7.27e-17	7.27e-17	7.27e-17	7.27e-17	7.27e-17	7.27e-17
95.4248	0	6.46e-19	5.55e-18	1.82e-17	3.8e-17	6.05e-17	8.02e-17	9.29e-17	9.78e-17	9.84e-17	9.84e-17	9.84e-17	9.84e-17	9.84e-17	9.84e-17	9.84e-17	9.84e-17	9.84e-17	9.84e-17	9.84e-17	9.84e-17	9.84e-17	9.84e-17	9.84e-17	9.84e-17	9.84e-17	9.84e-17	9.84e-17	9.84e-17	9.84e-17	9.84e-17	9.84e-17	9.84e-17	9.84e-17	9.84e-17	9.84e-17	9.84e-17	9.84e-17	9.84e-17	9.84e-17	9.84e-17	9.84e-17	9.84e-17	9.84e-17	9.84e-17	9.84e-17	9.84e-17	9.84e-17	9.84e-17
96.2963	0	7.83e-19	7.61e-18	2.43e-17	4.94e-17	7.79e-17	1.03e-16	1.2e-16	1.26e-16	1.27e-16	1.27e-16	1.27e-16	1.27e-16	1.27e-16	1.27e-16	1.27e-16	1.27e-16	1.27e-16	1.27e-16	1.27e-16	1.27e-16	1.27e-16	1.27e-16	1.27e-16	1.27e-16	1.27e-16	1.27e-16	1.27e-16	1.27e-16	1.27e-16	1.27e-16	1.27e-16	1.27e-16	1.27e-16	1.27e-16	1.27e-16	1.27e-16	1.27e-16	1.27e-16	1.27e-16	1.27e-16	1.27e-16	1.27e-16	1.27e-16	1.27e-16	1.27e-16	1.27e-16	1.27e-16	1.27e-16
97.1678	0	1.14e-18	9.67e-18	3.13e-17	6.54e-17	1.04e-16	1.39e-16	1.6e-16	1.69e-16	1.7e-16	1.7e-16	1.7e-16	1.7e-16	1.7e-16	1.7e-16	1.7e-16	1.7e-16	1.7e-16	1.7e-16	1.7e-16	1.7e-16	1.7e-16	1.7e-16	1.7e-16	1.7e-16	1.7e-16	1.7e-16	1.7e-16	1.7e-16	1.7e-16	1.7e-16	1.7e-16	1.7e-16	1.7e-16	1.7e-16	1.7e-16	1.7e-16	1.7e-16	1.7e-16	1.7e-16	1.7e-16	1.7e-16	1.7e-16	1.7e-16	1.7e-16	1.7e-16	1.7e-16	1.7e-16	1.7e-16
98.0392	0	1.34e-18	1.31e-17	4.27e-17	8.71e-17	1.37e-16	1.82e-16	2.11e-16	2.23e-16	2.24e-16	2.24e-16	2.24e-16	2.24e-16	2.24e-16	2.24e-16	2.24e-16	2.24e-16	2.24e-16	2.24e-16	2.24e-16	2.24e-16	2.24e-16	2.24e-16	2.24e-16	2.24e-16	2.24e-16	2.24e-16	2.24e-16	2.24e-16	2.24e-16	2.24e-16	2.24e-16	2.24e-16	2.24e-16	2.24e-16	2.24e-16	2.24e-16	2.24e-16	2.24e-16	2.24e-16	2.24e-16	2.24e-16	2.24e-16	2.24e-16	2.24e-16	2.24e-16	2.24e-16	2.24e-16	2.24e-16
98.9107	0	1.98e-18	1.7e-17	5.42e-17	1.13e-16	1.8e-16	2.39e-16	2.76e-16	2.91e-16	2.93e-16	2.93e-16	2.93e-16	2.93e-16	2.93e-16	2.93e-16	2.93e-16	2.93e-16	2.93e-16	2.93e-16	2.93e-16	2.93e-16	2.93e-16	2.93e-16	2.93e-16	2.93e-16	2.93e-16	2.93e-16	2.93e-16	2.93e-16	2.93e-16	2.93e-16	2.93e-16	2.93e-16	2.93e-16	2.93e-16	2.93e-16	2.93e-16	2.93e-16	2.93e-16	2.93e-16	2.93e-16	2.93e-16	2.93e-16	2.93e-16	2.93e-16	2.93e-16	2.93e-16	2.93e-16	2.93e-16
99.7821	5.43e-62	2.37e-18	2.26e-17	7.42e-17	1.53e-16	2.42e-16	3.2e-16	3.72e-16	3.92e-16	3.94e-16	3.94e-16	3.94e-16	3.94e-16	3.94e-16	3.94e-16	3.94e-16	3.94e-16	3.94e-16	3.94e-16	3.94e-16	3.94e-16	3.94e-16	3.94e-16	3.94e-16	3.94e-16	3.94e-16	3.94e-16	3.94e-16	3.94e-16	3.94e-16	3.94e-16	3.94e-16	3.94e-16	3.94e-16	3.94e-16	3.94e-16	3.94e-16	3.94e-16	3.94e-16	3.94e-16	3.94e-16	3.94e-16	3.94e-16	3.94e-16	3.94e-16	3.94e-16	3.94e-16	3.94e-16	3.94e-16
100.654	0	3.37e-18	3.02e-17	9.45e-17	1.95e-16	3.11e-16	4.12e-16	4.76e-16	5.03e-16	5.06e-16	5.06e-16	5.06e-16	5.06e-16	5.06e-16	5.06e-16	5.06e-16	5.06e-16	5.06e-16	5.06e-16	5.06e-16	5.06e-16	5.06e-16	5.06e-16	5.06e-16	5.06e-16	5.06e-16	5.06e-16	5.06e-16	5.06e-16	5.06e-16	5.06e-16	5.06e-16	5.06e-16	5.06e-16	5.06e-16	5.06e-16	5.06e-16	5.06e-16	5.06e-16	5.06e-16	5.06e-16	5.06e-16	5.06e-16	5.06e-16	5.06e-16	5.06e-16	5.06e-16	5.06e-16	5.06e-16
101.525	0	4.32e-18	3.88e-17	1.28e-16	2.66e-16	4.22e-16	5.59e-16	6.49e-16	6.83e-16	6.87e-16	6.87e-16	6.87e-16	6.87e-16	6.87e-16	6.87e-16	6.87e-16	6.87e-16	6.87e-16	6.87e-16	6.87e-16	6.87e-16	6.87e-16	6.87e-16	6.87e-16	6.87e-16	6.87e-16	6.87e-16	6.87e-16	6.87e-16	6.87e-16	6.87e-16	6.87e-16	6.87e-16	6.87e-16	6.87e-16	6.87e-16	6.87e-16	6.87e-16	6.87e-16	6.87e-16	6.87e-16	6.87e-16	6.87e-16	6.87e-16	6.87e-16	6.87e-16	6.87e-16	6.87e-16	6.87e-16
102.397	0	5.65e-18	5.3e-17	1.66e-16	3.4e-16	5.39e-16	7.13e-16	8.26e-16	8.74e-16	8.79e-16	8.79e-16	8.79e-16	8.79e-16	8.79e-16	8.79e-16	8.79e-16	8.79e-16	8.79e-16	8.79e-16	8.79e-16	8.79e-16	8.79e-16	8.79e-16	8.79e-16	8.79e-16	8.79e-16	8.79e-16	8.79e-16	8.79e-16	8.79e-16	8.79e-16	8.79e-16	8.79e-16	8.79e-16	8.79e-16	8.79e-16	8.79e-16	8.79e-16	8.79e-16	8.79e-16	8.79e-16	8.79e-16	8.79e-16	8.79e-16	8.79e-16	8.79e-16	8.79e-16	8.79e-16	8.79e-16
103.268	0	7.82e-18	6.71e-17	2.2e-16	4.59e-16	7.32e-16	9.71e-16	1.12e-15	1.18e-15	1.19e-15	1.19e-15	1.19e-15	1.19e-15	1.19e-15	1.19e-15	1.19e-15	1.19e-15	1.19e-15	1.19e-15	1.19e-15	1.19e-15	1.19e-15	1.19e-15	1.19e-15	1.19e-15	1.19e-15	1.19e-15	1.19e-15	1.19e-15	1.19e-15	1.19e-15	1.19e-15	1.19e-15	1.19e-15	1.19e-15	1.19e-15	1.19e-15	1.19e-15	1.19e-15	1.19e-15	1.19e-15	1.19e-15	1.19e-15	1.19e-15	1.19e-15	1.19e-15	1.19e-15	1.19e-15	1.19e-15
104.139	0	9.48e-18	9.21e-17	2.94e-16	5.98e-16	9.42e-16	1.25e-15	1.45e-15	1.53e-15	1.54e-15	1.54e-15	1.54e-15	1.54e-15	1.54e-15	1.54e-15	1.54e-15	1.54e-15	1.54e-15	1.54e-15	1.54e-15	1.54e-15	1.54e-15	1.54e-15	1.54e-15	1.54e-15	1.54e-15	1.54e-15	1.54e-15	1.54e-15	1.54e-15	1.54e-15	1.54e-15	1.54e-15	1.54e-15	1.54e-15	1.54e-15	1.54e-15	1.54e-15	1.54e-15	1.54e-15	1.54e-15	1.54e-15	1.54e-15	1.54e-15	1.54e-15	1.54e-15	1.54e-15	1.54e-15	1.54e-15
105.011	0	1.38e-17	1.17e-16	3.79e-16	7.92e-16	1.26e-15	1.68e-15	1.94e-15	2.04e-15	2.06e-15	2.06e-15	2.06e-15	2.06e-15	2.06e-15	2.06e-15	2.06e-15	2.06e-15	2.06e-15	2.06e-15	2.06e-15	2.06e-15	2.06e-15	2.06e-15	2.06e-15	2.06e-15	2.06e-15	2.06e-15	2.06e-15	2.06e-15	2.06e-15	2.06e-15	2.06e-15	2.06e-15	2.06e-15	2.06e-15	2.06e-15	2.06e-15	2.06e-15	2.06e-15	2.06e-15	2.06e-15	2.06e-15	2.06e-15	2.06e-15	2.06e-15	2.06e-15	2.06e-15	2.06e-15	2.06e-15
105.882	0	1.62e-17	1.59e-16	5.16e-16	1.05e-15	1.66e-15	2.2e-15	2.56e-15	2.7e-15	2.72e-15	2.72e-15	2.72e-15	2.72e-15	2.72e-15	2.72e-15	2.72e-15	2.72e-15	2.72e-15	2.72e-15	2.72e-15	2.72e-15	2.72e-15	2.72e-15	2.72e-15	2.72e-15	2.72e-15	2.72e-15	2.72e-15	2.72e-15	2.72e-15	2.72e-15	2.72e-15	2.72e-15	2.72e-15	2.72e-15	2.72e-15	2.72e-15	2.72e-15	2.72e-15	2.72e-15	2.72e-15	2.72e-15	2.72e-15	2.72e-15	2.72e-15	2.72e-15	2.72e-15	2.72e-15	2.72e-15
106.754	0	2.4e-17	2.06e-16	6.56e-16	1.37e-15	2.18e-15	2.89e-15	3.34e-15	3.52e-15	3.55e-15	3.55e-15	3.55e-15	3.55e-15	3.55e-15	3.55e-15	3.55e-15	3.55e-15	3.55e-15	3.55e-15	3.55e-15	3.55e-15	3.55e-15	3.55e-15	3.55e-15	3.55e-15	3.55e-15	3.55e-15	3.55e-15	3.55e-15	3.55e-15	3.55e-15	3.55e-15	3.55e-15	3.55e-15	3.55e-15	3.55e-15	3.55e-15	3.55e-15	3.55e-15	3.55e-15	3.55e-15	3.55e-15	3.55e-15	3.55e-15	3.55e-15	3.55e-15	3.55e-15	3.55e-15	3.55e-15
107.625	2.63e-62	2.87e-17	2.73e-16	8.98e-16	1.85e-15	2.92e-15	3.87e-15	4.5e-15	4.74e-15	4.77e-15	4.77e-15	4.77e-15	4.77e-15	4.77e-15	4.77e-15	4.77e-15	4.77e-15	4.77e-15	4.77e-15	4.77e-15	4.77e-15	4.77e-15	4.77e-15	4.77e-15	4.77e-15	4.77e-15	4.77e-15	4.77e-15	4.77e-15	4.77e-15	4.77e-15	4.77e-15	4.77e-15	4.77e-15	4.77e-15	4.77e-15	4.77e-15	4.77e-15	4.77e-15	4.77e-15	4.77e-15	4.77e-15	4.77e-15	4.77e-15	4.77e-15	4.77e-15	4.77e-15	4.77e-15	4.77e-15
108.497	0	4.07e-17	3.65e-16	1.14e-15	2.36e-15	3.76e-15	4.98e-15	5.76e-15	6.09e-15	6.13e-15	6.13e-15	6.13e-15	6.13e-15	6.13e-15	6.13e-15	6.13e-15	6.13e-15	6.13e-15	6.13e-15	6.13e-15	6.13e-15	6.13e-15	6.13e-15	6.13e-15	6.13e-15	6.13e-15	6.13e-15	6.13e-15	6.13e-15	6.13e-15	6.13e-15	6.13e-15	6.13e-15	6.13e-15	6.13e-15	6.13e-15	6.13e-15	6.13e-15	6.13e-15	6.13e-15	6.13e-15	6.13e-15	6.13e-15	6.13e-15	6.13e-15	6.13e-15	6.13e-15	6.13e-15	6.13e-15
109.368	0	5.23e-17	4.7e-16	1.55e-15	3.22e-15	5.11e-15	6.77e-15	7.85e-15	8.27e-15	8.32e-15	8.32e-15	8.32e-15	8.32e-15	8.32e-15	8.32e-15	8.32e-15	8.32e-15	8.32e-15	8.32e-15	8.32e-15	8.32e-15	8.32e-15	8.32e-15	8.32e-15	8.32e-15	8.32e-15	8.32e-15	8.32e-15	8.32e-15	8.32e-15	8.32e-15	8.32e-15	8.32e-15	8.32e-15	8.32e-15	8.32e-15	8.32e-15	8.32e-15	8.32e-15	8.32e-15	8.32e-15	8.32e-15	8.32e-15	8.32e-15	8.32e-15	8.32e-15	8.32e-15	8.32e-15	8.32e-15
110.24	0	6.84e-17	6.41e-16	2.01e-15	4.12e-15	6.53e-15	8.63e-15	1e-14	1.06e-14	1.06e-14	1.06e-14	1.06e-14	1.06e-14	1.06e-14	1.06e-14	1.06e-14	1.06e-14	1.06e-14	1.06e-14	1.06e-14	1.06e-14	1.06e-14	1.06e-14	1.06e-14	1.06e-14	1.06e-14	1.06e-14	1.06e-14	1.06e-14	1.06e-14	1.06e-14	1.06e-14	1.06e-14	1.06e-14	1.06e-14	1.06e-14	1.06e-14	1.06e-14	1.06e-14	1.06e-14	1.06e-14	1.06e-14	1.06e-14	1.06e-14	1.06e-14	1.06e-14	1.06e-14	1.06e-14	1.06e-14
111.111	0	9.46e-17	8.13e-16	2.67e-15	5.56e-15	8.86e-15	1.18e-14	1.36e-14	1.43e-14	1.44e-14	1.44e-14	1.44e-14	1.44e-14	1.44e-14	1.44e-14	1.44e-14	1.44e-14	1.44e-14	1.44e-14	1.44e-14	1.44e-14	1.44e-14	1.44e-14	1.44e-14	1.44e-14	1.44e-14	1.44e-14	1.44e-14	1.44e-14	1.44e-14	1.44e-14	1.44e-14	1.44e-14	1.44e-14	1.44e-14	1.44e-14	1.44e-14	1.44e-14	1.44e-14	1.44e-14	1.44e-14	1.44e-14	1.44e-14	1.44e-14	1.44e-14	1.44e-14	1.44e-14	1.44e-14	1.44e-14
111.983	0	1.15e-16	1.11e-15	3.56e-15	7.23e-15	1.14e-14	1.51e-14	1.75e-14	1.85e-14	1.86e-14	1.86e-14	1.86e-14	1.86e-14	1.86e-14	1.86e-14	1.86e-14	1.86e-14	1.86e-14	1.86e-14	1.86e-14	1.86e-14	1.86e-14	1.86e-14	1.86e-14	1.86e-14	1.86e-14	1.86e-14	1.86e-14	1.86e-14	1.86e-14	1.86e-14	1.86e-14	1.86e-14	1.86e-14	1.86e-14	1.86e-14	1.86e-14	1.86e-14	1.86e-14	1.86e-14	1.86e-14	1.86e-14	1.86e-14	1.86e-14	1.86e-14	1.86e-14	1.86e-14	1.86e-14	1.86e-14
112.854	0	1.67e-16	1.42e-15	4.59e-15	9.59e-15	1.53e-14	2.03e-14	2.35e-14	2.47e-14	2.49e-14	2.49e-14	2.49e-14	2.49e-14	2.49e-14	2.49e-14	2.49e-14	2.49e-14	2.49e-14	2.49e-14	2.49e-14	2.49e-14	2.49e-14	2.49e-14	2.49e-14	2.49e-14	2.49e-14	2.49e-14	2.49e-14	2.49e-14	2.49e-14	2.49e-14	2.49e-14	2.49e-14	2.49e-14	2.49e-14	2.49e-14	2.49e-14	2.49e-14	2.49e-14	2.49e-14	2.49e-14	2.49e-14	2.49e-14	2.49e-14	2.49e-14	2.49e-14	2.49e-14	2.49e-14	2.49e-14
113.725	0	1.96e-16	1.92e-15	6.25e-15	1.28e-14	2.01e-14	2.66e-14	3.1e-14	3.27e-14	3.29e-14	3.29e-14	3.29e-14	3.29e-14	3.29e-14	3.29e-14	3.29e-14	3.29e-14	3.29e-14	3.29e-14	3.29e-14	3.29e-14	3.29e-14	3.29e-14	3.29e-14	3.29e-14	3.29e-14	3.29e-14	3.29e-14	3.29e-14	3.29e-14	3.29e-14	3.29e-14	3.29e-14	3.29e-14	3.29e-14	3.29e-14	3.29e-14	3.29e-14	3.29e-14	3.29e-14	3.29e-14	3.29e-14	3.29e-14	3.29e-14	3.29e-14	3.29e-14	3.29e-14	3.29e-14	3.29e-14
114.597	0	2.9e-16	2.5e-15	7.94e-15	1.65e-14	2.64e-14	3.5e-14	4.04e-14	4.26e-14	4.29e-14	4.29e-14	4.29e-14	4.29e-14	4.29e-14	4.29e-14	4.29e-14	4.29e-14	4.29e-14	4.29e-14	4.29e-14	4.29e-14	4.29e-14	4.29e-14	4.29e-14	4.29e-14	4.29e-14	4.29e-14	4.29e-14	4.29e-14	4.29e-14	4.29e-14	4.29e-14	4.29e-14	4.29e-14	4.29e-14	4.29e-14	4.29e-14	4.29e-14	4.29e-14	4.29e-14	4.29e-14	4.29e-14	4.29e-14	4.29e-14	4.29e-14	4.29e-14	4.29e-14	4.29e-14	4.29e-14
115.468	1.06e-61	3.48e-16	3.31e-15	1.09e-14	2.24e-14	3.54e-14	4.69e-14	5.45e-14	5.74e-14	5.78e-14	5.78e-14	5.78e-14	5.78e-14	5.78e-14	5.78e-14	5.78e-14	5.78e-14	5.78e-14	5.78e-14	5.78e-14	5.78e-14	5.78e-14	5.78e-14	5.78e-14	5.78e-14	5.78e-14	5.78e-14	5.78e-14	5.78e-14	5.78e-14	5.78e-14	5.78e-14	5.78e-14	5.78e-14	5.78e-14	5.78e-14	5.78e-14	5.78e-14	5.78e-14	5.78e-14	5.78e-14	5.78e-14	5.78e-14	5.78e-14	5.78e-14	5.78e-14	5.78e-14	5.78e-14	5.78e-14
116.34	0	4.93e-16	4.42e-15	1.39e-14	2.86e-14	4.56e-14	6.03e-14	6.98e-14	7.37e-14	7.42e-14	7.42e-14	7.42e-14	7.42e-14	7.42e-14	7.42e-14	7.42e-14	7.42e-14	7.42e-14	7.42e-14	7.42e-14	7.42e-14	7.42e-14	7.42e-14	7.42e-14	7.42e-14	7.42e-14	7.42e-14	7.42e-14	7.42e-14	7.42e-14	7.42e-14	7.42e-14	7.42e-14	7.42e-14	7.42e-14	7.42e-14	7.42e-14	7.42e-14	7.42e-14	7.42e-14	7.42e-14	7.42e-14	7.42e-14	7.42e-14	7.42e-14	7.42e-14	7.42e-14	7.42e-14	7.42e-14
117.211	0	6.33e-16	5.69e-15	1.88e-14	3.89e-14	6.18e-14	8.2e-14	9.5e-14	1e-13	1.01e-13	1.01e-13	1.01e-13	1.01e-13	1.01e-13	1.01e-13	1.01e-13	1.01e-13	1.01e-13	1.01e-13	1.01e-13	1.01e-13	1.01e-13	1.01e-13	1.01e-13	1.01e-13	1.01e-13	1.01e-13	1.01e-13	1.01e-13	1.01e-13	1.01e-13	1.01e-13	1.01e-13	1.01e-13	1.01e-13	1.01e-13	1.01e-13	1.01e-13	1.01e-13	1.01e-13	1.01e-13	1.01e-13	1.01e-13	1.01e-13	1.01e-13	1.01e-13	1.01e-13	1.01e-13	1.01e-13
118.083	0	8.27e-16	7.76e-15	2.44e-14	4.99e-14	7.9e-14	1.04e-13	1.21e-13	1.28e-13	1.29e-13	1.29e-13	1.29e-13	1.29e-13	1.29e-13	1.29e-13	1.29e-13	1.29e-13	1.29e-13	1.29e-13	1.29e-13	1.29e-13	1.29e-13	1.29e-13	1.29e-13	1.29e-13	1.29e-13	1.29e-13	1.29e-13	1.29e-13	1.29e-13	1.29e-13	1.29e-13	1.29e-13	1.29e-13	1.29e-13	1.29e-13	1.29e-13	1.29e-13	1.29e-13	1.29e-13	1.29e-13	1.29e-13	1.29e-13	1.29e-13	1.29e-13	1.29e-13	1.29e-13	1.29e-13	1.29e-13
118.954	0	1.15e-15	9.84e-15	3.23e-14	6.73e-14	1.07e-13	1.42e-13	1.65e-13	1.73e-13	1.75e-13	1.75e-13	1.75e-13	1.75e-13	1.75e-13	1.75e-13	1.75e-13	1.75e-13	1.75e-13	1.75e-13	1.75e-13	1.75e-13	1.75e-13	1.75e-13	1.75e-13	1.75e-13	1.75e-13	1.75e-13	1.75e-13	1.75e-13	1.75e-13	1.75e-13	1.75e-13	1.75e-13	1.75e-13	1.75e-13	1.75e-13	1.75e-13	1.75e-13	1.75e-13	1.75e-13	1.75e-13	1.75e-13	1.75e-13	1.75e-13	1.75e-13	1.75e-13	1.75e-13	1.75e-13	1.75e-13
119.826	0	1.39e-15	1.35e-14	4.31e-14	8.76e-14	1.38e-13	1.83e-13	2.12e-13	2.24e-13	2.26e-13	2.26e-13	2.26e-13	2.26e-13	2.26e-13	2.26e-13	2.26e-13	2.26e-13	2.26e-13	2.26e-13	2.26e-13	2.26e-13	2.26e-13	2.26e-13	2.26e-13	2.26e-13	2.26e-13	2.26e-13	2.26e-13	2.26e-13	2.26e-13	2.26e-13	2.26e-13	2.26e-13	2.26e-13	2.26e-13	2.26e-13	2.26e-13	2.26e-13	2.26e-13	2.26e-13	2.26e-13	2.26e-13	2.26e-13	2.26e-13	2.26e-13	2.26e-13	2.26e-13	2.26e-13	2.26e-13
120.697	0	2.03e-15	1.72e-14	5.56e-14	1.16e-13	1.85e-13	2.46e-13	2.84e-13	2.99e-13	3.01e-13	3.01e-13	3.01e-13	3.01e-13	3.01e-13	3.01e-13	3.01e-13	3.01e-13	3.01e-13	3.01e-13	3.01e-13	3.01e-13	3.01e-13	3.01e-13	3.01e-13	3.01e-13	3.01e-13	3.01e-13	3.01e-13	3.01e-13	3.01e-13	3.01e-13	3.01e-13	3.01e-13	3.01e-13	3.01e-13	3.01e-13	3.01e-13	3.01e-13	3.01e-13	3.01e-13	3.01e-13	3.01e-13	3.01e-13	3.01e-13	3.01e-13	3.01e-13	3.01e-13	3.01e-13	3.01e-13
121.569	0	2.38e-15	2.33e-14	7.57e-14	1.55e-13	2.43e-13	3.22e-13	3.75e-13	3.96e-13	3.98e-13	3.98e-13	3.98e-13	3.98e-13	3.98e-13	3.98e-13	3.98e-13	3.98e-13	3.98e-13	3.98e-13	3.98e-13	3.98e-13	3.98e-13	3.98e-13	3.98e-13	3.98e-13	3.98e-13	3.98e-13	3.98e-13	3.98e-13	3.98e-13	3.98e-13	3.98e-13	3.98e-13	3.98e-13	3.98e-13	3.98e-13	3.98e-13	3.98e-13	3.98e-13	3.98e-13	3.98e-13	3.98e-13	3.98e-13	3.98e-13	3.98e-13	3.98e-13	3.98e-13	3.98e-13	3.98e-13
122.44	0	3.51e-15	3.02e-14	9.61e-14	2e-13	3.2e-13	4.24e-13	4.89e-13	5.16e-13	5.2e-13	5.2e-13	5.2e-13	5.2e-13	5.2e-13	5.2e-13	5.2e-13	5.2e-13	5.2e-13	5.2e-13	5.2e-13	5.2e-13	5.2e-13	5.2e-13	5.2e-13	5.2e-13	5.2e-13	5.2e-13	5.2e-13	5.2e-13	5.2e-13	5.2e-13	5.2e-13	5.2e-13	5.2e-13	5.2e-13	5.2e-13	5.2e-13	5.2e-13	5.2e-13	5.2e-13	5.2e-13	5.2e-13	5.2e-13	5.2e-13	5.2e-13	5.2e-13	5.2e-13	5.2e-13	5.2e-13
123.312	4.87e-62	4.21e-15	4e-14	1.32e-13	2.71e-13	4.28e-13	5.68e-13	6.59e-13	6.95e-13	6.99e-13	6.99e-13	6.99e-13	6.99e-13	6.99e-13	6.99e-13	6.99e-13	6.99e-13	6.99e-13	6.99e-13	6.99e-13	6.99e-13	6.99e-13	6.99e-13	6.99e-13	6.99e-13	6.99e-13	6.99e-13	6.99e-13	6.99e-13	6.99e-13	6.99e-13	6.99e-13	6.99e-13	6.99e-13	6.99e-13	6.99e-13	6.99e-13	6.99e-13	6.99e-13	6.99e-13	6.99e-13	6.99e-13	6.99e-13	6.99e-13	6.99e-13	6.99e-13	6.99e-13	6.99e-13	6.99e-13
124.183	0	5.97e-15	5.35e-14	1.68e-13	3.46e-13	5.51e-13	7.3e-13	8.44e-13	8.92e-13	8.98e-13	8.98e-13	8.98e-13	8.98e-13	8.98e-13	8.98e-13	8.98e-13	8.98e-13	8.98e-13	8.98e-13	8.98e-13	8.98e-13	8.98e-13	8.98e-13	8.98e-13	8.98e-13	8.98e-13	8.98e-13	8.98e-13	8.98e-13	8.98e-13	8.98e-13	8.98e-13	8.98e-13	8.98e-13	8.98e-13	8.98e-13	8.98e-13	8.98e-13	8.98e-13	8.98e-13	8.98e-13	8.98e-13	8.98e-13	8.98e-13	8.98e-13	8.98e-13	8.98e-13	8.98e-13	8.98e-13
125.054	0	7.66e-15	6.89e-14	2.27e-13	4.71e-13	7.48e-13	9.92e-13	1.15e-12	1.21e-12	1.22e-12	1.22e-12	1.22e-12	1.22e-12	1.22e-12	1.22e-12	1.22e-12	1.22e-12	1.22e-12	1.22e-12	1.22e-12	1.22e-12	1.22e-12	1.22e-12	1.22e-12	1.22e-12	1.22e-12	1.22e-12	1.22e-12	1.22e-12	1.22e-12	1.22e-12	1.22e-12	1.22e-12	1.22e-12	1.22e-12	1.22e-12	1.22e-12	1.22e-12	1.22e-12	1.22e-12	1.22e-12	1.22e-12	1.22e-12	1.22e-12	1.22e-12	1.22e-12	1.22e-12	1.22e-12	1.22e-12
125.926	0	1e-14	9.39e-14	2.95e-13	6.04e-13	9.56e-13	1.26e-12	1.47e-12	1.55e-12	1.56e-12	1.56e-12	1.56e-12	1.56e-12	1.56e-12	1.56e-12	1.56e-12	1.56e-12	1.56e-12	1.56e-12	1.56e-12	1.56e-12	1.56e-12	1.56e-12	1.56e-12	1.56e-12	1.56e-12	1.56e-12	1.56e-12	1.56e-12	1.56e-12	1.56e-12	1.56e-12	1.56e-12	1.56e-12	1.56e-12	1.56e-12	1.56e-12	1.56e-12	1.56e-12	1.56e-12	1.56e-12	1.56e-12	1.56e-12	1.56e-12	1.56e-12	1.56e-12	1.56e-12	1.56e-12	1.56e-12
126.797	0	1.39e-14	1.19e-13	3.91e-13	8.15e-13	1.3e-12	1.72e-12	1.99e-12	2.1e-12	2.11e-12	2.11e-12	2.11e-12	2.11e-12	2.11e-12	2.11e-12	2.11e-12	2.11e-12	2.11e-12	2.11e-12	2.11e-12	2.11e-12	2.11e-12	2.11e-12	2.11e-12	2.11e-12	2.11e-12	2.11e-12	2.11e-12	2.11e-12	2.11e-12	2.11e-12	2.11e-12	2.11e-12	2.11e-12	2.11e-12	2.11e-12	2.11e-12	2.11e-12	2.11e-12	2.11e-12	2.11e-12	2.11e-12	2.11e-12	2.11e-12	2.11e-12	2.11e-12	2.11e-12	2.11e-12	2.11e-12
127.669	0	1.68e-14	1.63e-13	5.22e-13	1.06e-12	1.67e-12	2.21e-12	2.57e-12	2.71e-12	2.73e-12	2.73e-12	2.73e-12	2.73e-12	2.73e-12	2.73e-12	2.73e-12	2.73e-12	2.73e-12	2.73e-12	2.73e-12	2.73e-12	2.73e-12	2.73e-12	2.73e-12	2.73e-12	2.73e-12	2.73e-12	2.73e-12	2.73e-12	2.73e-12	2.73e-12	2.73e-12	2.73e-12	2.73e-12	2.73e-12	2.73e-12	2.73e-12	2.73e-12	2.73e-12	2.73e-12	2.73e-12	2.73e-12	2.73e-12	2.73e-12	2.73e-12	2.73e-12	2.73e-12	2.73e-12	2.73e-12
128.54	0	2.45e-14	2.08e-13	6.73e-13	1.41e-12	2.24e-12	2.98e-12	3.44e-12	3.62e-12	3.65e-12	3.65e-12	3.65e-12	3.65e-12	3.65e-12	3.65e-12	3.65e-12	3.65e-12	3.65e-12	3.65e-12	3.65e-12	3.65e-12	3.65e-12	3.65e-12	3.65e-12	3.65e-12	3.65e-12	3.65e-12	3.65e-12	3.65e-12	3.65e-12	3.65e-12	3.65e-12	3.65e-12	3.65e-12	3.65e-12	3.65e-12	3.65e-12	3.65e-12	3.65e-12	3.65e-12	3.65e-12	3.65e-12	3.65e-12	3.65e-12	3.65e-12	3.65e-12	3.65e-12	3.65e-12	3.65e-12
129.412	0	2.88e-14	2.82e-13	9.16e-13	1.87e-12	2.95e-12	3.9e-12	4.54e-12	4.79e-12	4.82e-12	4.82e-12	4.82e-12	4.82e-12	4.82e-12	4.82e-12	4.82e-12	4.82e-12	4.82e-12	4.82e-12	4.82e-12	4.82e-12	4.82e-12	4.82e-12	4.82e-12	4.82e-12	4.82e-12	4.82e-12	4.82e-12	4.82e-12	4.82e-12	4.82e-12	4.82e-12	4.82e-12	4.82e-12	4.82e-12	4.82e-12	4.82e-12	4.82e-12	4.82e-12	4.82e-12	4.82e-12	4.82e-12	4.82e-12	4.82e-12	4.82e-12	4.82e-12	4.82e-12	4.82e-12	4.82e-12
130.283	0	4.25e-14	3.66e-13	1.16e-12	2.42e-12	3.87e-12	5.13e-12	5.92e-12	6.25e-12	6.29e-12	6.29e-12	6.29e-12	6.29e-12	6.29e-12	6.29e-12	6.29e-12	6.29e-12	6.29e-12	6.29e-12	6.29e-12	6.29e-12	6.29e-12	6.29e-12	6.29e-12	6.29e-12	6.29e-12	6.29e-12	6.29e-12	6.29e-12	6.29e-12	6.29e-12	6.29e-12	6.29e-12	6.29e-12	6.29e-12	6.29e-12	6.29e-12	6.29e-12	6.29e-12	6.29e-12	6.29e-12	6.29e-12	6.29e-12	6.29e-12	6.29e-12	6.29e-12	6.29e-12	6.29e-12	6.29e-12
131.155	7.62e-61	5.1e-14	4.85e-13	1.59e-12	3.28e-12	5.19e-12	6.87e-12	7.98e-12	8.41e-12	8.47e-12	8.47e-12	8.47e-12	8.47e-12	8.47e-12	8.47e-12	8.47e-12	8.47e-12	8.47e-12	8.47e-12	8.47e-12	8.47e-12	8.47e-12	8.47e-12	8.47e-12	8.47e-12	8.47e-12	8.47e-12	8.47e-12	8.47e-12	8.47e-12	8.47e-12	8.47e-12	8.47e-12	8.47e-12	8.47e-12	8.47e-12	8.47e-12	8.47e-12	8.47e-12	8.47e-12	8.47e-12	8.47e-12	8.47e-12	8.47e-12	8.47e-12	8.47e-12	8.47e-12	8.47e-12	8.47e-12
132.026	0	7.22e-14	6.48e-13	2.03e-12	4.19e-12	6.68e-12	8.84e-12	1.02e-11	1.08e-11	1.09e-11	1.09e-11	1.09e-11	1.09e-11	1.09e-11	1.09e-11	1.09e-11	1.09e-11	1.09e-11	1.09e-11	1.09e-11	1.09e-11	1.09e-11	1.09e-11	1.09e-11	1.09e-11	1.09e-11	1.09e-11	1.09e-11	1.09e-11	1.09e-11	1.09e-11	1.09e-11	1.09e-11	1.09e-11	1.09e-11	1.09e-11	1.09e-11	1.09e-11	1.09e-11	1.09e-11	1.09e-11	1.09e-11	1.09e-11	1.09e-11	1.09e-11	1.09e-11	1.09e-11	1.09e-11	1.09e-11
132.898	0	9.27e-14	8.34e-13	2.75e-12	5.7e-12	9.06e-12	1.2e-11	1.39e-11	1.47e-11	1.48e-11	1.48e-11	1.48e-11	1.48e-11	1.48e-11	1.48e-11	1.48e-11	1.48e-11	1.48e-11	1.48e-11	1.48e-11	1.48e-11	1.48e-11	1.48e-11	1.48e-11	1.48e-11	1.48e-11	1.48e-11	1.48e-11	1.48e-11	1.48e-11	1.48e-11	1.48e-11	1.48e-11	1.48e-11	1.48e-11	1.48e-11	1.48e-11	1.48e-11	1.48e-11	1.48e-11	1.48e-11	1.48e-11	1.48e-11	1.48e-11	1.48e-11	1.48e-11	1.48e-11	1.48e-11	1.48e-11
133.769	0	1.21e-13	1.14e-12	3.57e-12	7.31e-12	1.16e-11	1.53e-11	1.77e-11	1.88e-11	1.89e-11	1.89e-11	1.89e-11	1.89e-11	1.89e-11	1.89e-11	1.89e-11	1.89e-11	1.89e-11	1.89e-11	1.89e-11	1.89e-11	1.89e-11	1.89e-11	1.89e-11	1.89e-11	1.89e-11	1.89e-11	1.89e-11	1.89e-11	1.89e-11	1.89e-11	1.89e-11	1.89e-11	1.89e-11	1.89e-11	1.89e-11	1.89e-11	1.89e-11	1.89e-11	1.89e-11	1.89e-11	1.89e-11	1.89e-11	1.89e-11	1.89e-11	1.89e-11	1.89e-11	1.89e-11	1.89e-11
134.641	0	1.68e-13	1.44e-12	4.73e-12	9.86e-12	1.57e-11	2.08e-11	2.41e-11	2.54e-11	2.56e-11	2.56e-11	2.56e-11	2.56e-11	2.56e-11	2.56e-11	2.56e-11	2.56e-11	2.56e-11	2.56e-11	2.56e-11	2.56e-11	2.56e-11	2.56e-11	2.56e-11	2.56e-11	2.56e-11	2.56e-11	2.56e-11	2.56e-11	2.56e-11	2.56e-11	2.56e-11	2.56e-11	2.56e-11	2.56e-11	2.56e-11	2.56e-11	2.56e-11	2.56e-11	2.56e-11	2.56e-11	2.56e-11	2.56e-11	2.56e-11	2.56e-11	2.56e-11	2.56e-11	2.56e-11	2.56e-11
135.512	0	2.03e-13	1.98e-12	6.32e-12	1.28e-11	2.02e-11	2.67e-11	3.11e-11	3.29e-11	3.31e-11	3.31e-11	3.31e-11	3.31e-11	3.31e-11	3.31e-11	3.31e-11	3.31e-11	3.31e-11	3.31e-11	3.31e-11	3.31e-11	3.31e-11	3.31e-11	3.31e-11	3.31e-11	3.31e-11	3.31e-11	3.31e-11	3.31e-11	3.31e-11	3.31e-11	3.31e-11	3.31e-11	3.31e-11	3.31e-11	3.31e-11	3.31e-11	3.31e-11	3.31e-11	3.31e-11	3.31e-11	3.31e-11	3.31e-11	3.31e-11	3.31e-11	3.31e-11	3.31e-11	3.31e-11	3.31e-11
136.383	0	2.97e-13	2.51e-12	8.14e-12	1.7e-11	2.72e-11	3.6e-11	4.16e-11	4.39e-11	4.42e-11	4.42e-11	4.42e-11	4.42e-11	4.42e-11	4.42e-11	4.42e-11	4.42e-11	4.42e-11	4.42e-11	4.42e-11	4.42e-11	4.42e-11	4.42e-11	4.42e-11	4.42e-11	4.42e-11	4.42e-11	4.42e-11	4.42e-11	4.42e-11	4.42e-11	4.42e-11	4.42e-11	4.42e-11	4.42e-11	4.42e-11	4.42e-11	4.42e-11	4.42e-11	4.42e-11	4.42e-11	4.42e-11	4.42e-11	4.42e-11	4.42e-11	4.42e-11	4.42e-11	4.42e-11	4.42e-11
137.255	0	3.48e-13	3.41e-12	1.11e-11	2.26e-11	3.57e-11	4.72e-11	5.49e-11	5.8e-11	5.83e-11	5.83e-11	5.83e-11	5.83e-11	5.83e-11	5.83e-11	5.83e-11	5.83e-11	5.83e-11	5.83e-11	5.83e-11	5.83e-11	5.83e-11	5.83e-11	5.83e-11	5.83e-11	5.83e-11	5.83e-11	5.83e-11	5.83e-11	5.83e-11	5.83e-11	5.83e-11	5.83e-11	5.83e-11	5.83e-11	5.83e-11	5.83e-11	5.83e-11	5.83e-11	5.83e-11	5.83e-11	5.83e-11	5.83e-11	5.83e-11	5.83e-11	5.83e-11	5.83e-11	5.83e-11	5.83e-11
138.126	0	5.14e-13	4.43e-12	1.41e-11	2.93e-11	4.68e-11	6.21e-11	7.17e-11	7.56e-11	7.61e-11	7.61e-11	7.61e-11	7.61e-11	7.61e-11	7.61e-11	7.61e-11	7.61e-11	7.61e-11	7.61e-11	7.61e-11	7.61e-11	7.61e-11	7.61e-11	7.61e-11	7.61e-11	7.61e-11	7.61e-11	7.61e-11	7.61e-11	7.61e-11	7.61e-11	7.61e-11	7.61e-11	7.61e-11	7.61e-11	7.61e-11	7.61e-11	7.61e-11	7.61e-11	7.61e-11	7.61e-11	7.61e-11	7.61e-11	7.61e-11	7.61e-11	7.61e-11	7.61e-11	7.61e-11	7.61e-11
138.998	8.58e-60	6.17e-13	5.87e-12	1.93e-11	3.97e-11	6.28e-11	8.32e-11	9.66e-11	1.02e-10	1.02e-10	1.02e-10	1.02e-10	1.02e-10	1.02e-10	1.02e-10	1.02e-10	1.02e-10	1.02e-10	1.02e-10	1.02e-10	1.02e-10	1.02e-10	1.02e-10	1.02e-10	1.02e-10	1.02e-10	1.02e-10	1.02e-10	1.02e-10	1.02e-10	1.02e-10	1.02e-10	1.02e-10	1.02e-10	1.02e-10	1.02e-10	1.02e-10	1.02e-10	1.02e-10	1.02e-10	1.02e-10	1.02e-10	1.02e-10	1.02e-10	1.02e-10	1.02e-10	1.02e-10	1.02e-10	1.02e-10
139.869	0	8.74e-13	7.84e-12	2.46e-11	5.08e-11	8.08e-11	1.07e-10	1.24e-10	1.31e-10	1.32e-10	1.32e-10	1.32e-10	1.32e-10	1.32e-10	1.32e-10	1.32e-10	1.32e-10	1.32e-10	1.32e-10	1.32e-10	1.32e-10	1.32e-10	1.32e-10	1.32e-10	1.32e-10	1.32e-10	1.32e-10	1.32e-10	1.32e-10	1.32e-10	1.32e-10	1.32e-10	1.32e-10	1.32e-10	1.32e-10	1.32e-10	1.32e-10	1.32e-10	1.32e-10	1.32e-10	1.32e-10	1.32e-10	1.32e-10	1.32e-10	1.32e-10	1.32e-10	1.32e-10	1.32e-10	1.32e-10
140.741	0	1.12e-12	1.01e-11	3.33e-11	6.9e-11	1.1e-10	1.45e-10	1.69e-10	1.78e-10	1.79e-10	1.79e-10	1.79e-10	1.79e-10	1.79e-10	1.79e-10	1.79e-10	1.79e-10	1.79e-10	1.79e-10	1.79e-10	1.79e-10	1.79e-10	1.79e-10	1.79e-10	1.79e-10	1.79e-10	1.79e-10	1.79e-10	1.79e-10	1.79e-10	1.79e-10	1.79e-10	1.79e-10	1.79e-10	1.79e-10	1.79e-10	1.79e-10	1.79e-10	1.79e-10	1.79e-10	1.79e-10	1.79e-10	1.79e-10	1.79e-10	1.79e-10	1.79e-10	1.79e-10	1.79e-10	1.79e-10
141.612	0	1.47e-12	1.38e-11	4.33e-11	8.84e-11	1.4e-10	1.85e-10	2.15e-10	2.27e-10	2.29e-10	2.29e-10	2.29e-10	2.29e-10	2.29e-10	2.29e-10	2.29e-10	2.29e-10	2.29e-10	2.29e-10	2.29e-10	2.29e-10	2.29e-10	2.29e-10	2.29e-10	2.29e-10	2.29e-10	2.29e-10	2.29e-10	2.29e-10	2.29e-10	2.29e-10	2.29e-10	2.29e-10	2.29e-10	2.29e-10	2.29e-10	2.29e-10	2.29e-10	2.29e-10	2.29e-10	2.29e-10	2.29e-10	2.29e-10	2.29e-10	2.29e-10	2.29e-10	2.29e-10	2.29e-10	2.29e-10
142.484	0	2.03e-12	1.74e-11	5.73e-11	1.19e-10	1.9e-10	2.52e-10	2.92e-10	3.08e-10	3.1e-10	3.1e-10	3.1e-10	3.1e-10	3.1e-10	3.1e-10	3.1e-10	3.1e-10	3.1e-10	3.1e-10	3.1e-10	3.1e-10	3.1e-10	3.1e-10	3.1e-10	3.1e-10	3.1e-10	3.1e-10	3.1e-10	3.1e-10	3.1e-10	3.1e-10	3.1e-10	3.1e-10	3.1e-10	3.1e-10	3.1e-10	3.1e-10	3.1e-10	3.1e-10	3.1e-10	3.1e-10	3.1e-10	3.1e-10	3.1e-10	3.1e-10	3.1e-10	3.1e-10	3.1e-10	3.1e-10
143.355	0	2.46e-12	2.39e-11	7.65e-11	1.55e-10	2.45e-10	3.24e-10	3.76e-10	3.98e-10	4e-10	4e-10	4e-10	4e-10	4e-10	4e-10	4e-10	4e-10	4e-10	4e-10	4e-10	4e-10	4e-10	4e-10	4e-10	4e-10	4e-10	4e-10	4e-10	4e-10	4e-10	4e-10	4e-10	4e-10	4e-10	4e-10	4e-10	4e-10	4e-10	4e-10	4e-10	4e-10	4e-10	4e-10	4e-10	4e-10	4e-10	4e-10	4e-10	4e-10
144.227	0	3.6e-12	3.04e-11	9.86e-11	2.06e-10	3.29e-10	4.36e-10	5.04e-10	5.31e-10	5.35e-10	5.35e-10	5.35e-10	5.35e-10	5.35e-10	5.35e-10	5.35e-10	5.35e-10	5.35e-10	5.35e-10	5.35e-10	5.35e-10	5.35e-10	5.35e-10	5.35e-10	5.35e-10	5.35e-10	5.35e-10	5.35e-10	5.35e-10	5.35e-10	5.35e-10	5.35e-10	5.35e-10	5.35e-10	5.35e-10	5.35e-10	5.35e-10	5.35e-10	5.35e-10	5.35e-10	5.35e-10	5.35e-10	5.35e-10	5.35e-10	5.35e-10	5.35e-10	5.35e-10	5.35e-10	5.35e-10
145.098	0	4.22e-12	4.13e-11	1.34e-10	2.74e-10	4.32e-10	5.72e-10	6.65e-10	7.02e-10	7.06e-10	7.06e-10	7.06e-10	7.06e-10	7.06e-10	7.06e-10	7.06e-10	7.06e-10	7.06e-10	7.06e-10	7.06e-10	7.06e-10	7.06e-10	7.06e-10	7.06e-10	7.06e-10	7.06e-10	7.06e-10	7.06e-10	7.06e-10	7.06e-10	7.06e-10	7.06e-10	7.06e-10	7.06e-10	7.06e-10	7.06e-10	7.06e-10	7.06e-10	7.06e-10	7.06e-10	7.06e-10	7.06e-10	7.06e-10	7.06e-10	7.06e-10	7.06e-10	7.06e-10	7.06e-10	7.06e-10
145.97	0	6.23e-12	5.36e-11	1.7e-10	3.55e-10	5.67e-10	7.51e-10	8.68e-10	9.16e-10	9.22e-10	9.22e-10	9.22e-10	9.22e-10	9.22e-10	9.22e-10	9.22e-10	9.22e-10	9.22e-10	9.22e-10	9.22e-10	9.22e-10	9.22e-10	9.22e-10	9.22e-10	9.22e-10	9.22e-10	9.22e-10	9.22e-10	9.22e-10	9.22e-10	9.22e-10	9.22e-10	9.22e-10	9.22e-10	9.22e-10	9.22e-10	9.22e-10	9.22e-10	9.22e-10	9.22e-10	9.22e-10	9.22e-10	9.22e-10	9.22e-10	9.22e-10	9.22e-10	9.22e-10	9.22e-10	9.22e-10
146.841	2.18e-59	7.47e-12	7.1e-11	2.33e-10	4.8e-10	7.6e-10	1.01e-09	1.17e-09	1.23e-09	1.24e-09	1.24e-09	1.24e-09	1.24e-09	1.24e-09	1.24e-09	1.24e-09	1.24e-09	1.24e-09	1.24e-09	1.24e-09	1.24e-09	1.24e-09	1.24e-09	1.24e-09	1.24e-09	1.24e-09	1.24e-09	1.24e-09	1.24e-09	1.24e-09	1.24e-09	1.24e-09	1.24e-09	1.24e-09	1.24e-09	1.24e-09	1.24e-09	1.24e-09	1.24e-09	1.24e-09	1.24e-09	1.24e-09	1.24e-09	1.24e-09	1.24e-09	1.24e-09	1.24e-09	1.24e-09	1.24e-09
147.712	0	1.06e-11	9.49e-11	2.97e-10	6.14e-10	9.78e-10	1.3e-09	1.5e-09	1.58e-09	1.59e-09	1.59e-09	1.59e-09	1.59e-09	1.59e-09	1.59e-09	1.59e-09	1.59e-09	1.59e-09	1.59e-09	1.59e-09	1.59e-09	1.59e-09	1.59e-09	1.59e-09	1.59e-09	1.59e-09	1.59e-09	1.59e-09	1.59e-09	1.59e-09	1.59e-09	1.59e-09	1.59e-09	1.59e-09	1.59e-09	1.59e-09	1.59e-09	1.59e-09	1.59e-09	1.59e-09	1.59e-09	1.59e-09	1.59e-09	1.59e-09	1.59e-09	1.59e-09	1.59e-09	1.59e-09	1.59e-09
148.584	0	1.36e-11	1.22e-10	4.03e-10	8.36e-10	1.33e-09	1.76e-09	2.04e-09	2.15e-09	2.16e-09	2.16e-09	2.16e-09	2.16e-09	2.16e-09	2.16e-09	2.16e-09	2.16e-09	2.16e-09	2.16e-09	2.16e-09	2.16e-09	2.16e-09	2.16e-09	2.16e-09	2.16e-09	2.16e-09	2.16e-09	2.16e-09	2.16e-09	2.16e-09	2.16e-09	2.16e-09	2.16e-09	2.16e-09	2.16e-09	2.16e-09	2.16e-09	2.16e-09	2.16e-09	2.16e-09	2.16e-09	2.16e-09	2.16e-09	2.16e-09	2.16e-09	2.16e-09	2.16e-09	2.16e-09	2.16e-09
149.455	0	1.78e-11	1.67e-10	5.24e-10	1.07e-09	1.7e-09	2.24e-09	2.6e-09	2.75e-09	2.77e-09	2.77e-09	2.77e-09	2.77e-09	2.77e-09	2.77e-09	2.77e-09	2.77e-09	2.77e-09	2.77e-09	2.77e-09	2.77e-09	2.77e-09	2.77e-09	2.77e-09	2.77e-09	2.77e-09	2.77e-09	2.77e-09	2.77e-09	2.77e-09	2.77e-09	2.77e-09	2.77e-09	2.77e-09	2.77e-09	2.77e-09	2.77e-09	2.77e-09	2.77e-09	2.77e-09	2.77e-09	2.77e-09	2.77e-09	2.77e-09	2.77e-09	2.77e-09	2.77e-09	2.77e-09	2.77e-09
150.327	0	2.46e-11	2.11e-10	6.93e-10	1.45e-09	2.3e-09	3.05e-09	3.54e-09	3.72e-09	3.75e-09	3.75e-09	3.75e-09	3.75e-09	3.75e-09	3.75e-09	3.75e-09	3.75e-09	3.75e-09	3.75e-09	3.75e-09	3.75e-09	3.75e-09	3.75e-09	3.75e-09	3.75e-09	3.75e-09	3.75e-09	3.75e-09	3.75e-09	3.75e-09	3.75e-09	3.75e-09	3.75e-09	3.75e-09	3.75e-09	3.75e-09	3.75e-09	3.75e-09	3.75e-09	3.75e-09	3.75e-09	3.75e-09	3.75e-09	3.75e-09	3.75e-09	3.75e-09	3.75e-09	3.75e-09	3.75e-09
151.198	0	2.98e-11	2.9e-10	9.25e-10	1.88e-09	2.96e-09	3.92e-09	4.56e-09	4.81e-09	4.84e-09	4.84e-09	4.84e-09	4.84e-09	4.84e-09	4.84e-09	4.84e-09	4.84e-09	4.84e-09	4.84e-09	4.84e-09	4.84e-09	4.84e-09	4.84e-09	4.84e-09	4.84e-09	4.84e-09	4.84e-09	4.84e-09	4.84e-09	4.84e-09	4.84e-09	4.84e-09	4.84e-09	4.84e-09	4.84e-09	4.84e-09	4.84e-09	4.84e-09	4.84e-09	4.84e-09	4.84e-09	4.84e-09	4.84e-09	4.84e-09	4.84e-09	4.84e-09	4.84e-09	4.84e-09	4.84e-09
152.07	0	4.35e-11	3.68e-10	1.19e-09	2.49e-09	3.98e-09	5.28e-09	6.1e-09	6.43e-09	6.47e-09	6.47e-09	6.47e-09	6.47e-09	6.47e-09	6.47e-09	6.47e-09	6.47e-09	6.47e-09	6.47e-09	6.47e-09	6.47e-09	6.47e-09	6.47e-09	6.47e-09	6.47e-09	6.47e-09	6.47e-09	6.47e-09	6.47e-09	6.47e-09	6.47e-09	6.47e-09	6.47e-09	6.47e-09	6.47e-09	6.47e-09	6.47e-09	6.47e-09	6.47e-09	6.47e-09	6.47e-09	6.47e-09	6.47e-09	6.47e-09	6.47e-09	6.47e-09	6.47e-09	6.47e-09	6.47e-09
152.941	0	5.11e-11	5e-10	1.62e-09	3.32e-09	5.23e-09	6.92e-09	8.04e-09	8.49e-09	8.54e-09	8.54e-09	8.54e-09	8.54e-09	8.54e-09	8.54e-09	8.54e-09	8.54e-09	8.54e-09	8.54e-09	8.54e-09	8.54e-09	8.54e-09	8.54e-09	8.54e-09	8.54e-09	8.54e-09	8.54e-09	8.54e-09	8.54e-09	8.54e-09	8.54e-09	8.54e-09	8.54e-09	8.54e-09	8.54e-09	8.54e-09	8.54e-09	8.54e-09	8.54e-09	8.54e-09	8.54e-09	8.54e-09	8.54e-09	8.54e-09	8.54e-09	8.54e-09	8.54e-09	8.54e-09	8.54e-09
153.813	0	7.54e-11	6.49e-10	2.06e-09	4.3e-09	6.86e-09	9.09e-09	1.05e-08	1.11e-08	1.12e-08	1.12e-08	1.12e-08	1.12e-08	1.12e-08	1.12e-08	1.12e-08	1.12e-08	1.12e-08	1.12e-08	1.12e-08	1.12e-08	1.12e-08	1.12e-08	1.12e-08	1.12e-08	1.12e-08	1.12e-08	1.12e-08	1.12e-08	1.12e-08	1.12e-08	1.12e-08	1.12e-08	1.12e-08	1.12e-08	1.12e-08	1.12e-08	1.12e-08	1.12e-08	1.12e-08	1.12e-08	1.12e-08	1.12e-08	1.12e-08	1.12e-08	1.12e-08	1.12e-08	1.12e-08	1.12e-08
154.684	1.09e-58	9.04e-11	8.6e-10	2.83e-09	5.81e-09	9.2e-09	1.22e-08	1.42e-08	1.49e-08	1.5e-08	1.5e-08	1.5e-08	1.5e-08	1.5e-08	1.5e-08	1.5e-08	1.5e-08	1.5e-08	1.5e-08	1.5e-08	1.5e-08	1.5e-08	1.5e-08	1.5e-08	1.5e-08	1.5e-08	1.5e-08	1.5e-08	1.5e-08	1.5e-08	1.5e-08	1.5e-08	1.5e-08	1.5e-08	1.5e-08	1.5e-08	1.5e-08	1.5e-08	1.5e-08	1.5e-08	1.5e-08	1.5e-08	1.5e-08	1.5e-08	1.5e-08	1.5e-08	1.5e-08	1.5e-08	1.5e-08
155.556	0	1.28e-10	1.15e-09	3.6e-09	7.44e-09	1.18e-08	1.57e-08	1.81e-08	1.91e-08	1.93e-08	1.93e-08	1.93e-08	1.93e-08	1.93e-08	1.93e-08	1.93e-08	1.93e-08	1.93e-08	1.93e-08	1.93e-08	1.93e-08	1.93e-08	1.93e-08	1.93e-08	1.93e-08	1.93e-08	1.93e-08	1.93e-08	1.93e-08	1.93e-08	1.93e-08	1.93e-08	1.93e-08	1.93e-08	1.93e-08	1.93e-08	1.93e-08	1.93e-08	1.93e-08	1.93e-08	1.93e-08	1.93e-08	1.93e-08	1.93e-08	1.93e-08	1.93e-08	1.93e-08	1.93e-08	1.93e-08
156.427	0	1.64e-10	1.48e-09	4.88e-09	1.01e-08	1.61e-08	2.13e-08	2.47e-08	2.6e-08	2.62e-08	2.62e-08	2.62e-08	2.62e-08	2.62e-08	2.62e-08	2.62e-08	2.62e-08	2.62e-08	2.62e-08	2.62e-08	2.62e-08	2.62e-08	2.62e-08	2.62e-08	2.62e-08	2.62e-08	2.62e-08	2.62e-08	2.62e-08	2.62e-08	2.62e-08	2.62e-08	2.62e-08	2.62e-08	2.62e-08	2.62e-08	2.62e-08	2.62e-08	2.62e-08	2.62e-08	2.62e-08	2.62e-08	2.62e-08	2.62e-08	2.62e-08	2.62e-08	2.62e-08	2.62e-08	2.62e-08
157.298	0	2.15e-10	2.02e-09	6.34e-09	1.3e-08	2.05e-08	2.71e-08	3.15e-08	3.33e-08	3.35e-08	3.35e-08	3.35e-08	3.35e-08	3.35e-08	3.35e-08	3.35e-08	3.35e-08	3.35e-08	3.35e-08	3.35e-08	3.35e-08	3.35e-08	3.35e-08	3.35e-08	3.35e-08	3.35e-08	3.35e-08	3.35e-08	3.35e-08	3.35e-08	3.35e-08	3.35e-08	3.35e-08	3.35e-08	3.35e-08	3.35e-08	3.35e-08	3.35e-08	3.35e-08	3.35e-08	3.35e-08	3.35e-08	3.35e-08	3.35e-08	3.35e-08	3.35e-08	3.35e-08	3.35e-08	3.35e-08
158.17	0	2.98e-10	2.56e-09	8.39e-09	1.75e-08	2.79e-08	3.7e-08	4.28e-08	4.51e-08	4.54e-08	4.54e-08	4.54e-08	4.54e-08	4.54e-08	4.54e-08	4.54e-08	4.54e-08	4.54e-08	4.54e-08	4.54e-08	4.54e-08	4.54e-08	4.54e-08	4.54e-08	4.54e-08	4.54e-08	4.54e-08	4.54e-08	4.54e-08	4.54e-08	4.54e-08	4.54e-08	4.54e-08	4.54e-08	4.54e-08	4.54e-08	4.54e-08	4.54e-08	4.54e-08	4.54e-08	4.54e-08	4.54e-08	4.54e-08	4.54e-08	4.54e-08	4.54e-08	4.54e-08	4.54e-08	4.54e-08
159.041	0	3.61e-10	3.51e-09	1.12e-08	2.28e-08	3.59e-08	4.74e-08	5.51e-08	5.83e-08	5.86e-08	5.86e-08	5.86e-08	5.86e-08	5.86e-08	5.86e-08	5.86e-08	5.86e-08	5.86e-08	5.86e-08	5.86e-08	5.86e-08	5.86e-08	5.86e-08	5.86e-08	5.86e-08	5.86e-08	5.86e-08	5.86e-08	5.86e-08	5.86e-08	5.86e-08	5.86e-08	5.86e-08	5.86e-08	5.86e-08	5.86e-08	5.86e-08	5.86e-08	5.86e-08	5.86e-08	5.86e-08	5.86e-08	5.86e-08	5.86e-08	5.86e-08	5.86e-08	5.86e-08	5.86e-08	5.86e-08
159.913	0	5.27e-10	4.46e-09	1.44e-08	3.02e-08	4.82e-08	6.39e-08	7.39e-08	7.78e-08	7.83e-08	7.83e-08	7.83e-08	7.83e-08	7.83e-08	7.83e-08	7.83e-08	7.83e-08	7.83e-08	7.83e-08	7.83e-08	7.83e-08	7.83e-08	7.83e-08	7.83e-08	7.83e-08	7.83e-08	7.83e-08	7.83e-08	7.83e-08	7.83e-08	7.83e-08	7.83e-08	7.83e-08	7.83e-08	7.83e-08	7.83e-08	7.83e-08	7.83e-08	7.83e-08	7.83e-08	7.83e-08	7.83e-08	7.83e-08	7.83e-08	7.83e-08	7.83e-08	7.83e-08	7.83e-08	7.83e-08
160.784	0	6.18e-10	6.05e-09	1.97e-08	4.02e-08	6.33e-08	8.38e-08	9.74e-08	1.03e-07	1.03e-07	1.03e-07	1.03e-07	1.03e-07	1.03e-07	1.03e-07	1.03e-07	1.03e-07	1.03e-07	1.03e-07	1.03e-07	1.03e-07	1.03e-07	1.03e-07	1.03e-07	1.03e-07	1.03e-07	1.03e-07	1.03e-07	1.03e-07	1.03e-07	1.03e-07	1.03e-07	1.03e-07	1.03e-07	1.03e-07	1.03e-07	1.03e-07	1.03e-07	1.03e-07	1.03e-07	1.03e-07	1.03e-07	1.03e-07	1.03e-07	1.03e-07	1.03e-07	1.03e-07	1.03e-07	1.03e-07
161.656	0	9.12e-10	7.85e-09	2.5e-08	5.2e-08	8.3e-08	1.1e-07	1.27e-07	1.34e-07	1.35e-07	1.35e-07	1.35e-07	1.35e-07	1.35e-07	1.35e-07	1.35e-07	1.35e-07	1.35e-07	1.35e-07	1.35e-07	1.35e-07	1.35e-07	1.35e-07	1.35e-07	1.35e-07	1.35e-07	1.35e-07	1.35e-07	1.35e-07	1.35e-07	1.35e-07	1.35e-07	1.35e-07	1.35e-07	1.35e-07	1.35e-07	1.35e-07	1.35e-07	1.35e-07	1.35e-07	1.35e-07	1.35e-07	1.35e-07	1.35e-07	1.35e-07	1.35e-07	1.35e-07	1.35e-07	1.35e-07
162.527	4.19e-58	1.09e-09	1.04e-08	3.42e-08	7.04e-08	1.11e-07	1.48e-07	1.71e-07	1.81e-07	1.82e-07	1.82e-07	1.82e-07	1.82e-07	1.82e-07	1.82e-07	1.82e-07	1.82e-07	1.82e-07	1.82e-07	1.82e-07	1.82e-07	1.82e-07	1.82e-07	1.82e-07	1.82e-07	1.82e-07	1.82e-07	1.82e-07	1.82e-07	1.82e-07	1.82e-07	1.82e-07	1.82e-07	1.82e-07	1.82e-07	1.82e-07	1.82e-07	1.82e-07	1.82e-07	1.82e-07	1.82e-07	1.82e-07	1.82e-07	1.82e-07	1.82e-07	1.82e-07	1.82e-07	1.82e-07	1.82e-07
163.399	0	1.55e-09	1.39e-08	4.36e-08	9e-08	1.43e-07	1.9e-07	2.19e-07	2.32e-07	2.33e-07	2.33e-07	2.33e-07	2.33e-07	2.33e-07	2.33e-07	2.33e-07	2.33e-07	2.33e-07	2.33e-07	2.33e-07	2.33e-07	2.33e-07	2.33e-07	2.33e-07	2.33e-07	2.33e-07	2.33e-07	2.33e-07	2.33e-07	2.33e-07	2.33e-07	2.33e-07	2.33e-07	2.33e-07	2.33e-07	2.33e-07	2.33e-07	2.33e-07	2.33e-07	2.33e-07	2.33e-07	2.33e-07	2.33e-07	2.33e-07	2.33e-07	2.33e-07	2.33e-07	2.33e-07	2.33e-07
164.27	0	1.99e-09	1.79e-08	5.9e-08	1.22e-07	1.94e-07	2.58e-07	2.99e-07	3.15e-07	3.17e-07	3.17e-07	3.17e-07	3.17e-07	3.17e-07	3.17e-07	3.17e-07	3.17e-07	3.17e-07	3.17e-07	3.17e-07	3.17e-07	3.17e-07	3.17e-07	3.17e-07	3.17e-07	3.17e-07	3.17e-07	3.17e-07	3.17e-07	3.17e-07	3.17e-07	3.17e-07	3.17e-07	3.17e-07	3.17e-07	3.17e-07	3.17e-07	3.17e-07	3.17e-07	3.17e-07	3.17e-07	3.17e-07	3.17e-07	3.17e-07	3.17e-07	3.17e-07	3.17e-07	3.17e-07	3.17e-07
165.142	0	2.6e-09	2.44e-08	7.67e-08	1.57e-07	2.48e-07	3.29e-07	3.81e-07	4.03e-07	4.05e-07	4.05e-07	4.05e-07	4.05e-07	4.05e-07	4.05e-07	4.05e-07	4.05e-07	4.05e-07	4.05e-07	4.05e-07	4.05e-07	4.05e-07	4.05e-07	4.05e-07	4.05e-07	4.05e-07	4.05e-07	4.05e-07	4.05e-07	4.05e-07	4.05e-07	4.05e-07	4.05e-07	4.05e-07	4.05e-07	4.05e-07	4.05e-07	4.05e-07	4.05e-07	4.05e-07	4.05e-07	4.05e-07	4.05e-07	4.05e-07	4.05e-07	4.05e-07	4.05e-07	4.05e-07	4.05e-07
166.013	0	3.6e-09	3.09e-08	1.02e-07	2.12e-07	3.37e-07	4.48e-07	5.18e-07	5.46e-07	5.49e-07	5.49e-07	5.49e-07	5.49e-07	5.49e-07	5.49e-07	5.49e-07	5.49e-07	5.49e-07	5.49e-07	5.49e-07	5.49e-07	5.49e-07	5.49e-07	5.49e-07	5.49e-07	5.49e-07	5.49e-07	5.49e-07	5.49e-07	5.49e-07	5.49e-07	5.49e-07	5.49e-07	5.49e-07	5.49e-07	5.49e-07	5.49e-07	5.49e-07	5.49e-07	5.49e-07	5.49e-07	5.49e-07	5.49e-07	5.49e-07	5.49e-07	5.49e-07	5.49e-07	5.49e-07	5.49e-07
166.885	0	4.37e-09	4.25e-08	1.36e-07	2.76e-07	4.35e-07	5.74e-07	6.68e-07	7.06e-07	7.1e-07	7.1e-07	7.1e-07	7.1e-07	7.1e-07	7.1e-07	7.1e-07	7.1e-07	7.1e-07	7.1e-07	7.1e-07	7.1e-07	7.1e-07	7.1e-07	7.1e-07	7.1e-07	7.1e-07	7.1e-07	7.1e-07	7.1e-07	7.1e-07	7.1e-07	7.1e-07	7.1e-07	7.1e-07	7.1e-07	7.1e-07	7.1e-07	7.1e-07	7.1e-07	7.1e-07	7.1e-07	7.1e-07	7.1e-07	7.1e-07	7.1e-07	7.1e-07	7.1e-07	7.1e-07	7.1e-07
167.756	0	6.38e-09	5.4e-08	1.75e-07	3.65e-07	5.83e-07	7.73e-07	8.94e-07	9.42e-07	9.48e-07	9.48e-07	9.48e-07	9.48e-07	9.48e-07	9.48e-07	9.48e-07	9.48e-07	9.48e-07	9.48e-07	9.48e-07	9.48e-07	9.48e-07	9.48e-07	9.48e-07	9.48e-07	9.48e-07	9.48e-07	9.48e-07	9.48e-07	9.48e-07	9.48e-07	9.48e-07	9.48e-07	9.48e-07	9.48e-07	9.48e-07	9.48e-07	9.48e-07	9.48e-07	9.48e-07	9.48e-07	9.48e-07	9.48e-07	9.48e-07	9.48e-07	9.48e-07	9.48e-07	9.48e-07	9.48e-07
168.627	0	7.49e-09	7.33e-08	2.38e-07	4.86e-07	7.66e-07	1.01e-06	1.18e-06	1.24e-06	1.25e-06	1.25e-06	1.25e-06	1.25e-06	1.25e-06	1.25e-06	1.25e-06	1.25e-06	1.25e-06	1.25e-06	1.25e-06	1.25e-06	1.25e-06	1.25e-06	1.25e-06	1.25e-06	1.25e-06	1.25e-06	1.25e-06	1.25e-06	1.25e-06	1.25e-06	1.25e-06	1.25e-06	1.25e-06	1.25e-06	1.25e-06	1.25e-06	1.25e-06	1.25e-06	1.25e-06	1.25e-06	1.25e-06	1.25e-06	1.25e-06	1.25e-06	1.25e-06	1.25e-06	1.25e-06	1.25e-06
169.499	0	1.1e-08	9.5e-08	3.02e-07	6.29e-07	1e-06	1.33e-06	1.54e-06	1.62e-06	1.63e-06	1.63e-06	1.63e-06	1.63e-06	1.63e-06	1.63e-06	1.63e-06	1.63e-06	1.63e-06	1.63e-06	1.63e-06	1.63e-06	1.63e-06	1.63e-06	1.63e-06	1.63e-06	1.63e-06	1.63e-06	1.63e-06	1.63e-06	1.63e-06	1.63e-06	1.63e-06	1.63e-06	1.63e-06	1.63e-06	1.63e-06	1.63e-06	1.63e-06	1.63e-06	1.63e-06	1.63e-06	1.63e-06	1.63e-06	1.63e-06	1.63e-06	1.63e-06	1.63e-06	1.63e-06	1.63e-06
170.37	6.2e-58	1.32e-08	1.26e-07	4.14e-07	8.52e-07	1.35e-06	1.79e-06	2.08e-06	2.19e-06	2.2e-06	2.2e-06	2.2e-06	2.2e-06	2.2e-06	2.2e-06	2.2e-06	2.2e-06	2.2e-06	2.2e-06	2.2e-06	2.2e-06	2.2e-06	2.2e-06	2.2e-06	2.2e-06	2.2e-06	2.2e-06	2.2e-06	2.2e-06	2.2e-06	2.2e-06	2.2e-06	2.2e-06	2.2e-06	2.2e-06	2.2e-06	2.2e-06	2.2e-06	2.2e-06	2.2e-06	2.2e-06	2.2e-06	2.2e-06	2.2e-06	2.2e-06	2.2e-06	2.2e-06	2.2e-06	2.2e-06
171.242	0	1.88e-08	1.69e-07	5.28e-07	1.09e-06	1.74e-06	2.3e-06	2.66e-06	2.81e-06	2.83e-06	2.83e-06	2.83e-06	2.83e-06	2.83e-06	2.83e-06	2.83e-06	2.83e-06	2.83e-06	2.83e-06	2.83e-06	2.83e-06	2.83e-06	2.83e-06	2.83e-06	2.83e-06	2.83e-06	2.83e-06	2.83e-06	2.83e-06	2.83e-06	2.83e-06	2.83e-06	2.83e-06	2.83e-06	2.83e-06	2.83e-06	2.83e-06	2.83e-06	2.83e-06	2.83e-06	2.83e-06	2.83e-06	2.83e-06	2.83e-06	2.83e-06	2.83e-06	2.83e-06	2.83e-06	2.83e-06
172.113	0	2.42e-08	2.17e-07	7.15e-07	1.48e-06	2.35e-06	3.12e-06	3.62e-06	3.81e-06	3.83e-06	3.83e-06	3.83e-06	3.83e-06	3.83e-06	3.83e-06	3.83e-06	3.83e-06	3.83e-06	3.83e-06	3.83e-06	3.83e-06	3.83e-06	3.83e-06	3.83e-06	3.83e-06	3.83e-06	3.83e-06	3.83e-06	3.83e-06	3.83e-06	3.83e-06	3.83e-06	3.83e-06	3.83e-06	3.83e-06	3.83e-06	3.83e-06	3.83e-06	3.83e-06	3.83e-06	3.83e-06	3.83e-06	3.83e-06	3.83e-06	3.83e-06	3.83e-06	3.83e-06	3.83e-06	3.83e-06
172.985	0	3.15e-08	2.95e-07	9.27e-07	1.9e-06	3e-06	3.97e-06	4.6e-06	4.87e-06	4.9e-06	4.9e-06	4.9e-06	4.9e-06	4.9e-06	4.9e-06	4.9e-06	4.9e-06	4.9e-06	4.9e-06	4.9e-06	4.9e-06	4.9e-06	4.9e-06	4.9e-06	4.9e-06	4.9e-06	4.9e-06	4.9e-06	4.9e-06	4.9e-06	4.9e-06	4.9e-06	4.9e-06	4.9e-06	4.9e-06	4.9e-06	4.9e-06	4.9e-06	4.9e-06	4.9e-06	4.9e-06	4.9e-06	4.9e-06	4.9e-06	4.9e-06	4.9e-06	4.9e-06	4.9e-06	4.9e-06
173.856	0	4.34e-08	3.74e-07	1.23e-06	2.56e-06	4.09e-06	5.42e-06	6.27e-06	6.6e-06	6.65e-06	6.65e-06	6.65e-06	6.65e-06	6.65e-06	6.65e-06	6.65e-06	6.65e-06	6.65e-06	6.65e-06	6.65e-06	6.65e-06	6.65e-06	6.65e-06	6.65e-06	6.65e-06	6.65e-06	6.65e-06	6.65e-06	6.65e-06	6.65e-06	6.65e-06	6.65e-06	6.65e-06	6.65e-06	6.65e-06	6.65e-06	6.65e-06	6.65e-06	6.65e-06	6.65e-06	6.65e-06	6.65e-06	6.65e-06	6.65e-06	6.65e-06	6.65e-06	6.65e-06	6.65e-06	6.65e-06
174.728	0	5.27e-08	5.14e-07	1.64e-06	3.34e-06	5.27e-06	6.97e-06	8.1e-06	8.56e-06	8.61e-06	8.61e-06	8.61e-06	8.61e-06	8.61e-06	8.61e-06	8.61e-06	8.61e-06	8.61e-06	8.61e-06	8.61e-06	8.61e-06	8.61e-06	8.61e-06	8.61e-06	8.61e-06	8.61e-06	8.61e-06	8.61e-06	8.61e-06	8.61e-06	8.61e-06	8.61e-06	8.61e-06	8.61e-06	8.61e-06	8.61e-06	8.61e-06	8.61e-06	8.61e-06	8.61e-06	8.61e-06	8.61e-06	8.61e-06	8.61e-06	8.61e-06	8.61e-06	8.61e-06	8.61e-06	8.61e-06
175.599	0	7.76e-08	6.56e-07	2.12e-06	4.43e-06	7.06e-06	9.37e-06	1.08e-05	1.14e-05	1.15e-05	1.15e-05	1.15e-05	1.15e-05	1.15e-05	1.15e-05	1.15e-05	1.15e-05	1.15e-05	1.15e-05	1.15e-05	1.15e-05	1.15e-05	1.15e-05	1.15e-05	1.15e-05	1.15e-05	1.15e-05	1.15e-05	1.15e-05	1.15e-05	1.15e-05	1.15e-05	1.15e-05	1.15e-05	1.15e-05	1.15e-05	1.15e-05	1.15e-05	1.15e-05	1.15e-05	1.15e-05	1.15e-05	1.15e-05	1.15e-05	1.15e-05	1.15e-05	1.15e-05	1.15e-05	1.15e-05
176.471	0	9.13e-08	8.87e-07	2.88e-06	5.87e-06	9.24e-06	1.22e-05	1.42e-05	1.5e-05	1.51e-05	1.51e-05	1.51e-05	1.51e-05	1.51e-05	1.51e-05	1.51e-05	1.51e-05	1.51e-05	1.51e-05	1.51e-05	1.51e-05	1.51e-05	1.51e-05	1.51e-05	1.51e-05	1.51e-05	1.51e-05	1.51e-05	1.51e-05	1.51e-05	1.51e-05	1.51e-05	1.51e-05	1.51e-05	1.51e-05	1.51e-05	1.51e-05	1.51e-05	1.51e-05	1.51e-05	1.51e-05	1.51e-05	1.51e-05	1.51e-05	1.51e-05	1.51e-05	1.51e-05	1.51e-05	1.51e-05
177.342	0	1.33e-07	1.14e-06	3.64e-06	7.6e-06	1.21e-05	1.61e-05	1.86e-05	1.96e-05	1.97e-05	1.97e-05	1.97e-05	1.97e-05	1.97e-05	1.97e-05	1.97e-05	1.97e-05	1.97e-05	1.97e-05	1.97e-05	1.97e-05	1.97e-05	1.97e-05	1.97e-05	1.97e-05	1.97e-05	1.97e-05	1.97e-05	1.97e-05	1.97e-05	1.97e-05	1.97e-05	1.97e-05	1.97e-05	1.97e-05	1.97e-05	1.97e-05	1.97e-05	1.97e-05	1.97e-05	1.97e-05	1.97e-05	1.97e-05	1.97e-05	1.97e-05	1.97e-05	1.97e-05	1.97e-05	1.97e-05
178.214	6.61e-57	1.58e-07	1.52e-06	5.02e-06	1.03e-05	1.64e-05	2.17e-05	2.52e-05	2.66e-05	2.67e-05	2.67e-05	2.67e-05	2.67e-05	2.67e-05	2.67e-05	2.67e-05	2.67e-05	2.67e-05	2.67e-05	2.67e-05	2.67e-05	2.67e-05	2.67e-05	2.67e-05	2.67e-05	2.67e-05	2.67e-05	2.67e-05	2.67e-05	2.67e-05	2.67e-05	2.67e-05	2.67e-05	2.67e-05	2.67e-05	2.67e-05	2.67e-05	2.67e-05	2.67e-05	2.67e-05	2.67e-05	2.67e-05	2.67e-05	2.67e-05	2.67e-05	2.67e-05	2.67e-05	2.67e-05	2.67e-05
179.085	0	2.28e-07	2.05e-06	6.44e-06	1.33e-05	2.11e-05	2.8e-05	3.23e-05	3.42e-05	3.44e-05	3.44e-05	3.44e-05	3.44e-05	3.44e-05	3.44e-05	3.44e-05	3.44e-05	3.44e-05	3.44e-05	3.44e-05	3.44e-05	3.44e-05	3.44e-05	3.44e-05	3.44e-05	3.44e-05	3.44e-05	3.44e-05	3.44e-05	3.44e-05	3.44e-05	3.44e-05	3.44e-05	3.44e-05	3.44e-05	3.44e-05	3.44e-05	3.44e-05	3.44e-05	3.44e-05	3.44e-05	3.44e-05	3.44e-05	3.44e-05	3.44e-05	3.44e-05	3.44e-05	3.44e-05	3.44e-05
179.956	0	2.98e-07	2.65e-06	8.67e-06	1.79e-05	2.84e-05	3.77e-05	4.37e-05	4.6e-05	4.63e-05	4.63e-05	4.63e-05	4.63e-05	4.63e-05	4.63e-05	4.63e-05	4.63e-05	4.63e-05	4.63e-05	4.63e-05	4.63e-05	4.63e-05	4.63e-05	4.63e-05	4.63e-05	4.63e-05	4.63e-05	4.63e-05	4.63e-05	4.63e-05	4.63e-05	4.63e-05	4.63e-05	4.63e-05	4.63e-05	4.63e-05	4.63e-05	4.63e-05	4.63e-05	4.63e-05	4.63e-05	4.63e-05	4.63e-05	4.63e-05	4.63e-05	4.63e-05	4.63e-05	4.63e-05	4.63e-05
180.828	0	3.83e-07	3.55e-06	1.11e-05	2.27e-05	3.6e-05	4.77e-05	5.52e-05	5.84e-05	5.88e-05	5.88e-05	5.88e-05	5.88e-05	5.88e-05	5.88e-05	5.88e-05	5.88e-05	5.88e-05	5.88e-05	5.88e-05	5.88e-05	5.88e-05	5.88e-05	5.88e-05	5.88e-05	5.88e-05	5.88e-05	5.88e-05	5.88e-05	5.88e-05	5.88e-05	5.88e-05	5.88e-05	5.88e-05	5.88e-05	5.88e-05	5.88e-05	5.88e-05	5.88e-05	5.88e-05	5.88e-05	5.88e-05	5.88e-05	5.88e-05	5.88e-05	5.88e-05	5.88e-05	5.88e-05	5.88e-05
181.699	0	5.12e-07	4.45e-06	1.48e-05	3.1e-05	4.95e-05	6.57e-05	7.61e-05	8e-05	8.05e-05	8.05e-05	8.05e-05	8.05e-05	8.05e-05	8.05e-05	8.05e-05	8.05e-05	8.05e-05	8.05e-05	8.05e-05	8.05e-05	8.05e-05	8.05e-05	8.05e-05	8.05e-05	8.05e-05	8.05e-05	8.05e-05	8.05e-05	8.05e-05	8.05e-05	8.05e-05	8.05e-05	8.05e-05	8.05e-05	8.05e-05	8.05e-05	8.05e-05	8.05e-05	8.05e-05	8.05e-05	8.05e-05	8.05e-05	8.05e-05	8.05e-05	8.05e-05	8.05e-05	8.05e-05	8.05e-05
182.571	0	6.27e-07	6.26e-06	2.01e-05	4.1e-05	6.48e-05	8.56e-05	9.95e-05	0.000105165	0.000105792	0.000105792	0.000105792	0.000105792	0.000105792	0.000105792	0.000105792	0.000105792	0.000105792	0.000105792	0.000105792	0.000105792	0.000105792	0.000105792	0.000105792	0.000105792	0.000105792	0.000105792	0.000105792	0.000105792	0.000105792	0.000105792	0.000105792	0.000105792	0.000105792	0.000105792	0.000105792	0.000105792	0.000105792	0.000105792	0.000105792	0.000105792	0.000105792	0.000105792	0.000105792	0.000105792	0.000105792	0.000105792	0.000105792	0.000105792
183.442	0	9.7e-07	8.16e-06	2.61e-05	5.4e-05	8.6e-05	0.000113909	0.000131839	0.000139024	0.000139994	0.000139994	0.000139994	0.000139994	0.000139994	0.000139994	0.000139994	0.000139994	0.000139994	0.000139994	0.000139994	0.000139994	0.000139994	0.000139994	0.000139994	0.000139994	0.000139994	0.000139994	0.000139994	0.000139994	0.000139994	0.000139994	0.000139994	0.000139994	0.000139994	0.000139994	0.000139994	0.000139994	0.000139994	0.000139994	0.000139994	0.000139994	0.000139994	0.000139994	0.000139994	0.000139994	0.000139994	0.000139994	0.000139994	0.000139994
184.314	0	1.16e-06	1.08e-05	3.45e-05	7e-05	0.000110014	0.000145522	0.00016924	0.000178877	0.000180033	0.000180033	0.000180033	0.000180033	0.000180033	0.000180033	0.000180033	0.000180033	0.000180033	0.000180033	0.000180033	0.000180033	0.000180033	0.000180033	0.000180033	0.000180033	0.000180033	0.000180033	0.000180033	0.000180033	0.000180033	0.000180033	0.000180033	0.000180033	0.000180033	0.000180033	0.000180033	0.000180033	0.000180033	0.000180033	0.000180033	0.000180033	0.000180033	0.000180033	0.000180033	0.000180033	0.000180033	0.000180033	0.000180033	0.000180033
185.185	0	1.56e-06	1.34e-05	4.3e-05	9.05e-05	0.000145286	0.000192818	0.000222447	0.000234242	0.000235801	0.000235801	0.000235801	0.000235801	0.000235801	0.000235801	0.000235801	0.000235801	0.000235801	0.000235801	0.000235801	0.000235801	0.000235801	0.000235801	0.000235801	0.000235801	0.000235801	0.000235801	0.000235801	0.000235801	0.000235801	0.000235801	0.000235801	0.000235801	0.000235801	0.000235801	0.000235801	0.000235801	0.000235801	0.000235801	0.000235801	0.000235801	0.000235801	0.000235801	0.000235801	0.000235801	0.000235801	0.000235801	0.000235801	0.000235801
186.057	5.99e-57	1.76e-06	1.81e-05	6.13e-05	0.000127798	0.000203264	0.000269743	0.000312962	0.000329304	0.000331062	0.000331062	0.000331062	0.000331062	0.000331062	0.000331062	0.000331062	0.000331062	0.000331062	0.000331062	0.000331062	0.000331062	0.000331062	0.000331062	0.000331062	0.000331062	0.000331062	0.000331062	0.000331062	0.000331062	0.000331062	0.000331062	0.000331062	0.000331062	0.000331062	0.000331062	0.000331062	0.000331062	0.000331062	0.000331062	0.000331062	0.000331062	0.000331062	0.000331062	0.000331062	0.000331062	0.000331062	0.000331062	0.000331062	0.000331062
186.928	0	2.84e-06	2.61e-05	8.19e-05	0.000167833	0.000265734	0.000351622	0.000407439	0.000430732	0.000433568	0.000433568	0.000433568	0.000433568	0.000433568	0.000433568	0.000433568	0.000433568	0.000433568	0.000433568	0.000433568	0.000433568	0.000433568	0.000433568	0.000433568	0.000433568	0.000433568	0.000433568	0.000433568	0.000433568	0.000433568	0.000433568	0.000433568	0.000433568	0.000433568	0.000433568	0.000433568	0.000433568	0.000433568	0.000433568	0.000433568	0.000433568	0.000433568	0.000433568	0.000433568	0.000433568	0.000433568	0.000433568	0.000433568	0.000433568
187.8	0	4.08e-06	3.4e-05	0.000107008	0.000217115	0.000341571	0.000451678	0.000524685	0.000554605	0.000558686	0.000558686	0.000558686	0.000558686	0.000558686	0.000558686	0.000558686	0.000558686	0.000558686	0.000558686	0.000558686	0.000558686	0.000558686	0.000558686	0.000558686	0.000558686	0.000558686	0.000558686	0.000558686	0.000558686	0.000558686	0.000558686	0.000558686	0.000558686	0.000558686	0.000558686	0.000558686	0.000558686	0.000558686	0.000558686	0.000558686	0.000558686	0.000558686	0.000558686	0.000558686	0.000558686	0.000558686	0.000558686	0.000558686	0.000558686
188.671	0	4.8e-06	4.16e-05	0.000127961	0.000262158	0.000417155	0.000551352	0.00063772	0.000674518	0.000679313	0.000679313	0.000679313	0.000679313	0.000679313	0.000679313	0.000679313	0.000679313	0.000679313	0.000679313	0.000679313	0.000679313	0.000679313	0.000679313	0.000679313	0.000679313	0.000679313	0.000679313	0.000679313	0.000679313	0.000679313	0.000679313	0.000679313	0.000679313	0.000679313	0.000679313	0.000679313	0.000679313	0.000679313	0.000679313	0.000679313	0.000679313	0.000679313	0.000679313	0.000679313	0.000679313	0.000679313	0.000679313	0.000679313	0.000679313
189.542	0	5.23e-06	4.94e-05	0.000176106	0.000381941	0.000619144	0.00082498	0.000951727	0.000995859	0.00100109	0.00100109	0.00100109	0.00100109	0.00100109	0.00100109	0.00100109	0.00100109	0.00100109	0.00100109	0.00100109	0.00100109	0.00100109	0.00100109	0.00100109	0.00100109	0.00100109	0.00100109	0.00100109	0.00100109	0.00100109	0.00100109	0.00100109	0.00100109	0.00100109	0.00100109	0.00100109	0.00100109	0.00100109	0.00100109	0.00100109	0.00100109	0.00100109	0.00100109	0.00100109	0.00100109	0.00100109	0.00100109	0.00100109	0.00100109
190.414	0	6.87e-06	8.07e-05	0.000270516	0.000558865	0.00088563	0.00117398	0.00136382	0.00143763	0.0014445	0.0014445	0.0014445	0.0014445	0.0014445	0.0014445	0.0014445	0.0014445	0.0014445	0.0014445	0.0014445	0.0014445	0.0014445	0.0014445	0.0014445	0.0014445	0.0014445	0.0014445	0.0014445	0.0014445	0.0014445	0.0014445	0.0014445	0.0014445	0.0014445	0.0014445	0.0014445	0.0014445	0.0014445	0.0014445	0.0014445	0.0014445	0.0014445	0.0014445	0.0014445	0.0014445	0.0014445	0.0014445	0.0014445	0.0014445
191.285	0	1.47e-05	0.000119959	0.000363236	0.000725801	0.00113431	0.00149687	0.00174015	0.00184543	0.00186011	0.00186011	0.00186011	0.00186011	0.00186011	0.00186011	0.00186011	0.00186011	0.00186011	0.00186011	0.00186011	0.00186011	0.00186011	0.00186011	0.00186011	0.00186011	0.00186011	0.00186011	0.00186011	0.00186011	0.00186011	0.00186011	0.00186011	0.00186011	0.00186011	0.00186011	0.00186011	0.00186011	0.00186011	0.00186011	0.00186011	0.00186011	0.00186011	0.00186011	0.00186011	0.00186011	0.00186011	0.00186011	0.00186011	0.00186011
192.157	0	1.88e-05	0.000143784	0.000424539	0.000831564	0.00128615	0.00169317	0.00197393	0.00209889	0.00211771	0.00211771	0.00211771	0.00211771	0.00211771	0.00211771	0.00211771	0.00211771	0.00211771	0.00211771	0.00211771	0.00211771	0.00211771	0.00211771	0.00211771	0.00211771	0.00211771	0.00211771	0.00211771	0.00211771	0.00211771	0.00211771	0.00211771	0.00211771	0.00211771	0.00211771	0.00211771	0.00211771	0.00211771	0.00211771	0.00211771	0.00211771	0.00211771	0.00211771	0.00211771	0.00211771	0.00211771	0.00211771	0.00211771	0.00211771
193.028	0	1.66e-05	0.000138632	0.000487981	0.00110968	0.00184665	0.00246834	0.00281769	0.00293969	0.00295632	0.00295632	0.00295632	0.00295632	0.00295632	0.00295632	0.00295632	0.00295632	0.00295632	0.00295632	0.00295632	0.00295632	0.00295632	0.00295632	0.00295632	0.00295632	0.00295632	0.00295632	0.00295632	0.00295632	0.00295632	0.00295632	0.00295632	0.00295632	0.00295632	0.00295632	0.00295632	0.00295632	0.00295632	0.00295632	0.00295632	0.00295632	0.00295632	0.00295632	0.00295632	0.00295632	0.00295632	0.00295632	0.00295632	0.00295632
193.9	3.96e-56	1.16e-05	0.000230525	0.000919371	0.00203264	0.00331156	0.00442483	0.00511367	0.00533256	0.0053442	0.0053442	0.0053442	0.0053442	0.0053442	0.0053442	0.0053442	0.0053442	0.0053442	0.0053442	0.0053442	0.0053442	0.0053442	0.0053442	0.0053442	0.0053442	0.0053442	0.0053442	0.0053442	0.0053442	0.0053442	0.0053442	0.0053442	0.0053442	0.0053442	0.0053442	0.0053442	0.0053442	0.0053442	0.0053442	0.0053442	0.0053442	0.0053442	0.0053442	0.0053442	0.0053442	0.0053442	0.0053442	0.0053442	0.0053442
194.771	0	4.75e-05	0.000488345	0.00154764	0.00312014	0.0048874	0.0064599	0.0075192	0.00796002	0.00800754	0.00800754	0.00800754	0.00800754	0.00800754	0.00800754	0.00800754	0.00800754	0.00800754	0.00800754	0.00800754	0.00800754	0.00800754	0.00800754	0.00800754	0.00800754	0.00800754	0.00800754	0.00800754	0.00800754	0.00800754	0.00800754	0.00800754	0.00800754	0.00800754	0.00800754	0.00800754	0.00800754	0.00800754	0.00800754	0.00800754	0.00800754	0.00800754	0.00800754	0.00800754	0.00800754	0.00800754	0.00800754	0.00800754	0.00800754
195.643	0	0.000100378	0.000706726	0.0019822	0.00378934	0.00579724	0.00760438	0.00887986	0.0094862	0.00958658	0.00958658	0.00958658	0.00958658	0.00958658	0.00958658	0.00958658	0.00958658	0.00958658	0.00958658	0.00958658	0.00958658	0.00958658	0.00958658	0.00958658	0.00958658	0.00958658	0.00958658	0.00958658	0.00958658	0.00958658	0.00958658	0.00958658	0.00958658	0.00958658	0.00958658	0.00958658	0.00958658	0.00958658	0.00958658	0.00958658	0.00958658	0.00958658	0.00958658	0.00958658	0.00958658	0.00958658	0.00958658	0.00958658	0.00958658
196.514	0	9.84e-05	0.000685503	0.00192468	0.00367802	0.00562325	0.0073766	0.00861577	0.00920289	0.00930128	0.00930128	0.00930128	0.00930128	0.00930128	0.00930128	0.00930128	0.00930128	0.00930128	0.00930128	0.00930128	0.00930128	0.00930128	0.00930128	0.00930128	0.00930128	0.00930128	0.00930128	0.00930128	0.00930128	0.00930128	0.00930128	0.00930128	0.00930128	0.00930128	0.00930128	0.00930128	0.00930128	0.00930128	0.00930128	0.00930128	0.00930128	0.00930128	0.00930128	0.00930128	0.00930128	0.00930128	0.00930128	0.00930128	0.00930128
197.386	0	4.08e-05	0.000433406	0.00136331	0.00273606	0.00427692	0.00564967	0.00657957	0.00697213	0.00701298	0.00701298	0.00701298	0.00701298	0.00701298	0.00701298	0.00701298	0.00701298	0.00701298	0.00701298	0.00701298	0.00701298	0.00701298	0.00701298	0.00701298	0.00701298	0.00701298	0.00701298	0.00701298	0.00701298	0.00701298	0.00701298	0.00701298	0.00701298	0.00701298	0.00701298	0.00701298	0.00701298	0.00701298	0.00701298	0.00701298	0.00701298	0.00701298	0.00701298	0.00701298	0.00701298	0.00701298	0.00701298	0.00701298	0.00701298
198.257	0	1.19e-06	0.000130502	0.000604738	0.00140011	0.00232157	0.00311694	0.00359118	0.00372049	0.00372168	0.00372168	0.00372168	0.00372168	0.00372168	0.00372168	0.00372168	0.00372168	0.00372168	0.00372168	0.00372168	0.00372168	0.00372168	0.00372168	0.00372168	0.00372168	0.00372168	0.00372168	0.00372168	0.00372168	0.00372168	0.00372168	0.00372168	0.00372168	0.00372168	0.00372168	0.00372168	0.00372168	0.00372168	0.00372168	0.00372168	0.00372168	0.00372168	0.00372168	0.00372168	0.00372168	0.00372168	0.00372168	0.00372168	0.00372168
199.129	0	0	1.64e-06	8.1e-05	0.000310217	0.000608421	0.000837639	0.000916993	0.000918638	0.000918638	0.000918638	0.000918638	0.000918638	0.000918638	0.000918638	0.000918638	0.000918638	0.000918638	0.000918638	0.000918638	0.000918638	0.000918638	0.000918638	0.000918638	0.000918638	0.000918638	0.000918638	0.000918638	0.000918638	0.000918638	0.000918638	0.000918638	0.000918638	0.000918638	0.000918638	0.000918638	0.000918638	0.000918638	0.000918638	0.000918638	0.000918638	0.000918638	0.000918638	0.000918638	0.000918638	0.000918638	0.000918638	0.000918638	0.000918638
200	0	0	0	0	0	0	0	0	0	0	0	0	0	0	0	0	0	0	0	0	0	0	0	0	0	0	0	0	0	0	0	0	0	0	0	0	0	0	0	0	0	0	0	0	0	0	0	0	0
[truncated: 411 more columns]

## Sheet: Fig4c_W-1.7_e-top
j(x,y) in arbitrary units
x,y (nm)	-200	-199.129	-198.257	-197.386	-196.514	-195.643	-194.771	-193.9	-193.028	-192.157	-191.285	-190.414	-189.542	-188.671	-187.8	-186.928	-186.057	-185.185	-184.314	-183.442	-182.571	-181.699	-180.828	-179.956	-179.085	-178.214	-177.342	-176.471	-175.599	-174.728	-173.856	-172.985	-172.113	-171.242	-170.37	-169.499	-168.627	-167.756	-166.885	-166.013	-165.142	-164.27	-163.399	-162.527	-161.656	-160.784	-159.913	-159.041	-158.17
-200	0	0	0	0	0	0	5.47e-42	0	0	0	0	0	0	0	0	0	0	0	0	0	0	5.47e-42	5.47e-42	0	0	0	0	0	0	0	5.47e-42	0	0	0	0	5.47e-42	0	0	0	5.47e-42	0	0	0	0	5.47e-42	0	0	0	5.47e-42
-199.129	0	0	1.31e-06	6.44e-05	0.000246693	0.000483832	0.000666113	0.000729217	0.000730525	0.000730525	0.000730525	0.000730525	0.000730525	0.000730525	0.000730525	0.000730525	0.000730525	0.000730525	0.000730525	0.000730525	0.000730525	0.000730525	0.000730525	0.000730525	0.000730525	0.000730525	0.000730525	0.000730525	0.000730525	0.000730525	0.000730525	0.000730525	0.000730525	0.000730525	0.000730525	0.000730525	0.000730525	0.000730525	0.000730525	0.000730525	0.000730525	0.000730525	0.000730525	0.000730525	0.000730525	0.000730525	0.000730525	0.000730525	0.000730525
-198.257	0	9.49e-07	0.000103778	0.000480904	0.00111341	0.00184617	0.00247868	0.0028558	0.00295863	0.00295958	0.00295958	0.00295958	0.00295958	0.00295958	0.00295958	0.00295958	0.00295958	0.00295958	0.00295958	0.00295958	0.00295958	0.00295958	0.00295958	0.00295958	0.00295958	0.00295958	0.00295958	0.00295958	0.00295958	0.00295958	0.00295958	0.00295958	0.00295958	0.00295958	0.00295958	0.00295958	0.00295958	0.00295958	0.00295958	0.00295958	0.00295958	0.00295958	0.00295958	0.00295958	0.00295958	0.00295958	0.00295958	0.00295958	0.00295958
-197.386	0	3.25e-05	0.000344656	0.00108414	0.00217579	0.00340112	0.00449277	0.00523225	0.00554443	0.0055769	0.0055769	0.0055769	0.0055769	0.0055769	0.0055769	0.0055769	0.0055769	0.0055769	0.0055769	0.0055769	0.0055769	0.0055769	0.0055769	0.0055769	0.0055769	0.0055769	0.0055769	0.0055769	0.0055769	0.0055769	0.0055769	0.0055769	0.0055769	0.0055769	0.0055769	0.0055769	0.0055769	0.0055769	0.0055769	0.0055769	0.0055769	0.0055769	0.0055769	0.0055769	0.0055769	0.0055769	0.0055769	0.0055769	0.0055769
-196.514	0	7.82e-05	0.00054513	0.00153055	0.00292486	0.00447176	0.00586607	0.00685149	0.00731839	0.00739662	0.00739662	0.00739662	0.00739662	0.00739662	0.00739662	0.00739662	0.00739662	0.00739662	0.00739662	0.00739662	0.00739662	0.00739662	0.00739662	0.00739662	0.00739662	0.00739662	0.00739662	0.00739662	0.00739662	0.00739662	0.00739662	0.00739662	0.00739662	0.00739662	0.00739662	0.00739662	0.00739662	0.00739662	0.00739662	0.00739662	0.00739662	0.00739662	0.00739662	0.00739662	0.00739662	0.00739662	0.00739662	0.00739662	0.00739662
-195.643	0	7.98e-05	0.000562007	0.00157629	0.00301338	0.00461012	0.00604721	0.0070615	0.00754368	0.0076235	0.0076235	0.0076235	0.0076235	0.0076235	0.0076235	0.0076235	0.0076235	0.0076235	0.0076235	0.0076235	0.0076235	0.0076235	0.0076235	0.0076235	0.0076235	0.0076235	0.0076235	0.0076235	0.0076235	0.0076235	0.0076235	0.0076235	0.0076235	0.0076235	0.0076235	0.0076235	0.0076235	0.0076235	0.0076235	0.0076235	0.0076235	0.0076235	0.0076235	0.0076235	0.0076235	0.0076235	0.0076235	0.0076235	0.0076235
-194.771	1.37e-56	3.78e-05	0.000388345	0.00123073	0.00248122	0.00388659	0.00513709	0.00597947	0.00633002	0.00636781	0.00636781	0.00636781	0.00636781	0.00636781	0.00636781	0.00636781	0.00636781	0.00636781	0.00636781	0.00636781	0.00636781	0.00636781	0.00636781	0.00636781	0.00636781	0.00636781	0.00636781	0.00636781	0.00636781	0.00636781	0.00636781	0.00636781	0.00636781	0.00636781	0.00636781	0.00636781	0.00636781	0.00636781	0.00636781	0.00636781	0.00636781	0.00636781	0.00636781	0.00636781	0.00636781	0.00636781	0.00636781	0.00636781	0.00636781
-193.9	0	9.25e-06	0.00018332	0.000731108	0.00161641	0.00263344	0.00351874	0.00406653	0.0042406	0.00424985	0.00424985	0.00424985	0.00424985	0.00424985	0.00424985	0.00424985	0.00424985	0.00424985	0.00424985	0.00424985	0.00424985	0.00424985	0.00424985	0.00424985	0.00424985	0.00424985	0.00424985	0.00424985	0.00424985	0.00424985	0.00424985	0.00424985	0.00424985	0.00424985	0.00424985	0.00424985	0.00424985	0.00424985	0.00424985	0.00424985	0.00424985	0.00424985	0.00424985	0.00424985	0.00424985	0.00424985	0.00424985	0.00424985	0.00424985
-193.028	0	1.32e-05	0.000110244	0.000388055	0.000882443	0.0014685	0.00196289	0.0022407	0.00233772	0.00235095	0.00235095	0.00235095	0.00235095	0.00235095	0.00235095	0.00235095	0.00235095	0.00235095	0.00235095	0.00235095	0.00235095	0.00235095	0.00235095	0.00235095	0.00235095	0.00235095	0.00235095	0.00235095	0.00235095	0.00235095	0.00235095	0.00235095	0.00235095	0.00235095	0.00235095	0.00235095	0.00235095	0.00235095	0.00235095	0.00235095	0.00235095	0.00235095	0.00235095	0.00235095	0.00235095	0.00235095	0.00235095	0.00235095	0.00235095
-192.157	0	1.5e-05	0.000114341	0.000337605	0.000661282	0.00102278	0.00134646	0.00156972	0.00166909	0.00168406	0.00168406	0.00168406	0.00168406	0.00168406	0.00168406	0.00168406	0.00168406	0.00168406	0.00168406	0.00168406	0.00168406	0.00168406	0.00168406	0.00168406	0.00168406	0.00168406	0.00168406	0.00168406	0.00168406	0.00168406	0.00168406	0.00168406	0.00168406	0.00168406	0.00168406	0.00168406	0.00168406	0.00168406	0.00168406	0.00168406	0.00168406	0.00168406	0.00168406	0.00168406	0.00168406	0.00168406	0.00168406	0.00168406	0.00168406
-191.285	0	1.17e-05	9.54e-05	0.000288855	0.000577176	0.000902032	0.00119035	0.00138381	0.00146754	0.00147921	0.00147921	0.00147921	0.00147921	0.00147921	0.00147921	0.00147921	0.00147921	0.00147921	0.00147921	0.00147921	0.00147921	0.00147921	0.00147921	0.00147921	0.00147921	0.00147921	0.00147921	0.00147921	0.00147921	0.00147921	0.00147921	0.00147921	0.00147921	0.00147921	0.00147921	0.00147921	0.00147921	0.00147921	0.00147921	0.00147921	0.00147921	0.00147921	0.00147921	0.00147921	0.00147921	0.00147921	0.00147921	0.00147921	0.00147921
-190.414	0	5.46e-06	6.42e-05	0.000215122	0.000444424	0.000704276	0.000933579	0.00108454	0.00114324	0.0011487	0.0011487	0.0011487	0.0011487	0.0011487	0.0011487	0.0011487	0.0011487	0.0011487	0.0011487	0.0011487	0.0011487	0.0011487	0.0011487	0.0011487	0.0011487	0.0011487	0.0011487	0.0011487	0.0011487	0.0011487	0.0011487	0.0011487	0.0011487	0.0011487	0.0011487	0.0011487	0.0011487	0.0011487	0.0011487	0.0011487	0.0011487	0.0011487	0.0011487	0.0011487	0.0011487	0.0011487	0.0011487	0.0011487	0.0011487
-189.542	0	4.16e-06	3.93e-05	0.000140044	0.00030373	0.00049236	0.000656046	0.000756839	0.000791933	0.00079609	0.00079609	0.00079609	0.00079609	0.00079609	0.00079609	0.00079609	0.00079609	0.00079609	0.00079609	0.00079609	0.00079609	0.00079609	0.00079609	0.00079609	0.00079609	0.00079609	0.00079609	0.00079609	0.00079609	0.00079609	0.00079609	0.00079609	0.00079609	0.00079609	0.00079609	0.00079609	0.00079609	0.00079609	0.00079609	0.00079609	0.00079609	0.00079609	0.00079609	0.00079609	0.00079609	0.00079609	0.00079609	0.00079609	0.00079609
-188.671	0	3.81e-06	3.31e-05	0.000101758	0.000208475	0.000331733	0.00043845	0.000507132	0.000536394	0.000540208	0.000540208	0.000540208	0.000540208	0.000540208	0.000540208	0.000540208	0.000540208	0.000540208	0.000540208	0.000540208	0.000540208	0.000540208	0.000540208	0.000540208	0.000540208	0.000540208	0.000540208	0.000540208	0.000540208	0.000540208	0.000540208	0.000540208	0.000540208	0.000540208	0.000540208	0.000540208	0.000540208	0.000540208	0.000540208	0.000540208	0.000540208	0.000540208	0.000540208	0.000540208	0.000540208	0.000540208	0.000540208	0.000540208	0.000540208
-187.8	0	3.25e-06	2.7e-05	8.51e-05	0.000172656	0.000271626	0.000359187	0.000417243	0.000441037	0.000444282	0.000444282	0.000444282	0.000444282	0.000444282	0.000444282	0.000444282	0.000444282	0.000444282	0.000444282	0.000444282	0.000444282	0.000444282	0.000444282	0.000444282	0.000444282	0.000444282	0.000444282	0.000444282	0.000444282	0.000444282	0.000444282	0.000444282	0.000444282	0.000444282	0.000444282	0.000444282	0.000444282	0.000444282	0.000444282	0.000444282	0.000444282	0.000444282	0.000444282	0.000444282	0.000444282	0.000444282	0.000444282	0.000444282	0.000444282
-186.928	0	2.25e-06	2.08e-05	6.52e-05	0.000133465	0.000211319	0.000279619	0.000324006	0.00034253	0.000344785	0.000344785	0.000344785	0.000344785	0.000344785	0.000344785	0.000344785	0.000344785	0.000344785	0.000344785	0.000344785	0.000344785	0.000344785	0.000344785	0.000344785	0.000344785	0.000344785	0.000344785	0.000344785	0.000344785	0.000344785	0.000344785	0.000344785	0.000344785	0.000344785	0.000344785	0.000344785	0.000344785	0.000344785	0.000344785	0.000344785	0.000344785	0.000344785	0.000344785	0.000344785	0.000344785	0.000344785	0.000344785	0.000344785	0.000344785
-186.057	0	1.4e-06	1.44e-05	4.88e-05	0.000101628	0.000161641	0.000214506	0.000248876	0.000261871	0.000263269	0.000263269	0.000263269	0.000263269	0.000263269	0.000263269	0.000263269	0.000263269	0.000263269	0.000263269	0.000263269	0.000263269	0.000263269	0.000263269	0.000263269	0.000263269	0.000263269	0.000263269	0.000263269	0.000263269	0.000263269	0.000263269	0.000263269	0.000263269	0.000263269	0.000263269	0.000263269	0.000263269	0.000263269	0.000263269	0.000263269	0.000263269	0.000263269	0.000263269	0.000263269	0.000263269	0.000263269	0.000263269	0.000263269	0.000263269
-185.185	0	1.24e-06	1.06e-05	3.42e-05	7.2e-05	0.000115535	0.000153334	0.000176895	0.000186275	0.000187515	0.000187515	0.000187515	0.000187515	0.000187515	0.000187515	0.000187515	0.000187515	0.000187515	0.000187515	0.000187515	0.000187515	0.000187515	0.000187515	0.000187515	0.000187515	0.000187515	0.000187515	0.000187515	0.000187515	0.000187515	0.000187515	0.000187515	0.000187515	0.000187515	0.000187515	0.000187515	0.000187515	0.000187515	0.000187515	0.000187515	0.000187515	0.000187515	0.000187515	0.000187515	0.000187515	0.000187515	0.000187515	0.000187515	0.000187515
-184.314	0	9.19e-07	8.58e-06	2.74e-05	5.57e-05	8.75e-05	0.000115723	0.000134584	0.000142248	0.000143167	0.000143167	0.000143167	0.000143167	0.000143167	0.000143167	0.000143167	0.000143167	0.000143167	0.000143167	0.000143167	0.000143167	0.000143167	0.000143167	0.000143167	0.000143167	0.000143167	0.000143167	0.000143167	0.000143167	0.000143167	0.000143167	0.000143167	0.000143167	0.000143167	0.000143167	0.000143167	0.000143167	0.000143167	0.000143167	0.000143167	0.000143167	0.000143167	0.000143167	0.000143167	0.000143167	0.000143167	0.000143167	0.000143167	0.000143167
-183.442	0	7.72e-07	6.49e-06	2.07e-05	4.3e-05	6.84e-05	9.06e-05	0.000104842	0.000110555	0.000111327	0.000111327	0.000111327	0.000111327	0.000111327	0.000111327	0.000111327	0.000111327	0.000111327	0.000111327	0.000111327	0.000111327	0.000111327	0.000111327	0.000111327	0.000111327	0.000111327	0.000111327	0.000111327	0.000111327	0.000111327	0.000111327	0.000111327	0.000111327	0.000111327	0.000111327	0.000111327	0.000111327	0.000111327	0.000111327	0.000111327	0.000111327	0.000111327	0.000111327	0.000111327	0.000111327	0.000111327	0.000111327	0.000111327	0.000111327
-182.571	0	4.98e-07	4.98e-06	1.6e-05	3.26e-05	5.15e-05	6.81e-05	7.92e-05	8.36e-05	8.41e-05	8.41e-05	8.41e-05	8.41e-05	8.41e-05	8.41e-05	8.41e-05	8.41e-05	8.41e-05	8.41e-05	8.41e-05	8.41e-05	8.41e-05	8.41e-05	8.41e-05	8.41e-05	8.41e-05	8.41e-05	8.41e-05	8.41e-05	8.41e-05	8.41e-05	8.41e-05	8.41e-05	8.41e-05	8.41e-05	8.41e-05	8.41e-05	8.41e-05	8.41e-05	8.41e-05	8.41e-05	8.41e-05	8.41e-05	8.41e-05	8.41e-05	8.41e-05	8.41e-05	8.41e-05	8.41e-05
-181.699	3.71e-57	4.07e-07	3.54e-06	1.18e-05	2.46e-05	3.94e-05	5.23e-05	6.05e-05	6.36e-05	6.4e-05	6.4e-05	6.4e-05	6.4e-05	6.4e-05	6.4e-05	6.4e-05	6.4e-05	6.4e-05	6.4e-05	6.4e-05	6.4e-05	6.4e-05	6.4e-05	6.4e-05	6.4e-05	6.4e-05	6.4e-05	6.4e-05	6.4e-05	6.4e-05	6.4e-05	6.4e-05	6.4e-05	6.4e-05	6.4e-05	6.4e-05	6.4e-05	6.4e-05	6.4e-05	6.4e-05	6.4e-05	6.4e-05	6.4e-05	6.4e-05	6.4e-05	6.4e-05	6.4e-05	6.4e-05	6.4e-05
-180.828	3.71e-57	3.05e-07	2.82e-06	8.84e-06	1.81e-05	2.87e-05	3.79e-05	4.39e-05	4.64e-05	4.67e-05	4.67e-05	4.67e-05	4.67e-05	4.67e-05	4.67e-05	4.67e-05	4.67e-05	4.67e-05	4.67e-05	4.67e-05	4.67e-05	4.67e-05	4.67e-05	4.67e-05	4.67e-05	4.67e-05	4.67e-05	4.67e-05	4.67e-05	4.67e-05	4.67e-05	4.67e-05	4.67e-05	4.67e-05	4.67e-05	4.67e-05	4.67e-05	4.67e-05	4.67e-05	4.67e-05	4.67e-05	4.67e-05	4.67e-05	4.67e-05	4.67e-05	4.67e-05	4.67e-05	4.67e-05	4.67e-05
-179.956	0	2.37e-07	2.11e-06	6.89e-06	1.42e-05	2.26e-05	2.99e-05	3.47e-05	3.66e-05	3.68e-05	3.68e-05	3.68e-05	3.68e-05	3.68e-05	3.68e-05	3.68e-05	3.68e-05	3.68e-05	3.68e-05	3.68e-05	3.68e-05	3.68e-05	3.68e-05	3.68e-05	3.68e-05	3.68e-05	3.68e-05	3.68e-05	3.68e-05	3.68e-05	3.68e-05	3.68e-05	3.68e-05	3.68e-05	3.68e-05	3.68e-05	3.68e-05	3.68e-05	3.68e-05	3.68e-05	3.68e-05	3.68e-05	3.68e-05	3.68e-05	3.68e-05	3.68e-05	3.68e-05	3.68e-05	3.68e-05
-179.085	0	1.81e-07	1.63e-06	5.12e-06	1.06e-05	1.68e-05	2.22e-05	2.57e-05	2.72e-05	2.74e-05	2.74e-05	2.74e-05	2.74e-05	2.74e-05	2.74e-05	2.74e-05	2.74e-05	2.74e-05	2.74e-05	2.74e-05	2.74e-05	2.74e-05	2.74e-05	2.74e-05	2.74e-05	2.74e-05	2.74e-05	2.74e-05	2.74e-05	2.74e-05	2.74e-05	2.74e-05	2.74e-05	2.74e-05	2.74e-05	2.74e-05	2.74e-05	2.74e-05	2.74e-05	2.74e-05	2.74e-05	2.74e-05	2.74e-05	2.74e-05	2.74e-05	2.74e-05	2.74e-05	2.74e-05	2.74e-05
-178.214	0	1.26e-07	1.21e-06	3.99e-06	8.23e-06	1.3e-05	1.73e-05	2e-05	2.11e-05	2.12e-05	2.12e-05	2.12e-05	2.12e-05	2.12e-05	2.12e-05	2.12e-05	2.12e-05	2.12e-05	2.12e-05	2.12e-05	2.12e-05	2.12e-05	2.12e-05	2.12e-05	2.12e-05	2.12e-05	2.12e-05	2.12e-05	2.12e-05	2.12e-05	2.12e-05	2.12e-05	2.12e-05	2.12e-05	2.12e-05	2.12e-05	2.12e-05	2.12e-05	2.12e-05	2.12e-05	2.12e-05	2.12e-05	2.12e-05	2.12e-05	2.12e-05	2.12e-05	2.12e-05	2.12e-05	2.12e-05
-177.342	0	1.06e-07	9.09e-07	2.9e-06	6.04e-06	9.65e-06	1.28e-05	1.48e-05	1.56e-05	1.57e-05	1.57e-05	1.57e-05	1.57e-05	1.57e-05	1.57e-05	1.57e-05	1.57e-05	1.57e-05	1.57e-05	1.57e-05	1.57e-05	1.57e-05	1.57e-05	1.57e-05	1.57e-05	1.57e-05	1.57e-05	1.57e-05	1.57e-05	1.57e-05	1.57e-05	1.57e-05	1.57e-05	1.57e-05	1.57e-05	1.57e-05	1.57e-05	1.57e-05	1.57e-05	1.57e-05	1.57e-05	1.57e-05	1.57e-05	1.57e-05	1.57e-05	1.57e-05	1.57e-05	1.57e-05	1.57e-05
-176.471	0	7.26e-08	7.06e-07	2.29e-06	4.67e-06	7.35e-06	9.73e-06	1.13e-05	1.19e-05	1.2e-05	1.2e-05	1.2e-05	1.2e-05	1.2e-05	1.2e-05	1.2e-05	1.2e-05	1.2e-05	1.2e-05	1.2e-05	1.2e-05	1.2e-05	1.2e-05	1.2e-05	1.2e-05	1.2e-05	1.2e-05	1.2e-05	1.2e-05	1.2e-05	1.2e-05	1.2e-05	1.2e-05	1.2e-05	1.2e-05	1.2e-05	1.2e-05	1.2e-05	1.2e-05	1.2e-05	1.2e-05	1.2e-05	1.2e-05	1.2e-05	1.2e-05	1.2e-05	1.2e-05	1.2e-05	1.2e-05
-175.599	0	6.17e-08	5.22e-07	1.69e-06	3.52e-06	5.62e-06	7.45e-06	8.61e-06	9.07e-06	9.14e-06	9.14e-06	9.14e-06	9.14e-06	9.14e-06	9.14e-06	9.14e-06	9.14e-06	9.14e-06	9.14e-06	9.14e-06	9.14e-06	9.14e-06	9.14e-06	9.14e-06	9.14e-06	9.14e-06	9.14e-06	9.14e-06	9.14e-06	9.14e-06	9.14e-06	9.14e-06	9.14e-06	9.14e-06	9.14e-06	9.14e-06	9.14e-06	9.14e-06	9.14e-06	9.14e-06	9.14e-06	9.14e-06	9.14e-06	9.14e-06	9.14e-06	9.14e-06	9.14e-06	9.14e-06	9.14e-06
-174.728	0	4.19e-08	4.09e-07	1.31e-06	2.66e-06	4.19e-06	5.54e-06	6.44e-06	6.81e-06	6.85e-06	6.85e-06	6.85e-06	6.85e-06	6.85e-06	6.85e-06	6.85e-06	6.85e-06	6.85e-06	6.85e-06	6.85e-06	6.85e-06	6.85e-06	6.85e-06	6.85e-06	6.85e-06	6.85e-06	6.85e-06	6.85e-06	6.85e-06	6.85e-06	6.85e-06	6.85e-06	6.85e-06	6.85e-06	6.85e-06	6.85e-06	6.85e-06	6.85e-06	6.85e-06	6.85e-06	6.85e-06	6.85e-06	6.85e-06	6.85e-06	6.85e-06	6.85e-06	6.85e-06	6.85e-06	6.85e-06
-173.856	1.59e-57	3.45e-08	2.97e-07	9.77e-07	2.04e-06	3.25e-06	4.31e-06	4.99e-06	5.25e-06	5.29e-06	5.29e-06	5.29e-06	5.29e-06	5.29e-06	5.29e-06	5.29e-06	5.29e-06	5.29e-06	5.29e-06	5.29e-06	5.29e-06	5.29e-06	5.29e-06	5.29e-06	5.29e-06	5.29e-06	5.29e-06	5.29e-06	5.29e-06	5.29e-06	5.29e-06	5.29e-06	5.29e-06	5.29e-06	5.29e-06	5.29e-06	5.29e-06	5.29e-06	5.29e-06	5.29e-06	5.29e-06	5.29e-06	5.29e-06	5.29e-06	5.29e-06	5.29e-06	5.29e-06	5.29e-06	5.29e-06
-172.985	0	2.51e-08	2.35e-07	7.37e-07	1.51e-06	2.39e-06	3.16e-06	3.66e-06	3.87e-06	3.9e-06	3.9e-06	3.9e-06	3.9e-06	3.9e-06	3.9e-06	3.9e-06	3.9e-06	3.9e-06	3.9e-06	3.9e-06	3.9e-06	3.9e-06	3.9e-06	3.9e-06	3.9e-06	3.9e-06	3.9e-06	3.9e-06	3.9e-06	3.9e-06	3.9e-06	3.9e-06	3.9e-06	3.9e-06	3.9e-06	3.9e-06	3.9e-06	3.9e-06	3.9e-06	3.9e-06	3.9e-06	3.9e-06	3.9e-06	3.9e-06	3.9e-06	3.9e-06	3.9e-06	3.9e-06	3.9e-06
-172.113	0	1.92e-08	1.73e-07	5.68e-07	1.18e-06	1.87e-06	2.48e-06	2.88e-06	3.03e-06	3.05e-06	3.05e-06	3.05e-06	3.05e-06	3.05e-06	3.05e-06	3.05e-06	3.05e-06	3.05e-06	3.05e-06	3.05e-06	3.05e-06	3.05e-06	3.05e-06	3.05e-06	3.05e-06	3.05e-06	3.05e-06	3.05e-06	3.05e-06	3.05e-06	3.05e-06	3.05e-06	3.05e-06	3.05e-06	3.05e-06	3.05e-06	3.05e-06	3.05e-06	3.05e-06	3.05e-06	3.05e-06	3.05e-06	3.05e-06	3.05e-06	3.05e-06	3.05e-06	3.05e-06	3.05e-06	3.05e-06
-171.242	0	1.49e-08	1.34e-07	4.2e-07	8.67e-07	1.38e-06	1.83e-06	2.11e-06	2.23e-06	2.25e-06	2.25e-06	2.25e-06	2.25e-06	2.25e-06	2.25e-06	2.25e-06	2.25e-06	2.25e-06	2.25e-06	2.25e-06	2.25e-06	2.25e-06	2.25e-06	2.25e-06	2.25e-06	2.25e-06	2.25e-06	2.25e-06	2.25e-06	2.25e-06	2.25e-06	2.25e-06	2.25e-06	2.25e-06	2.25e-06	2.25e-06	2.25e-06	2.25e-06	2.25e-06	2.25e-06	2.25e-06	2.25e-06	2.25e-06	2.25e-06	2.25e-06	2.25e-06	2.25e-06	2.25e-06	2.25e-06
-170.37	0	1.05e-08	1e-07	3.29e-07	6.78e-07	1.07e-06	1.42e-06	1.65e-06	1.74e-06	1.75e-06	1.75e-06	1.75e-06	1.75e-06	1.75e-06	1.75e-06	1.75e-06	1.75e-06	1.75e-06	1.75e-06	1.75e-06	1.75e-06	1.75e-06	1.75e-06	1.75e-06	1.75e-06	1.75e-06	1.75e-06	1.75e-06	1.75e-06	1.75e-06	1.75e-06	1.75e-06	1.75e-06	1.75e-06	1.75e-06	1.75e-06	1.75e-06	1.75e-06	1.75e-06	1.75e-06	1.75e-06	1.75e-06	1.75e-06	1.75e-06	1.75e-06	1.75e-06	1.75e-06	1.75e-06	1.75e-06
-169.499	8.63e-58	8.77e-09	7.55e-08	2.4e-07	5.01e-07	7.99e-07	1.06e-06	1.22e-06	1.29e-06	1.3e-06	1.3e-06	1.3e-06	1.3e-06	1.3e-06	1.3e-06	1.3e-06	1.3e-06	1.3e-06	1.3e-06	1.3e-06	1.3e-06	1.3e-06	1.3e-06	1.3e-06	1.3e-06	1.3e-06	1.3e-06	1.3e-06	1.3e-06	1.3e-06	1.3e-06	1.3e-06	1.3e-06	1.3e-06	1.3e-06	1.3e-06	1.3e-06	1.3e-06	1.3e-06	1.3e-06	1.3e-06	1.3e-06	1.3e-06	1.3e-06	1.3e-06	1.3e-06	1.3e-06	1.3e-06	1.3e-06
-168.627	0	5.96e-09	5.83e-08	1.89e-07	3.86e-07	6.09e-07	8.06e-07	9.37e-07	9.89e-07	9.95e-07	9.95e-07	9.95e-07	9.95e-07	9.95e-07	9.95e-07	9.95e-07	9.95e-07	9.95e-07	9.95e-07	9.95e-07	9.95e-07	9.95e-07	9.95e-07	9.95e-07	9.95e-07	9.95e-07	9.95e-07	9.95e-07	9.95e-07	9.95e-07	9.95e-07	9.95e-07	9.95e-07	9.95e-07	9.95e-07	9.95e-07	9.95e-07	9.95e-07	9.95e-07	9.95e-07	9.95e-07	9.95e-07	9.95e-07	9.95e-07	9.95e-07	9.95e-07	9.95e-07	9.95e-07	9.95e-07
-167.756	0	5.07e-09	4.29e-08	1.39e-07	2.9e-07	4.64e-07	6.15e-07	7.11e-07	7.49e-07	7.54e-07	7.54e-07	7.54e-07	7.54e-07	7.54e-07	7.54e-07	7.54e-07	7.54e-07	7.54e-07	7.54e-07	7.54e-07	7.54e-07	7.54e-07	7.54e-07	7.54e-07	7.54e-07	7.54e-07	7.54e-07	7.54e-07	7.54e-07	7.54e-07	7.54e-07	7.54e-07	7.54e-07	7.54e-07	7.54e-07	7.54e-07	7.54e-07	7.54e-07	7.54e-07	7.54e-07	7.54e-07	7.54e-07	7.54e-07	7.54e-07	7.54e-07	7.54e-07	7.54e-07	7.54e-07	7.54e-07
-166.885	0	3.47e-09	3.38e-08	1.08e-07	2.19e-07	3.46e-07	4.57e-07	5.31e-07	5.61e-07	5.65e-07	5.65e-07	5.65e-07	5.65e-07	5.65e-07	5.65e-07	5.65e-07	5.65e-07	5.65e-07	5.65e-07	5.65e-07	5.65e-07	5.65e-07	5.65e-07	5.65e-07	5.65e-07	5.65e-07	5.65e-07	5.65e-07	5.65e-07	5.65e-07	5.65e-07	5.65e-07	5.65e-07	5.65e-07	5.65e-07	5.65e-07	5.65e-07	5.65e-07	5.65e-07	5.65e-07	5.65e-07	5.65e-07	5.65e-07	5.65e-07	5.65e-07	5.65e-07	5.65e-07	5.65e-07	5.65e-07
-166.013	2.43e-58	2.86e-09	2.46e-08	8.08e-08	1.68e-07	2.68e-07	3.56e-07	4.12e-07	4.34e-07	4.37e-07	4.37e-07	4.37e-07	4.37e-07	4.37e-07	4.37e-07	4.37e-07	4.37e-07	4.37e-07	4.37e-07	4.37e-07	4.37e-07	4.37e-07	4.37e-07	4.37e-07	4.37e-07	4.37e-07	4.37e-07	4.37e-07	4.37e-07	4.37e-07	4.37e-07	4.37e-07	4.37e-07	4.37e-07	4.37e-07	4.37e-07	4.37e-07	4.37e-07	4.37e-07	4.37e-07	4.37e-07	4.37e-07	4.37e-07	4.37e-07	4.37e-07	4.37e-07	4.37e-07	4.37e-07	4.37e-07
-165.142	0	2.07e-09	1.94e-08	6.1e-08	1.25e-07	1.98e-07	2.61e-07	3.03e-07	3.2e-07	3.22e-07	3.22e-07	3.22e-07	3.22e-07	3.22e-07	3.22e-07	3.22e-07	3.22e-07	3.22e-07	3.22e-07	3.22e-07	3.22e-07	3.22e-07	3.22e-07	3.22e-07	3.22e-07	3.22e-07	3.22e-07	3.22e-07	3.22e-07	3.22e-07	3.22e-07	3.22e-07	3.22e-07	3.22e-07	3.22e-07	3.22e-07	3.22e-07	3.22e-07	3.22e-07	3.22e-07	3.22e-07	3.22e-07	3.22e-07	3.22e-07	3.22e-07	3.22e-07	3.22e-07	3.22e-07	3.22e-07
-164.27	0	1.58e-09	1.42e-08	4.7e-08	9.73e-08	1.55e-07	2.05e-07	2.38e-07	2.5e-07	2.52e-07	2.52e-07	2.52e-07	2.52e-07	2.52e-07	2.52e-07	2.52e-07	2.52e-07	2.52e-07	2.52e-07	2.52e-07	2.52e-07	2.52e-07	2.52e-07	2.52e-07	2.52e-07	2.52e-07	2.52e-07	2.52e-07	2.52e-07	2.52e-07	2.52e-07	2.52e-07	2.52e-07	2.52e-07	2.52e-07	2.52e-07	2.52e-07	2.52e-07	2.52e-07	2.52e-07	2.52e-07	2.52e-07	2.52e-07	2.52e-07	2.52e-07	2.52e-07	2.52e-07	2.52e-07	2.52e-07
-163.399	0	1.23e-09	1.11e-08	3.47e-08	7.16e-08	1.14e-07	1.51e-07	1.75e-07	1.84e-07	1.86e-07	1.86e-07	1.86e-07	1.86e-07	1.86e-07	1.86e-07	1.86e-07	1.86e-07	1.86e-07	1.86e-07	1.86e-07	1.86e-07	1.86e-07	1.86e-07	1.86e-07	1.86e-07	1.86e-07	1.86e-07	1.86e-07	1.86e-07	1.86e-07	1.86e-07	1.86e-07	1.86e-07	1.86e-07	1.86e-07	1.86e-07	1.86e-07	1.86e-07	1.86e-07	1.86e-07	1.86e-07	1.86e-07	1.86e-07	1.86e-07	1.86e-07	1.86e-07	1.86e-07	1.86e-07	1.86e-07
-162.527	0	8.7e-10	8.27e-09	2.72e-08	5.6e-08	8.86e-08	1.17e-07	1.36e-07	1.44e-07	1.45e-07	1.45e-07	1.45e-07	1.45e-07	1.45e-07	1.45e-07	1.45e-07	1.45e-07	1.45e-07	1.45e-07	1.45e-07	1.45e-07	1.45e-07	1.45e-07	1.45e-07	1.45e-07	1.45e-07	1.45e-07	1.45e-07	1.45e-07	1.45e-07	1.45e-07	1.45e-07	1.45e-07	1.45e-07	1.45e-07	1.45e-07	1.45e-07	1.45e-07	1.45e-07	1.45e-07	1.45e-07	1.45e-07	1.45e-07	1.45e-07	1.45e-07	1.45e-07	1.45e-07	1.45e-07	1.45e-07
-161.656	4.45e-58	7.25e-10	6.24e-09	1.99e-08	4.14e-08	6.6e-08	8.75e-08	1.01e-07	1.07e-07	1.07e-07	1.07e-07	1.07e-07	1.07e-07	1.07e-07	1.07e-07	1.07e-07	1.07e-07	1.07e-07	1.07e-07	1.07e-07	1.07e-07	1.07e-07	1.07e-07	1.07e-07	1.07e-07	1.07e-07	1.07e-07	1.07e-07	1.07e-07	1.07e-07	1.07e-07	1.07e-07	1.07e-07	1.07e-07	1.07e-07	1.07e-07	1.07e-07	1.07e-07	1.07e-07	1.07e-07	1.07e-07	1.07e-07	1.07e-07	1.07e-07	1.07e-07	1.07e-07	1.07e-07	1.07e-07	1.07e-07
-160.784	0	4.92e-10	4.81e-09	1.56e-08	3.19e-08	5.03e-08	6.66e-08	7.74e-08	8.18e-08	8.22e-08	8.22e-08	8.22e-08	8.22e-08	8.22e-08	8.22e-08	8.22e-08	8.22e-08	8.22e-08	8.22e-08	8.22e-08	8.22e-08	8.22e-08	8.22e-08	8.22e-08	8.22e-08	8.22e-08	8.22e-08	8.22e-08	8.22e-08	8.22e-08	8.22e-08	8.22e-08	8.22e-08	8.22e-08	8.22e-08	8.22e-08	8.22e-08	8.22e-08	8.22e-08	8.22e-08	8.22e-08	8.22e-08	8.22e-08	8.22e-08	8.22e-08	8.22e-08	8.22e-08	8.22e-08	8.22e-08
-159.913	0	4.19e-10	3.54e-09	1.15e-08	2.4e-08	3.83e-08	5.08e-08	5.87e-08	6.19e-08	6.23e-08	6.23e-08	6.23e-08	6.23e-08	6.23e-08	6.23e-08	6.23e-08	6.23e-08	6.23e-08	6.23e-08	6.23e-08	6.23e-08	6.23e-08	6.23e-08	6.23e-08	6.23e-08	6.23e-08	6.23e-08	6.23e-08	6.23e-08	6.23e-08	6.23e-08	6.23e-08	6.23e-08	6.23e-08	6.23e-08	6.23e-08	6.23e-08	6.23e-08	6.23e-08	6.23e-08	6.23e-08	6.23e-08	6.23e-08	6.23e-08	6.23e-08	6.23e-08	6.23e-08	6.23e-08	6.23e-08
-159.041	0	2.87e-10	2.79e-09	8.91e-09	1.81e-08	2.85e-08	3.77e-08	4.38e-08	4.64e-08	4.66e-08	4.66e-08	4.66e-08	4.66e-08	4.66e-08	4.66e-08	4.66e-08	4.66e-08	4.66e-08	4.66e-08	4.66e-08	4.66e-08	4.66e-08	4.66e-08	4.66e-08	4.66e-08	4.66e-08	4.66e-08	4.66e-08	4.66e-08	4.66e-08	4.66e-08	4.66e-08	4.66e-08	4.66e-08	4.66e-08	4.66e-08	4.66e-08	4.66e-08	4.66e-08	4.66e-08	4.66e-08	4.66e-08	4.66e-08	4.66e-08	4.66e-08	4.66e-08	4.66e-08	4.66e-08	4.66e-08
-158.17	1.63e-58	2.37e-10	2.03e-09	6.67e-09	1.39e-08	2.22e-08	2.94e-08	3.4e-08	3.58e-08	3.61e-08	3.61e-08	3.61e-08	3.61e-08	3.61e-08	3.61e-08	3.61e-08	3.61e-08	3.61e-08	3.61e-08	3.61e-08	3.61e-08	3.61e-08	3.61e-08	3.61e-08	3.61e-08	3.61e-08	3.61e-08	3.61e-08	3.61e-08	3.61e-08	3.61e-08	3.61e-08	3.61e-08	3.61e-08	3.61e-08	3.61e-08	3.61e-08	3.61e-08	3.61e-08	3.61e-08	3.61e-08	3.61e-08	3.61e-08	3.61e-08	3.61e-08	3.61e-08	3.61e-08	3.61e-08	3.61e-08
-157.298	0	1.71e-10	1.6e-09	5.04e-09	1.03e-08	1.63e-08	2.16e-08	2.5e-08	2.65e-08	2.66e-08	2.66e-08	2.66e-08	2.66e-08	2.66e-08	2.66e-08	2.66e-08	2.66e-08	2.66e-08	2.66e-08	2.66e-08	2.66e-08	2.66e-08	2.66e-08	2.66e-08	2.66e-08	2.66e-08	2.66e-08	2.66e-08	2.66e-08	2.66e-08	2.66e-08	2.66e-08	2.66e-08	2.66e-08	2.66e-08	2.66e-08	2.66e-08	2.66e-08	2.66e-08	2.66e-08	2.66e-08	2.66e-08	2.66e-08	2.66e-08	2.66e-08	2.66e-08	2.66e-08	2.66e-08	2.66e-08
-156.427	0	1.31e-10	1.18e-09	3.88e-09	8.04e-09	1.28e-08	1.69e-08	1.96e-08	2.07e-08	2.08e-08	2.08e-08	2.08e-08	2.08e-08	2.08e-08	2.08e-08	2.08e-08	2.08e-08	2.08e-08	2.08e-08	2.08e-08	2.08e-08	2.08e-08	2.08e-08	2.08e-08	2.08e-08	2.08e-08	2.08e-08	2.08e-08	2.08e-08	2.08e-08	2.08e-08	2.08e-08	2.08e-08	2.08e-08	2.08e-08	2.08e-08	2.08e-08	2.08e-08	2.08e-08	2.08e-08	2.08e-08	2.08e-08	2.08e-08	2.08e-08	2.08e-08	2.08e-08	2.08e-08	2.08e-08	2.08e-08
-155.556	0	1.02e-10	9.13e-10	2.86e-09	5.91e-09	9.42e-09	1.25e-08	1.44e-08	1.52e-08	1.53e-08	1.53e-08	1.53e-08	1.53e-08	1.53e-08	1.53e-08	1.53e-08	1.53e-08	1.53e-08	1.53e-08	1.53e-08	1.53e-08	1.53e-08	1.53e-08	1.53e-08	1.53e-08	1.53e-08	1.53e-08	1.53e-08	1.53e-08	1.53e-08	1.53e-08	1.53e-08	1.53e-08	1.53e-08	1.53e-08	1.53e-08	1.53e-08	1.53e-08	1.53e-08	1.53e-08	1.53e-08	1.53e-08	1.53e-08	1.53e-08	1.53e-08	1.53e-08	1.53e-08	1.53e-08	1.53e-08
-154.684	0	7.19e-11	6.84e-10	2.25e-09	4.62e-09	7.32e-09	9.69e-09	1.13e-08	1.19e-08	1.19e-08	1.19e-08	1.19e-08	1.19e-08	1.19e-08	1.19e-08	1.19e-08	1.19e-08	1.19e-08	1.19e-08	1.19e-08	1.19e-08	1.19e-08	1.19e-08	1.19e-08	1.19e-08	1.19e-08	1.19e-08	1.19e-08	1.19e-08	1.19e-08	1.19e-08	1.19e-08	1.19e-08	1.19e-08	1.19e-08	1.19e-08	1.19e-08	1.19e-08	1.19e-08	1.19e-08	1.19e-08	1.19e-08	1.19e-08	1.19e-08	1.19e-08	1.19e-08	1.19e-08	1.19e-08	1.19e-08
-153.813	1.3e-58	5.99e-11	5.16e-10	1.64e-09	3.42e-09	5.45e-09	7.23e-09	8.36e-09	8.81e-09	8.87e-09	8.87e-09	8.87e-09	8.87e-09	8.87e-09	8.87e-09	8.87e-09	8.87e-09	8.87e-09	8.87e-09	8.87e-09	8.87e-09	8.87e-09	8.87e-09	8.87e-09	8.87e-09	8.87e-09	8.87e-09	8.87e-09	8.87e-09	8.87e-09	8.87e-09	8.87e-09	8.87e-09	8.87e-09	8.87e-09	8.87e-09	8.87e-09	8.87e-09	8.87e-09	8.87e-09	8.87e-09	8.87e-09	8.87e-09	8.87e-09	8.87e-09	8.87e-09	8.87e-09	8.87e-09	8.87e-09
-152.941	0	4.06e-11	3.98e-10	1.29e-09	2.64e-09	4.16e-09	5.5e-09	6.4e-09	6.75e-09	6.79e-09	6.79e-09	6.79e-09	6.79e-09	6.79e-09	6.79e-09	6.79e-09	6.79e-09	6.79e-09	6.79e-09	6.79e-09	6.79e-09	6.79e-09	6.79e-09	6.79e-09	6.79e-09	6.79e-09	6.79e-09	6.79e-09	6.79e-09	6.79e-09	6.79e-09	6.79e-09	6.79e-09	6.79e-09	6.79e-09	6.79e-09	6.79e-09	6.79e-09	6.79e-09	6.79e-09	6.79e-09	6.79e-09	6.79e-09	6.79e-09	6.79e-09	6.79e-09	6.79e-09	6.79e-09	6.79e-09
-152.07	0	3.46e-11	2.93e-10	9.49e-10	1.98e-09	3.16e-09	4.2e-09	4.85e-09	5.11e-09	5.15e-09	5.15e-09	5.15e-09	5.15e-09	5.15e-09	5.15e-09	5.15e-09	5.15e-09	5.15e-09	5.15e-09	5.15e-09	5.15e-09	5.15e-09	5.15e-09	5.15e-09	5.15e-09	5.15e-09	5.15e-09	5.15e-09	5.15e-09	5.15e-09	5.15e-09	5.15e-09	5.15e-09	5.15e-09	5.15e-09	5.15e-09	5.15e-09	5.15e-09	5.15e-09	5.15e-09	5.15e-09	5.15e-09	5.15e-09	5.15e-09	5.15e-09	5.15e-09	5.15e-09	5.15e-09	5.15e-09
-151.198	8.77e-59	2.37e-11	2.3e-10	7.36e-10	1.5e-09	2.36e-09	3.12e-09	3.62e-09	3.83e-09	3.85e-09	3.85e-09	3.85e-09	3.85e-09	3.85e-09	3.85e-09	3.85e-09	3.85e-09	3.85e-09	3.85e-09	3.85e-09	3.85e-09	3.85e-09	3.85e-09	3.85e-09	3.85e-09	3.85e-09	3.85e-09	3.85e-09	3.85e-09	3.85e-09	3.85e-09	3.85e-09	3.85e-09	3.85e-09	3.85e-09	3.85e-09	3.85e-09	3.85e-09	3.85e-09	3.85e-09	3.85e-09	3.85e-09	3.85e-09	3.85e-09	3.85e-09	3.85e-09	3.85e-09	3.85e-09	3.85e-09
-150.327	1.12e-59	1.96e-11	1.68e-10	5.51e-10	1.15e-09	1.83e-09	2.43e-09	2.81e-09	2.96e-09	2.98e-09	2.98e-09	2.98e-09	2.98e-09	2.98e-09	2.98e-09	2.98e-09	2.98e-09	2.98e-09	2.98e-09	2.98e-09	2.98e-09	2.98e-09	2.98e-09	2.98e-09	2.98e-09	2.98e-09	2.98e-09	2.98e-09	2.98e-09	2.98e-09	2.98e-09	2.98e-09	2.98e-09	2.98e-09	2.98e-09	2.98e-09	2.98e-09	2.98e-09	2.98e-09	2.98e-09	2.98e-09	2.98e-09	2.98e-09	2.98e-09	2.98e-09	2.98e-09	2.98e-09	2.98e-09	2.98e-09
-149.455	0	1.41e-11	1.33e-10	4.16e-10	8.51e-10	1.35e-09	1.78e-09	2.07e-09	2.19e-09	2.2e-09	2.2e-09	2.2e-09	2.2e-09	2.2e-09	2.2e-09	2.2e-09	2.2e-09	2.2e-09	2.2e-09	2.2e-09	2.2e-09	2.2e-09	2.2e-09	2.2e-09	2.2e-09	2.2e-09	2.2e-09	2.2e-09	2.2e-09	2.2e-09	2.2e-09	2.2e-09	2.2e-09	2.2e-09	2.2e-09	2.2e-09	2.2e-09	2.2e-09	2.2e-09	2.2e-09	2.2e-09	2.2e-09	2.2e-09	2.2e-09	2.2e-09	2.2e-09	2.2e-09	2.2e-09	2.2e-09
-148.584	0	1.08e-11	9.72e-11	3.2e-10	6.64e-10	1.06e-09	1.4e-09	1.62e-09	1.71e-09	1.72e-09	1.72e-09	1.72e-09	1.72e-09	1.72e-09	1.72e-09	1.72e-09	1.72e-09	1.72e-09	1.72e-09	1.72e-09	1.72e-09	1.72e-09	1.72e-09	1.72e-09	1.72e-09	1.72e-09	1.72e-09	1.72e-09	1.72e-09	1.72e-09	1.72e-09	1.72e-09	1.72e-09	1.72e-09	1.72e-09	1.72e-09	1.72e-09	1.72e-09	1.72e-09	1.72e-09	1.72e-09	1.72e-09	1.72e-09	1.72e-09	1.72e-09	1.72e-09	1.72e-09	1.72e-09	1.72e-09
-147.712	0	8.42e-12	7.55e-11	2.37e-10	4.89e-10	7.78e-10	1.03e-09	1.19e-09	1.26e-09	1.27e-09	1.27e-09	1.27e-09	1.27e-09	1.27e-09	1.27e-09	1.27e-09	1.27e-09	1.27e-09	1.27e-09	1.27e-09	1.27e-09	1.27e-09	1.27e-09	1.27e-09	1.27e-09	1.27e-09	1.27e-09	1.27e-09	1.27e-09	1.27e-09	1.27e-09	1.27e-09	1.27e-09	1.27e-09	1.27e-09	1.27e-09	1.27e-09	1.27e-09	1.27e-09	1.27e-09	1.27e-09	1.27e-09	1.27e-09	1.27e-09	1.27e-09	1.27e-09	1.27e-09	1.27e-09	1.27e-09
-146.841	0	5.94e-12	5.65e-11	1.86e-10	3.82e-10	6.04e-10	8.01e-10	9.3e-10	9.8e-10	9.86e-10	9.86e-10	9.86e-10	9.86e-10	9.86e-10	9.86e-10	9.86e-10	9.86e-10	9.86e-10	9.86e-10	9.86e-10	9.86e-10	9.86e-10	9.86e-10	9.86e-10	9.86e-10	9.86e-10	9.86e-10	9.86e-10	9.86e-10	9.86e-10	9.86e-10	9.86e-10	9.86e-10	9.86e-10	9.86e-10	9.86e-10	9.86e-10	9.86e-10	9.86e-10	9.86e-10	9.86e-10	9.86e-10	9.86e-10	9.86e-10	9.86e-10	9.86e-10	9.86e-10	9.86e-10	9.86e-10
-145.97	4.31e-59	4.95e-12	4.26e-11	1.36e-10	2.82e-10	4.51e-10	5.97e-10	6.9e-10	7.28e-10	7.33e-10	7.33e-10	7.33e-10	7.33e-10	7.33e-10	7.33e-10	7.33e-10	7.33e-10	7.33e-10	7.33e-10	7.33e-10	7.33e-10	7.33e-10	7.33e-10	7.33e-10	7.33e-10	7.33e-10	7.33e-10	7.33e-10	7.33e-10	7.33e-10	7.33e-10	7.33e-10	7.33e-10	7.33e-10	7.33e-10	7.33e-10	7.33e-10	7.33e-10	7.33e-10	7.33e-10	7.33e-10	7.33e-10	7.33e-10	7.33e-10	7.33e-10	7.33e-10	7.33e-10	7.33e-10	7.33e-10
-145.098	0	3.35e-12	3.28e-11	1.07e-10	2.18e-10	3.43e-10	4.55e-10	5.29e-10	5.58e-10	5.61e-10	5.61e-10	5.61e-10	5.61e-10	5.61e-10	5.61e-10	5.61e-10	5.61e-10	5.61e-10	5.61e-10	5.61e-10	5.61e-10	5.61e-10	5.61e-10	5.61e-10	5.61e-10	5.61e-10	5.61e-10	5.61e-10	5.61e-10	5.61e-10	5.61e-10	5.61e-10	5.61e-10	5.61e-10	5.61e-10	5.61e-10	5.61e-10	5.61e-10	5.61e-10	5.61e-10	5.61e-10	5.61e-10	5.61e-10	5.61e-10	5.61e-10	5.61e-10	5.61e-10	5.61e-10	5.61e-10
-144.227	0	2.86e-12	2.42e-11	7.84e-11	1.64e-10	2.61e-10	3.47e-10	4.01e-10	4.22e-10	4.25e-10	4.25e-10	4.25e-10	4.25e-10	4.25e-10	4.25e-10	4.25e-10	4.25e-10	4.25e-10	4.25e-10	4.25e-10	4.25e-10	4.25e-10	4.25e-10	4.25e-10	4.25e-10	4.25e-10	4.25e-10	4.25e-10	4.25e-10	4.25e-10	4.25e-10	4.25e-10	4.25e-10	4.25e-10	4.25e-10	4.25e-10	4.25e-10	4.25e-10	4.25e-10	4.25e-10	4.25e-10	4.25e-10	4.25e-10	4.25e-10	4.25e-10	4.25e-10	4.25e-10	4.25e-10	4.25e-10
-143.355	1.42e-59	1.96e-12	1.9e-11	6.08e-11	1.24e-10	1.95e-10	2.57e-10	2.99e-10	3.16e-10	3.18e-10	3.18e-10	3.18e-10	3.18e-10	3.18e-10	3.18e-10	3.18e-10	3.18e-10	3.18e-10	3.18e-10	3.18e-10	3.18e-10	3.18e-10	3.18e-10	3.18e-10	3.18e-10	3.18e-10	3.18e-10	3.18e-10	3.18e-10	3.18e-10	3.18e-10	3.18e-10	3.18e-10	3.18e-10	3.18e-10	3.18e-10	3.18e-10	3.18e-10	3.18e-10	3.18e-10	3.18e-10	3.18e-10	3.18e-10	3.18e-10	3.18e-10	3.18e-10	3.18e-10	3.18e-10	3.18e-10
-142.484	0	1.62e-12	1.39e-11	4.55e-11	9.49e-11	1.51e-10	2.01e-10	2.32e-10	2.45e-10	2.46e-10	2.46e-10	2.46e-10	2.46e-10	2.46e-10	2.46e-10	2.46e-10	2.46e-10	2.46e-10	2.46e-10	2.46e-10	2.46e-10	2.46e-10	2.46e-10	2.46e-10	2.46e-10	2.46e-10	2.46e-10	2.46e-10	2.46e-10	2.46e-10	2.46e-10	2.46e-10	2.46e-10	2.46e-10	2.46e-10	2.46e-10	2.46e-10	2.46e-10	2.46e-10	2.46e-10	2.46e-10	2.46e-10	2.46e-10	2.46e-10	2.46e-10	2.46e-10	2.46e-10	2.46e-10	2.46e-10
-141.612	0	1.17e-12	1.09e-11	3.44e-11	7.03e-11	1.11e-10	1.47e-10	1.71e-10	1.81e-10	1.82e-10	1.82e-10	1.82e-10	1.82e-10	1.82e-10	1.82e-10	1.82e-10	1.82e-10	1.82e-10	1.82e-10	1.82e-10	1.82e-10	1.82e-10	1.82e-10	1.82e-10	1.82e-10	1.82e-10	1.82e-10	1.82e-10	1.82e-10	1.82e-10	1.82e-10	1.82e-10	1.82e-10	1.82e-10	1.82e-10	1.82e-10	1.82e-10	1.82e-10	1.82e-10	1.82e-10	1.82e-10	1.82e-10	1.82e-10	1.82e-10	1.82e-10	1.82e-10	1.82e-10	1.82e-10	1.82e-10
-140.741	0	8.92e-13	8.03e-12	2.65e-11	5.49e-11	8.72e-11	1.16e-10	1.34e-10	1.41e-10	1.42e-10	1.42e-10	1.42e-10	1.42e-10	1.42e-10	1.42e-10	1.42e-10	1.42e-10	1.42e-10	1.42e-10	1.42e-10	1.42e-10	1.42e-10	1.42e-10	1.42e-10	1.42e-10	1.42e-10	1.42e-10	1.42e-10	1.42e-10	1.42e-10	1.42e-10	1.42e-10	1.42e-10	1.42e-10	1.42e-10	1.42e-10	1.42e-10	1.42e-10	1.42e-10	1.42e-10	1.42e-10	1.42e-10	1.42e-10	1.42e-10	1.42e-10	1.42e-10	1.42e-10	1.42e-10	1.42e-10
-139.869	0	6.95e-13	6.23e-12	1.95e-11	4.04e-11	6.43e-11	8.51e-11	9.84e-11	1.04e-10	1.05e-10	1.05e-10	1.05e-10	1.05e-10	1.05e-10	1.05e-10	1.05e-10	1.05e-10	1.05e-10	1.05e-10	1.05e-10	1.05e-10	1.05e-10	1.05e-10	1.05e-10	1.05e-10	1.05e-10	1.05e-10	1.05e-10	1.05e-10	1.05e-10	1.05e-10	1.05e-10	1.05e-10	1.05e-10	1.05e-10	1.05e-10	1.05e-10	1.05e-10	1.05e-10	1.05e-10	1.05e-10	1.05e-10	1.05e-10	1.05e-10	1.05e-10	1.05e-10	1.05e-10	1.05e-10	1.05e-10
-138.998	0	4.91e-13	4.67e-12	1.53e-11	3.16e-11	4.99e-11	6.62e-11	7.68e-11	8.1e-11	8.15e-11	8.15e-11	8.15e-11	8.15e-11	8.15e-11	8.15e-11	8.15e-11	8.15e-11	8.15e-11	8.15e-11	8.15e-11	8.15e-11	8.15e-11	8.15e-11	8.15e-11	8.15e-11	8.15e-11	8.15e-11	8.15e-11	8.15e-11	8.15e-11	8.15e-11	8.15e-11	8.15e-11	8.15e-11	8.15e-11	8.15e-11	8.15e-11	8.15e-11	8.15e-11	8.15e-11	8.15e-11	8.15e-11	8.15e-11	8.15e-11	8.15e-11	8.15e-11	8.15e-11	8.15e-11	8.15e-11
-138.126	1.11e-59	4.09e-13	3.52e-12	1.12e-11	2.33e-11	3.72e-11	4.94e-11	5.7e-11	6.01e-11	6.06e-11	6.06e-11	6.06e-11	6.06e-11	6.06e-11	6.06e-11	6.06e-11	6.06e-11	6.06e-11	6.06e-11	6.06e-11	6.06e-11	6.06e-11	6.06e-11	6.06e-11	6.06e-11	6.06e-11	6.06e-11	6.06e-11	6.06e-11	6.06e-11	6.06e-11	6.06e-11	6.06e-11	6.06e-11	6.06e-11	6.06e-11	6.06e-11	6.06e-11	6.06e-11	6.06e-11	6.06e-11	6.06e-11	6.06e-11	6.06e-11	6.06e-11	6.06e-11	6.06e-11	6.06e-11	6.06e-11
-137.255	0	2.77e-13	2.71e-12	8.82e-12	1.8e-11	2.84e-11	3.76e-11	4.37e-11	4.61e-11	4.64e-11	4.64e-11	4.64e-11	4.64e-11	4.64e-11	4.64e-11	4.64e-11	4.64e-11	4.64e-11	4.64e-11	4.64e-11	4.64e-11	4.64e-11	4.64e-11	4.64e-11	4.64e-11	4.64e-11	4.64e-11	4.64e-11	4.64e-11	4.64e-11	4.64e-11	4.64e-11	4.64e-11	4.64e-11	4.64e-11	4.64e-11	4.64e-11	4.64e-11	4.64e-11	4.64e-11	4.64e-11	4.64e-11	4.64e-11	4.64e-11	4.64e-11	4.64e-11	4.64e-11	4.64e-11	4.64e-11
-136.383	0	2.36e-13	2e-12	6.48e-12	1.35e-11	2.16e-11	2.86e-11	3.31e-11	3.49e-11	3.51e-11	3.51e-11	3.51e-11	3.51e-11	3.51e-11	3.51e-11	3.51e-11	3.51e-11	3.51e-11	3.51e-11	3.51e-11	3.51e-11	3.51e-11	3.51e-11	3.51e-11	3.51e-11	3.51e-11	3.51e-11	3.51e-11	3.51e-11	3.51e-11	3.51e-11	3.51e-11	3.51e-11	3.51e-11	3.51e-11	3.51e-11	3.51e-11	3.51e-11	3.51e-11	3.51e-11	3.51e-11	3.51e-11	3.51e-11	3.51e-11	3.51e-11	3.51e-11	3.51e-11	3.51e-11	3.51e-11
-135.512	9.08e-60	1.62e-13	1.57e-12	5.02e-12	1.02e-11	1.61e-11	2.13e-11	2.47e-11	2.61e-11	2.63e-11	2.63e-11	2.63e-11	2.63e-11	2.63e-11	2.63e-11	2.63e-11	2.63e-11	2.63e-11	2.63e-11	2.63e-11	2.63e-11	2.63e-11	2.63e-11	2.63e-11	2.63e-11	2.63e-11	2.63e-11	2.63e-11	2.63e-11	2.63e-11	2.63e-11	2.63e-11	2.63e-11	2.63e-11	2.63e-11	2.63e-11	2.63e-11	2.63e-11	2.63e-11	2.63e-11	2.63e-11	2.63e-11	2.63e-11	2.63e-11	2.63e-11	2.63e-11	2.63e-11	2.63e-11	2.63e-11
-134.641	0	1.33e-13	1.15e-12	3.76e-12	7.84e-12	1.25e-11	1.66e-11	1.92e-11	2.02e-11	2.03e-11	2.03e-11	2.03e-11	2.03e-11	2.03e-11	2.03e-11	2.03e-11	2.03e-11	2.03e-11	2.03e-11	2.03e-11	2.03e-11	2.03e-11	2.03e-11	2.03e-11	2.03e-11	2.03e-11	2.03e-11	2.03e-11	2.03e-11	2.03e-11	2.03e-11	2.03e-11	2.03e-11	2.03e-11	2.03e-11	2.03e-11	2.03e-11	2.03e-11	2.03e-11	2.03e-11	2.03e-11	2.03e-11	2.03e-11	2.03e-11	2.03e-11	2.03e-11	2.03e-11	2.03e-11	2.03e-11
-133.769	0	9.64e-14	9.04e-13	2.84e-12	5.81e-12	9.21e-12	1.22e-11	1.41e-11	1.49e-11	1.5e-11	1.5e-11	1.5e-11	1.5e-11	1.5e-11	1.5e-11	1.5e-11	1.5e-11	1.5e-11	1.5e-11	1.5e-11	1.5e-11	1.5e-11	1.5e-11	1.5e-11	1.5e-11	1.5e-11	1.5e-11	1.5e-11	1.5e-11	1.5e-11	1.5e-11	1.5e-11	1.5e-11	1.5e-11	1.5e-11	1.5e-11	1.5e-11	1.5e-11	1.5e-11	1.5e-11	1.5e-11	1.5e-11	1.5e-11	1.5e-11	1.5e-11	1.5e-11	1.5e-11	1.5e-11	1.5e-11
-132.898	0	7.37e-14	6.63e-13	2.19e-12	4.53e-12	7.2e-12	9.55e-12	1.11e-11	1.17e-11	1.17e-11	1.17e-11	1.17e-11	1.17e-11	1.17e-11	1.17e-11	1.17e-11	1.17e-11	1.17e-11	1.17e-11	1.17e-11	1.17e-11	1.17e-11	1.17e-11	1.17e-11	1.17e-11	1.17e-11	1.17e-11	1.17e-11	1.17e-11	1.17e-11	1.17e-11	1.17e-11	1.17e-11	1.17e-11	1.17e-11	1.17e-11	1.17e-11	1.17e-11	1.17e-11	1.17e-11	1.17e-11	1.17e-11	1.17e-11	1.17e-11	1.17e-11	1.17e-11	1.17e-11	1.17e-11	1.17e-11
-132.026	0	5.74e-14	5.15e-13	1.61e-12	3.33e-12	5.31e-12	7.03e-12	8.13e-12	8.59e-12	8.64e-12	8.64e-12	8.64e-12	8.64e-12	8.64e-12	8.64e-12	8.64e-12	8.64e-12	8.64e-12	8.64e-12	8.64e-12	8.64e-12	8.64e-12	8.64e-12	8.64e-12	8.64e-12	8.64e-12	8.64e-12	8.64e-12	8.64e-12	8.64e-12	8.64e-12	8.64e-12	8.64e-12	8.64e-12	8.64e-12	8.64e-12	8.64e-12	8.64e-12	8.64e-12	8.64e-12	8.64e-12	8.64e-12	8.64e-12	8.64e-12	8.64e-12	8.64e-12	8.64e-12	8.64e-12	8.64e-12
-131.155	0	4.05e-14	3.85e-13	1.27e-12	2.61e-12	4.12e-12	5.46e-12	6.35e-12	6.69e-12	6.73e-12	6.73e-12	6.73e-12	6.73e-12	6.73e-12	6.73e-12	6.73e-12	6.73e-12	6.73e-12	6.73e-12	6.73e-12	6.73e-12	6.73e-12	6.73e-12	6.73e-12	6.73e-12	6.73e-12	6.73e-12	6.73e-12	6.73e-12	6.73e-12	6.73e-12	6.73e-12	6.73e-12	6.73e-12	6.73e-12	6.73e-12	6.73e-12	6.73e-12	6.73e-12	6.73e-12	6.73e-12	6.73e-12	6.73e-12	6.73e-12	6.73e-12	6.73e-12	6.73e-12	6.73e-12	6.73e-12
-130.283	1.03e-60	3.38e-14	2.91e-13	9.25e-13	1.93e-12	3.08e-12	4.08e-12	4.71e-12	4.97e-12	5e-12	5e-12	5e-12	5e-12	5e-12	5e-12	5e-12	5e-12	5e-12	5e-12	5e-12	5e-12	5e-12	5e-12	5e-12	5e-12	5e-12	5e-12	5e-12	5e-12	5e-12	5e-12	5e-12	5e-12	5e-12	5e-12	5e-12	5e-12	5e-12	5e-12	5e-12	5e-12	5e-12	5e-12	5e-12	5e-12	5e-12	5e-12	5e-12	5e-12
-129.412	0	2.29e-14	2.24e-13	7.28e-13	1.49e-12	2.34e-12	3.1e-12	3.61e-12	3.81e-12	3.83e-12	3.83e-12	3.83e-12	3.83e-12	3.83e-12	3.83e-12	3.83e-12	3.83e-12	3.83e-12	3.83e-12	3.83e-12	3.83e-12	3.83e-12	3.83e-12	3.83e-12	3.83e-12	3.83e-12	3.83e-12	3.83e-12	3.83e-12	3.83e-12	3.83e-12	3.83e-12	3.83e-12	3.83e-12	3.83e-12	3.83e-12	3.83e-12	3.83e-12	3.83e-12	3.83e-12	3.83e-12	3.83e-12	3.83e-12	3.83e-12	3.83e-12	3.83e-12	3.83e-12	3.83e-12	3.83e-12
-128.54	0	1.95e-14	1.65e-13	5.35e-13	1.12e-12	1.78e-12	2.37e-12	2.74e-12	2.88e-12	2.9e-12	2.9e-12	2.9e-12	2.9e-12	2.9e-12	2.9e-12	2.9e-12	2.9e-12	2.9e-12	2.9e-12	2.9e-12	2.9e-12	2.9e-12	2.9e-12	2.9e-12	2.9e-12	2.9e-12	2.9e-12	2.9e-12	2.9e-12	2.9e-12	2.9e-12	2.9e-12	2.9e-12	2.9e-12	2.9e-12	2.9e-12	2.9e-12	2.9e-12	2.9e-12	2.9e-12	2.9e-12	2.9e-12	2.9e-12	2.9e-12	2.9e-12	2.9e-12	2.9e-12	2.9e-12	2.9e-12
-127.669	1.46e-60	1.34e-14	1.3e-13	4.15e-13	8.43e-13	1.33e-12	1.76e-12	2.04e-12	2.16e-12	2.17e-12	2.17e-12	2.17e-12	2.17e-12	2.17e-12	2.17e-12	2.17e-12	2.17e-12	2.17e-12	2.17e-12	2.17e-12	2.17e-12	2.17e-12	2.17e-12	2.17e-12	2.17e-12	2.17e-12	2.17e-12	2.17e-12	2.17e-12	2.17e-12	2.17e-12	2.17e-12	2.17e-12	2.17e-12	2.17e-12	2.17e-12	2.17e-12	2.17e-12	2.17e-12	2.17e-12	2.17e-12	2.17e-12	2.17e-12	2.17e-12	2.17e-12	2.17e-12	2.17e-12	2.17e-12	2.17e-12
-126.797	0	1.1e-14	9.47e-14	3.11e-13	6.48e-13	1.03e-12	1.37e-12	1.59e-12	1.67e-12	1.68e-12	1.68e-12	1.68e-12	1.68e-12	1.68e-12	1.68e-12	1.68e-12	1.68e-12	1.68e-12	1.68e-12	1.68e-12	1.68e-12	1.68e-12	1.68e-12	1.68e-12	1.68e-12	1.68e-12	1.68e-12	1.68e-12	1.68e-12	1.68e-12	1.68e-12	1.68e-12	1.68e-12	1.68e-12	1.68e-12	1.68e-12	1.68e-12	1.68e-12	1.68e-12	1.68e-12	1.68e-12	1.68e-12	1.68e-12	1.68e-12	1.68e-12	1.68e-12	1.68e-12	1.68e-12	1.68e-12
-125.926	0	7.96e-15	7.47e-14	2.35e-13	4.8e-13	7.6e-13	1.01e-12	1.17e-12	1.23e-12	1.24e-12	1.24e-12	1.24e-12	1.24e-12	1.24e-12	1.24e-12	1.24e-12	1.24e-12	1.24e-12	1.24e-12	1.24e-12	1.24e-12	1.24e-12	1.24e-12	1.24e-12	1.24e-12	1.24e-12	1.24e-12	1.24e-12	1.24e-12	1.24e-12	1.24e-12	1.24e-12	1.24e-12	1.24e-12	1.24e-12	1.24e-12	1.24e-12	1.24e-12	1.24e-12	1.24e-12	1.24e-12	1.24e-12	1.24e-12	1.24e-12	1.24e-12	1.24e-12	1.24e-12	1.24e-12	1.24e-12
-125.054	0	6.09e-15	5.48e-14	1.81e-13	3.75e-13	5.95e-13	7.89e-13	9.15e-13	9.64e-13	9.7e-13	9.7e-13	9.7e-13	9.7e-13	9.7e-13	9.7e-13	9.7e-13	9.7e-13	9.7e-13	9.7e-13	9.7e-13	9.7e-13	9.7e-13	9.7e-13	9.7e-13	9.7e-13	9.7e-13	9.7e-13	9.7e-13	9.7e-13	9.7e-13	9.7e-13	9.7e-13	9.7e-13	9.7e-13	9.7e-13	9.7e-13	9.7e-13	9.7e-13	9.7e-13	9.7e-13	9.7e-13	9.7e-13	9.7e-13	9.7e-13	9.7e-13	9.7e-13	9.7e-13	9.7e-13	9.7e-13
-124.183	0	4.75e-15	4.25e-14	1.33e-13	2.75e-13	4.39e-13	5.81e-13	6.71e-13	7.09e-13	7.14e-13	7.14e-13	7.14e-13	7.14e-13	7.14e-13	7.14e-13	7.14e-13	7.14e-13	7.14e-13	7.14e-13	7.14e-13	7.14e-13	7.14e-13	7.14e-13	7.14e-13	7.14e-13	7.14e-13	7.14e-13	7.14e-13	7.14e-13	7.14e-13	7.14e-13	7.14e-13	7.14e-13	7.14e-13	7.14e-13	7.14e-13	7.14e-13	7.14e-13	7.14e-13	7.14e-13	7.14e-13	7.14e-13	7.14e-13	7.14e-13	7.14e-13	7.14e-13	7.14e-13	7.14e-13	7.14e-13
-123.312	0	3.35e-15	3.18e-14	1.05e-13	2.15e-13	3.41e-13	4.51e-13	5.24e-13	5.53e-13	5.56e-13	5.56e-13	5.56e-13	5.56e-13	5.56e-13	5.56e-13	5.56e-13	5.56e-13	5.56e-13	5.56e-13	5.56e-13	5.56e-13	5.56e-13	5.56e-13	5.56e-13	5.56e-13	5.56e-13	5.56e-13	5.56e-13	5.56e-13	5.56e-13	5.56e-13	5.56e-13	5.56e-13	5.56e-13	5.56e-13	5.56e-13	5.56e-13	5.56e-13	5.56e-13	5.56e-13	5.56e-13	5.56e-13	5.56e-13	5.56e-13	5.56e-13	5.56e-13	5.56e-13	5.56e-13	5.56e-13
-122.44	0	2.79e-15	2.4e-14	7.64e-14	1.59e-13	2.54e-13	3.37e-13	3.89e-13	4.1e-13	4.13e-13	4.13e-13	4.13e-13	4.13e-13	4.13e-13	4.13e-13	4.13e-13	4.13e-13	4.13e-13	4.13e-13	4.13e-13	4.13e-13	4.13e-13	4.13e-13	4.13e-13	4.13e-13	4.13e-13	4.13e-13	4.13e-13	4.13e-13	4.13e-13	4.13e-13	4.13e-13	4.13e-13	4.13e-13	4.13e-13	4.13e-13	4.13e-13	4.13e-13	4.13e-13	4.13e-13	4.13e-13	4.13e-13	4.13e-13	4.13e-13	4.13e-13	4.13e-13	4.13e-13	4.13e-13	4.13e-13
-121.569	0	1.89e-15	1.85e-14	6.02e-14	1.23e-13	1.94e-13	2.56e-13	2.98e-13	3.15e-13	3.17e-13	3.17e-13	3.17e-13	3.17e-13	3.17e-13	3.17e-13	3.17e-13	3.17e-13	3.17e-13	3.17e-13	3.17e-13	3.17e-13	3.17e-13	3.17e-13	3.17e-13	3.17e-13	3.17e-13	3.17e-13	3.17e-13	3.17e-13	3.17e-13	3.17e-13	3.17e-13	3.17e-13	3.17e-13	3.17e-13	3.17e-13	3.17e-13	3.17e-13	3.17e-13	3.17e-13	3.17e-13	3.17e-13	3.17e-13	3.17e-13	3.17e-13	3.17e-13	3.17e-13	3.17e-13	3.17e-13
-120.697	0	1.61e-15	1.36e-14	4.42e-14	9.23e-14	1.47e-13	1.95e-13	2.26e-13	2.38e-13	2.4e-13	2.4e-13	2.4e-13	2.4e-13	2.4e-13	2.4e-13	2.4e-13	2.4e-13	2.4e-13	2.4e-13	2.4e-13	2.4e-13	2.4e-13	2.4e-13	2.4e-13	2.4e-13	2.4e-13	2.4e-13	2.4e-13	2.4e-13	2.4e-13	2.4e-13	2.4e-13	2.4e-13	2.4e-13	2.4e-13	2.4e-13	2.4e-13	2.4e-13	2.4e-13	2.4e-13	2.4e-13	2.4e-13	2.4e-13	2.4e-13	2.4e-13	2.4e-13	2.4e-13	2.4e-13	2.4e-13
-119.826	2.54e-61	1.1e-15	1.07e-14	3.43e-14	6.96e-14	1.1e-13	1.45e-13	1.69e-13	1.78e-13	1.79e-13	1.79e-13	1.79e-13	1.79e-13	1.79e-13	1.79e-13	1.79e-13	1.79e-13	1.79e-13	1.79e-13	1.79e-13	1.79e-13	1.79e-13	1.79e-13	1.79e-13	1.79e-13	1.79e-13	1.79e-13	1.79e-13	1.79e-13	1.79e-13	1.79e-13	1.79e-13	1.79e-13	1.79e-13	1.79e-13	1.79e-13	1.79e-13	1.79e-13	1.79e-13	1.79e-13	1.79e-13	1.79e-13	1.79e-13	1.79e-13	1.79e-13	1.79e-13	1.79e-13	1.79e-13	1.79e-13
-118.954	0	9.11e-16	7.82e-15	2.57e-14	5.35e-14	8.53e-14	1.13e-13	1.31e-13	1.38e-13	1.39e-13	1.39e-13	1.39e-13	1.39e-13	1.39e-13	1.39e-13	1.39e-13	1.39e-13	1.39e-13	1.39e-13	1.39e-13	1.39e-13	1.39e-13	1.39e-13	1.39e-13	1.39e-13	1.39e-13	1.39e-13	1.39e-13	1.39e-13	1.39e-13	1.39e-13	1.39e-13	1.39e-13	1.39e-13	1.39e-13	1.39e-13	1.39e-13	1.39e-13	1.39e-13	1.39e-13	1.39e-13	1.39e-13	1.39e-13	1.39e-13	1.39e-13	1.39e-13	1.39e-13	1.39e-13	1.39e-13
-118.083	0	6.58e-16	6.17e-15	1.94e-14	3.96e-14	6.28e-14	8.31e-14	9.63e-14	1.02e-13	1.02e-13	1.02e-13	1.02e-13	1.02e-13	1.02e-13	1.02e-13	1.02e-13	1.02e-13	1.02e-13	1.02e-13	1.02e-13	1.02e-13	1.02e-13	1.02e-13	1.02e-13	1.02e-13	1.02e-13	1.02e-13	1.02e-13	1.02e-13	1.02e-13	1.02e-13	1.02e-13	1.02e-13	1.02e-13	1.02e-13	1.02e-13	1.02e-13	1.02e-13	1.02e-13	1.02e-13	1.02e-13	1.02e-13	1.02e-13	1.02e-13	1.02e-13	1.02e-13	1.02e-13	1.02e-13	1.02e-13
-117.211	0	5.03e-16	4.53e-15	1.49e-14	3.09e-14	4.92e-14	6.52e-14	7.56e-14	7.96e-14	8.01e-14	8.01e-14	8.01e-14	8.01e-14	8.01e-14	8.01e-14	8.01e-14	8.01e-14	8.01e-14	8.01e-14	8.01e-14	8.01e-14	8.01e-14	8.01e-14	8.01e-14	8.01e-14	8.01e-14	8.01e-14	8.01e-14	8.01e-14	8.01e-14	8.01e-14	8.01e-14	8.01e-14	8.01e-14	8.01e-14	8.01e-14	8.01e-14	8.01e-14	8.01e-14	8.01e-14	8.01e-14	8.01e-14	8.01e-14	8.01e-14	8.01e-14	8.01e-14	8.01e-14	8.01e-14	8.01e-14
-116.34	0	3.92e-16	3.51e-15	1.1e-14	2.28e-14	3.62e-14	4.8e-14	5.55e-14	5.86e-14	5.9e-14	5.9e-14	5.9e-14	5.9e-14	5.9e-14	5.9e-14	5.9e-14	5.9e-14	5.9e-14	5.9e-14	5.9e-14	5.9e-14	5.9e-14	5.9e-14	5.9e-14	5.9e-14	5.9e-14	5.9e-14	5.9e-14	5.9e-14	5.9e-14	5.9e-14	5.9e-14	5.9e-14	5.9e-14	5.9e-14	5.9e-14	5.9e-14	5.9e-14	5.9e-14	5.9e-14	5.9e-14	5.9e-14	5.9e-14	5.9e-14	5.9e-14	5.9e-14	5.9e-14	5.9e-14	5.9e-14
-115.468	0	2.77e-16	2.63e-15	8.65e-15	1.78e-14	2.81e-14	3.73e-14	4.33e-14	4.57e-14	4.59e-14	4.59e-14	4.59e-14	4.59e-14	4.59e-14	4.59e-14	4.59e-14	4.59e-14	4.59e-14	4.59e-14	4.59e-14	4.59e-14	4.59e-14	4.59e-14	4.59e-14	4.59e-14	4.59e-14	4.59e-14	4.59e-14	4.59e-14	4.59e-14	4.59e-14	4.59e-14	4.59e-14	4.59e-14	4.59e-14	4.59e-14	4.59e-14	4.59e-14	4.59e-14	4.59e-14	4.59e-14	4.59e-14	4.59e-14	4.59e-14	4.59e-14	4.59e-14	4.59e-14	4.59e-14	4.59e-14
-114.597	0	2.31e-16	1.99e-15	6.32e-15	1.32e-14	2.1e-14	2.78e-14	3.22e-14	3.39e-14	3.41e-14	3.41e-14	3.41e-14	3.41e-14	3.41e-14	3.41e-14	3.41e-14	3.41e-14	3.41e-14	3.41e-14	3.41e-14	3.41e-14	3.41e-14	3.41e-14	3.41e-14	3.41e-14	3.41e-14	3.41e-14	3.41e-14	3.41e-14	3.41e-14	3.41e-14	3.41e-14	3.41e-14	3.41e-14	3.41e-14	3.41e-14	3.41e-14	3.41e-14	3.41e-14	3.41e-14	3.41e-14	3.41e-14	3.41e-14	3.41e-14	3.41e-14	3.41e-14	3.41e-14	3.41e-14	3.41e-14
-113.725	0	1.56e-16	1.53e-15	4.97e-15	1.02e-14	1.6e-14	2.12e-14	2.46e-14	2.6e-14	2.61e-14	2.61e-14	2.61e-14	2.61e-14	2.61e-14	2.61e-14	2.61e-14	2.61e-14	2.61e-14	2.61e-14	2.61e-14	2.61e-14	2.61e-14	2.61e-14	2.61e-14	2.61e-14	2.61e-14	2.61e-14	2.61e-14	2.61e-14	2.61e-14	2.61e-14	2.61e-14	2.61e-14	2.61e-14	2.61e-14	2.61e-14	2.61e-14	2.61e-14	2.61e-14	2.61e-14	2.61e-14	2.61e-14	2.61e-14	2.61e-14	2.61e-14	2.61e-14	2.61e-14	2.61e-14	2.61e-14
-112.854	0	1.33e-16	1.13e-15	3.65e-15	7.63e-15	1.22e-14	1.61e-14	1.87e-14	1.97e-14	1.98e-14	1.98e-14	1.98e-14	1.98e-14	1.98e-14	1.98e-14	1.98e-14	1.98e-14	1.98e-14	1.98e-14	1.98e-14	1.98e-14	1.98e-14	1.98e-14	1.98e-14	1.98e-14	1.98e-14	1.98e-14	1.98e-14	1.98e-14	1.98e-14	1.98e-14	1.98e-14	1.98e-14	1.98e-14	1.98e-14	1.98e-14	1.98e-14	1.98e-14	1.98e-14	1.98e-14	1.98e-14	1.98e-14	1.98e-14	1.98e-14	1.98e-14	1.98e-14	1.98e-14	1.98e-14	1.98e-14
-111.983	4.49e-64	9.12e-17	8.86e-16	2.83e-15	5.75e-15	9.07e-15	1.2e-14	1.39e-14	1.47e-14	1.48e-14	1.48e-14	1.48e-14	1.48e-14	1.48e-14	1.48e-14	1.48e-14	1.48e-14	1.48e-14	1.48e-14	1.48e-14	1.48e-14	1.48e-14	1.48e-14	1.48e-14	1.48e-14	1.48e-14	1.48e-14	1.48e-14	1.48e-14	1.48e-14	1.48e-14	1.48e-14	1.48e-14	1.48e-14	1.48e-14	1.48e-14	1.48e-14	1.48e-14	1.48e-14	1.48e-14	1.48e-14	1.48e-14	1.48e-14	1.48e-14	1.48e-14	1.48e-14	1.48e-14	1.48e-14	1.48e-14
-111.111	0	7.52e-17	6.46e-16	2.12e-15	4.42e-15	7.05e-15	9.35e-15	1.08e-14	1.14e-14	1.15e-14	1.15e-14	1.15e-14	1.15e-14	1.15e-14	1.15e-14	1.15e-14	1.15e-14	1.15e-14	1.15e-14	1.15e-14	1.15e-14	1.15e-14	1.15e-14	1.15e-14	1.15e-14	1.15e-14	1.15e-14	1.15e-14	1.15e-14	1.15e-14	1.15e-14	1.15e-14	1.15e-14	1.15e-14	1.15e-14	1.15e-14	1.15e-14	1.15e-14	1.15e-14	1.15e-14	1.15e-14	1.15e-14	1.15e-14	1.15e-14	1.15e-14	1.15e-14	1.15e-14	1.15e-14	1.15e-14
-110.24	0	5.44e-17	5.1e-16	1.6e-15	3.28e-15	5.19e-15	6.86e-15	7.96e-15	8.41e-15	8.47e-15	8.47e-15	8.47e-15	8.47e-15	8.47e-15	8.47e-15	8.47e-15	8.47e-15	8.47e-15	8.47e-15	8.47e-15	8.47e-15	8.47e-15	8.47e-15	8.47e-15	8.47e-15	8.47e-15	8.47e-15	8.47e-15	8.47e-15	8.47e-15	8.47e-15	8.47e-15	8.47e-15	8.47e-15	8.47e-15	8.47e-15	8.47e-15	8.47e-15	8.47e-15	8.47e-15	8.47e-15	8.47e-15	8.47e-15	8.47e-15	8.47e-15	8.47e-15	8.47e-15	8.47e-15	8.47e-15
-109.368	0	4.16e-17	3.74e-16	1.23e-15	2.56e-15	4.06e-15	5.38e-15	6.24e-15	6.58e-15	6.62e-15	6.62e-15	6.62e-15	6.62e-15	6.62e-15	6.62e-15	6.62e-15	6.62e-15	6.62e-15	6.62e-15	6.62e-15	6.62e-15	6.62e-15	6.62e-15	6.62e-15	6.62e-15	6.62e-15	6.62e-15	6.62e-15	6.62e-15	6.62e-15	6.62e-15	6.62e-15	6.62e-15	6.62e-15	6.62e-15	6.62e-15	6.62e-15	6.62e-15	6.62e-15	6.62e-15	6.62e-15	6.62e-15	6.62e-15	6.62e-15	6.62e-15	6.62e-15	6.62e-15	6.62e-15	6.62e-15
-108.497	0	3.24e-17	2.9e-16	9.1e-16	1.88e-15	2.99e-15	3.96e-15	4.58e-15	4.84e-15	4.87e-15	4.87e-15	4.87e-15	4.87e-15	4.87e-15	4.87e-15	4.87e-15	4.87e-15	4.87e-15	4.87e-15	4.87e-15	4.87e-15	4.87e-15	4.87e-15	4.87e-15	4.87e-15	4.87e-15	4.87e-15	4.87e-15	4.87e-15	4.87e-15	4.87e-15	4.87e-15	4.87e-15	4.87e-15	4.87e-15	4.87e-15	4.87e-15	4.87e-15	4.87e-15	4.87e-15	4.87e-15	4.87e-15	4.87e-15	4.87e-15	4.87e-15	4.87e-15	4.87e-15	4.87e-15	4.87e-15
-107.625	0	2.29e-17	2.17e-16	7.14e-16	1.47e-15	2.33e-15	3.08e-15	3.58e-15	3.77e-15	3.8e-15	3.8e-15	3.8e-15	3.8e-15	3.8e-15	3.8e-15	3.8e-15	3.8e-15	3.8e-15	3.8e-15	3.8e-15	3.8e-15	3.8e-15	3.8e-15	3.8e-15	3.8e-15	3.8e-15	3.8e-15	3.8e-15	3.8e-15	3.8e-15	3.8e-15	3.8e-15	3.8e-15	3.8e-15	3.8e-15	3.8e-15	3.8e-15	3.8e-15	3.8e-15	3.8e-15	3.8e-15	3.8e-15	3.8e-15	3.8e-15	3.8e-15	3.8e-15	3.8e-15	3.8e-15	3.8e-15
-106.754	0	1.91e-17	1.64e-16	5.22e-16	1.09e-15	1.73e-15	2.3e-15	2.66e-15	2.8e-15	2.82e-15	2.82e-15	2.82e-15	2.82e-15	2.82e-15	2.82e-15	2.82e-15	2.82e-15	2.82e-15	2.82e-15	2.82e-15	2.82e-15	2.82e-15	2.82e-15	2.82e-15	2.82e-15	2.82e-15	2.82e-15	2.82e-15	2.82e-15	2.82e-15	2.82e-15	2.82e-15	2.82e-15	2.82e-15	2.82e-15	2.82e-15	2.82e-15	2.82e-15	2.82e-15	2.82e-15	2.82e-15	2.82e-15	2.82e-15	2.82e-15	2.82e-15	2.82e-15	2.82e-15	2.82e-15	2.82e-15
-105.882	0	1.29e-17	1.26e-16	4.11e-16	8.39e-16	1.32e-15	1.75e-15	2.03e-15	2.15e-15	2.16e-15	2.16e-15	2.16e-15	2.16e-15	2.16e-15	2.16e-15	2.16e-15	2.16e-15	2.16e-15	2.16e-15	2.16e-15	2.16e-15	2.16e-15	2.16e-15	2.16e-15	2.16e-15	2.16e-15	2.16e-15	2.16e-15	2.16e-15	2.16e-15	2.16e-15	2.16e-15	2.16e-15	2.16e-15	2.16e-15	2.16e-15	2.16e-15	2.16e-15	2.16e-15	2.16e-15	2.16e-15	2.16e-15	2.16e-15	2.16e-15	2.16e-15	2.16e-15	2.16e-15	2.16e-15	2.16e-15
-105.011	0	1.1e-17	9.31e-17	3.02e-16	6.3e-16	1.01e-15	1.33e-15	1.54e-15	1.62e-15	1.64e-15	1.64e-15	1.64e-15	1.64e-15	1.64e-15	1.64e-15	1.64e-15	1.64e-15	1.64e-15	1.64e-15	1.64e-15	1.64e-15	1.64e-15	1.64e-15	1.64e-15	1.64e-15	1.64e-15	1.64e-15	1.64e-15	1.64e-15	1.64e-15	1.64e-15	1.64e-15	1.64e-15	1.64e-15	1.64e-15	1.64e-15	1.64e-15	1.64e-15	1.64e-15	1.64e-15	1.64e-15	1.64e-15	1.64e-15	1.64e-15	1.64e-15	1.64e-15	1.64e-15	1.64e-15	1.64e-15
-104.139	5.37e-62	7.54e-18	7.32e-17	2.34e-16	4.75e-16	7.49e-16	9.91e-16	1.15e-15	1.22e-15	1.22e-15	1.22e-15	1.22e-15	1.22e-15	1.22e-15	1.22e-15	1.22e-15	1.22e-15	1.22e-15	1.22e-15	1.22e-15	1.22e-15	1.22e-15	1.22e-15	1.22e-15	1.22e-15	1.22e-15	1.22e-15	1.22e-15	1.22e-15	1.22e-15	1.22e-15	1.22e-15	1.22e-15	1.22e-15	1.22e-15	1.22e-15	1.22e-15	1.22e-15	1.22e-15	1.22e-15	1.22e-15	1.22e-15	1.22e-15	1.22e-15	1.22e-15	1.22e-15	1.22e-15	1.22e-15	1.22e-15
-103.268	0	6.22e-18	5.34e-17	1.75e-16	3.65e-16	5.82e-16	7.72e-16	8.94e-16	9.41e-16	9.48e-16	9.48e-16	9.48e-16	9.48e-16	9.48e-16	9.48e-16	9.48e-16	9.48e-16	9.48e-16	9.48e-16	9.48e-16	9.48e-16	9.48e-16	9.48e-16	9.48e-16	9.48e-16	9.48e-16	9.48e-16	9.48e-16	9.48e-16	9.48e-16	9.48e-16	9.48e-16	9.48e-16	9.48e-16	9.48e-16	9.48e-16	9.48e-16	9.48e-16	9.48e-16	9.48e-16	9.48e-16	9.48e-16	9.48e-16	9.48e-16	9.48e-16	9.48e-16	9.48e-16	9.48e-16	9.48e-16
-102.397	0	4.49e-18	4.21e-17	1.32e-16	2.71e-16	4.29e-16	5.67e-16	6.57e-16	6.95e-16	6.99e-16	6.99e-16	6.99e-16	6.99e-16	6.99e-16	6.99e-16	6.99e-16	6.99e-16	6.99e-16	6.99e-16	6.99e-16	6.99e-16	6.99e-16	6.99e-16	6.99e-16	6.99e-16	6.99e-16	6.99e-16	6.99e-16	6.99e-16	6.99e-16	6.99e-16	6.99e-16	6.99e-16	6.99e-16	6.99e-16	6.99e-16	6.99e-16	6.99e-16	6.99e-16	6.99e-16	6.99e-16	6.99e-16	6.99e-16	6.99e-16	6.99e-16	6.99e-16	6.99e-16	6.99e-16	6.99e-16
-101.525	0	3.43e-18	3.09e-17	1.02e-16	2.11e-16	3.35e-16	4.45e-16	5.16e-16	5.43e-16	5.47e-16	5.47e-16	5.47e-16	5.47e-16	5.47e-16	5.47e-16	5.47e-16	5.47e-16	5.47e-16	5.47e-16	5.47e-16	5.47e-16	5.47e-16	5.47e-16	5.47e-16	5.47e-16	5.47e-16	5.47e-16	5.47e-16	5.47e-16	5.47e-16	5.47e-16	5.47e-16	5.47e-16	5.47e-16	5.47e-16	5.47e-16	5.47e-16	5.47e-16	5.47e-16	5.47e-16	5.47e-16	5.47e-16	5.47e-16	5.47e-16	5.47e-16	5.47e-16	5.47e-16	5.47e-16	5.47e-16
-100.654	0	2.68e-18	2.4e-17	7.52e-17	1.55e-16	2.47e-16	3.27e-16	3.79e-16	4e-16	4.03e-16	4.03e-16	4.03e-16	4.03e-16	4.03e-16	4.03e-16	4.03e-16	4.03e-16	4.03e-16	4.03e-16	4.03e-16	4.03e-16	4.03e-16	4.03e-16	4.03e-16	4.03e-16	4.03e-16	4.03e-16	4.03e-16	4.03e-16	4.03e-16	4.03e-16	4.03e-16	4.03e-16	4.03e-16	4.03e-16	4.03e-16	4.03e-16	4.03e-16	4.03e-16	4.03e-16	4.03e-16	4.03e-16	4.03e-16	4.03e-16	4.03e-16	4.03e-16	4.03e-16	4.03e-16	4.03e-16
-99.7821	0	1.89e-18	1.8e-17	5.9e-17	1.21e-16	1.92e-16	2.55e-16	2.96e-16	3.12e-16	3.14e-16	3.14e-16	3.14e-16	3.14e-16	3.14e-16	3.14e-16	3.14e-16	3.14e-16	3.14e-16	3.14e-16	3.14e-16	3.14e-16	3.14e-16	3.14e-16	3.14e-16	3.14e-16	3.14e-16	3.14e-16	3.14e-16	3.14e-16	3.14e-16	3.14e-16	3.14e-16	3.14e-16	3.14e-16	3.14e-16	3.14e-16	3.14e-16	3.14e-16	3.14e-16	3.14e-16	3.14e-16	3.14e-16	3.14e-16	3.14e-16	3.14e-16	3.14e-16	3.14e-16	3.14e-16	3.14e-16
-98.9107	5.65e-63	1.57e-18	1.35e-17	4.31e-17	8.98e-17	1.43e-16	1.9e-16	2.19e-16	2.31e-16	2.33e-16	2.33e-16	2.33e-16	2.33e-16	2.33e-16	2.33e-16	2.33e-16	2.33e-16	2.33e-16	2.33e-16	2.33e-16	2.33e-16	2.33e-16	2.33e-16	2.33e-16	2.33e-16	2.33e-16	2.33e-16	2.33e-16	2.33e-16	2.33e-16	2.33e-16	2.33e-16	2.33e-16	2.33e-16	2.33e-16	2.33e-16	2.33e-16	2.33e-16	2.33e-16	2.33e-16	2.33e-16	2.33e-16	2.33e-16	2.33e-16	2.33e-16	2.33e-16	2.33e-16	2.33e-16	2.33e-16
-98.0392	0	1.07e-18	1.04e-17	3.39e-17	6.93e-17	1.09e-16	1.45e-16	1.68e-16	1.77e-16	1.78e-16	1.78e-16	1.78e-16	1.78e-16	1.78e-16	1.78e-16	1.78e-16	1.78e-16	1.78e-16	1.78e-16	1.78e-16	1.78e-16	1.78e-16	1.78e-16	1.78e-16	1.78e-16	1.78e-16	1.78e-16	1.78e-16	1.78e-16	1.78e-16	1.78e-16	1.78e-16	1.78e-16	1.78e-16	1.78e-16	1.78e-16	1.78e-16	1.78e-16	1.78e-16	1.78e-16	1.78e-16	1.78e-16	1.78e-16	1.78e-16	1.78e-16	1.78e-16	1.78e-16	1.78e-16	1.78e-16
-97.1678	0	9.09e-19	7.69e-18	2.49e-17	5.2e-17	8.31e-17	1.1e-16	1.27e-16	1.34e-16	1.35e-16	1.35e-16	1.35e-16	1.35e-16	1.35e-16	1.35e-16	1.35e-16	1.35e-16	1.35e-16	1.35e-16	1.35e-16	1.35e-16	1.35e-16	1.35e-16	1.35e-16	1.35e-16	1.35e-16	1.35e-16	1.35e-16	1.35e-16	1.35e-16	1.35e-16	1.35e-16	1.35e-16	1.35e-16	1.35e-16	1.35e-16	1.35e-16	1.35e-16	1.35e-16	1.35e-16	1.35e-16	1.35e-16	1.35e-16	1.35e-16	1.35e-16	1.35e-16	1.35e-16	1.35e-16	1.35e-16
-96.2963	5.63e-64	6.23e-19	6.05e-18	1.93e-17	3.93e-17	6.19e-17	8.19e-17	9.51e-17	1.01e-16	1.01e-16	1.01e-16	1.01e-16	1.01e-16	1.01e-16	1.01e-16	1.01e-16	1.01e-16	1.01e-16	1.01e-16	1.01e-16	1.01e-16	1.01e-16	1.01e-16	1.01e-16	1.01e-16	1.01e-16	1.01e-16	1.01e-16	1.01e-16	1.01e-16	1.01e-16	1.01e-16	1.01e-16	1.01e-16	1.01e-16	1.01e-16	1.01e-16	1.01e-16	1.01e-16	1.01e-16	1.01e-16	1.01e-16	1.01e-16	1.01e-16	1.01e-16	1.01e-16	1.01e-16	1.01e-16	1.01e-16
-95.4248	0	5.14e-19	4.41e-18	1.45e-17	3.02e-17	4.81e-17	6.38e-17	7.39e-17	7.78e-17	7.83e-17	7.83e-17	7.83e-17	7.83e-17	7.83e-17	7.83e-17	7.83e-17	7.83e-17	7.83e-17	7.83e-17	7.83e-17	7.83e-17	7.83e-17	7.83e-17	7.83e-17	7.83e-17	7.83e-17	7.83e-17	7.83e-17	7.83e-17	7.83e-17	7.83e-17	7.83e-17	7.83e-17	7.83e-17	7.83e-17	7.83e-17	7.83e-17	7.83e-17	7.83e-17	7.83e-17	7.83e-17	7.83e-17	7.83e-17	7.83e-17	7.83e-17	7.83e-17	7.83e-17	7.83e-17	7.83e-17
-94.5534	0	3.71e-19	3.48e-18	1.09e-17	2.24e-17	3.54e-17	4.68e-17	5.43e-17	5.74e-17	5.78e-17	5.78e-17	5.78e-17	5.78e-17	5.78e-17	5.78e-17	5.78e-17	5.78e-17	5.78e-17	5.78e-17	5.78e-17	5.78e-17	5.78e-17	5.78e-17	5.78e-17	5.78e-17	5.78e-17	5.78e-17	5.78e-17	5.78e-17	5.78e-17	5.78e-17	5.78e-17	5.78e-17	5.78e-17	5.78e-17	5.78e-17	5.78e-17	5.78e-17	5.78e-17	5.78e-17	5.78e-17	5.78e-17	5.78e-17	5.78e-17	5.78e-17	5.78e-17	5.78e-17	5.78e-17	5.78e-17
-93.6819	0	2.84e-19	2.55e-18	8.42e-18	1.74e-17	2.77e-17	3.67e-17	4.26e-17	4.49e-17	4.52e-17	4.52e-17	4.52e-17	4.52e-17	4.52e-17	4.52e-17	4.52e-17	4.52e-17	4.52e-17	4.52e-17	4.52e-17	4.52e-17	4.52e-17	4.52e-17	4.52e-17	4.52e-17	4.52e-17	4.52e-17	4.52e-17	4.52e-17	4.52e-17	4.52e-17	4.52e-17	4.52e-17	4.52e-17	4.52e-17	4.52e-17	4.52e-17	4.52e-17	4.52e-17	4.52e-17	4.52e-17	4.52e-17	4.52e-17	4.52e-17	4.52e-17	4.52e-17	4.52e-17	4.52e-17	4.52e-17
-92.8105	0	2.21e-19	1.98e-18	6.21e-18	1.28e-17	2.04e-17	2.7e-17	3.13e-17	3.3e-17	3.33e-17	3.33e-17	3.33e-17	3.33e-17	3.33e-17	3.33e-17	3.33e-17	3.33e-17	3.33e-17	3.33e-17	3.33e-17	3.33e-17	3.33e-17	3.33e-17	3.33e-17	3.33e-17	3.33e-17	3.33e-17	3.33e-17	3.33e-17	3.33e-17	3.33e-17	3.33e-17	3.33e-17	3.33e-17	3.33e-17	3.33e-17	3.33e-17	3.33e-17	3.33e-17	3.33e-17	3.33e-17	3.33e-17	3.33e-17	3.33e-17	3.33e-17	3.33e-17	3.33e-17	3.33e-17	3.33e-17
-91.939	0	1.56e-19	1.48e-18	4.87e-18	1e-17	1.59e-17	2.1e-17	2.44e-17	2.57e-17	2.59e-17	2.59e-17	2.59e-17	2.59e-17	2.59e-17	2.59e-17	2.59e-17	2.59e-17	2.59e-17	2.59e-17	2.59e-17	2.59e-17	2.59e-17	2.59e-17	2.59e-17	2.59e-17	2.59e-17	2.59e-17	2.59e-17	2.59e-17	2.59e-17	2.59e-17	2.59e-17	2.59e-17	2.59e-17	2.59e-17	2.59e-17	2.59e-17	2.59e-17	2.59e-17	2.59e-17	2.59e-17	2.59e-17	2.59e-17	2.59e-17	2.59e-17	2.59e-17	2.59e-17	2.59e-17	2.59e-17
-91.0675	2.48e-63	1.3e-19	1.12e-18	3.56e-18	7.41e-18	1.18e-17	1.57e-17	1.81e-17	1.91e-17	1.93e-17	1.93e-17	1.93e-17	1.93e-17	1.93e-17	1.93e-17	1.93e-17	1.93e-17	1.93e-17	1.93e-17	1.93e-17	1.93e-17	1.93e-17	1.93e-17	1.93e-17	1.93e-17	1.93e-17	1.93e-17	1.93e-17	1.93e-17	1.93e-17	1.93e-17	1.93e-17	1.93e-17	1.93e-17	1.93e-17	1.93e-17	1.93e-17	1.93e-17	1.93e-17	1.93e-17	1.93e-17	1.93e-17	1.93e-17	1.93e-17	1.93e-17	1.93e-17	1.93e-17	1.93e-17	1.93e-17
-90.1961	0	8.81e-20	8.63e-19	2.8e-18	5.72e-18	9.02e-18	1.19e-17	1.39e-17	1.47e-17	1.47e-17	1.47e-17	1.47e-17	1.47e-17	1.47e-17	1.47e-17	1.47e-17	1.47e-17	1.47e-17	1.47e-17	1.47e-17	1.47e-17	1.47e-17	1.47e-17	1.47e-17	1.47e-17	1.47e-17	1.47e-17	1.47e-17	1.47e-17	1.47e-17	1.47e-17	1.47e-17	1.47e-17	1.47e-17	1.47e-17	1.47e-17	1.47e-17	1.47e-17	1.47e-17	1.47e-17	1.47e-17	1.47e-17	1.47e-17	1.47e-17	1.47e-17	1.47e-17	1.47e-17	1.47e-17	1.47e-17
-89.3246	0	7.51e-20	6.35e-19	2.06e-18	4.3e-18	6.86e-18	9.11e-18	1.05e-17	1.11e-17	1.12e-17	1.12e-17	1.12e-17	1.12e-17	1.12e-17	1.12e-17	1.12e-17	1.12e-17	1.12e-17	1.12e-17	1.12e-17	1.12e-17	1.12e-17	1.12e-17	1.12e-17	1.12e-17	1.12e-17	1.12e-17	1.12e-17	1.12e-17	1.12e-17	1.12e-17	1.12e-17	1.12e-17	1.12e-17	1.12e-17	1.12e-17	1.12e-17	1.12e-17	1.12e-17	1.12e-17	1.12e-17	1.12e-17	1.12e-17	1.12e-17	1.12e-17	1.12e-17	1.12e-17	1.12e-17	1.12e-17
-88.4532	2.57e-63	5.14e-20	5e-19	1.6e-18	3.24e-18	5.11e-18	6.76e-18	7.86e-18	8.31e-18	8.36e-18	8.36e-18	8.36e-18	8.36e-18	8.36e-18	8.36e-18	8.36e-18	8.36e-18	8.36e-18	8.36e-18	8.36e-18	8.36e-18	8.36e-18	8.36e-18	8.36e-18	8.36e-18	8.36e-18	8.36e-18	8.36e-18	8.36e-18	8.36e-18	8.36e-18	8.36e-18	8.36e-18	8.36e-18	8.36e-18	8.36e-18	8.36e-18	8.36e-18	8.36e-18	8.36e-18	8.36e-18	8.36e-18	8.36e-18	8.36e-18	8.36e-18	8.36e-18	8.36e-18	8.36e-18	8.36e-18
-87.5817	0	4.24e-20	3.64e-19	1.2e-18	2.49e-18	3.97e-18	5.27e-18	6.1e-18	6.42e-18	6.47e-18	6.47e-18	6.47e-18	6.47e-18	6.47e-18	6.47e-18	6.47e-18	6.47e-18	6.47e-18	6.47e-18	6.47e-18	6.47e-18	6.47e-18	6.47e-18	6.47e-18	6.47e-18	6.47e-18	6.47e-18	6.47e-18	6.47e-18	6.47e-18	6.47e-18	6.47e-18	6.47e-18	6.47e-18	6.47e-18	6.47e-18	6.47e-18	6.47e-18	6.47e-18	6.47e-18	6.47e-18	6.47e-18	6.47e-18	6.47e-18	6.47e-18	6.47e-18	6.47e-18	6.47e-18	6.47e-18
-86.7102	0	3.06e-20	2.87e-19	9.03e-19	1.85e-18	2.93e-18	3.87e-18	4.49e-18	4.74e-18	4.77e-18	4.77e-18	4.77e-18	4.77e-18	4.77e-18	4.77e-18	4.77e-18	4.77e-18	4.77e-18	4.77e-18	4.77e-18	4.77e-18	4.77e-18	4.77e-18	4.77e-18	4.77e-18	4.77e-18	4.77e-18	4.77e-18	4.77e-18	4.77e-18	4.77e-18	4.77e-18	4.77e-18	4.77e-18	4.77e-18	4.77e-18	4.77e-18	4.77e-18	4.77e-18	4.77e-18	4.77e-18	4.77e-18	4.77e-18	4.77e-18	4.77e-18	4.77e-18	4.77e-18	4.77e-18	4.77e-18
-85.8388	0	2.34e-20	2.11e-19	6.95e-19	1.44e-18	2.29e-18	3.04e-18	3.52e-18	3.71e-18	3.73e-18	3.73e-18	3.73e-18	3.73e-18	3.73e-18	3.73e-18	3.73e-18	3.73e-18	3.73e-18	3.73e-18	3.73e-18	3.73e-18	3.73e-18	3.73e-18	3.73e-18	3.73e-18	3.73e-18	3.73e-18	3.73e-18	3.73e-18	3.73e-18	3.73e-18	3.73e-18	3.73e-18	3.73e-18	3.73e-18	3.73e-18	3.73e-18	3.73e-18	3.73e-18	3.73e-18	3.73e-18	3.73e-18	3.73e-18	3.73e-18	3.73e-18	3.73e-18	3.73e-18	3.73e-18	3.73e-18
-84.9673	0	1.83e-20	1.64e-19	5.13e-19	1.06e-18	1.69e-18	2.23e-18	2.58e-18	2.73e-18	2.75e-18	2.75e-18	2.75e-18	2.75e-18	2.75e-18	2.75e-18	2.75e-18	2.75e-18	2.75e-18	2.75e-18	2.75e-18	2.75e-18	2.75e-18	2.75e-18	2.75e-18	2.75e-18	2.75e-18	2.75e-18	2.75e-18	2.75e-18	2.75e-18	2.75e-18	2.75e-18	2.75e-18	2.75e-18	2.75e-18	2.75e-18	2.75e-18	2.75e-18	2.75e-18	2.75e-18	2.75e-18	2.75e-18	2.75e-18	2.75e-18	2.75e-18	2.75e-18	2.75e-18	2.75e-18	2.75e-18
-84.0959	0	1.29e-20	1.23e-19	4.03e-19	8.29e-19	1.31e-18	1.74e-18	2.02e-18	2.13e-18	2.14e-18	2.14e-18	2.14e-18	2.14e-18	2.14e-18	2.14e-18	2.14e-18	2.14e-18	2.14e-18	2.14e-18	2.14e-18	2.14e-18	2.14e-18	2.14e-18	2.14e-18	2.14e-18	2.14e-18	2.14e-18	2.14e-18	2.14e-18	2.14e-18	2.14e-18	2.14e-18	2.14e-18	2.14e-18	2.14e-18	2.14e-18	2.14e-18	2.14e-18	2.14e-18	2.14e-18	2.14e-18	2.14e-18	2.14e-18	2.14e-18	2.14e-18	2.14e-18	2.14e-18	2.14e-18	2.14e-18
-83.2244	4.04e-64	1.07e-20	9.25e-20	2.94e-19	6.13e-19	9.78e-19	1.3e-18	1.5e-18	1.58e-18	1.59e-18	1.59e-18	1.59e-18	1.59e-18	1.59e-18	1.59e-18	1.59e-18	1.59e-18	1.59e-18	1.59e-18	1.59e-18	1.59e-18	1.59e-18	1.59e-18	1.59e-18	1.59e-18	1.59e-18	1.59e-18	1.59e-18	1.59e-18	1.59e-18	1.59e-18	1.59e-18	1.59e-18	1.59e-18	1.59e-18	1.59e-18	1.59e-18	1.59e-18	1.59e-18	1.59e-18	1.59e-18	1.59e-18	1.59e-18	1.59e-18	1.59e-18	1.59e-18	1.59e-18	1.59e-18	1.59e-18
-82.3529	0	7.28e-21	7.13e-20	2.32e-19	4.73e-19	7.45e-19	9.86e-19	1.15e-18	1.21e-18	1.22e-18	1.22e-18	1.22e-18	1.22e-18	1.22e-18	1.22e-18	1.22e-18	1.22e-18	1.22e-18	1.22e-18	1.22e-18	1.22e-18	1.22e-18	1.22e-18	1.22e-18	1.22e-18	1.22e-18	1.22e-18	1.22e-18	1.22e-18	1.22e-18	1.22e-18	1.22e-18	1.22e-18	1.22e-18	1.22e-18	1.22e-18	1.22e-18	1.22e-18	1.22e-18	1.22e-18	1.22e-18	1.22e-18	1.22e-18	1.22e-18	1.22e-18	1.22e-18	1.22e-18	1.22e-18	1.22e-18
-81.4815	0	6.2e-21	5.25e-20	1.7e-19	3.55e-19	5.67e-19	7.52e-19	8.7e-19	9.16e-19	9.22e-19	9.22e-19	9.22e-19	9.22e-19	9.22e-19	9.22e-19	9.22e-19	9.22e-19	9.22e-19	9.22e-19	9.22e-19	9.22e-19	9.22e-19	9.22e-19	9.22e-19	9.22e-19	9.22e-19	9.22e-19	9.22e-19	9.22e-19	9.22e-19	9.22e-19	9.22e-19	9.22e-19	9.22e-19	9.22e-19	9.22e-19	9.22e-19	9.22e-19	9.22e-19	9.22e-19	9.22e-19	9.22e-19	9.22e-19	9.22e-19	9.22e-19	9.22e-19	9.22e-19	9.22e-19	9.22e-19
-80.61	8.21e-64	4.25e-21	4.13e-20	1.32e-19	2.68e-19	4.23e-19	5.59e-19	6.49e-19	6.86e-19	6.91e-19	6.91e-19	6.91e-19	6.91e-19	6.91e-19	6.91e-19	6.91e-19	6.91e-19	6.91e-19	6.91e-19	6.91e-19	6.91e-19	6.91e-19	6.91e-19	6.91e-19	6.91e-19	6.91e-19	6.91e-19	6.91e-19	6.91e-19	6.91e-19	6.91e-19	6.91e-19	6.91e-19	6.91e-19	6.91e-19	6.91e-19	6.91e-19	6.91e-19	6.91e-19	6.91e-19	6.91e-19	6.91e-19	6.91e-19	6.91e-19	6.91e-19	6.91e-19	6.91e-19	6.91e-19	6.91e-19
-79.7386	0	3.5e-21	3.01e-20	9.88e-20	2.06e-19	3.28e-19	4.35e-19	5.04e-19	5.31e-19	5.34e-19	5.34e-19	5.34e-19	5.34e-19	5.34e-19	5.34e-19	5.34e-19	5.34e-19	5.34e-19	5.34e-19	5.34e-19	5.34e-19	5.34e-19	5.34e-19	5.34e-19	5.34e-19	5.34e-19	5.34e-19	5.34e-19	5.34e-19	5.34e-19	5.34e-19	5.34e-19	5.34e-19	5.34e-19	5.34e-19	5.34e-19	5.34e-19	5.34e-19	5.34e-19	5.34e-19	5.34e-19	5.34e-19	5.34e-19	5.34e-19	5.34e-19	5.34e-19	5.34e-19	5.34e-19	5.34e-19
-78.8671	0	2.53e-21	2.37e-20	7.46e-20	1.53e-19	2.42e-19	3.2e-19	3.71e-19	3.92e-19	3.94e-19	3.94e-19	3.94e-19	3.94e-19	3.94e-19	3.94e-19	3.94e-19	3.94e-19	3.94e-19	3.94e-19	3.94e-19	3.94e-19	3.94e-19	3.94e-19	3.94e-19	3.94e-19	3.94e-19	3.94e-19	3.94e-19	3.94e-19	3.94e-19	3.94e-19	3.94e-19	3.94e-19	3.94e-19	3.94e-19	3.94e-19	3.94e-19	3.94e-19	3.94e-19	3.94e-19	3.94e-19	3.94e-19	3.94e-19	3.94e-19	3.94e-19	3.94e-19	3.94e-19	3.94e-19	3.94e-19
-77.9956	0	1.94e-21	1.74e-20	5.74e-20	1.19e-19	1.89e-19	2.51e-19	2.91e-19	3.06e-19	3.08e-19	3.08e-19	3.08e-19	3.08e-19	3.08e-19	3.08e-19	3.08e-19	3.08e-19	3.08e-19	3.08e-19	3.08e-19	3.08e-19	3.08e-19	3.08e-19	3.08e-19	3.08e-19	3.08e-19	3.08e-19	3.08e-19	3.08e-19	3.08e-19	3.08e-19	3.08e-19	3.08e-19	3.08e-19	3.08e-19	3.08e-19	3.08e-19	3.08e-19	3.08e-19	3.08e-19	3.08e-19	3.08e-19	3.08e-19	3.08e-19	3.08e-19	3.08e-19	3.08e-19	3.08e-19	3.08e-19
-77.1242	0	1.51e-21	1.35e-20	4.24e-20	8.76e-20	1.39e-19	1.85e-19	2.13e-19	2.25e-19	2.27e-19	2.27e-19	2.27e-19	2.27e-19	2.27e-19	2.27e-19	2.27e-19	2.27e-19	2.27e-19	2.27e-19	2.27e-19	2.27e-19	2.27e-19	2.27e-19	2.27e-19	2.27e-19	2.27e-19	2.27e-19	2.27e-19	2.27e-19	2.27e-19	2.27e-19	2.27e-19	2.27e-19	2.27e-19	2.27e-19	2.27e-19	2.27e-19	2.27e-19	2.27e-19	2.27e-19	2.27e-19	2.27e-19	2.27e-19	2.27e-19	2.27e-19	2.27e-19	2.27e-19	2.27e-19	2.27e-19
-76.2527	0	1.06e-21	1.01e-20	3.33e-20	6.85e-20	1.08e-19	1.44e-19	1.67e-19	1.76e-19	1.77e-19	1.77e-19	1.77e-19	1.77e-19	1.77e-19	1.77e-19	1.77e-19	1.77e-19	1.77e-19	1.77e-19	1.77e-19	1.77e-19	1.77e-19	1.77e-19	1.77e-19	1.77e-19	1.77e-19	1.77e-19	1.77e-19	1.77e-19	1.77e-19	1.77e-19	1.77e-19	1.77e-19	1.77e-19	1.77e-19	1.77e-19	1.77e-19	1.77e-19	1.77e-19	1.77e-19	1.77e-19	1.77e-19	1.77e-19	1.77e-19	1.77e-19	1.77e-19	1.77e-19	1.77e-19	1.77e-19
-75.3813	2.49e-64	8.87e-22	7.64e-21	2.43e-20	5.06e-20	8.08e-20	1.07e-19	1.24e-19	1.3e-19	1.31e-19	1.31e-19	1.31e-19	1.31e-19	1.31e-19	1.31e-19	1.31e-19	1.31e-19	1.31e-19	1.31e-19	1.31e-19	1.31e-19	1.31e-19	1.31e-19	1.31e-19	1.31e-19	1.31e-19	1.31e-19	1.31e-19	1.31e-19	1.31e-19	1.31e-19	1.31e-19	1.31e-19	1.31e-19	1.31e-19	1.31e-19	1.31e-19	1.31e-19	1.31e-19	1.31e-19	1.31e-19	1.31e-19	1.31e-19	1.31e-19	1.31e-19	1.31e-19	1.31e-19	1.31e-19	1.31e-19
-74.5098	0	6.01e-22	5.89e-21	1.91e-20	3.91e-20	6.16e-20	8.15e-20	9.47e-20	1e-19	1.01e-19	1.01e-19	1.01e-19	1.01e-19	1.01e-19	1.01e-19	1.01e-19	1.01e-19	1.01e-19	1.01e-19	1.01e-19	1.01e-19	1.01e-19	1.01e-19	1.01e-19	1.01e-19	1.01e-19	1.01e-19	1.01e-19	1.01e-19	1.01e-19	1.01e-19	1.01e-19	1.01e-19	1.01e-19	1.01e-19	1.01e-19	1.01e-19	1.01e-19	1.01e-19	1.01e-19	1.01e-19	1.01e-19	1.01e-19	1.01e-19	1.01e-19	1.01e-19	1.01e-19	1.01e-19	1.01e-19
-73.6383	0	5.12e-22	4.34e-21	1.4e-20	2.93e-20	4.68e-20	6.21e-20	7.19e-20	7.57e-20	7.62e-20	7.62e-20	7.62e-20	7.62e-20	7.62e-20	7.62e-20	7.62e-20	7.62e-20	7.62e-20	7.62e-20	7.62e-20	7.62e-20	7.62e-20	7.62e-20	7.62e-20	7.62e-20	7.62e-20	7.62e-20	7.62e-20	7.62e-20	7.62e-20	7.62e-20	7.62e-20	7.62e-20	7.62e-20	7.62e-20	7.62e-20	7.62e-20	7.62e-20	7.62e-20	7.62e-20	7.62e-20	7.62e-20	7.62e-20	7.62e-20	7.62e-20	7.62e-20	7.62e-20	7.62e-20	7.62e-20
-72.7669	6.77e-66	3.51e-22	3.41e-21	1.09e-20	2.21e-20	3.49e-20	4.61e-20	5.36e-20	5.67e-20	5.7e-20	5.7e-20	5.7e-20	5.7e-20	5.7e-20	5.7e-20	5.7e-20	5.7e-20	5.7e-20	5.7e-20	5.7e-20	5.7e-20	5.7e-20	5.7e-20	5.7e-20	5.7e-20	5.7e-20	5.7e-20	5.7e-20	5.7e-20	5.7e-20	5.7e-20	5.7e-20	5.7e-20	5.7e-20	5.7e-20	5.7e-20	5.7e-20	5.7e-20	5.7e-20	5.7e-20	5.7e-20	5.7e-20	5.7e-20	5.7e-20	5.7e-20	5.7e-20	5.7e-20	5.7e-20	5.7e-20
-71.8954	0	2.9e-22	2.49e-21	8.16e-21	1.7e-20	2.71e-20	3.6e-20	4.16e-20	4.38e-20	4.41e-20	4.41e-20	4.41e-20	4.41e-20	4.41e-20	4.41e-20	4.41e-20	4.41e-20	4.41e-20	4.41e-20	4.41e-20	4.41e-20	4.41e-20	4.41e-20	4.41e-20	4.41e-20	4.41e-20	4.41e-20	4.41e-20	4.41e-20	4.41e-20	4.41e-20	4.41e-20	4.41e-20	4.41e-20	4.41e-20	4.41e-20	4.41e-20	4.41e-20	4.41e-20	4.41e-20	4.41e-20	4.41e-20	4.41e-20	4.41e-20	4.41e-20	4.41e-20	4.41e-20	4.41e-20	4.41e-20
-71.024	0	2.09e-22	1.96e-21	6.17e-21	1.26e-20	2e-20	2.64e-20	3.06e-20	3.24e-20	3.26e-20	3.26e-20	3.26e-20	3.26e-20	3.26e-20	3.26e-20	3.26e-20	3.26e-20	3.26e-20	3.26e-20	3.26e-20	3.26e-20	3.26e-20	3.26e-20	3.26e-20	3.26e-20	3.26e-20	3.26e-20	3.26e-20	3.26e-20	3.26e-20	3.26e-20	3.26e-20	3.26e-20	3.26e-20	3.26e-20	3.26e-20	3.26e-20	3.26e-20	3.26e-20	3.26e-20	3.26e-20	3.26e-20	3.26e-20	3.26e-20	3.26e-20	3.26e-20	3.26e-20	3.26e-20	3.26e-20
-70.1525	0	1.6e-22	1.44e-21	4.74e-21	9.84e-21	1.56e-20	2.07e-20	2.4e-20	2.53e-20	2.55e-20	2.55e-20	2.55e-20	2.55e-20	2.55e-20	2.55e-20	2.55e-20	2.55e-20	2.55e-20	2.55e-20	2.55e-20	2.55e-20	2.55e-20	2.55e-20	2.55e-20	2.55e-20	2.55e-20	2.55e-20	2.55e-20	2.55e-20	2.55e-20	2.55e-20	2.55e-20	2.55e-20	2.55e-20	2.55e-20	2.55e-20	2.55e-20	2.55e-20	2.55e-20	2.55e-20	2.55e-20	2.55e-20	2.55e-20	2.55e-20	2.55e-20	2.55e-20	2.55e-20	2.55e-20	2.55e-20
-69.281	0	1.25e-22	1.12e-21	3.5e-21	7.23e-21	1.15e-20	1.53e-20	1.76e-20	1.86e-20	1.88e-20	1.88e-20	1.88e-20	1.88e-20	1.88e-20	1.88e-20	1.88e-20	1.88e-20	1.88e-20	1.88e-20	1.88e-20	1.88e-20	1.88e-20	1.88e-20	1.88e-20	1.88e-20	1.88e-20	1.88e-20	1.88e-20	1.88e-20	1.88e-20	1.88e-20	1.88e-20	1.88e-20	1.88e-20	1.88e-20	1.88e-20	1.88e-20	1.88e-20	1.88e-20	1.88e-20	1.88e-20	1.88e-20	1.88e-20	1.88e-20	1.88e-20	1.88e-20	1.88e-20	1.88e-20	1.88e-20
-68.4096	0	8.79e-23	8.36e-22	2.75e-21	5.66e-21	8.95e-21	1.19e-20	1.38e-20	1.45e-20	1.46e-20	1.46e-20	1.46e-20	1.46e-20	1.46e-20	1.46e-20	1.46e-20	1.46e-20	1.46e-20	1.46e-20	1.46e-20	1.46e-20	1.46e-20	1.46e-20	1.46e-20	1.46e-20	1.46e-20	1.46e-20	1.46e-20	1.46e-20	1.46e-20	1.46e-20	1.46e-20	1.46e-20	1.46e-20	1.46e-20	1.46e-20	1.46e-20	1.46e-20	1.46e-20	1.46e-20	1.46e-20	1.46e-20	1.46e-20	1.46e-20	1.46e-20	1.46e-20	1.46e-20	1.46e-20	1.46e-20
-67.5381	1.86e-64	7.33e-23	6.31e-22	2.01e-21	4.18e-21	6.67e-21	8.85e-21	1.02e-20	1.08e-20	1.09e-20	1.09e-20	1.09e-20	1.09e-20	1.09e-20	1.09e-20	1.09e-20	1.09e-20	1.09e-20	1.09e-20	1.09e-20	1.09e-20	1.09e-20	1.09e-20	1.09e-20	1.09e-20	1.09e-20	1.09e-20	1.09e-20	1.09e-20	1.09e-20	1.09e-20	1.09e-20	1.09e-20	1.09e-20	1.09e-20	1.09e-20	1.09e-20	1.09e-20	1.09e-20	1.09e-20	1.09e-20	1.09e-20	1.09e-20	1.09e-20	1.09e-20	1.09e-20	1.09e-20	1.09e-20	1.09e-20
-66.6667	0	4.97e-23	4.86e-22	1.58e-21	3.23e-21	5.08e-21	6.73e-21	7.83e-21	8.26e-21	8.31e-21	8.31e-21	8.31e-21	8.31e-21	8.31e-21	8.31e-21	8.31e-21	8.31e-21	8.31e-21	8.31e-21	8.31e-21	8.31e-21	8.31e-21	8.31e-21	8.31e-21	8.31e-21	8.31e-21	8.31e-21	8.31e-21	8.31e-21	8.31e-21	8.31e-21	8.31e-21	8.31e-21	8.31e-21	8.31e-21	8.31e-21	8.31e-21	8.31e-21	8.31e-21	8.31e-21	8.31e-21	8.31e-21	8.31e-21	8.31e-21	8.31e-21	8.31e-21	8.31e-21	8.31e-21	8.31e-21
-65.7952	0	4.23e-23	3.58e-22	1.16e-21	2.42e-21	3.87e-21	5.13e-21	5.94e-21	6.25e-21	6.29e-21	6.29e-21	6.29e-21	6.29e-21	6.29e-21	6.29e-21	6.29e-21	6.29e-21	6.29e-21	6.29e-21	6.29e-21	6.29e-21	6.29e-21	6.29e-21	6.29e-21	6.29e-21	6.29e-21	6.29e-21	6.29e-21	6.29e-21	6.29e-21	6.29e-21	6.29e-21	6.29e-21	6.29e-21	6.29e-21	6.29e-21	6.29e-21	6.29e-21	6.29e-21	6.29e-21	6.29e-21	6.29e-21	6.29e-21	6.29e-21	6.29e-21	6.29e-21	6.29e-21	6.29e-21	6.29e-21
-64.9237	1.03e-64	2.9e-23	2.82e-22	9e-22	1.83e-21	2.88e-21	3.81e-21	4.43e-21	4.68e-21	4.71e-21	4.71e-21	4.71e-21	4.71e-21	4.71e-21	4.71e-21	4.71e-21	4.71e-21	4.71e-21	4.71e-21	4.71e-21	4.71e-21	4.71e-21	4.71e-21	4.71e-21	4.71e-21	4.71e-21	4.71e-21	4.71e-21	4.71e-21	4.71e-21	4.71e-21	4.71e-21	4.71e-21	4.71e-21	4.71e-21	4.71e-21	4.71e-21	4.71e-21	4.71e-21	4.71e-21	4.71e-21	4.71e-21	4.71e-21	4.71e-21	4.71e-21	4.71e-21	4.71e-21	4.71e-21	4.71e-21
-64.0523	0	2.39e-23	2.05e-22	6.74e-22	1.41e-21	2.24e-21	2.97e-21	3.44e-21	3.62e-21	3.65e-21	3.65e-21	3.65e-21	3.65e-21	3.65e-21	3.65e-21	3.65e-21	3.65e-21	3.65e-21	3.65e-21	3.65e-21	3.65e-21	3.65e-21	3.65e-21	3.65e-21	3.65e-21	3.65e-21	3.65e-21	3.65e-21	3.65e-21	3.65e-21	3.65e-21	3.65e-21	3.65e-21	3.65e-21	3.65e-21	3.65e-21	3.65e-21	3.65e-21	3.65e-21	3.65e-21	3.65e-21	3.65e-21	3.65e-21	3.65e-21	3.65e-21	3.65e-21	3.65e-21	3.65e-21	3.65e-21
-63.1808	0	1.73e-23	1.62e-22	5.09e-22	1.04e-21	1.65e-21	2.18e-21	2.53e-21	2.67e-21	2.69e-21	2.69e-21	2.69e-21	2.69e-21	2.69e-21	2.69e-21	2.69e-21	2.69e-21	2.69e-21	2.69e-21	2.69e-21	2.69e-21	2.69e-21	2.69e-21	2.69e-21	2.69e-21	2.69e-21	2.69e-21	2.69e-21	2.69e-21	2.69e-21	2.69e-21	2.69e-21	2.69e-21	2.69e-21	2.69e-21	2.69e-21	2.69e-21	2.69e-21	2.69e-21	2.69e-21	2.69e-21	2.69e-21	2.69e-21	2.69e-21	2.69e-21	2.69e-21	2.69e-21	2.69e-21	2.69e-21
-62.3094	0	1.32e-23	1.19e-22	3.92e-22	8.13e-22	1.29e-21	1.71e-21	1.98e-21	2.09e-21	2.1e-21	2.1e-21	2.1e-21	2.1e-21	2.1e-21	2.1e-21	2.1e-21	2.1e-21	2.1e-21	2.1e-21	2.1e-21	2.1e-21	2.1e-21	2.1e-21	2.1e-21	2.1e-21	2.1e-21	2.1e-21	2.1e-21	2.1e-21	2.1e-21	2.1e-21	2.1e-21	2.1e-21	2.1e-21	2.1e-21	2.1e-21	2.1e-21	2.1e-21	2.1e-21	2.1e-21	2.1e-21	2.1e-21	2.1e-21	2.1e-21	2.1e-21	2.1e-21	2.1e-21	2.1e-21	2.1e-21
-61.4379	0	1.03e-23	9.23e-23	2.89e-22	5.98e-22	9.51e-22	1.26e-21	1.46e-21	1.54e-21	1.55e-21	1.55e-21	1.55e-21	1.55e-21	1.55e-21	1.55e-21	1.55e-21	1.55e-21	1.55e-21	1.55e-21	1.55e-21	1.55e-21	1.55e-21	1.55e-21	1.55e-21	1.55e-21	1.55e-21	1.55e-21	1.55e-21	1.55e-21	1.55e-21	1.55e-21	1.55e-21	1.55e-21	1.55e-21	1.55e-21	1.55e-21	1.55e-21	1.55e-21	1.55e-21	1.55e-21	1.55e-21	1.55e-21	1.55e-21	1.55e-21	1.55e-21	1.55e-21	1.55e-21	1.55e-21	1.55e-21
-60.5665	0	7.27e-24	6.91e-23	2.27e-22	4.67e-22	7.39e-22	9.8e-22	1.14e-21	1.2e-21	1.21e-21	1.21e-21	1.21e-21	1.21e-21	1.21e-21	1.21e-21	1.21e-21	1.21e-21	1.21e-21	1.21e-21	1.21e-21	1.21e-21	1.21e-21	1.21e-21	1.21e-21	1.21e-21	1.21e-21	1.21e-21	1.21e-21	1.21e-21	1.21e-21	1.21e-21	1.21e-21	1.21e-21	1.21e-21	1.21e-21	1.21e-21	1.21e-21	1.21e-21	1.21e-21	1.21e-21	1.21e-21	1.21e-21	1.21e-21	1.21e-21	1.21e-21	1.21e-21	1.21e-21	1.21e-21	1.21e-21
-59.695	9.27e-65	6.06e-24	5.21e-23	1.66e-22	3.45e-22	5.51e-22	7.31e-22	8.45e-22	8.91e-22	8.97e-22	8.97e-22	8.97e-22	8.97e-22	8.97e-22	8.97e-22	8.97e-22	8.97e-22	8.97e-22	8.97e-22	8.97e-22	8.97e-22	8.97e-22	8.97e-22	8.97e-22	8.97e-22	8.97e-22	8.97e-22	8.97e-22	8.97e-22	8.97e-22	8.97e-22	8.97e-22	8.97e-22	8.97e-22	8.97e-22	8.97e-22	8.97e-22	8.97e-22	8.97e-22	8.97e-22	8.97e-22	8.97e-22	8.97e-22	8.97e-22	8.97e-22	8.97e-22	8.97e-22	8.97e-22	8.97e-22
-58.8235	0	4.1e-24	4.02e-23	1.31e-22	2.67e-22	4.2e-22	5.56e-22	6.47e-22	6.83e-22	6.87e-22	6.87e-22	6.87e-22	6.87e-22	6.87e-22	6.87e-22	6.87e-22	6.87e-22	6.87e-22	6.87e-22	6.87e-22	6.87e-22	6.87e-22	6.87e-22	6.87e-22	6.87e-22	6.87e-22	6.87e-22	6.87e-22	6.87e-22	6.87e-22	6.87e-22	6.87e-22	6.87e-22	6.87e-22	6.87e-22	6.87e-22	6.87e-22	6.87e-22	6.87e-22	6.87e-22	6.87e-22	6.87e-22	6.87e-22	6.87e-22	6.87e-22	6.87e-22	6.87e-22	6.87e-22	6.87e-22
-57.9521	0	3.5e-24	2.96e-23	9.59e-23	2e-22	3.2e-22	4.24e-22	4.9e-22	5.17e-22	5.2e-22	5.2e-22	5.2e-22	5.2e-22	5.2e-22	5.2e-22	5.2e-22	5.2e-22	5.2e-22	5.2e-22	5.2e-22	5.2e-22	5.2e-22	5.2e-22	5.2e-22	5.2e-22	5.2e-22	5.2e-22	5.2e-22	5.2e-22	5.2e-22	5.2e-22	5.2e-22	5.2e-22	5.2e-22	5.2e-22	5.2e-22	5.2e-22	5.2e-22	5.2e-22	5.2e-22	5.2e-22	5.2e-22	5.2e-22	5.2e-22	5.2e-22	5.2e-22	5.2e-22	5.2e-22	5.2e-22
-57.0806	4.16e-65	2.4e-24	2.33e-23	7.44e-23	1.51e-22	2.38e-22	3.15e-22	3.66e-22	3.87e-22	3.89e-22	3.89e-22	3.89e-22	3.89e-22	3.89e-22	3.89e-22	3.89e-22	3.89e-22	3.89e-22	3.89e-22	3.89e-22	3.89e-22	3.89e-22	3.89e-22	3.89e-22	3.89e-22	3.89e-22	3.89e-22	3.89e-22	3.89e-22	3.89e-22	3.89e-22	3.89e-22	3.89e-22	3.89e-22	3.89e-22	3.89e-22	3.89e-22	3.89e-22	3.89e-22	3.89e-22	3.89e-22	3.89e-22	3.89e-22	3.89e-22	3.89e-22	3.89e-22	3.89e-22	3.89e-22	3.89e-22
-56.2092	0	1.98e-24	1.7e-23	5.57e-23	1.16e-22	1.85e-22	2.45e-22	2.84e-22	2.99e-22	3.01e-22	3.01e-22	3.01e-22	3.01e-22	3.01e-22	3.01e-22	3.01e-22	3.01e-22	3.01e-22	3.01e-22	3.01e-22	3.01e-22	3.01e-22	3.01e-22	3.01e-22	3.01e-22	3.01e-22	3.01e-22	3.01e-22	3.01e-22	3.01e-22	3.01e-22	3.01e-22	3.01e-22	3.01e-22	3.01e-22	3.01e-22	3.01e-22	3.01e-22	3.01e-22	3.01e-22	3.01e-22	3.01e-22	3.01e-22	3.01e-22	3.01e-22	3.01e-22	3.01e-22	3.01e-22	3.01e-22
-55.3377	0	1.43e-24	1.34e-23	4.21e-23	8.6e-23	1.36e-22	1.8e-22	2.09e-22	2.21e-22	2.22e-22	2.22e-22	2.22e-22	2.22e-22	2.22e-22	2.22e-22	2.22e-22	2.22e-22	2.22e-22	2.22e-22	2.22e-22	2.22e-22	2.22e-22	2.22e-22	2.22e-22	2.22e-22	2.22e-22	2.22e-22	2.22e-22	2.22e-22	2.22e-22	2.22e-22	2.22e-22	2.22e-22	2.22e-22	2.22e-22	2.22e-22	2.22e-22	2.22e-22	2.22e-22	2.22e-22	2.22e-22	2.22e-22	2.22e-22	2.22e-22	2.22e-22	2.22e-22	2.22e-22	2.22e-22	2.22e-22
-54.4662	0	1.09e-24	9.82e-24	3.24e-23	6.71e-23	1.07e-22	1.41e-22	1.64e-22	1.73e-22	1.74e-22	1.74e-22	1.74e-22	1.74e-22	1.74e-22	1.74e-22	1.74e-22	1.74e-22	1.74e-22	1.74e-22	1.74e-22	1.74e-22	1.74e-22	1.74e-22	1.74e-22	1.74e-22	1.74e-22	1.74e-22	1.74e-22	1.74e-22	1.74e-22	1.74e-22	1.74e-22	1.74e-22	1.74e-22	1.74e-22	1.74e-22	1.74e-22	1.74e-22	1.74e-22	1.74e-22	1.74e-22	1.74e-22	1.74e-22	1.74e-22	1.74e-22	1.74e-22	1.74e-22	1.74e-22	1.74e-22
-53.5948	0	8.5e-25	7.62e-24	2.39e-23	4.94e-23	7.86e-23	1.04e-22	1.2e-22	1.27e-22	1.28e-22	1.28e-22	1.28e-22	1.28e-22	1.28e-22	1.28e-22	1.28e-22	1.28e-22	1.28e-22	1.28e-22	1.28e-22	1.28e-22	1.28e-22	1.28e-22	1.28e-22	1.28e-22	1.28e-22	1.28e-22	1.28e-22	1.28e-22	1.28e-22	1.28e-22	1.28e-22	1.28e-22	1.28e-22	1.28e-22	1.28e-22	1.28e-22	1.28e-22	1.28e-22	1.28e-22	1.28e-22	1.28e-22	1.28e-22	1.28e-22	1.28e-22	1.28e-22	1.28e-22	1.28e-22	1.28e-22
-52.7233	8.43e-66	6e-25	5.71e-24	1.88e-23	3.86e-23	6.11e-23	8.09e-23	9.39e-23	9.91e-23	9.97e-23	9.97e-23	9.97e-23	9.97e-23	9.97e-23	9.97e-23	9.97e-23	9.97e-23	9.97e-23	9.97e-23	9.97e-23	9.97e-23	9.97e-23	9.97e-23	9.97e-23	9.97e-23	9.97e-23	9.97e-23	9.97e-23	9.97e-23	9.97e-23	9.97e-23	9.97e-23	9.97e-23	9.97e-23	9.97e-23	9.97e-23	9.97e-23	9.97e-23	9.97e-23	9.97e-23	9.97e-23	9.97e-23	9.97e-23	9.97e-23	9.97e-23	9.97e-23	9.97e-23	9.97e-23	9.97e-23
-51.8518	8.43e-66	5e-25	4.31e-24	1.37e-23	2.85e-23	4.55e-23	6.04e-23	6.97e-23	7.36e-23	7.41e-23	7.41e-23	7.41e-23	7.41e-23	7.41e-23	7.41e-23	7.41e-23	7.41e-23	7.41e-23	7.41e-23	7.41e-23	7.41e-23	7.41e-23	7.41e-23	7.41e-23	7.41e-23	7.41e-23	7.41e-23	7.41e-23	7.41e-23	7.41e-23	7.41e-23	7.41e-23	7.41e-23	7.41e-23	7.41e-23	7.41e-23	7.41e-23	7.41e-23	7.41e-23	7.41e-23	7.41e-23	7.41e-23	7.41e-23	7.41e-23	7.41e-23	7.41e-23	7.41e-23	7.41e-23	7.41e-23
-50.9804	0	3.39e-25	3.32e-24	1.08e-23	2.2e-23	3.47e-23	4.59e-23	5.34e-23	5.64e-23	5.67e-23	5.67e-23	5.67e-23	5.67e-23	5.67e-23	5.67e-23	5.67e-23	5.67e-23	5.67e-23	5.67e-23	5.67e-23	5.67e-23	5.67e-23	5.67e-23	5.67e-23	5.67e-23	5.67e-23	5.67e-23	5.67e-23	5.67e-23	5.67e-23	5.67e-23	5.67e-23	5.67e-23	5.67e-23	5.67e-23	5.67e-23	5.67e-23	5.67e-23	5.67e-23	5.67e-23	5.67e-23	5.67e-23	5.67e-23	5.67e-23	5.67e-23	5.67e-23	5.67e-23	5.67e-23	5.67e-23
-50.1089	0	2.89e-25	2.44e-24	7.92e-24	1.65e-23	2.64e-23	3.5e-23	4.05e-23	4.27e-23	4.29e-23	4.29e-23	4.29e-23	4.29e-23	4.29e-23	4.29e-23	4.29e-23	4.29e-23	4.29e-23	4.29e-23	4.3e-23	4.3e-23	4.3e-23	4.3e-23	4.3e-23	4.3e-23	4.3e-23	4.3e-23	4.3e-23	4.3e-23	4.3e-23	4.3e-23	4.3e-23	4.3e-23	4.3e-23	4.3e-23	4.3e-23	4.3e-23	4.3e-23	4.3e-23	4.3e-23	4.3e-23	4.3e-23	4.3e-23	4.3e-23	4.3e-23	4.3e-23	4.3e-23	4.3e-23	4.3e-23
-49.2375	2.25e-66	1.98e-25	1.92e-24	6.14e-24	1.25e-23	1.97e-23	2.6e-23	3.02e-23	3.2e-23	3.21e-23	3.22e-23	3.22e-23	3.22e-23	3.22e-23	3.22e-23	3.22e-23	3.22e-23	3.22e-23	3.22e-23	3.22e-23	3.22e-23	3.22e-23	3.22e-23	3.22e-23	3.22e-23	3.22e-23	3.22e-23	3.22e-23	3.22e-23	3.22e-23	3.22e-23	3.22e-23	3.22e-23	3.22e-23	3.22e-23	3.22e-23	3.22e-23	3.22e-23	3.22e-23	3.22e-23	3.22e-23	3.22e-23	3.22e-23	3.22e-23	3.22e-23	3.22e-23	3.22e-23	3.22e-23	3.22e-23
-48.366	0	1.63e-25	1.4e-24	4.6e-24	9.59e-24	1.53e-23	2.03e-23	2.35e-23	2.47e-23	2.49e-23	2.49e-23	2.49e-23	2.49e-23	2.49e-23	2.49e-23	2.49e-23	2.49e-23	2.49e-23	2.49e-23	2.49e-23	2.49e-23	2.49e-23	2.49e-23	2.49e-23	2.49e-23	2.49e-23	2.49e-23	2.49e-23	2.49e-23	2.49e-23	2.49e-23	2.49e-23	2.49e-23	2.49e-23	2.49e-23	2.49e-23	2.49e-23	2.49e-23	2.49e-23	2.49e-23	2.49e-23	2.49e-23	2.49e-23	2.49e-23	2.49e-23	2.49e-23	2.49e-23	2.49e-23	2.49e-23
-47.4945	0	1.18e-25	1.11e-24	3.47e-24	7.1e-24	1.13e-23	1.49e-23	1.73e-23	1.82e-23	1.84e-23	1.84e-23	1.84e-23	1.84e-23	1.84e-23	1.84e-23	1.84e-23	1.84e-23	1.84e-23	1.84e-23	1.84e-23	1.84e-23	1.84e-23	1.84e-23	1.84e-23	1.84e-23	1.84e-23	1.84e-23	1.84e-23	1.84e-23	1.84e-23	1.84e-23	1.84e-23	1.84e-23	1.84e-23	1.84e-23	1.84e-23	1.84e-23	1.84e-23	1.84e-23	1.84e-23	1.84e-23	1.84e-23	1.84e-23	1.84e-23	1.84e-23	1.84e-23	1.84e-23	1.84e-23	1.84e-23
-46.6231	0	9.01e-26	8.11e-25	2.67e-24	5.54e-24	8.81e-24	1.17e-23	1.35e-23	1.43e-23	1.43e-23	1.43e-23	1.43e-23	1.44e-23	1.44e-23	1.44e-23	1.44e-23	1.44e-23	1.44e-23	1.44e-23	1.44e-23	1.44e-23	1.44e-23	1.44e-23	1.44e-23	1.44e-23	1.44e-23	1.44e-23	1.44e-23	1.44e-23	1.44e-23	1.44e-23	1.44e-23	1.44e-23	1.44e-23	1.44e-23	1.44e-23	1.44e-23	1.44e-23	1.44e-23	1.44e-23	1.44e-23	1.44e-23	1.44e-23	1.44e-23	1.44e-23	1.44e-23	1.44e-23	1.44e-23	1.44e-23
-45.7516	0	7.03e-26	6.3e-25	1.97e-24	4.08e-24	6.49e-24	8.59e-24	9.94e-24	1.05e-23	1.06e-23	1.06e-23	1.06e-23	1.06e-23	1.06e-23	1.06e-23	1.06e-23	1.06e-23	1.06e-23	1.06e-23	1.06e-23	1.06e-23	1.06e-23	1.06e-23	1.06e-23	1.06e-23	1.06e-23	1.06e-23	1.06e-23	1.06e-23	1.06e-23	1.06e-23	1.06e-23	1.06e-23	1.06e-23	1.06e-23	1.06e-23	1.06e-23	1.06e-23	1.06e-23	1.06e-23	1.06e-23	1.06e-23	1.06e-23	1.06e-23	1.06e-23	1.06e-23	1.06e-23	1.06e-23	1.06e-23
-44.8802	7.28e-67	4.96e-26	4.71e-25	1.55e-24	3.19e-24	5.04e-24	6.68e-24	7.76e-24	8.18e-24	8.23e-24	8.23e-24	8.23e-24	8.23e-24	8.23e-24	8.23e-24	8.23e-24	8.23e-24	8.23e-24	8.23e-24	8.23e-24	8.23e-24	8.23e-24	8.23e-24	8.23e-24	8.23e-24	8.23e-24	8.23e-24	8.23e-24	8.23e-24	8.23e-24	8.23e-24	8.23e-24	8.23e-24	8.23e-24	8.23e-24	8.24e-24	8.24e-24	8.24e-24	8.24e-24	8.24e-24	8.24e-24	8.24e-24	8.24e-24	8.24e-24	8.24e-24	8.24e-24	8.24e-24	8.24e-24	8.24e-24
-44.0087	7.28e-67	4.13e-26	3.56e-25	1.13e-24	2.36e-24	3.76e-24	4.99e-24	5.76e-24	6.08e-24	6.12e-24	6.12e-24	6.12e-24	6.12e-24	6.12e-24	6.12e-24	6.12e-24	6.12e-24	6.12e-24	6.12e-24	6.12e-24	6.12e-24	6.12e-24	6.12e-24	6.12e-24	6.12e-24	6.12e-24	6.12e-24	6.12e-24	6.12e-24	6.12e-24	6.12e-24	6.12e-24	6.12e-24	6.12e-24	6.12e-24	6.12e-24	6.12e-24	6.12e-24	6.12e-24	6.12e-24	6.12e-24	6.12e-24	6.12e-24	6.12e-24	6.12e-24	6.12e-24	6.12e-24	6.12e-24	6.12e-24
-43.1373	0	2.8e-26	2.74e-25	8.91e-25	1.82e-24	2.87e-24	3.8e-24	4.41e-24	4.66e-24	4.69e-24	4.69e-24	4.69e-24	4.69e-24	4.69e-24	4.69e-24	4.68e-24	4.68e-24	4.68e-24	4.68e-24	4.68e-24	4.69e-24	4.69e-24	4.69e-24	4.69e-24	4.69e-24	4.69e-24	4.69e-24	4.69e-24	4.69e-24	4.69e-24	4.69e-24	4.69e-24	4.69e-24	4.69e-24	4.69e-24	4.69e-24	4.69e-24	4.69e-24	4.69e-24	4.69e-24	4.69e-24	4.69e-24	4.69e-24	4.69e-24	4.69e-24	4.69e-24	4.69e-24	4.69e-24	4.69e-24
-42.2658	0	2.39e-26	2.02e-25	6.55e-25	1.37e-24	2.18e-24	2.9e-24	3.35e-24	3.53e-24	3.55e-24	3.55e-24	3.55e-24	3.55e-24	3.55e-24	3.55e-24	3.55e-24	3.55e-24	3.55e-24	3.55e-24	3.55e-24	3.55e-24	3.55e-24	3.55e-24	3.55e-24	3.55e-24	3.55e-24	3.55e-24	3.55e-24	3.55e-24	3.55e-24	3.55e-24	3.55e-24	3.55e-24	3.55e-24	3.55e-24	3.55e-24	3.55e-24	3.55e-24	3.55e-24	3.55e-24	3.55e-24	3.55e-24	3.55e-24	3.55e-24	3.55e-24	3.55e-24	3.55e-24	3.55e-24	3.55e-24
-41.3943	1.08e-66	1.64e-26	1.59e-25	5.08e-25	1.03e-24	1.63e-24	2.15e-24	2.5e-24	2.64e-24	2.66e-24	2.66e-24	2.66e-24	2.66e-24	2.66e-24	2.66e-24	2.66e-24	2.66e-24	2.66e-24	2.66e-24	2.66e-24	2.66e-24	2.66e-24	2.66e-24	2.66e-24	2.66e-24	2.66e-24	2.66e-24	2.66e-24	2.66e-24	2.66e-24	2.66e-24	2.66e-24	2.66e-24	2.66e-24	2.66e-24	2.66e-24	2.66e-24	2.66e-24	2.66e-24	2.66e-24	2.66e-24	2.66e-24	2.66e-24	2.66e-24	2.66e-24	2.66e-24	2.66e-24	2.66e-24	2.66e-24
-40.5229	0	1.35e-26	1.16e-25	3.81e-25	7.93e-25	1.26e-24	1.68e-24	1.94e-24	2.04e-24	2.06e-24	2.06e-24	2.06e-24	2.06e-24	2.06e-24	2.06e-24	2.06e-24	2.06e-24	2.06e-24	2.06e-24	2.06e-24	2.06e-24	2.06e-24	2.06e-24	2.06e-24	2.06e-24	2.06e-24	2.06e-24	2.06e-24	2.06e-24	2.06e-24	2.06e-24	2.06e-24	2.06e-24	2.06e-24	2.06e-24	2.06e-24	2.06e-24	2.06e-24	2.06e-24	2.06e-24	2.06e-24	2.06e-24	2.06e-24	2.06e-24	2.06e-24	2.06e-24	2.06e-24	2.06e-24	2.06e-24
-39.6514	0	9.75e-27	9.15e-26	2.87e-25	5.88e-25	9.31e-25	1.23e-24	1.43e-24	1.51e-24	1.52e-24	1.52e-24	1.52e-24	1.52e-24	1.52e-24	1.52e-24	1.52e-24	1.52e-24	1.52e-24	1.52e-24	1.52e-24	1.52e-24	1.52e-24	1.52e-24	1.52e-24	1.52e-24	1.52e-24	1.52e-24	1.52e-24	1.52e-24	1.52e-24	1.52e-24	1.52e-24	1.52e-24	1.52e-24	1.52e-24	1.52e-24	1.52e-24	1.52e-24	1.52e-24	1.52e-24	1.52e-24	1.52e-24	1.52e-24	1.52e-24	1.52e-24	1.52e-24	1.52e-24	1.52e-24	1.52e-24
-38.78	0	7.45e-27	6.7e-26	2.21e-25	4.59e-25	7.28e-25	9.66e-25	1.12e-24	1.18e-24	1.19e-24	1.19e-24	1.19e-24	1.19e-24	1.19e-24	1.19e-24	1.19e-24	1.19e-24	1.19e-24	1.19e-24	1.19e-24	1.19e-24	1.19e-24	1.19e-24	1.19e-24	1.19e-24	1.19e-24	1.19e-24	1.19e-24	1.19e-24	1.19e-24	1.19e-24	1.19e-24	1.19e-24	1.19e-24	1.19e-24	1.19e-24	1.19e-24	1.19e-24	1.19e-24	1.19e-24	1.19e-24	1.19e-24	1.19e-24	1.19e-24	1.19e-24	1.19e-24	1.19e-24	1.19e-24	1.19e-24
-37.9085	0	5.8e-27	5.2e-26	1.63e-25	3.37e-25	5.37e-25	7.11e-25	8.22e-25	8.68e-25	8.74e-25	8.74e-25	8.74e-25	8.74e-25	8.74e-25	8.74e-25	8.74e-25	8.74e-25	8.74e-25	8.74e-25	8.74e-25	8.74e-25	8.74e-25	8.74e-25	8.74e-25	8.74e-25	8.74e-25	8.74e-25	8.74e-25	8.74e-25	8.74e-25	8.74e-25	8.74e-25	8.74e-25	8.74e-25	8.74e-25	8.74e-25	8.74e-25	8.74e-25	8.74e-25	8.74e-25	8.74e-25	8.74e-25	8.74e-25	8.74e-25	8.74e-25	8.74e-25	8.74e-25	8.74e-25	8.74e-25
-37.037	2.33e-67	4.09e-27	3.89e-26	1.28e-25	2.63e-25	4.17e-25	5.52e-25	6.42e-25	6.77e-25	6.81e-25	6.81e-25	6.81e-25	6.81e-25	6.81e-25	6.81e-25	6.81e-25	6.81e-25	6.81e-25	6.81e-25	6.81e-25	6.8e-25	6.8e-25	6.8e-25	6.8e-25	6.8e-25	6.8e-25	6.8e-25	6.8e-25	6.8e-25	6.8e-25	6.8e-25	6.8e-25	6.81e-25	6.81e-25	6.81e-25	6.81e-25	6.81e-25	6.81e-25	6.81e-25	6.81e-25	6.81e-25	6.81e-25	6.81e-25	6.81e-25	6.81e-25	6.81e-25	6.81e-25	6.81e-25	6.81e-25
-36.1656	2.33e-67	3.41e-27	2.94e-26	9.34e-26	1.95e-25	3.11e-25	4.12e-25	4.76e-25	5.03e-25	5.06e-25	5.06e-25	5.06e-25	5.06e-25	5.06e-25	5.06e-25	5.06e-25	5.06e-25	5.06e-25	5.06e-25	5.06e-25	5.06e-25	5.06e-25	5.06e-25	5.06e-25	5.06e-25	5.06e-25	5.06e-25	5.06e-25	5.06e-25	5.06e-25	5.06e-25	5.06e-25	5.06e-25	5.06e-25	5.06e-25	5.06e-25	5.06e-25	5.06e-25	5.06e-25	5.06e-25	5.06e-25	5.06e-25	5.06e-25	5.06e-25	5.06e-25	5.06e-25	5.06e-25	5.06e-25	5.06e-25
-35.2941	0	2.31e-27	2.26e-26	7.35e-26	1.5e-25	2.37e-25	3.14e-25	3.65e-25	3.85e-25	3.88e-25	3.88e-25	3.88e-25	3.88e-25	3.88e-25	3.88e-25	3.88e-25	3.88e-25	3.87e-25	3.87e-25	3.87e-25	3.87e-25	3.87e-25	3.87e-25	3.87e-25	3.87e-25	3.87e-25	3.87e-25	3.87e-25	3.87e-25	3.87e-25	3.87e-25	3.87e-25	3.87e-25	3.87e-25	3.87e-25	3.87e-25	3.87e-25	3.87e-25	3.88e-25	3.88e-25	3.88e-25	3.88e-25	3.88e-25	3.88e-25	3.88e-25	3.88e-25	3.88e-25	3.88e-25	3.87e-25
-34.4227	0	1.97e-27	1.67e-26	5.4e-26	1.13e-25	1.8e-25	2.39e-25	2.77e-25	2.92e-25	2.94e-25	2.94e-25	2.94e-25	2.94e-25	2.94e-25	2.94e-25	2.94e-25	2.94e-25	2.94e-25	2.93e-25	2.93e-25	2.93e-25	2.93e-25	2.93e-25	2.93e-25	2.93e-25	2.93e-25	2.93e-25	2.93e-25	2.93e-25	2.93e-25	2.93e-25	2.93e-25	2.93e-25	2.93e-25	2.93e-25	2.93e-25	2.93e-25	2.93e-25	2.93e-25	2.94e-25	2.94e-25	2.94e-25	2.94e-25	2.94e-25	2.94e-25	2.94e-25	2.94e-25	2.94e-25	2.93e-25
-33.5512	2.58e-67	1.35e-27	1.31e-26	4.19e-26	8.51e-26	1.34e-25	1.78e-25	2.07e-25	2.19e-25	2.2e-25	2.2e-25	2.2e-25	2.2e-25	2.2e-25	2.2e-25	2.2e-25	2.2e-25	2.2e-25	2.2e-25	2.2e-25	2.2e-25	2.2e-25	2.2e-25	2.2e-25	2.2e-25	2.2e-25	2.2e-25	2.2e-25	2.2e-25	2.2e-25	2.2e-25	2.2e-25	2.2e-25	2.2e-25	2.2e-25	2.2e-25	2.2e-25	2.2e-25	2.2e-25	2.2e-25	2.2e-25	2.2e-25	2.2e-25	2.2e-25	2.2e-25	2.2e-25	2.2e-25	2.2e-25	2.2e-25
-32.6797	0	1.11e-27	9.57e-27	3.14e-26	6.55e-26	1.04e-25	1.39e-25	1.61e-25	1.69e-25	1.7e-25	1.7e-25	1.7e-25	1.7e-25	1.7e-25	1.7e-25	1.7e-25	1.7e-25	1.7e-25	1.7e-25	1.7e-25	1.7e-25	1.7e-25	1.7e-25	1.7e-25	1.7e-25	1.7e-25	1.7e-25	1.7e-25	1.7e-25	1.7e-25	1.7e-25	1.7e-25	1.7e-25	1.7e-25	1.7e-25	1.7e-25	1.7e-25	1.7e-25	1.7e-25	1.7e-25	1.7e-25	1.7e-25	1.7e-25	1.7e-25	1.7e-25	1.7e-25	1.7e-25	1.7e-25	1.7e-25
-31.8083	0	8.11e-28	7.57e-27	2.37e-26	4.85e-26	7.68e-26	1.02e-25	1.18e-25	1.25e-25	1.26e-25	1.26e-25	1.26e-25	1.26e-25	1.26e-25	1.26e-25	1.26e-25	1.26e-25	1.26e-25	1.26e-25	1.26e-25	1.26e-25	1.26e-25	1.26e-25	1.25e-25	1.25e-25	1.25e-25	1.25e-25	1.25e-25	1.25e-25	1.25e-25	1.25e-25	1.25e-25	1.25e-25	1.26e-25	1.26e-25	1.26e-25	1.26e-25	1.26e-25	1.26e-25	1.26e-25	1.26e-25	1.26e-25	1.26e-25	1.26e-25	1.26e-25	1.26e-25	1.26e-25	1.26e-25	1.26e-25
-30.9368	0	6.19e-28	5.53e-27	1.82e-26	3.78e-26	6e-26	7.97e-26	9.26e-26	9.77e-26	9.84e-26	9.84e-26	9.83e-26	9.83e-26	9.83e-26	9.83e-26	9.83e-26	9.82e-26	9.82e-26	9.82e-26	9.82e-26	9.82e-26	9.81e-26	9.81e-26	9.81e-26	9.81e-26	9.81e-26	9.81e-26	9.81e-26	9.81e-26	9.81e-26	9.81e-26	9.81e-26	9.81e-26	9.81e-26	9.81e-26	9.81e-26	9.82e-26	9.82e-26	9.82e-26	9.82e-26	9.82e-26	9.82e-26	9.82e-26	9.82e-26	9.82e-26	9.82e-26	9.82e-26	9.82e-26	9.82e-26
-30.0654	0	4.72e-28	4.25e-27	1.33e-26	2.76e-26	4.41e-26	5.86e-26	6.8e-26	7.19e-26	7.25e-26	7.25e-26	7.24e-26	7.24e-26	7.25e-26	7.25e-26	7.24e-26	7.24e-26	7.24e-26	7.23e-26	7.23e-26	7.23e-26	7.23e-26	7.23e-26	7.23e-26	7.23e-26	7.23e-26	7.23e-26	7.23e-26	7.23e-26	7.23e-26	7.23e-26	7.23e-26	7.23e-26	7.23e-26	7.23e-26	7.23e-26	7.23e-26	7.23e-26	7.23e-26	7.23e-26	7.24e-26	7.24e-26	7.24e-26	7.24e-26	7.24e-26	7.24e-26	7.24e-26	7.24e-26	7.23e-26
-29.1939	9.39e-69	3.26e-28	3.14e-27	1.04e-26	2.15e-26	3.42e-26	4.55e-26	5.3e-26	5.6e-26	5.65e-26	5.65e-26	5.64e-26	5.64e-26	5.65e-26	5.65e-26	5.65e-26	5.64e-26	5.64e-26	5.64e-26	5.64e-26	5.63e-26	5.63e-26	5.63e-26	5.63e-26	5.63e-26	5.63e-26	5.63e-26	5.63e-26	5.63e-26	5.63e-26	5.63e-26	5.63e-26	5.63e-26	5.63e-26	5.63e-26	5.63e-26	5.63e-26	5.64e-26	5.64e-26	5.64e-26	5.64e-26	5.64e-26	5.64e-26	5.64e-26	5.64e-26	5.64e-26	5.64e-26	5.64e-26	5.64e-26
-28.3224	9.39e-69	2.76e-28	2.37e-27	7.56e-27	1.59e-26	2.55e-26	3.4e-26	3.94e-26	4.17e-26	4.2e-26	4.19e-26	4.18e-26	4.19e-26	4.19e-26	4.2e-26	4.2e-26	4.2e-26	4.19e-26	4.19e-26	4.19e-26	4.19e-26	4.19e-26	4.19e-26	4.19e-26	4.19e-26	4.19e-26	4.18e-26	4.18e-26	4.18e-26	4.18e-26	4.19e-26	4.19e-26	4.19e-26	4.19e-26	4.19e-26	4.19e-26	4.19e-26	4.19e-26	4.19e-26	4.19e-26	4.19e-26	4.19e-26	4.19e-26	4.19e-26	4.19e-26	4.19e-26	4.19e-26	4.19e-26	4.19e-26
-27.451	0	1.91e-28	1.85e-27	6.01e-27	1.23e-26	1.95e-26	2.6e-26	3.03e-26	3.2e-26	3.21e-26	3.2e-26	3.19e-26	3.19e-26	3.2e-26	3.21e-26	3.21e-26	3.21e-26	3.21e-26	3.21e-26	3.21e-26	3.21e-26	3.21e-26	3.21e-26	3.21e-26	3.21e-26	3.21e-26	3.21e-26	3.21e-26	3.21e-26	3.21e-26	3.21e-26	3.21e-26	3.21e-26	3.21e-26	3.21e-26	3.21e-26	3.21e-26	3.21e-26	3.21e-26	3.21e-26	3.21e-26	3.21e-26	3.21e-26	3.21e-26	3.21e-26	3.21e-26	3.21e-26	3.21e-26	3.21e-26
-26.5795	0	1.64e-28	1.39e-27	4.49e-27	9.37e-27	1.5e-26	2e-26	2.31e-26	2.43e-26	2.43e-26	2.41e-26	2.4e-26	2.4e-26	2.41e-26	2.42e-26	2.43e-26	2.43e-26	2.43e-26	2.43e-26	2.43e-26	2.43e-26	2.43e-26	2.43e-26	2.43e-26	2.43e-26	2.43e-26	2.43e-26	2.43e-26	2.43e-26	2.43e-26	2.43e-26	2.43e-26	2.43e-26	2.43e-26	2.43e-26	2.43e-26	2.43e-26	2.43e-26	2.43e-26	2.43e-26	2.43e-26	2.44e-26	2.44e-26	2.44e-26	2.44e-26	2.44e-26	2.44e-26	2.44e-26	2.43e-26
-25.7081	3.7e-68	1.14e-28	1.1e-27	3.51e-27	7.14e-27	1.13e-26	1.49e-26	1.73e-26	1.82e-26	1.81e-26	1.8e-26	1.79e-26	1.79e-26	1.8e-26	1.81e-26	1.81e-26	1.82e-26	1.82e-26	1.82e-26	1.82e-26	1.82e-26	1.82e-26	1.82e-26	1.82e-26	1.82e-26	1.82e-26	1.82e-26	1.82e-26	1.82e-26	1.82e-26	1.82e-26	1.82e-26	1.82e-26	1.82e-26	1.82e-26	1.82e-26	1.82e-26	1.82e-26	1.82e-26	1.82e-26	1.82e-26	1.83e-26	1.83e-26	1.83e-26	1.83e-26	1.83e-26	1.83e-26	1.83e-26	1.82e-26
-24.8366	0	9.46e-29	8.09e-28	2.65e-27	5.51e-27	8.79e-27	1.17e-26	1.35e-26	1.41e-26	1.4e-26	1.39e-26	1.38e-26	1.38e-26	1.39e-26	1.4e-26	1.4e-26	1.4e-26	1.41e-26	1.41e-26	1.41e-26	1.41e-26	1.41e-26	1.41e-26	1.41e-26	1.41e-26	1.41e-26	1.41e-26	1.41e-26	1.41e-26	1.41e-26	1.41e-26	1.41e-26	1.41e-26	1.41e-26	1.41e-26	1.41e-26	1.41e-26	1.41e-26	1.41e-26	1.41e-26	1.41e-26	1.41e-26	1.41e-26	1.41e-26	1.41e-26	1.41e-26	1.41e-26	1.41e-26	1.41e-26
-23.9651	0	6.9e-29	6.39e-28	2e-27	4.1e-27	6.5e-27	8.59e-27	9.92e-27	1.04e-26	1.04e-26	1.03e-26	1.03e-26	1.03e-26	1.03e-26	1.03e-26	1.04e-26	1.04e-26	1.04e-26	1.04e-26	1.04e-26	1.04e-26	1.04e-26	1.04e-26	1.04e-26	1.04e-26	1.04e-26	1.04e-26	1.04e-26	1.04e-26	1.04e-26	1.04e-26	1.04e-26	1.04e-26	1.04e-26	1.04e-26	1.04e-26	1.04e-26	1.04e-26	1.04e-26	1.04e-26	1.04e-26	1.04e-26	1.05e-26	1.05e-26	1.05e-26	1.05e-26	1.05e-26	1.05e-26	1.04e-26
-23.0937	0	5.4e-29	4.68e-28	1.54e-27	3.19e-27	5.08e-27	6.75e-27	7.81e-27	8.19e-27	8.19e-27	8.14e-27	8.11e-27	8.1e-27	8.11e-27	8.11e-27	8.11e-27	8.11e-27	8.11e-27	8.12e-27	8.12e-27	8.13e-27	8.13e-27	8.14e-27	8.14e-27	8.14e-27	8.14e-27	8.14e-27	8.14e-27	8.14e-27	8.14e-27	8.14e-27	8.14e-27	8.14e-27	8.15e-27	8.15e-27	8.15e-27	8.16e-27	8.16e-27	8.17e-27	8.17e-27	8.18e-27	8.18e-27	8.18e-27	8.19e-27	8.19e-27	8.19e-27	8.19e-27	8.18e-27	8.18e-27
-22.2222	0	4.2e-29	3.62e-28	1.13e-27	2.34e-27	3.74e-27	4.96e-27	5.74e-27	6.06e-27	6.08e-27	6.06e-27	6.04e-27	6.02e-27	6.01e-27	5.99e-27	5.98e-27	5.97e-27	5.97e-27	5.98e-27	5.99e-27	5.99e-27	6e-27	6e-27	6e-27	6e-27	6e-27	6e-27	6e-27	6e-27	6e-27	6e-27	6e-27	6e-27	6.01e-27	6.01e-27	6.01e-27	6.02e-27	6.02e-27	6.02e-27	6.03e-27	6.03e-27	6.04e-27	6.04e-27	6.04e-27	6.04e-27	6.04e-27	6.04e-27	6.04e-27	6.03e-27
-21.3508	6.15e-68	2.85e-29	2.71e-28	8.9e-28	1.83e-27	2.9e-27	3.85e-27	4.48e-27	4.72e-27	4.74e-27	4.72e-27	4.7e-27	4.68e-27	4.67e-27	4.66e-27	4.65e-27	4.65e-27	4.65e-27	4.66e-27	4.67e-27	4.68e-27	4.68e-27	4.68e-27	4.67e-27	4.67e-27	4.67e-27	4.67e-27	4.67e-27	4.67e-27	4.68e-27	4.68e-27	4.68e-27	4.68e-27	4.68e-27	4.69e-27	4.69e-27	4.69e-27	4.7e-27	4.7e-27	4.7e-27	4.71e-27	4.71e-27	4.71e-27	4.72e-27	4.72e-27	4.72e-27	4.72e-27	4.71e-27	4.71e-27
-20.4793	6.15e-68	2.43e-29	2.06e-28	6.54e-28	1.36e-27	2.17e-27	2.88e-27	3.32e-27	3.5e-27	3.51e-27	3.49e-27	3.48e-27	3.47e-27	3.46e-27	3.45e-27	3.45e-27	3.45e-27	3.46e-27	3.48e-27	3.49e-27	3.49e-27	3.49e-27	3.48e-27	3.48e-27	3.48e-27	3.48e-27	3.48e-27	3.48e-27	3.48e-27	3.48e-27	3.48e-27	3.48e-27	3.48e-27	3.49e-27	3.49e-27	3.49e-27	3.49e-27	3.5e-27	3.5e-27	3.5e-27	3.51e-27	3.51e-27	3.51e-27	3.51e-27	3.52e-27	3.52e-27	3.51e-27	3.51e-27	3.51e-27
-19.6078	0	1.83e-29	1.62e-28	5.19e-28	1.06e-27	1.66e-27	2.2e-27	2.55e-27	2.69e-27	2.69e-27	2.68e-27	2.67e-27	2.67e-27	2.66e-27	2.66e-27	2.65e-27	2.66e-27	2.67e-27	2.68e-27	2.68e-27	2.68e-27	2.68e-27	2.67e-27	2.67e-27	2.67e-27	2.67e-27	2.67e-27	2.67e-27	2.67e-27	2.67e-27	2.67e-27	2.67e-27	2.67e-27	2.67e-27	2.68e-27	2.68e-27	2.68e-27	2.68e-27	2.69e-27	2.69e-27	2.69e-27	2.69e-27	2.7e-27	2.7e-27	2.7e-27	2.7e-27	2.7e-27	2.7e-27	2.7e-27
-18.7364	0	1.56e-29	1.21e-28	3.84e-28	7.97e-28	1.27e-27	1.68e-27	1.94e-27	2.04e-27	2.05e-27	2.05e-27	2.04e-27	2.04e-27	2.03e-27	2.03e-27	2.03e-27	2.03e-27	2.04e-27	2.04e-27	2.04e-27	2.04e-27	2.04e-27	2.03e-27	2.03e-27	2.02e-27	2.02e-27	2.02e-27	2.02e-27	2.02e-27	2.02e-27	2.02e-27	2.03e-27	2.03e-27	2.03e-27	2.03e-27	2.03e-27	2.03e-27	2.04e-27	2.04e-27	2.04e-27	2.04e-27	2.05e-27	2.05e-27	2.05e-27	2.05e-27	2.05e-27	2.05e-27	2.05e-27	2.05e-27
-17.8649	5.53e-68	1.08e-29	9.39e-29	2.96e-28	6e-28	9.44e-28	1.25e-27	1.45e-27	1.53e-27	1.54e-27	1.54e-27	1.54e-27	1.53e-27	1.53e-27	1.53e-27	1.53e-27	1.53e-27	1.53e-27	1.53e-27	1.53e-27	1.53e-27	1.53e-27	1.53e-27	1.52e-27	1.52e-27	1.52e-27	1.52e-27	1.52e-27	1.52e-27	1.52e-27	1.52e-27	1.52e-27	1.52e-27	1.52e-27	1.52e-27	1.53e-27	1.53e-27	1.53e-27	1.53e-27	1.53e-27	1.54e-27	1.54e-27	1.54e-27	1.54e-27	1.54e-27	1.54e-27	1.54e-27	1.54e-27	1.54e-27
-16.9935	0	8.85e-30	6.85e-29	2.2e-28	4.58e-28	7.3e-28	9.68e-28	1.12e-27	1.18e-27	1.19e-27	1.19e-27	1.19e-27	1.19e-27	1.18e-27	1.18e-27	1.18e-27	1.18e-27	1.18e-27	1.18e-27	1.19e-27	1.19e-27	1.19e-27	1.19e-27	1.19e-27	1.19e-27	1.18e-27	1.18e-27	1.18e-27	1.17e-27	1.18e-27	1.18e-27	1.18e-27	1.18e-27	1.18e-27	1.18e-27	1.18e-27	1.19e-27	1.19e-27	1.19e-27	1.19e-27	1.19e-27	1.2e-27	1.2e-27	1.2e-27	1.2e-27	1.2e-27	1.2e-27	1.2e-27	1.2e-27
-16.122	0	7.08e-30	5.56e-29	1.68e-28	3.41e-28	5.38e-28	7.1e-28	8.24e-28	8.72e-28	8.79e-28	8.8e-28	8.79e-28	8.78e-28	8.77e-28	8.76e-28	8.75e-28	8.75e-28	8.75e-28	8.76e-28	8.78e-28	8.8e-28	8.83e-28	8.85e-28	8.85e-28	8.82e-28	8.77e-28	8.72e-28	8.69e-28	8.69e-28	8.7e-28	8.72e-28	8.73e-28	8.74e-28	8.75e-28	8.76e-28	8.77e-28	8.79e-28	8.81e-28	8.82e-28	8.84e-28	8.86e-28	8.88e-28	8.89e-28	8.9e-28	8.91e-28	8.92e-28	8.92e-28	8.91e-28	8.89e-28
-15.2505	0	6.46e-30	4.36e-29	1.34e-28	2.71e-28	4.27e-28	5.64e-28	6.53e-28	6.88e-28	6.93e-28	6.92e-28	6.92e-28	6.91e-28	6.9e-28	6.9e-28	6.89e-28	6.89e-28	6.9e-28	6.92e-28	6.94e-28	6.96e-28	6.99e-28	7e-28	6.98e-28	6.93e-28	6.88e-28	6.83e-28	6.8e-28	6.81e-28	6.82e-28	6.84e-28	6.85e-28	6.85e-28	6.86e-28	6.87e-28	6.88e-28	6.9e-28	6.91e-28	6.93e-28	6.95e-28	6.96e-28	6.98e-28	6.99e-28	7e-28	7.01e-28	7.01e-28	7.01e-28	7.01e-28	6.99e-28
-14.3791	0	6.12e-30	3.66e-29	1.03e-28	2.05e-28	3.2e-28	4.2e-28	4.84e-28	5.11e-28	5.14e-28	5.13e-28	5.13e-28	5.13e-28	5.12e-28	5.12e-28	5.11e-28	5.12e-28	5.13e-28	5.14e-28	5.16e-28	5.18e-28	5.19e-28	5.18e-28	5.15e-28	5.11e-28	5.06e-28	5.02e-28	5.02e-28	5.03e-28	5.05e-28	5.06e-28	5.06e-28	5.07e-28	5.08e-28	5.09e-28	5.1e-28	5.11e-28	5.12e-28	5.14e-28	5.15e-28	5.16e-28	5.18e-28	5.19e-28	5.2e-28	5.21e-28	5.21e-28	5.21e-28	5.2e-28	5.19e-28
-13.5076	3.46e-68	5.47e-30	2.97e-29	8.27e-29	1.62e-28	2.49e-28	3.26e-28	3.77e-28	3.96e-28	3.99e-28	3.99e-28	4e-28	4e-28	4e-28	4e-28	3.99e-28	3.99e-28	4e-28	4e-28	4.01e-28	4.01e-28	4.01e-28	4e-28	3.97e-28	3.94e-28	3.92e-28	3.91e-28	3.91e-28	3.93e-28	3.94e-28	3.95e-28	3.96e-28	3.96e-28	3.97e-28	3.98e-28	3.99e-28	4e-28	4.01e-28	4.02e-28	4.04e-28	4.05e-28	4.06e-28	4.07e-28	4.08e-28	4.09e-28	4.09e-28	4.09e-28	4.09e-28	4.07e-28
-12.6362	3.46e-68	4.63e-30	2.35e-29	6.16e-29	1.19e-28	1.84e-28	2.4e-28	2.76e-28	2.91e-28	2.94e-28	2.95e-28	2.96e-28	2.97e-28	2.98e-28	2.98e-28	2.98e-28	2.97e-28	2.97e-28	2.97e-28	2.96e-28	2.95e-28	2.94e-28	2.93e-28	2.91e-28	2.9e-28	2.9e-28	2.91e-28	2.92e-28	2.93e-28	2.94e-28	2.94e-28	2.94e-28	2.95e-28	2.96e-28	2.97e-28	2.98e-28	2.99e-28	3e-28	3.01e-28	3.02e-28	3.04e-28	3.05e-28	3.06e-28	3.06e-28	3.07e-28	3.07e-28	3.07e-28	3.07e-28	3.06e-28
-11.7647	0	3.5e-30	1.8e-29	4.74e-29	9.02e-29	1.37e-28	1.79e-28	2.06e-28	2.19e-28	2.22e-28	2.25e-28	2.26e-28	2.28e-28	2.29e-28	2.29e-28	2.29e-28	2.29e-28	2.29e-28	2.28e-28	2.27e-28	2.26e-28	2.25e-28	2.24e-28	2.23e-28	2.23e-28	2.23e-28	2.24e-28	2.24e-28	2.25e-28	2.25e-28	2.25e-28	2.25e-28	2.26e-28	2.27e-28	2.29e-28	2.3e-28	2.31e-28	2.32e-28	2.33e-28	2.34e-28	2.35e-28	2.36e-28	2.37e-28	2.37e-28	2.38e-28	2.38e-28	2.38e-28	2.38e-28	2.37e-28
-10.8933	0	2.53e-30	1.29e-29	3.38e-29	6.55e-29	1.01e-28	1.32e-28	1.53e-28	1.62e-28	1.66e-28	1.69e-28	1.71e-28	1.73e-28	1.74e-28	1.74e-28	1.75e-28	1.75e-28	1.75e-28	1.74e-28	1.74e-28	1.73e-28	1.72e-28	1.71e-28	1.71e-28	1.7e-28	1.7e-28	1.7e-28	1.7e-28	1.7e-28	1.69e-28	1.69e-28	1.7e-28	1.71e-28	1.72e-28	1.74e-28	1.75e-28	1.76e-28	1.77e-28	1.78e-28	1.79e-28	1.8e-28	1.81e-28	1.81e-28	1.82e-28	1.82e-28	1.82e-28	1.82e-28	1.82e-28	1.81e-28
-10.0218	1.47e-68	1.7e-30	9.38e-30	2.48e-29	4.73e-29	7.24e-29	9.48e-29	1.11e-28	1.19e-28	1.23e-28	1.26e-28	1.28e-28	1.3e-28	1.31e-28	1.31e-28	1.32e-28	1.32e-28	1.32e-28	1.32e-28	1.31e-28	1.31e-28	1.3e-28	1.29e-28	1.29e-28	1.28e-28	1.28e-28	1.28e-28	1.27e-28	1.26e-28	1.26e-28	1.26e-28	1.27e-28	1.28e-28	1.3e-28	1.31e-28	1.32e-28	1.33e-28	1.34e-28	1.35e-28	1.36e-28	1.36e-28	1.37e-28	1.38e-28	1.38e-28	1.38e-28	1.39e-28	1.39e-28	1.38e-28	1.38e-28
-9.15033	0	1.22e-30	6.47e-30	1.77e-29	3.49e-29	5.45e-29	7.22e-29	8.47e-29	9.14e-29	9.48e-29	9.73e-29	9.92e-29	1.01e-28	1.02e-28	1.02e-28	1.03e-28	1.03e-28	1.03e-28	1.02e-28	1.02e-28	1.02e-28	1.01e-28	1e-28	9.94e-29	9.89e-29	9.84e-29	9.79e-29	9.75e-29	9.71e-29	9.72e-29	9.76e-29	9.85e-29	9.98e-29	1.01e-28	1.03e-28	1.04e-28	1.04e-28	1.05e-28	1.06e-28	1.06e-28	1.07e-28	1.07e-28	1.08e-28	1.08e-28	1.09e-28	1.09e-28	1.09e-28	1.08e-28	1.08e-28
-8.27887	0	8.21e-31	4.7e-30	1.27e-29	2.48e-29	3.88e-29	5.16e-29	6.09e-29	6.65e-29	6.94e-29	7.16e-29	7.33e-29	7.46e-29	7.56e-29	7.62e-29	7.65e-29	7.66e-29	7.66e-29	7.64e-29	7.6e-29	7.55e-29	7.49e-29	7.43e-29	7.36e-29	7.3e-29	7.24e-29	7.18e-29	7.15e-29	7.16e-29	7.2e-29	7.26e-29	7.34e-29	7.44e-29	7.54e-29	7.66e-29	7.77e-29	7.87e-29	7.92e-29	7.96e-29	7.99e-29	8.03e-29	8.08e-29	8.12e-29	8.14e-29	8.15e-29	8.15e-29	8.14e-29	8.1e-29	8.05e-29
-7.40741	0	5.55e-31	3.18e-30	9.13e-30	1.84e-29	2.92e-29	3.92e-29	4.67e-29	5.11e-29	5.37e-29	5.58e-29	5.74e-29	5.86e-29	5.95e-29	6.01e-29	6.05e-29	6.06e-29	6.05e-29	6.04e-29	6e-29	5.96e-29	5.91e-29	5.85e-29	5.79e-29	5.74e-29	5.68e-29	5.63e-29	5.61e-29	5.64e-29	5.7e-29	5.74e-29	5.8e-29	5.87e-29	5.95e-29	6.07e-29	6.19e-29	6.29e-29	6.34e-29	6.36e-29	6.38e-29	6.4e-29	6.43e-29	6.45e-29	6.47e-29	6.47e-29	6.46e-29	6.44e-29	6.4e-29	6.34e-29
-6.53595	0	3.42e-31	2.19e-30	6.3e-30	1.29e-29	2.07e-29	2.79e-29	3.33e-29	3.67e-29	3.89e-29	4.07e-29	4.22e-29	4.33e-29	4.42e-29	4.48e-29	4.52e-29	4.53e-29	4.53e-29	4.51e-29	4.48e-29	4.44e-29	4.39e-29	4.33e-29	4.27e-29	4.21e-29	4.14e-29	4.09e-29	4.1e-29	4.16e-29	4.24e-29	4.29e-29	4.34e-29	4.39e-29	4.48e-29	4.6e-29	4.73e-29	4.83e-29	4.86e-29	4.87e-29	4.86e-29	4.85e-29	4.86e-29	4.86e-29	4.86e-29	4.84e-29	4.82e-29	4.79e-29	4.75e-29	4.7e-29
-5.66449	1.03e-70	1.85e-31	1.49e-30	4.74e-30	9.77e-30	1.56e-29	2.11e-29	2.52e-29	2.79e-29	2.97e-29	3.14e-29	3.28e-29	3.39e-29	3.48e-29	3.54e-29	3.57e-29	3.59e-29	3.58e-29	3.56e-29	3.52e-29	3.48e-29	3.42e-29	3.36e-29	3.28e-29	3.2e-29	3.13e-29	3.08e-29	3.09e-29	3.17e-29	3.28e-29	3.37e-29	3.44e-29	3.5e-29	3.6e-29	3.74e-29	3.88e-29	3.96e-29	3.97e-29	3.96e-29	3.93e-29	3.9e-29	3.88e-29	3.86e-29	3.85e-29	3.82e-29	3.79e-29	3.75e-29	3.7e-29	3.64e-29
-4.79303	0	1.35e-31	1.1e-30	3.4e-30	7.08e-30	1.14e-29	1.53e-29	1.83e-29	2.03e-29	2.18e-29	2.32e-29	2.45e-29	2.55e-29	2.63e-29	2.69e-29	2.72e-29	2.73e-29	2.72e-29	2.69e-29	2.65e-29	2.6e-29	2.55e-29	2.47e-29	2.39e-29	2.3e-29	2.21e-29	2.15e-29	2.16e-29	2.25e-29	2.4e-29	2.52e-29	2.64e-29	2.72e-29	2.83e-29	2.97e-29	3.09e-29	3.15e-29	3.13e-29	3.1e-29	3.06e-29	3.01e-29	2.97e-29	2.94e-29	2.9e-29	2.85e-29	2.81e-29	2.76e-29	2.71e-29	2.65e-29
-3.92157	0	9.82e-32	1.07e-30	3.33e-30	6.17e-30	9.06e-30	1.18e-29	1.4e-29	1.55e-29	1.68e-29	1.8e-29	1.93e-29	2.01e-29	2.09e-29	2.14e-29	2.16e-29	2.17e-29	2.15e-29	2.12e-29	2.07e-29	2.02e-29	1.98e-29	1.91e-29	1.81e-29	1.71e-29	1.61e-29	1.54e-29	1.54e-29	1.63e-29	1.8e-29	1.96e-29	2.11e-29	2.2e-29	2.31e-29	2.43e-29	2.52e-29	2.56e-29	2.53e-29	2.49e-29	2.44e-29	2.39e-29	2.35e-29	2.29e-29	2.24e-29	2.17e-29	2.12e-29	2.06e-29	2e-29	1.93e-29
-3.05011	0	4.2e-31	2.8e-30	6.08e-30	8.54e-30	9.59e-30	1.01e-29	1.04e-29	1.11e-29	1.24e-29	1.38e-29	1.51e-29	1.59e-29	1.66e-29	1.71e-29	1.73e-29	1.73e-29	1.69e-29	1.66e-29	1.6e-29	1.56e-29	1.52e-29	1.45e-29	1.36e-29	1.25e-29	1.15e-29	1.1e-29	1.1e-29	1.18e-29	1.35e-29	1.52e-29	1.68e-29	1.78e-29	1.89e-29	2e-29	2.06e-29	2.09e-29	2.05e-29	2.01e-29	1.95e-29	1.91e-29	1.86e-29	1.79e-29	1.71e-29	1.62e-29	1.55e-29	1.48e-29	1.41e-29	1.34e-29
-2.17865	6.18e-70	1.37e-30	5.49e-30	9.9e-30	1.26e-29	1.29e-29	1.13e-29	8.46e-30	6.68e-30	7.56e-30	9.5e-30	1.15e-29	1.26e-29	1.34e-29	1.38e-29	1.38e-29	1.38e-29	1.34e-29	1.28e-29	1.2e-29	1.16e-29	1.14e-29	1.07e-29	9.85e-30	8.73e-30	7.78e-30	7.46e-30	7.76e-30	8.58e-30	1.02e-29	1.19e-29	1.34e-29	1.45e-29	1.56e-29	1.66e-29	1.71e-29	1.74e-29	1.7e-29	1.67e-29	1.62e-29	1.57e-29	1.52e-29	1.42e-29	1.32e-29	1.2e-29	1.12e-29	1.03e-29	9.36e-30	8.48e-30
-1.30719	0	2.24e-30	7.44e-30	1.27e-29	1.62e-29	1.7e-29	1.47e-29	9.95e-30	5.27e-30	4.09e-30	6e-30	8.77e-30	1.09e-29	1.21e-29	1.22e-29	1.2e-29	1.19e-29	1.12e-29	1.03e-29	9.31e-30	8.74e-30	8.53e-30	8.09e-30	7.42e-30	6.06e-30	4.8e-30	4.68e-30	5.6e-30	6.86e-30	8.6e-30	1e-29	1.15e-29	1.25e-29	1.36e-29	1.45e-29	1.51e-29	1.54e-29	1.52e-29	1.5e-29	1.45e-29	1.39e-29	1.32e-29	1.21e-29	1.1e-29	9.66e-30	8.75e-30	7.78e-30	6.86e-30	5.98e-30
-0.43573	0	2.26e-30	7.76e-30	1.36e-29	1.81e-29	1.95e-29	1.71e-29	1.18e-29	7.49e-30	6.2e-30	6.63e-30	8.57e-30	1.09e-29	1.24e-29	1.21e-29	1.15e-29	1.1e-29	1e-29	8.89e-30	7.58e-30	6.7e-30	6.19e-30	5.87e-30	5.53e-30	3.95e-30	1.54e-30	1.7e-30	4.18e-30	6.22e-30	8.16e-30	9.39e-30	1.07e-29	1.16e-29	1.27e-29	1.36e-29	1.41e-29	1.45e-29	1.42e-29	1.4e-29	1.35e-29	1.29e-29	1.23e-29	1.12e-29	1.03e-29	9.24e-30	8.57e-30	7.84e-30	7.22e-30	6.77e-30
0.43573	0	1.52e-30	6.46e-30	1.24e-29	1.74e-29	1.95e-29	1.72e-29	1.25e-29	1e-29	9.85e-30	1.01e-29	1.11e-29	1.3e-29	1.42e-29	1.33e-29	1.21e-29	1.13e-29	1.01e-29	9.02e-30	7.75e-30	6.64e-30	5.87e-30	5.74e-30	5.97e-30	5.05e-30	3.57e-30	3.32e-30	5.07e-30	7.03e-30	8.84e-30	9.85e-30	1.1e-29	1.19e-29	1.29e-29	1.37e-29	1.42e-29	1.46e-29	1.44e-29	1.42e-29	1.38e-29	1.34e-29	1.3e-29	1.24e-29	1.2e-29	1.14e-29	1.11e-29	1.06e-29	1.02e-29	9.98e-30
1.30719	0	8.62e-31	4.46e-30	9.69e-30	1.5e-29	1.8e-29	1.69e-29	1.43e-29	1.36e-29	1.4e-29	1.43e-29	1.47e-29	1.6e-29	1.64e-29	1.48e-29	1.33e-29	1.25e-29	1.16e-29	1.1e-29	1.01e-29	8.93e-30	8.04e-30	7.91e-30	8.33e-30	8.12e-30	7.59e-30	7.47e-30	8.28e-30	9.62e-30	1.1e-29	1.18e-29	1.27e-29	1.35e-29	1.44e-29	1.51e-29	1.56e-29	1.6e-29	1.59e-29	1.59e-29	1.58e-29	1.57e-29	1.57e-29	1.56e-29	1.56e-29	1.53e-29	1.53e-29	1.51e-29	1.5e-29	1.5e-29
2.17865	0	7.06e-31	3.26e-30	7.43e-30	1.26e-29	1.65e-29	1.72e-29	1.66e-29	1.69e-29	1.74e-29	1.75e-29	1.76e-29	1.81e-29	1.77e-29	1.57e-29	1.44e-29	1.43e-29	1.43e-29	1.45e-29	1.39e-29	1.25e-29	1.13e-29	1.08e-29	1.11e-29	1.12e-29	1.12e-29	1.13e-29	1.19e-29	1.29e-29	1.39e-29	1.45e-29	1.53e-29	1.6e-29	1.68e-29	1.75e-29	1.8e-29	1.84e-29	1.84e-29	1.87e-29	1.87e-29	1.89e-29	1.9e-29	1.9e-29	1.92e-29	1.91e-29	1.93e-29	1.94e-29	1.96e-29	1.98e-29
3.05011	0	7.66e-31	3.14e-30	7e-30	1.25e-29	1.76e-29	2.03e-29	2.12e-29	2.18e-29	2.22e-29	2.19e-29	2.11e-29	2.02e-29	1.84e-29	1.64e-29	1.6e-29	1.71e-29	1.86e-29	1.98e-29	1.97e-29	1.84e-29	1.68e-29	1.58e-29	1.57e-29	1.58e-29	1.61e-29	1.64e-29	1.69e-29	1.76e-29	1.83e-29	1.88e-29	1.95e-29	2.02e-29	2.09e-29	2.16e-29	2.21e-29	2.26e-29	2.28e-29	2.31e-29	2.33e-29	2.36e-29	2.37e-29	2.38e-29	2.42e-29	2.44e-29	2.48e-29	2.52e-29	2.58e-29	2.63e-29
3.92157	0	7.63e-31	3.45e-30	8.14e-30	1.47e-29	2.12e-29	2.57e-29	2.79e-29	2.86e-29	2.83e-29	2.71e-29	2.52e-29	2.26e-29	1.96e-29	1.8e-29	1.87e-29	2.11e-29	2.39e-29	2.61e-29	2.67e-29	2.57e-29	2.4e-29	2.26e-29	2.19e-29	2.18e-29	2.21e-29	2.24e-29	2.28e-29	2.33e-29	2.39e-29	2.44e-29	2.51e-29	2.57e-29	2.63e-29	2.7e-29	2.75e-29	2.81e-29	2.84e-29	2.89e-29	2.92e-29	2.96e-29	2.98e-29	3e-29	3.06e-29	3.11e-29	3.19e-29	3.26e-29	3.35e-29	3.42e-29
4.79303	0	7.2e-31	3.63e-30	9.27e-30	1.77e-29	2.65e-29	3.32e-29	3.64e-29	3.69e-29	3.57e-29	3.35e-29	3.06e-29	2.71e-29	2.44e-29	2.37e-29	2.5e-29	2.75e-29	3.06e-29	3.32e-29	3.44e-29	3.39e-29	3.24e-29	3.09e-29	2.98e-29	2.95e-29	2.96e-29	2.98e-29	3.01e-29	3.05e-29	3.11e-29	3.15e-29	3.21e-29	3.27e-29	3.34e-29	3.4e-29	3.46e-29	3.52e-29	3.57e-29	3.63e-29	3.67e-29	3.72e-29	3.76e-29	3.8e-29	3.88e-29	3.96e-29	4.06e-29	4.16e-29	4.25e-29	4.33e-29
5.66449	4.73e-69	6.75e-31	3.85e-30	1.1e-29	2.17e-29	3.32e-29	4.26e-29	4.78e-29	4.86e-29	4.68e-29	4.4e-29	4.08e-29	3.79e-29	3.63e-29	3.61e-29	3.72e-29	3.92e-29	4.13e-29	4.33e-29	4.45e-29	4.46e-29	4.36e-29	4.22e-29	4.11e-29	4.06e-29	4.06e-29	4.07e-29	4.09e-29	4.12e-29	4.17e-29	4.21e-29	4.27e-29	4.32e-29	4.39e-29	4.45e-29	4.52e-29	4.59e-29	4.65e-29	4.72e-29	4.79e-29	4.86e-29	4.93e-29	4.99e-29	5.08e-29	5.19e-29	5.3e-29	5.41e-29	5.5e-29	5.58e-29
6.53595	0	7.08e-31	4.43e-30	1.29e-29	2.59e-29	4.04e-29	5.22e-29	5.89e-29	6.07e-29	5.94e-29	5.68e-29	5.39e-29	5.17e-29	5.08e-29	5.1e-29	5.19e-29	5.31e-29	5.41e-29	5.48e-29	5.53e-29	5.56e-29	5.51e-29	5.41e-29	5.32e-29	5.28e-29	5.26e-29	5.26e-29	5.27e-29	5.3e-29	5.33e-29	5.37e-29	5.43e-29	5.49e-29	5.55e-29	5.62e-29	5.7e-29	5.78e-29	5.85e-29	5.94e-29	6.02e-29	6.11e-29	6.2e-29	6.29e-29	6.4e-29	6.52e-29	6.63e-29	6.71e-29	6.8e-29	6.87e-29
7.40741	0	7.66e-31	5.29e-30	1.64e-29	3.35e-29	5.23e-29	6.81e-29	7.75e-29	8.04e-29	7.92e-29	7.65e-29	7.38e-29	7.21e-29	7.19e-29	7.3e-29	7.44e-29	7.53e-29	7.5e-29	7.42e-29	7.38e-29	7.38e-29	7.36e-29	7.28e-29	7.21e-29	7.16e-29	7.14e-29	7.14e-29	7.15e-29	7.17e-29	7.2e-29	7.24e-29	7.3e-29	7.36e-29	7.43e-29	7.51e-29	7.59e-29	7.68e-29	7.77e-29	7.87e-29	7.97e-29	8.08e-29	8.19e-29	8.31e-29	8.44e-29	8.57e-29	8.69e-29	8.78e-29	8.86e-29	8.96e-29
8.27887	0	8.61e-31	6.74e-30	2.06e-29	4.16e-29	6.51e-29	8.49e-29	9.7e-29	1.01e-28	1e-28	9.71e-29	9.42e-29	9.27e-29	9.31e-29	9.48e-29	9.69e-29	9.8e-29	9.72e-29	9.52e-29	9.38e-29	9.33e-29	9.28e-29	9.21e-29	9.15e-29	9.12e-29	9.1e-29	9.1e-29	9.11e-29	9.14e-29	9.17e-29	9.22e-29	9.28e-29	9.34e-29	9.42e-29	9.5e-29	9.59e-29	9.69e-29	9.79e-29	9.9e-29	1e-28	1.01e-28	1.03e-28	1.04e-28	1.05e-28	1.07e-28	1.08e-28	1.09e-28	1.1e-28	1.12e-28
9.15033	0	1.04e-30	8.17e-30	2.64e-29	5.46e-29	8.63e-29	1.14e-28	1.31e-28	1.37e-28	1.37e-28	1.33e-28	1.29e-28	1.26e-28	1.26e-28	1.27e-28	1.29e-28	1.31e-28	1.3e-28	1.27e-28	1.26e-28	1.25e-28	1.24e-28	1.24e-28	1.23e-28	1.23e-28	1.23e-28	1.23e-28	1.23e-28	1.23e-28	1.24e-28	1.24e-28	1.25e-28	1.26e-28	1.26e-28	1.27e-28	1.28e-28	1.29e-28	1.31e-28	1.32e-28	1.33e-28	1.35e-28	1.36e-28	1.38e-28	1.39e-28	1.41e-28	1.43e-28	1.44e-28	1.45e-28	1.47e-28
10.0218	0	1.17e-30	1.08e-29	3.44e-29	6.97e-29	1.1e-28	1.45e-28	1.68e-28	1.79e-28	1.79e-28	1.75e-28	1.7e-28	1.65e-28	1.61e-28	1.61e-28	1.63e-28	1.64e-28	1.64e-28	1.62e-28	1.61e-28	1.61e-28	1.6e-28	1.6e-28	1.59e-28	1.59e-28	1.59e-28	1.59e-28	1.59e-28	1.59e-28	1.6e-28	1.6e-28	1.61e-28	1.61e-28	1.62e-28	1.63e-28	1.64e-28	1.66e-28	1.67e-28	1.69e-28	1.7e-28	1.72e-28	1.74e-28	1.75e-28	1.77e-28	1.79e-28	1.81e-28	1.83e-28	1.85e-28	1.86e-28
10.8933	0	1.61e-30	1.35e-29	4.34e-29	9.04e-29	1.44e-28	1.9e-28	2.21e-28	2.34e-28	2.36e-28	2.33e-28	2.27e-28	2.21e-28	2.15e-28	2.13e-28	2.14e-28	2.15e-28	2.15e-28	2.15e-28	2.14e-28	2.14e-28	2.13e-28	2.12e-28	2.12e-28	2.12e-28	2.12e-28	2.12e-28	2.12e-28	2.12e-28	2.12e-28	2.13e-28	2.14e-28	2.14e-28	2.15e-28	2.17e-28	2.18e-28	2.19e-28	2.21e-28	2.23e-28	2.24e-28	2.26e-28	2.28e-28	2.31e-28	2.33e-28	2.35e-28	2.37e-28	2.4e-28	2.42e-28	2.43e-28
11.7647	0	1.85e-30	1.79e-29	5.78e-29	1.17e-28	1.84e-28	2.42e-28	2.82e-28	3e-28	3.03e-28	3.02e-28	2.97e-28	2.91e-28	2.85e-28	2.82e-28	2.81e-28	2.83e-28	2.83e-28	2.82e-28	2.82e-28	2.81e-28	2.8e-28	2.8e-28	2.79e-28	2.79e-28	2.79e-28	2.79e-28	2.79e-28	2.79e-28	2.8e-28	2.8e-28	2.81e-28	2.82e-28	2.83e-28	2.84e-28	2.86e-28	2.88e-28	2.89e-28	2.91e-28	2.93e-28	2.96e-28	2.98e-28	3e-28	3.03e-28	3.06e-28	3.08e-28	3.11e-28	3.13e-28	3.15e-28
12.6362	0	2.82e-30	2.33e-29	7.3e-29	1.51e-28	2.39e-28	3.15e-28	3.63e-28	3.82e-28	3.86e-28	3.85e-28	3.83e-28	3.78e-28	3.73e-28	3.69e-28	3.68e-28	3.68e-28	3.68e-28	3.67e-28	3.67e-28	3.66e-28	3.65e-28	3.64e-28	3.64e-28	3.64e-28	3.63e-28	3.63e-28	3.64e-28	3.64e-28	3.64e-28	3.65e-28	3.66e-28	3.67e-28	3.68e-28	3.7e-28	3.71e-28	3.73e-28	3.75e-28	3.77e-28	3.8e-28	3.82e-28	3.85e-28	3.88e-28	3.91e-28	3.94e-28	3.97e-28	3.99e-28	4.02e-28	4.05e-28
13.5076	3.02e-69	4.1e-30	3.23e-29	1.03e-28	2.08e-28	3.24e-28	4.25e-28	4.88e-28	5.11e-28	5.11e-28	5.1e-28	5.08e-28	5.05e-28	5e-28	4.97e-28	4.96e-28	4.95e-28	4.94e-28	4.93e-28	4.92e-28	4.91e-28	4.9e-28	4.89e-28	4.89e-28	4.88e-28	4.88e-28	4.88e-28	4.88e-28	4.89e-28	4.89e-28	4.9e-28	4.91e-28	4.92e-28	4.94e-28	4.95e-28	4.97e-28	4.99e-28	5.01e-28	5.04e-28	5.07e-28	5.1e-28	5.13e-28	5.16e-28	5.19e-28	5.23e-28	5.26e-28	5.3e-28	5.33e-28	5.36e-28
14.3791	0	6.49e-30	4.53e-29	1.35e-28	2.7e-28	4.21e-28	5.5e-28	6.28e-28	6.55e-28	6.53e-28	6.49e-28	6.47e-28	6.44e-28	6.41e-28	6.38e-28	6.36e-28	6.35e-28	6.34e-28	6.32e-28	6.31e-28	6.3e-28	6.28e-28	6.28e-28	6.27e-28	6.26e-28	6.26e-28	6.26e-28	6.26e-28	6.27e-28	6.27e-28	6.28e-28	6.29e-28	6.3e-28	6.32e-28	6.34e-28	6.36e-28	6.38e-28	6.41e-28	6.44e-28	6.47e-28	6.5e-28	6.54e-28	6.57e-28	6.61e-28	6.65e-28	6.69e-28	6.73e-28	6.76e-28	6.79e-28
15.2505	0	8.57e-30	5.88e-29	1.81e-28	3.64e-28	5.67e-28	7.43e-28	8.51e-28	8.87e-28	8.84e-28	8.78e-28	8.74e-28	8.71e-28	8.68e-28	8.65e-28	8.63e-28	8.6e-28	8.58e-28	8.56e-28	8.55e-28	8.53e-28	8.52e-28	8.51e-28	8.5e-28	8.49e-28	8.49e-28	8.49e-28	8.49e-28	8.49e-28	8.5e-28	8.51e-28	8.52e-28	8.54e-28	8.56e-28	8.58e-28	8.6e-28	8.63e-28	8.66e-28	8.69e-28	8.73e-28	8.76e-28	8.8e-28	8.85e-28	8.89e-28	8.94e-28	8.98e-28	9.02e-28	9.07e-28	9.1e-28
16.122	0	9.99e-30	7.58e-29	2.28e-28	4.57e-28	7.16e-28	9.38e-28	1.08e-27	1.13e-27	1.13e-27	1.12e-27	1.12e-27	1.11e-27	1.11e-27	1.1e-27	1.1e-27	1.1e-27	1.1e-27	1.09e-27	1.09e-27	1.09e-27	1.09e-27	1.09e-27	1.09e-27	1.09e-27	1.09e-27	1.08e-27	1.09e-27	1.09e-27	1.09e-27	1.09e-27	1.09e-27	1.09e-27	1.09e-27	1.09e-27	1.1e-27	1.1e-27	1.1e-27	1.11e-27	1.11e-27	1.12e-27	1.12e-27	1.12e-27	1.13e-27	1.13e-27	1.14e-27	1.14e-27	1.15e-27	1.15e-27
16.9935	0	1.15e-29	9.05e-29	2.91e-28	6.02e-28	9.53e-28	1.26e-27	1.45e-27	1.52e-27	1.52e-27	1.51e-27	1.51e-27	1.5e-27	1.5e-27	1.49e-27	1.49e-27	1.48e-27	1.48e-27	1.48e-27	1.48e-27	1.47e-27	1.47e-27	1.47e-27	1.47e-27	1.47e-27	1.47e-27	1.47e-27	1.47e-27	1.47e-27	1.47e-27	1.47e-27	1.47e-27	1.47e-27	1.48e-27	1.48e-27	1.48e-27	1.49e-27	1.49e-27	1.49e-27	1.5e-27	1.5e-27	1.51e-27	1.51e-27	1.52e-27	1.53e-27	1.53e-27	1.54e-27	1.54e-27	1.55e-27
17.8649	0	1.27e-29	1.19e-28	3.78e-28	7.68e-28	1.21e-27	1.59e-27	1.85e-27	1.94e-27	1.95e-27	1.94e-27	1.94e-27	1.93e-27	1.93e-27	1.92e-27	1.92e-27	1.91e-27	1.91e-27	1.91e-27	1.91e-27	1.9e-27	1.9e-27	1.9e-27	1.9e-27	1.9e-27	1.9e-27	1.9e-27	1.9e-27	1.9e-27	1.9e-27	1.9e-27	1.9e-27	1.9e-27	1.91e-27	1.91e-27	1.91e-27	1.92e-27	1.92e-27	1.93e-27	1.93e-27	1.94e-27	1.94e-27	1.95e-27	1.95e-27	1.96e-27	1.97e-27	1.97e-27	1.98e-27	1.98e-27
18.7364	0	1.78e-29	1.49e-28	4.82e-28	1.01e-27	1.6e-27	2.13e-27	2.45e-27	2.58e-27	2.59e-27	2.58e-27	2.58e-27	2.57e-27	2.57e-27	2.56e-27	2.56e-27	2.55e-27	2.55e-27	2.54e-27	2.54e-27	2.54e-27	2.54e-27	2.53e-27	2.53e-27	2.53e-27	2.53e-27	2.53e-27	2.53e-27	2.53e-27	2.53e-27	2.53e-27	2.54e-27	2.54e-27	2.54e-27	2.54e-27	2.55e-27	2.55e-27	2.56e-27	2.56e-27	2.57e-27	2.58e-27	2.58e-27	2.59e-27	2.6e-27	2.6e-27	2.61e-27	2.62e-27	2.62e-27	2.63e-27
19.6078	0	2.08e-29	2.02e-28	6.54e-28	1.33e-27	2.1e-27	2.77e-27	3.22e-27	3.4e-27	3.41e-27	3.4e-27	3.39e-27	3.39e-27	3.38e-27	3.37e-27	3.37e-27	3.36e-27	3.36e-27	3.35e-27	3.35e-27	3.35e-27	3.35e-27	3.34e-27	3.34e-27	3.34e-27	3.34e-27	3.34e-27	3.34e-27	3.34e-27	3.34e-27	3.34e-27	3.35e-27	3.35e-27	3.35e-27	3.36e-27	3.36e-27	3.37e-27	3.37e-27	3.38e-27	3.38e-27	3.39e-27	3.4e-27	3.41e-27	3.41e-27	3.42e-27	3.43e-27	3.44e-27	3.45e-27	3.45e-27
20.4793	0	3.03e-29	2.6e-28	8.27e-28	1.72e-27	2.74e-27	3.63e-27	4.19e-27	4.41e-27	4.44e-27	4.43e-27	4.42e-27	4.41e-27	4.4e-27	4.4e-27	4.39e-27	4.38e-27	4.38e-27	4.37e-27	4.37e-27	4.37e-27	4.36e-27	4.36e-27	4.36e-27	4.36e-27	4.36e-27	4.36e-27	4.36e-27	4.36e-27	4.36e-27	4.36e-27	4.36e-27	4.37e-27	4.37e-27	4.38e-27	4.38e-27	4.39e-27	4.39e-27	4.4e-27	4.41e-27	4.41e-27	4.42e-27	4.43e-27	4.44e-27	4.45e-27	4.46e-27	4.47e-27	4.48e-27	4.48e-27
21.3508	1.34e-68	3.61e-29	3.42e-28	1.12e-27	2.31e-27	3.65e-27	4.83e-27	5.61e-27	5.91e-27	5.94e-27	5.93e-27	5.93e-27	5.92e-27	5.91e-27	5.9e-27	5.9e-27	5.89e-27	5.88e-27	5.88e-27	5.87e-27	5.87e-27	5.87e-27	5.87e-27	5.86e-27	5.86e-27	5.86e-27	5.86e-27	5.86e-27	5.86e-27	5.86e-27	5.87e-27	5.87e-27	5.87e-27	5.88e-27	5.88e-27	5.89e-27	5.89e-27	5.9e-27	5.91e-27	5.92e-27	5.93e-27	5.94e-27	5.95e-27	5.96e-27	5.97e-27	5.98e-27	5.99e-27	6e-27	6e-27
22.2222	0	5.07e-29	4.53e-28	1.42e-27	2.93e-27	4.67e-27	6.19e-27	7.15e-27	7.55e-27	7.6e-27	7.59e-27	7.59e-27	7.58e-27	7.57e-27	7.57e-27	7.56e-27	7.55e-27	7.55e-27	7.54e-27	7.54e-27	7.53e-27	7.53e-27	7.53e-27	7.52e-27	7.52e-27	7.52e-27	7.52e-27	7.52e-27	7.52e-27	7.52e-27	7.53e-27	7.53e-27	7.53e-27	7.54e-27	7.54e-27	7.55e-27	7.56e-27	7.57e-27	7.57e-27	7.58e-27	7.59e-27	7.61e-27	7.62e-27	7.63e-27	7.64e-27	7.65e-27	7.66e-27	7.67e-27	7.68e-27
23.0937	0	6.45e-29	5.8e-28	1.91e-27	3.97e-27	6.31e-27	8.37e-27	9.7e-27	1.02e-26	1.03e-26	1.03e-26	1.03e-26	1.03e-26	1.03e-26	1.03e-26	1.02e-26	1.02e-26	1.02e-26	1.02e-26	1.02e-26	1.02e-26	1.02e-26	1.02e-26	1.02e-26	1.02e-26	1.02e-26	1.02e-26	1.02e-26	1.02e-26	1.02e-26	1.02e-26	1.02e-26	1.02e-26	1.02e-26	1.02e-26	1.02e-26	1.03e-26	1.03e-26	1.03e-26	1.03e-26	1.03e-26	1.03e-26	1.03e-26	1.03e-26	1.03e-26	1.04e-26	1.04e-26	1.04e-26	1.04e-26
23.9651	0	8.4e-29	7.88e-28	2.48e-27	5.07e-27	8.04e-27	1.06e-26	1.23e-26	1.3e-26	1.31e-26	1.31e-26	1.31e-26	1.31e-26	1.31e-26	1.31e-26	1.31e-26	1.31e-26	1.31e-26	1.31e-26	1.31e-26	1.31e-26	1.31e-26	1.31e-26	1.31e-26	1.31e-26	1.31e-26	1.31e-26	1.31e-26	1.31e-26	1.31e-26	1.31e-26	1.31e-26	1.31e-26	1.31e-26	1.31e-26	1.31e-26	1.31e-26	1.31e-26	1.31e-26	1.31e-26	1.31e-26	1.32e-26	1.32e-26	1.32e-26	1.32e-26	1.32e-26	1.32e-26	1.32e-26	1.33e-26
24.8366	0	1.16e-28	9.98e-28	3.28e-27	6.83e-27	1.09e-26	1.45e-26	1.67e-26	1.76e-26	1.78e-26	1.78e-26	1.78e-26	1.77e-26	1.77e-26	1.77e-26	1.77e-26	1.77e-26	1.77e-26	1.77e-26	1.77e-26	1.77e-26	1.77e-26	1.77e-26	1.77e-26	1.77e-26	1.77e-26	1.77e-26	1.77e-26	1.77e-26	1.77e-26	1.77e-26	1.77e-26	1.77e-26	1.77e-26	1.77e-26	1.77e-26	1.77e-26	1.77e-26	1.78e-26	1.78e-26	1.78e-26	1.78e-26	1.78e-26	1.78e-26	1.79e-26	1.79e-26	1.79e-26	1.79e-26	1.79e-26
25.7081	0	1.41e-28	1.37e-27	4.37e-27	8.88e-27	1.4e-26	1.85e-26	2.15e-26	2.28e-26	2.29e-26	2.29e-26	2.29e-26	2.29e-26	2.29e-26	2.29e-26	2.29e-26	2.29e-26	2.29e-26	2.29e-26	2.29e-26	2.29e-26	2.29e-26	2.29e-26	2.28e-26	2.28e-26	2.28e-26	2.28e-26	2.28e-26	2.28e-26	2.29e-26	2.29e-26	2.29e-26	2.29e-26	2.29e-26	2.29e-26	2.29e-26	2.29e-26	2.29e-26	2.29e-26	2.3e-26	2.3e-26	2.3e-26	2.3e-26	2.3e-26	2.3e-26	2.31e-26	2.31e-26	2.31e-26	2.31e-26
26.5795	0	2.05e-28	1.74e-27	5.63e-27	1.18e-26	1.88e-26	2.49e-26	2.88e-26	3.04e-26	3.06e-26	3.06e-26	3.06e-26	3.06e-26	3.06e-26	3.06e-26	3.05e-26	3.05e-26	3.05e-26	3.05e-26	3.05e-26	3.05e-26	3.05e-26	3.05e-26	3.05e-26	3.05e-26	3.05e-26	3.05e-26	3.05e-26	3.05e-26	3.05e-26	3.05e-26	3.05e-26	3.05e-26	3.05e-26	3.06e-26	3.06e-26	3.06e-26	3.06e-26	3.06e-26	3.06e-26	3.06e-26	3.07e-26	3.07e-26	3.07e-26	3.07e-26	3.07e-26	3.08e-26	3.08e-26	3.08e-26
27.451	0	2.41e-28	2.36e-27	7.65e-27	1.56e-26	2.46e-26	3.26e-26	3.79e-26	4.01e-26	4.03e-26	4.03e-26	4.03e-26	4.03e-26	4.03e-26	4.03e-26	4.03e-26	4.03e-26	4.03e-26	4.03e-26	4.03e-26	4.03e-26	4.03e-26	4.03e-26	4.03e-26	4.03e-26	4.03e-26	4.03e-26	4.03e-26	4.03e-26	4.03e-26	4.03e-26	4.03e-26	4.03e-26	4.03e-26	4.03e-26	4.03e-26	4.04e-26	4.04e-26	4.04e-26	4.04e-26	4.04e-26	4.05e-26	4.05e-26	4.05e-26	4.05e-26	4.05e-26	4.06e-26	4.06e-26	4.06e-26
28.3224	0	3.55e-28	3.05e-27	9.71e-27	2.02e-26	3.23e-26	4.28e-26	4.95e-26	5.22e-26	5.26e-26	5.26e-26	5.26e-26	5.26e-26	5.26e-26	5.26e-26	5.26e-26	5.26e-26	5.26e-26	5.26e-26	5.26e-26	5.26e-26	5.26e-26	5.26e-26	5.26e-26	5.26e-26	5.26e-26	5.26e-26	5.26e-26	5.26e-26	5.26e-26	5.26e-26	5.26e-26	5.26e-26	5.26e-26	5.26e-26	5.27e-26	5.27e-26	5.27e-26	5.27e-26	5.27e-26	5.28e-26	5.28e-26	5.28e-26	5.28e-26	5.29e-26	5.29e-26	5.29e-26	5.29e-26	5.29e-26
29.1939	9.17e-69	4.25e-28	4.04e-27	1.33e-26	2.74e-26	4.33e-26	5.74e-26	6.67e-26	7.03e-26	7.07e-26	7.08e-26	7.08e-26	7.08e-26	7.08e-26	7.08e-26	7.08e-26	7.08e-26	7.08e-26	7.07e-26	7.07e-26	7.07e-26	7.07e-26	7.07e-26	7.07e-26	7.07e-26	7.07e-26	7.07e-26	7.07e-26	7.07e-26	7.08e-26	7.08e-26	7.08e-26	7.08e-26	7.08e-26	7.08e-26	7.08e-26	7.08e-26	7.09e-26	7.09e-26	7.09e-26	7.09e-26	7.1e-26	7.1e-26	7.1e-26	7.11e-26	7.11e-26	7.11e-26	7.11e-26	7.12e-26
30.0654	0	6.03e-28	5.4e-27	1.69e-26	3.5e-26	5.57e-26	7.38e-26	8.54e-26	9.02e-26	9.08e-26	9.08e-26	9.08e-26	9.08e-26	9.08e-26	9.08e-26	9.08e-26	9.08e-26	9.08e-26	9.08e-26	9.08e-26	9.08e-26	9.08e-26	9.08e-26	9.08e-26	9.08e-26	9.08e-26	9.08e-26	9.08e-26	9.08e-26	9.08e-26	9.08e-26	9.09e-26	9.09e-26	9.09e-26	9.09e-26	9.09e-26	9.09e-26	9.1e-26	9.1e-26	9.1e-26	9.1e-26	9.11e-26	9.11e-26	9.11e-26	9.12e-26	9.12e-26	9.12e-26	9.13e-26	9.13e-26
30.9368	0	7.74e-28	6.96e-27	2.29e-26	4.76e-26	7.56e-26	1e-25	1.16e-25	1.22e-25	1.23e-25	1.23e-25	1.23e-25	1.23e-25	1.23e-25	1.23e-25	1.23e-25	1.23e-25	1.23e-25	1.23e-25	1.23e-25	1.23e-25	1.23e-25	1.23e-25	1.23e-25	1.23e-25	1.23e-25	1.23e-25	1.23e-25	1.23e-25	1.23e-25	1.23e-25	1.23e-25	1.23e-25	1.23e-25	1.23e-25	1.23e-25	1.23e-25	1.23e-25	1.24e-25	1.24e-25	1.24e-25	1.24e-25	1.24e-25	1.24e-25	1.24e-25	1.24e-25	1.24e-25	1.24e-25	1.24e-25
31.8083	0	1.01e-27	9.49e-27	2.98e-26	6.1e-26	9.66e-26	1.28e-25	1.48e-25	1.57e-25	1.58e-25	1.58e-25	1.58e-25	1.58e-25	1.58e-25	1.58e-25	1.58e-25	1.58e-25	1.58e-25	1.58e-25	1.58e-25	1.58e-25	1.58e-25	1.58e-25	1.58e-25	1.58e-25	1.58e-25	1.58e-25	1.58e-25	1.58e-25	1.58e-25	1.58e-25	1.58e-25	1.58e-25	1.58e-25	1.58e-25	1.58e-25	1.58e-25	1.58e-25	1.58e-25	1.58e-25	1.58e-25	1.58e-25	1.58e-25	1.58e-25	1.58e-25	1.58e-25	1.58e-25	1.58e-25	1.58e-25
32.6797	0	1.4e-27	1.2e-26	3.94e-26	8.22e-26	1.31e-25	1.74e-25	2.01e-25	2.12e-25	2.14e-25	2.14e-25	2.14e-25	2.14e-25	2.14e-25	2.14e-25	2.14e-25	2.14e-25	2.14e-25	2.14e-25	2.14e-25	2.14e-25	2.14e-25	2.14e-25	2.14e-25	2.14e-25	2.14e-25	2.14e-25	2.14e-25	2.14e-25	2.14e-25	2.14e-25	2.14e-25	2.14e-25	2.14e-25	2.14e-25	2.14e-25	2.14e-25	2.14e-25	2.14e-25	2.14e-25	2.14e-25	2.14e-25	2.14e-25	2.14e-25	2.14e-25	2.14e-25	2.14e-25	2.14e-25	2.14e-25
33.5512	0	1.7e-27	1.65e-26	5.26e-26	1.07e-25	1.69e-25	2.23e-25	2.59e-25	2.74e-25	2.76e-25	2.76e-25	2.76e-25	2.76e-25	2.76e-25	2.76e-25	2.76e-25	2.76e-25	2.76e-25	2.76e-25	2.76e-25	2.76e-25	2.76e-25	2.76e-25	2.76e-25	2.76e-25	2.76e-25	2.76e-25	2.76e-25	2.76e-25	2.76e-25	2.76e-25	2.76e-25	2.76e-25	2.76e-25	2.76e-25	2.76e-25	2.76e-25	2.76e-25	2.76e-25	2.76e-25	2.77e-25	2.77e-25	2.77e-25	2.77e-25	2.77e-25	2.77e-25	2.77e-25	2.77e-25	2.77e-25
34.4227	0	2.47e-27	2.09e-26	6.78e-26	1.42e-25	2.26e-25	3e-25	3.47e-25	3.66e-25	3.68e-25	3.68e-25	3.68e-25	3.68e-25	3.68e-25	3.69e-25	3.69e-25	3.69e-25	3.69e-25	3.69e-25	3.69e-25	3.69e-25	3.69e-25	3.69e-25	3.69e-25	3.69e-25	3.69e-25	3.69e-25	3.69e-25	3.69e-25	3.69e-25	3.69e-25	3.69e-25	3.69e-25	3.69e-25	3.69e-25	3.69e-25	3.69e-25	3.69e-25	3.69e-25	3.69e-25	3.69e-25	3.69e-25	3.69e-25	3.69e-25	3.69e-25	3.7e-25	3.7e-25	3.7e-25	3.7e-25
35.2941	0	2.9e-27	2.84e-26	9.22e-26	1.88e-25	2.97e-25	3.93e-25	4.57e-25	4.83e-25	4.86e-25	4.86e-25	4.86e-25	4.86e-25	4.87e-25	4.87e-25	4.87e-25	4.87e-25	4.87e-25	4.87e-25	4.87e-25	4.87e-25	4.87e-25	4.87e-25	4.87e-25	4.87e-25	4.87e-25	4.87e-25	4.87e-25	4.87e-25	4.87e-25	4.87e-25	4.87e-25	4.87e-25	4.87e-25	4.87e-25	4.87e-25	4.87e-25	4.87e-25	4.87e-25	4.87e-25	4.87e-25	4.88e-25	4.88e-25	4.88e-25	4.88e-25	4.88e-25	4.88e-25	4.88e-25	4.88e-25
36.1656	0	4.28e-27	3.68e-26	1.17e-25	2.44e-25	3.9e-25	5.17e-25	5.97e-25	6.3e-25	6.35e-25	6.35e-25	6.35e-25	6.35e-25	6.35e-25	6.35e-25	6.35e-25	6.36e-25	6.36e-25	6.36e-25	6.36e-25	6.36e-25	6.36e-25	6.36e-25	6.36e-25	6.36e-25	6.36e-25	6.36e-25	6.36e-25	6.36e-25	6.36e-25	6.36e-25	6.36e-25	6.36e-25	6.36e-25	6.36e-25	6.36e-25	6.36e-25	6.36e-25	6.36e-25	6.36e-25	6.36e-25	6.36e-25	6.37e-25	6.37e-25	6.37e-25	6.37e-25	6.37e-25	6.37e-25	6.37e-25
37.037	4.51e-67	5.13e-27	4.88e-26	1.6e-25	3.3e-25	5.23e-25	6.93e-25	8.05e-25	8.49e-25	8.54e-25	8.54e-25	8.54e-25	8.54e-25	8.55e-25	8.55e-25	8.55e-25	8.55e-25	8.55e-25	8.55e-25	8.55e-25	8.55e-25	8.55e-25	8.56e-25	8.56e-25	8.56e-25	8.56e-25	8.56e-25	8.56e-25	8.56e-25	8.56e-25	8.56e-25	8.56e-25	8.56e-25	8.56e-25	8.56e-25	8.56e-25	8.56e-25	8.56e-25	8.56e-25	8.56e-25	8.56e-25	8.56e-25	8.56e-25	8.56e-25	8.57e-25	8.57e-25	8.57e-25	8.57e-25	8.57e-25
37.9085	0	7.28e-27	6.53e-26	2.05e-25	4.23e-25	6.73e-25	8.92e-25	1.03e-24	1.09e-24	1.1e-24	1.1e-24	1.1e-24	1.1e-24	1.1e-24	1.1e-24	1.1e-24	1.1e-24	1.1e-24	1.1e-24	1.1e-24	1.1e-24	1.1e-24	1.1e-24	1.1e-24	1.1e-24	1.1e-24	1.1e-24	1.1e-24	1.1e-24	1.1e-24	1.1e-24	1.1e-24	1.1e-24	1.1e-24	1.1e-24	1.1e-24	1.1e-24	1.1e-24	1.1e-24	1.1e-24	1.1e-24	1.1e-24	1.1e-24	1.1e-24	1.1e-24	1.1e-24	1.1e-24	1.1e-24	1.1e-24
38.78	0	9.35e-27	8.41e-26	2.78e-25	5.76e-25	9.15e-25	1.21e-24	1.41e-24	1.48e-24	1.49e-24	1.49e-24	1.49e-24	1.49e-24	1.49e-24	1.49e-24	1.49e-24	1.49e-24	1.49e-24	1.49e-24	1.49e-24	1.49e-24	1.49e-24	1.49e-24	1.49e-24	1.49e-24	1.49e-24	1.49e-24	1.49e-24	1.49e-24	1.49e-24	1.49e-24	1.49e-24	1.49e-24	1.49e-24	1.49e-24	1.49e-24	1.49e-24	1.49e-24	1.49e-24	1.49e-24	1.49e-24	1.49e-24	1.49e-24	1.49e-24	1.49e-24	1.49e-24	1.49e-24	1.49e-24	1.49e-24
39.6514	0	1.23e-26	1.15e-25	3.61e-25	7.39e-25	1.17e-24	1.55e-24	1.79e-24	1.9e-24	1.91e-24	1.91e-24	1.91e-24	1.91e-24	1.91e-24	1.91e-24	1.91e-24	1.91e-24	1.91e-24	1.91e-24	1.91e-24	1.91e-24	1.91e-24	1.91e-24	1.91e-24	1.91e-24	1.91e-24	1.91e-24	1.91e-24	1.91e-24	1.91e-24	1.91e-24	1.91e-24	1.91e-24	1.91e-24	1.91e-24	1.91e-24	1.91e-24	1.91e-24	1.91e-24	1.91e-24	1.91e-24	1.91e-24	1.91e-24	1.91e-24	1.91e-24	1.91e-24	1.91e-24	1.91e-24	1.91e-24
40.5229	0	1.7e-26	1.46e-25	4.79e-25	9.98e-25	1.59e-24	2.11e-24	2.44e-24	2.57e-24	2.58e-24	2.58e-24	2.58e-24	2.58e-24	2.58e-24	2.58e-24	2.58e-24	2.58e-24	2.58e-24	2.58e-24	2.58e-24	2.59e-24	2.59e-24	2.59e-24	2.59e-24	2.59e-24	2.59e-24	2.59e-24	2.59e-24	2.59e-24	2.59e-24	2.59e-24	2.59e-24	2.59e-24	2.59e-24	2.59e-24	2.59e-24	2.59e-24	2.59e-24	2.59e-24	2.59e-24	2.59e-24	2.59e-24	2.59e-24	2.59e-24	2.59e-24	2.59e-24	2.59e-24	2.59e-24	2.59e-24
41.3943	0	2.06e-26	2e-25	6.39e-25	1.3e-24	2.05e-24	2.7e-24	3.14e-24	3.32e-24	3.34e-24	3.34e-24	3.34e-24	3.34e-24	3.34e-24	3.34e-24	3.34e-24	3.34e-24	3.34e-24	3.34e-24	3.34e-24	3.34e-24	3.34e-24	3.34e-24	3.34e-24	3.34e-24	3.34e-24	3.34e-24	3.34e-24	3.34e-24	3.34e-24	3.34e-24	3.34e-24	3.34e-24	3.34e-24	3.34e-24	3.34e-24	3.34e-24	3.34e-24	3.34e-24	3.34e-24	3.34e-24	3.34e-24	3.34e-24	3.34e-24	3.34e-24	3.34e-24	3.34e-24	3.34e-24	3.34e-24
42.2658	0	3e-26	2.54e-25	8.23e-25	1.72e-24	2.74e-24	3.64e-24	4.21e-24	4.43e-24	4.46e-24	4.46e-24	4.46e-24	4.46e-24	4.46e-24	4.46e-24	4.46e-24	4.46e-24	4.46e-24	4.46e-24	4.46e-24	4.46e-24	4.46e-24	4.46e-24	4.46e-24	4.46e-24	4.46e-24	4.46e-24	4.46e-24	4.46e-24	4.46e-24	4.46e-24	4.46e-24	4.46e-24	4.46e-24	4.46e-24	4.46e-24	4.46e-24	4.46e-24	4.46e-24	4.46e-24	4.46e-24	4.46e-24	4.46e-24	4.46e-24	4.46e-24	4.46e-24	4.46e-24	4.47e-24	4.47e-24
43.1373	0	3.52e-26	3.45e-25	1.12e-24	2.29e-24	3.61e-24	4.77e-24	5.55e-24	5.86e-24	5.89e-24	5.9e-24	5.9e-24	5.9e-24	5.89e-24	5.89e-24	5.89e-24	5.89e-24	5.89e-24	5.89e-24	5.89e-24	5.89e-24	5.89e-24	5.89e-24	5.89e-24	5.89e-24	5.89e-24	5.89e-24	5.89e-24	5.89e-24	5.89e-24	5.89e-24	5.89e-24	5.89e-24	5.89e-24	5.89e-24	5.89e-24	5.89e-24	5.89e-24	5.89e-24	5.89e-24	5.89e-24	5.89e-24	5.89e-24	5.9e-24	5.9e-24	5.9e-24	5.9e-24	5.9e-24	5.9e-24
44.0087	0	5.2e-26	4.48e-25	1.42e-24	2.97e-24	4.73e-24	6.27e-24	7.25e-24	7.65e-24	7.7e-24	7.7e-24	7.7e-24	7.7e-24	7.7e-24	7.7e-24	7.7e-24	7.7e-24	7.69e-24	7.69e-24	7.69e-24	7.7e-24	7.7e-24	7.7e-24	7.7e-24	7.7e-24	7.7e-24	7.7e-24	7.7e-24	7.7e-24	7.7e-24	7.7e-24	7.7e-24	7.7e-24	7.7e-24	7.7e-24	7.7e-24	7.7e-24	7.7e-24	7.7e-24	7.7e-24	7.7e-24	7.7e-24	7.7e-24	7.7e-24	7.7e-24	7.7e-24	7.7e-24	7.7e-24	7.7e-24
44.8802	1.21e-66	6.24e-26	5.93e-25	1.95e-24	4.01e-24	6.35e-24	8.41e-24	9.76e-24	1.03e-23	1.04e-23	1.04e-23	1.04e-23	1.04e-23	1.04e-23	1.04e-23	1.04e-23	1.04e-23	1.04e-23	1.04e-23	1.04e-23	1.04e-23	1.04e-23	1.04e-23	1.04e-23	1.04e-23	1.04e-23	1.04e-23	1.04e-23	1.04e-23	1.04e-23	1.04e-23	1.04e-23	1.04e-23	1.04e-23	1.04e-23	1.04e-23	1.04e-23	1.04e-23	1.04e-23	1.04e-23	1.04e-23	1.04e-23	1.04e-23	1.04e-23	1.04e-23	1.04e-23	1.04e-23	1.04e-23	1.04e-23
45.7516	0	8.84e-26	7.93e-25	2.48e-24	5.13e-24	8.17e-24	1.08e-23	1.25e-23	1.32e-23	1.33e-23	1.33e-23	1.33e-23	1.33e-23	1.33e-23	1.33e-23	1.33e-23	1.33e-23	1.33e-23	1.33e-23	1.33e-23	1.33e-23	1.33e-23	1.33e-23	1.33e-23	1.33e-23	1.33e-23	1.33e-23	1.33e-23	1.33e-23	1.33e-23	1.33e-23	1.33e-23	1.33e-23	1.33e-23	1.33e-23	1.33e-23	1.33e-23	1.33e-23	1.33e-23	1.33e-23	1.33e-23	1.33e-23	1.33e-23	1.33e-23	1.33e-23	1.33e-23	1.33e-23	1.33e-23	1.33e-23
46.6231	0	1.13e-25	1.02e-24	3.36e-24	6.97e-24	1.11e-23	1.47e-23	1.7e-23	1.79e-23	1.81e-23	1.81e-23	1.81e-23	1.81e-23	1.81e-23	1.81e-23	1.81e-23	1.81e-23	1.81e-23	1.81e-23	1.81e-23	1.81e-23	1.81e-23	1.81e-23	1.81e-23	1.81e-23	1.81e-23	1.81e-23	1.81e-23	1.81e-23	1.81e-23	1.81e-23	1.81e-23	1.81e-23	1.81e-23	1.81e-23	1.81e-23	1.81e-23	1.81e-23	1.81e-23	1.81e-23	1.81e-23	1.81e-23	1.81e-23	1.81e-23	1.81e-23	1.81e-23	1.81e-23	1.81e-23	1.81e-23
47.4945	0	1.48e-25	1.39e-24	4.37e-24	8.93e-24	1.42e-23	1.87e-23	2.17e-23	2.29e-23	2.31e-23	2.31e-23	2.31e-23	2.31e-23	2.31e-23	2.31e-23	2.31e-23	2.31e-23	2.31e-23	2.31e-23	2.31e-23	2.31e-23	2.31e-23	2.31e-23	2.31e-23	2.31e-23	2.31e-23	2.31e-23	2.31e-23	2.31e-23	2.31e-23	2.31e-23	2.31e-23	2.31e-23	2.31e-23	2.31e-23	2.31e-23	2.31e-23	2.31e-23	2.31e-23	2.31e-23	2.31e-23	2.31e-23	2.31e-23	2.31e-23	2.31e-23	2.31e-23	2.31e-23	2.31e-23	2.31e-23
48.366	0	2.05e-25	1.76e-24	5.79e-24	1.21e-23	1.92e-23	2.55e-23	2.95e-23	3.11e-23	3.13e-23	3.13e-23	3.13e-23	3.13e-23	3.13e-23	3.13e-23	3.13e-23	3.13e-23	3.13e-23	3.13e-23	3.13e-23	3.13e-23	3.13e-23	3.13e-23	3.13e-23	3.13e-23	3.13e-23	3.13e-23	3.13e-23	3.13e-23	3.13e-23	3.13e-23	3.13e-23	3.13e-23	3.13e-23	3.13e-23	3.13e-23	3.13e-23	3.13e-23	3.13e-23	3.13e-23	3.13e-23	3.13e-23	3.13e-23	3.13e-23	3.13e-23	3.13e-23	3.13e-23	3.13e-23	3.13e-23
49.2375	0	2.49e-25	2.42e-24	7.72e-24	1.57e-23	2.47e-23	3.27e-23	3.8e-23	4.02e-23	4.04e-23	4.04e-23	4.04e-23	4.04e-23	4.04e-23	4.04e-23	4.04e-23	4.04e-23	4.04e-23	4.04e-23	4.04e-23	4.05e-23	4.05e-23	4.05e-23	4.05e-23	4.05e-23	4.05e-23	4.05e-23	4.05e-23	4.05e-23	4.04e-23	4.04e-23	4.04e-23	4.04e-23	4.04e-23	4.04e-23	4.04e-23	4.04e-23	4.04e-23	4.04e-23	4.04e-23	4.04e-23	4.04e-23	4.04e-23	4.04e-23	4.04e-23	4.04e-23	4.04e-23	4.04e-23	4.04e-23
50.1089	0	3.63e-25	3.07e-24	9.96e-24	2.08e-23	3.32e-23	4.41e-23	5.09e-23	5.37e-23	5.4e-23	5.4e-23	5.4e-23	5.4e-23	5.4e-23	5.4e-23	5.4e-23	5.4e-23	5.4e-23	5.4e-23	5.4e-23	5.4e-23	5.4e-23	5.4e-23	5.4e-23	5.4e-23	5.4e-23	5.4e-23	5.4e-23	5.4e-23	5.4e-23	5.4e-23	5.4e-23	5.4e-23	5.4e-23	5.4e-23	5.4e-23	5.4e-23	5.4e-23	5.4e-23	5.4e-23	5.4e-23	5.4e-23	5.4e-23	5.4e-23	5.4e-23	5.4e-23	5.4e-23	5.4e-23	5.4e-23
50.9804	0	4.26e-25	4.17e-24	1.36e-23	2.77e-23	4.36e-23	5.78e-23	6.72e-23	7.09e-23	7.13e-23	7.13e-23	7.13e-23	7.13e-23	7.13e-23	7.13e-23	7.13e-23	7.13e-23	7.13e-23	7.13e-23	7.13e-23	7.13e-23	7.13e-23	7.13e-23	7.13e-23	7.13e-23	7.13e-23	7.13e-23	7.13e-23	7.13e-23	7.13e-23	7.13e-23	7.13e-23	7.13e-23	7.13e-23	7.13e-23	7.13e-23	7.13e-23	7.13e-23	7.13e-23	7.13e-23	7.13e-23	7.13e-23	7.13e-23	7.13e-23	7.13e-23	7.13e-23	7.13e-23	7.13e-23	7.13e-23
51.8518	0	6.29e-25	5.42e-24	1.72e-23	3.59e-23	5.73e-23	7.59e-23	8.77e-23	9.25e-23	9.32e-23	9.32e-23	9.32e-23	9.32e-23	9.32e-23	9.32e-23	9.32e-23	9.32e-23	9.32e-23	9.32e-23	9.32e-23	9.32e-23	9.32e-23	9.32e-23	9.32e-23	9.32e-23	9.32e-23	9.32e-23	9.32e-23	9.32e-23	9.32e-23	9.32e-23	9.32e-23	9.32e-23	9.32e-23	9.32e-23	9.32e-23	9.32e-23	9.31e-23	9.31e-23	9.31e-23	9.31e-23	9.31e-23	9.31e-23	9.31e-23	9.31e-23	9.31e-23	9.31e-23	9.31e-23	9.31e-23
52.7233	4.7e-66	7.55e-25	7.18e-24	2.36e-23	4.85e-23	7.68e-23	1.02e-22	1.18e-22	1.25e-22	1.25e-22	1.25e-22	1.25e-22	1.25e-22	1.25e-22	1.25e-22	1.25e-22	1.25e-22	1.25e-22	1.25e-22	1.25e-22	1.25e-22	1.25e-22	1.25e-22	1.25e-22	1.25e-22	1.25e-22	1.25e-22	1.25e-22	1.25e-22	1.25e-22	1.25e-22	1.25e-22	1.25e-22	1.25e-22	1.25e-22	1.25e-22	1.25e-22	1.25e-22	1.25e-22	1.25e-22	1.25e-22	1.25e-22	1.25e-22	1.25e-22	1.25e-22	1.25e-22	1.25e-22	1.25e-22	1.25e-22
53.5948	0	1.07e-24	9.59e-24	3.01e-23	6.21e-23	9.88e-23	1.31e-22	1.51e-22	1.6e-22	1.61e-22	1.61e-22	1.61e-22	1.61e-22	1.61e-22	1.61e-22	1.61e-22	1.61e-22	1.61e-22	1.61e-22	1.61e-22	1.61e-22	1.61e-22	1.61e-22	1.61e-22	1.61e-22	1.61e-22	1.61e-22	1.61e-22	1.61e-22	1.61e-22	1.61e-22	1.61e-22	1.61e-22	1.61e-22	1.61e-22	1.61e-22	1.61e-22	1.61e-22	1.61e-22	1.61e-22	1.61e-22	1.61e-22	1.61e-22	1.61e-22	1.61e-22	1.61e-22	1.61e-22	1.61e-22	1.61e-22
54.4662	0	1.37e-24	1.23e-23	4.07e-23	8.44e-23	1.34e-22	1.78e-22	2.06e-22	2.17e-22	2.19e-22	2.19e-22	2.19e-22	2.19e-22	2.19e-22	2.19e-22	2.19e-22	2.19e-22	2.19e-22	2.19e-22	2.19e-22	2.19e-22	2.19e-22	2.19e-22	2.19e-22	2.19e-22	2.19e-22	2.19e-22	2.19e-22	2.19e-22	2.19e-22	2.19e-22	2.19e-22	2.19e-22	2.19e-22	2.19e-22	2.19e-22	2.19e-22	2.19e-22	2.19e-22	2.19e-22	2.19e-22	2.19e-22	2.19e-22	2.19e-22	2.19e-22	2.19e-22	2.19e-22	2.19e-22	2.19e-22
55.3377	0	1.8e-24	1.68e-23	5.29e-23	1.08e-22	1.71e-22	2.27e-22	2.63e-22	2.78e-22	2.8e-22	2.8e-22	2.8e-22	2.8e-22	2.8e-22	2.8e-22	2.8e-22	2.8e-22	2.8e-22	2.8e-22	2.8e-22	2.8e-22	2.8e-22	2.8e-22	2.8e-22	2.8e-22	2.8e-22	2.8e-22	2.8e-22	2.8e-22	2.8e-22	2.8e-22	2.8e-22	2.8e-22	2.8e-22	2.8e-22	2.8e-22	2.8e-22	2.8e-22	2.8e-22	2.8e-22	2.8e-22	2.8e-22	2.8e-22	2.8e-22	2.8e-22	2.8e-22	2.8e-22	2.8e-22	2.8e-22
56.2092	0	2.48e-24	2.13e-23	7e-23	1.46e-22	2.33e-22	3.09e-22	3.57e-22	3.76e-22	3.79e-22	3.79e-22	3.79e-22	3.79e-22	3.79e-22	3.79e-22	3.79e-22	3.79e-22	3.79e-22	3.79e-22	3.79e-22	3.79e-22	3.79e-22	3.79e-22	3.79e-22	3.79e-22	3.79e-22	3.79e-22	3.79e-22	3.79e-22	3.79e-22	3.79e-22	3.79e-22	3.79e-22	3.79e-22	3.79e-22	3.79e-22	3.79e-22	3.79e-22	3.79e-22	3.79e-22	3.79e-22	3.79e-22	3.79e-22	3.79e-22	3.79e-22	3.79e-22	3.79e-22	3.79e-22	3.79e-22
57.0806	0	3.01e-24	2.93e-23	9.35e-23	1.9e-22	3e-22	3.96e-22	4.6e-22	4.87e-22	4.9e-22	4.9e-22	4.9e-22	4.9e-22	4.9e-22	4.9e-22	4.9e-22	4.9e-22	4.9e-22	4.9e-22	4.9e-22	4.9e-22	4.9e-22	4.9e-22	4.9e-22	4.9e-22	4.9e-22	4.9e-22	4.9e-22	4.9e-22	4.9e-22	4.9e-22	4.9e-22	4.9e-22	4.9e-22	4.9e-22	4.9e-22	4.9e-22	4.9e-22	4.9e-22	4.9e-22	4.9e-22	4.9e-22	4.9e-22	4.9e-22	4.9e-22	4.9e-22	4.9e-22	4.9e-22	4.9e-22
57.9521	0	4.4e-24	3.72e-23	1.21e-22	2.52e-22	4.02e-22	5.33e-22	6.17e-22	6.5e-22	6.54e-22	6.54e-22	6.54e-22	6.54e-22	6.54e-22	6.54e-22	6.54e-22	6.54e-22	6.54e-22	6.54e-22	6.54e-22	6.54e-22	6.54e-22	6.54e-22	6.54e-22	6.54e-22	6.54e-22	6.54e-22	6.54e-22	6.54e-22	6.54e-22	6.54e-22	6.54e-22	6.54e-22	6.54e-22	6.54e-22	6.54e-22	6.54e-22	6.54e-22	6.54e-22	6.54e-22	6.54e-22	6.54e-22	6.54e-22	6.54e-22	6.54e-22	6.54e-22	6.54e-22	6.54e-22	6.54e-22
58.8235	0	5.16e-24	5.05e-23	1.64e-22	3.35e-22	5.28e-22	6.99e-22	8.13e-22	8.58e-22	8.64e-22	8.64e-22	8.64e-22	8.64e-22	8.64e-22	8.64e-22	8.64e-22	8.64e-22	8.64e-22	8.64e-22	8.64e-22	8.64e-22	8.64e-22	8.64e-22	8.64e-22	8.64e-22	8.64e-22	8.64e-22	8.64e-22	8.64e-22	8.64e-22	8.64e-22	8.64e-22	8.64e-22	8.64e-22	8.64e-22	8.64e-22	8.64e-22	8.64e-22	8.64e-22	8.63e-22	8.63e-22	8.63e-22	8.64e-22	8.64e-22	8.64e-22	8.64e-22	8.64e-22	8.64e-22	8.64e-22
59.695	0	7.62e-24	6.56e-23	2.09e-22	4.34e-22	6.93e-22	9.19e-22	1.06e-21	1.12e-21	1.13e-21	1.13e-21	1.13e-21	1.13e-21	1.13e-21	1.13e-21	1.13e-21	1.13e-21	1.13e-21	1.13e-21	1.13e-21	1.13e-21	1.13e-21	1.13e-21	1.13e-21	1.13e-21	1.13e-21	1.13e-21	1.13e-21	1.13e-21	1.13e-21	1.13e-21	1.13e-21	1.13e-21	1.13e-21	1.13e-21	1.13e-21	1.13e-21	1.13e-21	1.13e-21	1.13e-21	1.13e-21	1.13e-21	1.13e-21	1.13e-21	1.13e-21	1.13e-21	1.13e-21	1.13e-21	1.13e-21
60.5665	3.25e-66	9.14e-24	8.69e-23	2.86e-22	5.88e-22	9.3e-22	1.23e-21	1.43e-21	1.51e-21	1.52e-21	1.52e-21	1.52e-21	1.52e-21	1.52e-21	1.52e-21	1.52e-21	1.52e-21	1.52e-21	1.52e-21	1.52e-21	1.52e-21	1.52e-21	1.52e-21	1.52e-21	1.52e-21	1.52e-21	1.52e-21	1.52e-21	1.52e-21	1.52e-21	1.52e-21	1.52e-21	1.52e-21	1.52e-21	1.52e-21	1.52e-21	1.52e-21	1.52e-21	1.52e-21	1.52e-21	1.52e-21	1.52e-21	1.52e-21	1.52e-21	1.52e-21	1.52e-21	1.52e-21	1.52e-21	1.52e-21
61.4379	0	1.29e-23	1.16e-22	3.64e-22	7.52e-22	1.2e-21	1.58e-21	1.83e-21	1.94e-21	1.95e-21	1.95e-21	1.95e-21	1.95e-21	1.95e-21	1.95e-21	1.95e-21	1.95e-21	1.95e-21	1.95e-21	1.95e-21	1.95e-21	1.95e-21	1.95e-21	1.95e-21	1.95e-21	1.95e-21	1.95e-21	1.95e-21	1.95e-21	1.95e-21	1.95e-21	1.95e-21	1.95e-21	1.95e-21	1.95e-21	1.95e-21	1.95e-21	1.95e-21	1.95e-21	1.95e-21	1.95e-21	1.95e-21	1.95e-21	1.95e-21	1.95e-21	1.95e-21	1.95e-21	1.95e-21	1.95e-21
62.3094	0	1.66e-23	1.49e-22	4.93e-22	1.02e-21	1.62e-21	2.15e-21	2.5e-21	2.63e-21	2.65e-21	2.65e-21	2.65e-21	2.65e-21	2.65e-21	2.65e-21	2.65e-21	2.65e-21	2.65e-21	2.65e-21	2.65e-21	2.65e-21	2.65e-21	2.65e-21	2.65e-21	2.65e-21	2.65e-21	2.65e-21	2.65e-21	2.65e-21	2.65e-21	2.65e-21	2.65e-21	2.65e-21	2.65e-21	2.65e-21	2.65e-21	2.65e-21	2.65e-21	2.65e-21	2.65e-21	2.65e-21	2.65e-21	2.65e-21	2.65e-21	2.65e-21	2.65e-21	2.65e-21	2.65e-21	2.65e-21
63.1808	0	2.17e-23	2.04e-22	6.4e-22	1.31e-21	2.07e-21	2.74e-21	3.18e-21	3.36e-21	3.38e-21	3.38e-21	3.38e-21	3.38e-21	3.38e-21	3.38e-21	3.38e-21	3.38e-21	3.38e-21	3.38e-21	3.38e-21	3.38e-21	3.38e-21	3.38e-21	3.38e-21	3.38e-21	3.38e-21	3.38e-21	3.38e-21	3.38e-21	3.38e-21	3.38e-21	3.38e-21	3.38e-21	3.38e-21	3.38e-21	3.38e-21	3.38e-21	3.38e-21	3.38e-21	3.38e-21	3.38e-21	3.38e-21	3.38e-21	3.38e-21	3.38e-21	3.38e-21	3.38e-21	3.38e-21	3.38e-21
64.0523	0	3.01e-23	2.58e-22	8.48e-22	1.77e-21	2.82e-21	3.74e-21	4.33e-21	4.55e-21	4.58e-21	4.58e-21	4.58e-21	4.58e-21	4.58e-21	4.58e-21	4.58e-21	4.58e-21	4.58e-21	4.58e-21	4.59e-21	4.59e-21	4.59e-21	4.59e-21	4.59e-21	4.59e-21	4.59e-21	4.59e-21	4.59e-21	4.59e-21	4.59e-21	4.59e-21	4.59e-21	4.59e-21	4.59e-21	4.59e-21	4.58e-21	4.58e-21	4.58e-21	4.58e-21	4.58e-21	4.58e-21	4.58e-21	4.58e-21	4.58e-21	4.58e-21	4.58e-21	4.58e-21	4.58e-21	4.58e-21
64.9237	0	3.65e-23	3.54e-22	1.13e-21	2.3e-21	3.63e-21	4.79e-21	5.57e-21	5.89e-21	5.93e-21	5.93e-21	5.93e-21	5.93e-21	5.93e-21	5.93e-21	5.93e-21	5.93e-21	5.93e-21	5.93e-21	5.93e-21	5.93e-21	5.93e-21	5.93e-21	5.93e-21	5.93e-21	5.93e-21	5.93e-21	5.93e-21	5.93e-21	5.93e-21	5.93e-21	5.93e-21	5.93e-21	5.93e-21	5.93e-21	5.93e-21	5.93e-21	5.93e-21	5.93e-21	5.93e-21	5.93e-21	5.93e-21	5.93e-21	5.93e-21	5.93e-21	5.93e-21	5.93e-21	5.93e-21	5.93e-21
65.7952	0	5.32e-23	4.5e-22	1.46e-21	3.05e-21	4.87e-21	6.46e-21	7.47e-21	7.86e-21	7.92e-21	7.92e-21	7.92e-21	7.92e-21	7.92e-21	7.92e-21	7.92e-21	7.92e-21	7.92e-21	7.92e-21	7.92e-21	7.92e-21	7.92e-21	7.92e-21	7.92e-21	7.92e-21	7.92e-21	7.92e-21	7.92e-21	7.92e-21	7.92e-21	7.92e-21	7.92e-21	7.92e-21	7.92e-21	7.92e-21	7.92e-21	7.92e-21	7.92e-21	7.92e-21	7.92e-21	7.92e-21	7.92e-21	7.92e-21	7.92e-21	7.92e-21	7.92e-21	7.92e-21	7.92e-21	7.92e-21
66.6667	0	6.25e-23	6.12e-22	1.99e-21	4.06e-21	6.39e-21	8.47e-21	9.84e-21	1.04e-20	1.05e-20	1.05e-20	1.05e-20	1.05e-20	1.05e-20	1.05e-20	1.05e-20	1.05e-20	1.05e-20	1.05e-20	1.05e-20	1.05e-20	1.05e-20	1.05e-20	1.05e-20	1.05e-20	1.05e-20	1.05e-20	1.05e-20	1.05e-20	1.05e-20	1.05e-20	1.05e-20	1.05e-20	1.05e-20	1.05e-20	1.05e-20	1.05e-20	1.05e-20	1.05e-20	1.05e-20	1.05e-20	1.05e-20	1.05e-20	1.05e-20	1.05e-20	1.05e-20	1.05e-20	1.05e-20	1.05e-20
67.5381	0	9.22e-23	7.94e-22	2.52e-21	5.26e-21	8.39e-21	1.11e-20	1.29e-20	1.36e-20	1.36e-20	1.36e-20	1.36e-20	1.36e-20	1.36e-20	1.36e-20	1.36e-20	1.36e-20	1.36e-20	1.36e-20	1.36e-20	1.36e-20	1.36e-20	1.36e-20	1.36e-20	1.36e-20	1.36e-20	1.36e-20	1.36e-20	1.36e-20	1.36e-20	1.36e-20	1.36e-20	1.36e-20	1.36e-20	1.36e-20	1.36e-20	1.36e-20	1.36e-20	1.36e-20	1.36e-20	1.36e-20	1.36e-20	1.36e-20	1.36e-20	1.36e-20	1.36e-20	1.36e-20	1.36e-20	1.36e-20
68.4096	2.73e-65	1.11e-22	1.05e-21	3.46e-21	7.11e-21	1.13e-20	1.49e-20	1.73e-20	1.83e-20	1.84e-20	1.84e-20	1.84e-20	1.84e-20	1.84e-20	1.84e-20	1.84e-20	1.84e-20	1.84e-20	1.84e-20	1.84e-20	1.84e-20	1.84e-20	1.84e-20	1.84e-20	1.84e-20	1.84e-20	1.84e-20	1.84e-20	1.84e-20	1.84e-20	1.84e-20	1.84e-20	1.84e-20	1.84e-20	1.84e-20	1.84e-20	1.84e-20	1.84e-20	1.84e-20	1.84e-20	1.84e-20	1.84e-20	1.84e-20	1.84e-20	1.84e-20	1.84e-20	1.84e-20	1.84e-20	1.84e-20
69.281	0	1.57e-22	1.41e-21	4.4e-21	9.1e-21	1.45e-20	1.92e-20	2.22e-20	2.34e-20	2.36e-20	2.36e-20	2.36e-20	2.36e-20	2.36e-20	2.36e-20	2.36e-20	2.36e-20	2.36e-20	2.36e-20	2.36e-20	2.36e-20	2.36e-20	2.36e-20	2.36e-20	2.36e-20	2.36e-20	2.36e-20	2.36e-20	2.36e-20	2.36e-20	2.36e-20	2.36e-20	2.36e-20	2.36e-20	2.36e-20	2.36e-20	2.36e-20	2.36e-20	2.36e-20	2.36e-20	2.36e-20	2.36e-20	2.36e-20	2.36e-20	2.36e-20	2.36e-20	2.36e-20	2.36e-20	2.36e-20
70.1525	0	2.01e-22	1.81e-21	5.97e-21	1.24e-20	1.97e-20	2.61e-20	3.02e-20	3.18e-20	3.2e-20	3.2e-20	3.2e-20	3.2e-20	3.2e-20	3.2e-20	3.2e-20	3.2e-20	3.2e-20	3.2e-20	3.2e-20	3.2e-20	3.2e-20	3.2e-20	3.2e-20	3.2e-20	3.2e-20	3.2e-20	3.2e-20	3.2e-20	3.2e-20	3.2e-20	3.2e-20	3.2e-20	3.2e-20	3.2e-20	3.2e-20	3.2e-20	3.2e-20	3.2e-20	3.2e-20	3.2e-20	3.2e-20	3.2e-20	3.2e-20	3.2e-20	3.2e-20	3.2e-20	3.2e-20	3.2e-20
71.024	0	2.63e-22	2.47e-21	7.75e-21	1.59e-20	2.51e-20	3.32e-20	3.85e-20	4.07e-20	4.1e-20	4.1e-20	4.1e-20	4.1e-20	4.1e-20	4.1e-20	4.1e-20	4.1e-20	4.1e-20	4.1e-20	4.1e-20	4.1e-20	4.1e-20	4.1e-20	4.1e-20	4.1e-20	4.1e-20	4.1e-20	4.1e-20	4.1e-20	4.1e-20	4.1e-20	4.1e-20	4.1e-20	4.1e-20	4.1e-20	4.1e-20	4.1e-20	4.1e-20	4.1e-20	4.1e-20	4.1e-20	4.1e-20	4.1e-20	4.1e-20	4.1e-20	4.1e-20	4.1e-20	4.1e-20	4.1e-20
71.8954	0	3.64e-22	3.13e-21	1.03e-20	2.14e-20	3.41e-20	4.52e-20	5.24e-20	5.51e-20	5.55e-20	5.55e-20	5.55e-20	5.55e-20	5.55e-20	5.55e-20	5.55e-20	5.55e-20	5.55e-20	5.55e-20	5.55e-20	5.55e-20	5.55e-20	5.55e-20	5.55e-20	5.55e-20	5.55e-20	5.55e-20	5.55e-20	5.55e-20	5.55e-20	5.55e-20	5.55e-20	5.55e-20	5.55e-20	5.55e-20	5.55e-20	5.55e-20	5.55e-20	5.55e-20	5.55e-20	5.55e-20	5.55e-20	5.55e-20	5.55e-20	5.55e-20	5.55e-20	5.55e-20	5.55e-20	5.55e-20
72.7669	0	4.41e-22	4.29e-21	1.37e-20	2.78e-20	4.39e-20	5.8e-20	6.74e-20	7.13e-20	7.17e-20	7.17e-20	7.17e-20	7.17e-20	7.17e-20	7.17e-20	7.17e-20	7.17e-20	7.17e-20	7.17e-20	7.17e-20	7.17e-20	7.17e-20	7.17e-20	7.17e-20	7.17e-20	7.17e-20	7.17e-20	7.17e-20	7.17e-20	7.17e-20	7.17e-20	7.17e-20	7.17e-20	7.17e-20	7.17e-20	7.17e-20	7.17e-20	7.17e-20	7.17e-20	7.17e-20	7.17e-20	7.17e-20	7.17e-20	7.17e-20	7.17e-20	7.17e-20	7.17e-20	7.17e-20	7.17e-20
73.6383	0	6.44e-22	5.45e-21	1.77e-20	3.69e-20	5.89e-20	7.81e-20	9.04e-20	9.52e-20	9.58e-20	9.58e-20	9.58e-20	9.58e-20	9.58e-20	9.58e-20	9.58e-20	9.58e-20	9.58e-20	9.58e-20	9.58e-20	9.58e-20	9.58e-20	9.58e-20	9.58e-20	9.58e-20	9.58e-20	9.58e-20	9.58e-20	9.58e-20	9.58e-20	9.58e-20	9.58e-20	9.58e-20	9.58e-20	9.58e-20	9.58e-20	9.58e-20	9.58e-20	9.58e-20	9.58e-20	9.58e-20	9.58e-20	9.58e-20	9.58e-20	9.58e-20	9.58e-20	9.58e-20	9.58e-20	9.58e-20
74.5098	0	7.56e-22	7.4e-21	2.41e-20	4.91e-20	7.74e-20	1.02e-19	1.19e-19	1.26e-19	1.27e-19	1.27e-19	1.27e-19	1.27e-19	1.27e-19	1.27e-19	1.27e-19	1.27e-19	1.27e-19	1.27e-19	1.27e-19	1.27e-19	1.27e-19	1.27e-19	1.27e-19	1.27e-19	1.27e-19	1.27e-19	1.27e-19	1.27e-19	1.27e-19	1.27e-19	1.27e-19	1.27e-19	1.27e-19	1.27e-19	1.27e-19	1.27e-19	1.27e-19	1.27e-19	1.27e-19	1.27e-19	1.27e-19	1.27e-19	1.27e-19	1.27e-19	1.27e-19	1.27e-19	1.27e-19	1.27e-19
75.3813	0	1.12e-21	9.61e-21	3.06e-20	6.36e-20	1.02e-19	1.35e-19	1.56e-19	1.64e-19	1.65e-19	1.65e-19	1.65e-19	1.65e-19	1.65e-19	1.65e-19	1.65e-19	1.65e-19	1.65e-19	1.65e-19	1.65e-19	1.65e-19	1.65e-19	1.65e-19	1.65e-19	1.65e-19	1.65e-19	1.65e-19	1.65e-19	1.65e-19	1.65e-19	1.65e-19	1.65e-19	1.65e-19	1.65e-19	1.65e-19	1.65e-19	1.65e-19	1.65e-19	1.65e-19	1.65e-19	1.65e-19	1.65e-19	1.65e-19	1.65e-19	1.65e-19	1.65e-19	1.65e-19	1.65e-19	1.65e-19
76.2527	1.04e-64	1.34e-21	1.27e-20	4.18e-20	8.61e-20	1.36e-19	1.8e-19	2.1e-19	2.21e-19	2.22e-19	2.22e-19	2.22e-19	2.22e-19	2.22e-19	2.22e-19	2.22e-19	2.22e-19	2.22e-19	2.22e-19	2.22e-19	2.22e-19	2.22e-19	2.22e-19	2.22e-19	2.22e-19	2.22e-19	2.22e-19	2.22e-19	2.22e-19	2.22e-19	2.22e-19	2.22e-19	2.22e-19	2.22e-19	2.22e-19	2.22e-19	2.22e-19	2.22e-19	2.22e-19	2.22e-19	2.22e-19	2.22e-19	2.22e-19	2.22e-19	2.22e-19	2.22e-19	2.22e-19	2.22e-19	2.22e-19
77.1242	0	1.9e-21	1.7e-20	5.33e-20	1.1e-19	1.75e-19	2.32e-19	2.68e-19	2.84e-19	2.85e-19	2.85e-19	2.85e-19	2.85e-19	2.85e-19	2.85e-19	2.85e-19	2.85e-19	2.85e-19	2.85e-19	2.85e-19	2.85e-19	2.85e-19	2.85e-19	2.85e-19	2.85e-19	2.85e-19	2.85e-19	2.85e-19	2.85e-19	2.85e-19	2.85e-19	2.85e-19	2.85e-19	2.85e-19	2.85e-19	2.85e-19	2.85e-19	2.85e-19	2.85e-19	2.85e-19	2.85e-19	2.85e-19	2.85e-19	2.85e-19	2.85e-19	2.85e-19	2.85e-19	2.85e-19	2.85e-19
77.9956	0	2.43e-21	2.19e-20	7.22e-20	1.5e-19	2.38e-19	3.15e-19	3.66e-19	3.85e-19	3.88e-19	3.88e-19	3.88e-19	3.88e-19	3.88e-19	3.88e-19	3.88e-19	3.88e-19	3.88e-19	3.88e-19	3.88e-19	3.88e-19	3.88e-19	3.88e-19	3.88e-19	3.88e-19	3.88e-19	3.88e-19	3.88e-19	3.88e-19	3.88e-19	3.88e-19	3.88e-19	3.88e-19	3.88e-19	3.88e-19	3.88e-19	3.88e-19	3.88e-19	3.88e-19	3.88e-19	3.88e-19	3.88e-19	3.88e-19	3.88e-19	3.88e-19	3.88e-19	3.88e-19	3.88e-19	3.88e-19
78.8671	0	3.18e-21	2.99e-20	9.38e-20	1.92e-19	3.04e-19	4.02e-19	4.66e-19	4.93e-19	4.96e-19	4.96e-19	4.96e-19	4.96e-19	4.96e-19	4.96e-19	4.96e-19	4.96e-19	4.96e-19	4.96e-19	4.96e-19	4.96e-19	4.96e-19	4.96e-19	4.96e-19	4.96e-19	4.96e-19	4.96e-19	4.96e-19	4.96e-19	4.96e-19	4.96e-19	4.96e-19	4.96e-19	4.96e-19	4.96e-19	4.96e-19	4.96e-19	4.96e-19	4.96e-19	4.96e-19	4.96e-19	4.96e-19	4.96e-19	4.96e-19	4.96e-19	4.96e-19	4.96e-19	4.96e-19	4.96e-19
79.7386	0	4.41e-21	3.79e-20	1.24e-19	2.59e-19	4.13e-19	5.48e-19	6.34e-19	6.67e-19	6.72e-19	6.72e-19	6.72e-19	6.72e-19	6.72e-19	6.72e-19	6.72e-19	6.72e-19	6.72e-19	6.72e-19	6.72e-19	6.72e-19	6.72e-19	6.72e-19	6.72e-19	6.72e-19	6.72e-19	6.72e-19	6.72e-19	6.72e-19	6.72e-19	6.72e-19	6.72e-19	6.72e-19	6.72e-19	6.72e-19	6.72e-19	6.72e-19	6.72e-19	6.72e-19	6.72e-19	6.72e-19	6.72e-19	6.72e-19	6.72e-19	6.72e-19	6.72e-19	6.72e-19	6.72e-19	6.72e-19
80.61	0	5.34e-21	5.19e-20	1.66e-19	3.37e-19	5.31e-19	7.02e-19	8.16e-19	8.63e-19	8.68e-19	8.68e-19	8.68e-19	8.68e-19	8.68e-19	8.68e-19	8.68e-19	8.68e-19	8.68e-19	8.68e-19	8.68e-19	8.68e-19	8.68e-19	8.68e-19	8.68e-19	8.68e-19	8.68e-19	8.68e-19	8.68e-19	8.68e-19	8.68e-19	8.68e-19	8.68e-19	8.68e-19	8.68e-19	8.68e-19	8.68e-19	8.68e-19	8.68e-19	8.68e-19	8.68e-19	8.68e-19	8.68e-19	8.68e-19	8.68e-19	8.68e-19	8.68e-19	8.68e-19	8.68e-19	8.68e-19
81.4815	0	7.8e-21	6.6e-20	2.14e-19	4.47e-19	7.13e-19	9.46e-19	1.09e-18	1.15e-18	1.16e-18	1.16e-18	1.16e-18	1.16e-18	1.16e-18	1.16e-18	1.16e-18	1.16e-18	1.16e-18	1.16e-18	1.16e-18	1.16e-18	1.16e-18	1.16e-18	1.16e-18	1.16e-18	1.16e-18	1.16e-18	1.16e-18	1.16e-18	1.16e-18	1.16e-18	1.16e-18	1.16e-18	1.16e-18	1.16e-18	1.16e-18	1.16e-18	1.16e-18	1.16e-18	1.16e-18	1.16e-18	1.16e-18	1.16e-18	1.16e-18	1.16e-18	1.16e-18	1.16e-18	1.16e-18	1.16e-18
82.3529	0	9.15e-21	8.96e-20	2.91e-19	5.95e-19	9.37e-19	1.24e-18	1.44e-18	1.52e-18	1.53e-18	1.53e-18	1.53e-18	1.53e-18	1.53e-18	1.53e-18	1.53e-18	1.53e-18	1.53e-18	1.53e-18	1.53e-18	1.53e-18	1.53e-18	1.53e-18	1.53e-18	1.53e-18	1.53e-18	1.53e-18	1.53e-18	1.53e-18	1.53e-18	1.53e-18	1.53e-18	1.53e-18	1.53e-18	1.53e-18	1.53e-18	1.53e-18	1.53e-18	1.53e-18	1.53e-18	1.53e-18	1.53e-18	1.53e-18	1.53e-18	1.53e-18	1.53e-18	1.53e-18	1.53e-18	1.53e-18
83.2244	0	1.35e-20	1.16e-19	3.7e-19	7.7e-19	1.23e-18	1.63e-18	1.88e-18	1.99e-18	2e-18	2e-18	2e-18	2e-18	2e-18	2e-18	2e-18	2e-18	2e-18	2e-18	2e-18	2e-18	2e-18	2e-18	2e-18	2e-18	2e-18	2e-18	2e-18	2e-18	2e-18	2e-18	2e-18	2e-18	2e-18	2e-18	2e-18	2e-18	2e-18	2e-18	2e-18	2e-18	2e-18	2e-18	2e-18	2e-18	2e-18	2e-18	2e-18	2e-18
84.0959	2.63e-64	1.62e-20	1.54e-19	5.06e-19	1.04e-18	1.65e-18	2.18e-18	2.54e-18	2.67e-18	2.69e-18	2.69e-18	2.69e-18	2.69e-18	2.69e-18	2.69e-18	2.69e-18	2.69e-18	2.69e-18	2.69e-18	2.69e-18	2.69e-18	2.69e-18	2.69e-18	2.69e-18	2.69e-18	2.69e-18	2.69e-18	2.69e-18	2.69e-18	2.69e-18	2.69e-18	2.69e-18	2.69e-18	2.69e-18	2.69e-18	2.69e-18	2.69e-18	2.69e-18	2.69e-18	2.69e-18	2.69e-18	2.69e-18	2.69e-18	2.69e-18	2.69e-18	2.69e-18	2.69e-18	2.69e-18	2.69e-18
84.9673	0	2.3e-20	2.06e-19	6.45e-19	1.33e-18	2.12e-18	2.81e-18	3.25e-18	3.43e-18	3.46e-18	3.46e-18	3.46e-18	3.46e-18	3.46e-18	3.46e-18	3.46e-18	3.46e-18	3.46e-18	3.46e-18	3.46e-18	3.46e-18	3.46e-18	3.46e-18	3.46e-18	3.46e-18	3.46e-18	3.46e-18	3.46e-18	3.46e-18	3.46e-18	3.46e-18	3.46e-18	3.46e-18	3.46e-18	3.46e-18	3.46e-18	3.46e-18	3.46e-18	3.46e-18	3.46e-18	3.46e-18	3.46e-18	3.46e-18	3.46e-18	3.46e-18	3.46e-18	3.46e-18	3.46e-18	3.46e-18
85.8388	0	2.95e-20	2.65e-19	8.74e-19	1.81e-18	2.88e-18	3.82e-18	4.43e-18	4.66e-18	4.69e-18	4.69e-18	4.69e-18	4.69e-18	4.69e-18	4.69e-18	4.69e-18	4.69e-18	4.69e-18	4.69e-18	4.69e-18	4.69e-18	4.69e-18	4.69e-18	4.69e-18	4.69e-18	4.69e-18	4.69e-18	4.69e-18	4.69e-18	4.69e-18	4.69e-18	4.69e-18	4.69e-18	4.69e-18	4.69e-18	4.69e-18	4.69e-18	4.69e-18	4.69e-18	4.69e-18	4.69e-18	4.69e-18	4.69e-18	4.69e-18	4.69e-18	4.69e-18	4.69e-18	4.69e-18	4.69e-18
86.7102	0	3.85e-20	3.62e-19	1.14e-18	2.32e-18	3.68e-18	4.87e-18	5.64e-18	5.96e-18	6e-18	6e-18	6e-18	6e-18	6e-18	6e-18	6e-18	6e-18	6e-18	6e-18	6e-18	6e-18	6e-18	6e-18	6e-18	6e-18	6e-18	6e-18	6e-18	6e-18	6e-18	6e-18	6e-18	6e-18	6e-18	6e-18	6e-18	6e-18	6e-18	6e-18	6e-18	6e-18	6e-18	6e-18	6e-18	6e-18	6e-18	6e-18	6e-18	6e-18
87.5817	0	5.33e-20	4.58e-19	1.5e-18	3.14e-18	5e-18	6.63e-18	7.67e-18	8.08e-18	8.13e-18	8.13e-18	8.13e-18	8.13e-18	8.13e-18	8.13e-18	8.13e-18	8.13e-18	8.13e-18	8.13e-18	8.13e-18	8.13e-18	8.13e-18	8.13e-18	8.13e-18	8.13e-18	8.13e-18	8.13e-18	8.13e-18	8.13e-18	8.13e-18	8.13e-18	8.13e-18	8.13e-18	8.13e-18	8.13e-18	8.13e-18	8.13e-18	8.13e-18	8.13e-18	8.13e-18	8.13e-18	8.13e-18	8.13e-18	8.13e-18	8.13e-18	8.13e-18	8.13e-18	8.13e-18	8.13e-18
88.4532	0	6.47e-20	6.29e-19	2.01e-18	4.08e-18	6.43e-18	8.5e-18	9.88e-18	1.04e-17	1.05e-17	1.05e-17	1.05e-17	1.05e-17	1.05e-17	1.05e-17	1.05e-17	1.05e-17	1.05e-17	1.05e-17	1.05e-17	1.05e-17	1.05e-17	1.05e-17	1.05e-17	1.05e-17	1.05e-17	1.05e-17	1.05e-17	1.05e-17	1.05e-17	1.05e-17	1.05e-17	1.05e-17	1.05e-17	1.05e-17	1.05e-17	1.05e-17	1.05e-17	1.05e-17	1.05e-17	1.05e-17	1.05e-17	1.05e-17	1.05e-17	1.05e-17	1.05e-17	1.05e-17	1.05e-17	1.05e-17
89.3246	0	9.44e-20	7.99e-19	2.59e-18	5.41e-18	8.63e-18	1.15e-17	1.32e-17	1.39e-17	1.4e-17	1.4e-17	1.4e-17	1.4e-17	1.4e-17	1.4e-17	1.4e-17	1.4e-17	1.4e-17	1.4e-17	1.4e-17	1.4e-17	1.4e-17	1.4e-17	1.4e-17	1.4e-17	1.4e-17	1.4e-17	1.4e-17	1.4e-17	1.4e-17	1.4e-17	1.4e-17	1.4e-17	1.4e-17	1.4e-17	1.4e-17	1.4e-17	1.4e-17	1.4e-17	1.4e-17	1.4e-17	1.4e-17	1.4e-17	1.4e-17	1.4e-17	1.4e-17	1.4e-17	1.4e-17	1.4e-17
90.1961	0	1.11e-19	1.08e-18	3.52e-18	7.2e-18	1.13e-17	1.5e-17	1.75e-17	1.84e-17	1.85e-17	1.85e-17	1.85e-17	1.85e-17	1.85e-17	1.85e-17	1.85e-17	1.85e-17	1.85e-17	1.85e-17	1.85e-17	1.85e-17	1.85e-17	1.85e-17	1.85e-17	1.85e-17	1.85e-17	1.85e-17	1.85e-17	1.85e-17	1.85e-17	1.85e-17	1.85e-17	1.85e-17	1.85e-17	1.85e-17	1.85e-17	1.85e-17	1.85e-17	1.85e-17	1.85e-17	1.85e-17	1.85e-17	1.85e-17	1.85e-17	1.85e-17	1.85e-17	1.85e-17	1.85e-17	1.85e-17
91.0675	0	1.64e-19	1.41e-18	4.48e-18	9.32e-18	1.49e-17	1.97e-17	2.28e-17	2.4e-17	2.42e-17	2.42e-17	2.42e-17	2.42e-17	2.42e-17	2.42e-17	2.42e-17	2.42e-17	2.42e-17	2.42e-17	2.42e-17	2.42e-17	2.42e-17	2.42e-17	2.42e-17	2.42e-17	2.42e-17	2.42e-17	2.42e-17	2.42e-17	2.42e-17	2.42e-17	2.42e-17	2.42e-17	2.42e-17	2.42e-17	2.42e-17	2.42e-17	2.42e-17	2.42e-17	2.42e-17	2.42e-17	2.42e-17	2.42e-17	2.42e-17	2.42e-17	2.42e-17	2.42e-17	2.42e-17	2.42e-17
91.939	5.1e-63	1.96e-19	1.87e-18	6.13e-18	1.26e-17	2e-17	2.64e-17	3.07e-17	3.24e-17	3.26e-17	3.26e-17	3.26e-17	3.26e-17	3.26e-17	3.26e-17	3.26e-17	3.26e-17	3.26e-17	3.26e-17	3.26e-17	3.26e-17	3.26e-17	3.26e-17	3.26e-17	3.26e-17	3.26e-17	3.26e-17	3.26e-17	3.26e-17	3.26e-17	3.26e-17	3.26e-17	3.26e-17	3.26e-17	3.26e-17	3.26e-17	3.26e-17	3.26e-17	3.26e-17	3.26e-17	3.26e-17	3.26e-17	3.26e-17	3.26e-17	3.26e-17	3.26e-17	3.26e-17	3.26e-17	3.26e-17
92.8105	0	2.78e-19	2.49e-18	7.81e-18	1.61e-17	2.57e-17	3.4e-17	3.93e-17	4.15e-17	4.18e-17	4.18e-17	4.18e-17	4.18e-17	4.18e-17	4.18e-17	4.18e-17	4.18e-17	4.18e-17	4.18e-17	4.18e-17	4.18e-17	4.18e-17	4.18e-17	4.18e-17	4.18e-17	4.18e-17	4.18e-17	4.18e-17	4.18e-17	4.18e-17	4.18e-17	4.18e-17	4.18e-17	4.18e-17	4.18e-17	4.18e-17	4.18e-17	4.18e-17	4.18e-17	4.18e-17	4.18e-17	4.18e-17	4.18e-17	4.18e-17	4.18e-17	4.18e-17	4.18e-17	4.18e-17	4.18e-17
93.6819	0	3.57e-19	3.21e-18	1.06e-17	2.19e-17	3.49e-17	4.62e-17	5.36e-17	5.64e-17	5.68e-17	5.68e-17	5.68e-17	5.68e-17	5.68e-17	5.68e-17	5.68e-17	5.68e-17	5.68e-17	5.68e-17	5.68e-17	5.68e-17	5.68e-17	5.68e-17	5.68e-17	5.68e-17	5.68e-17	5.68e-17	5.68e-17	5.68e-17	5.68e-17	5.68e-17	5.68e-17	5.68e-17	5.68e-17	5.68e-17	5.68e-17	5.68e-17	5.68e-17	5.68e-17	5.68e-17	5.68e-17	5.68e-17	5.68e-17	5.68e-17	5.68e-17	5.68e-17	5.68e-17	5.68e-17	5.68e-17
94.5534	0	4.67e-19	4.38e-18	1.37e-17	2.81e-17	4.45e-17	5.89e-17	6.83e-17	7.22e-17	7.27e-17	7.27e-17	7.27e-17	7.27e-17	7.27e-17	7.27e-17	7.27e-17	7.27e-17	7.27e-17	7.27e-17	7.27e-17	7.27e-17	7.27e-17	7.27e-17	7.27e-17	7.27e-17	7.27e-17	7.27e-17	7.27e-17	7.27e-17	7.27e-17	7.27e-17	7.27e-17	7.27e-17	7.27e-17	7.27e-17	7.27e-17	7.27e-17	7.27e-17	7.27e-17	7.27e-17	7.27e-17	7.27e-17	7.27e-17	7.27e-17	7.27e-17	7.27e-17	7.27e-17	7.27e-17	7.27e-17
95.4248	0	6.46e-19	5.55e-18	1.82e-17	3.8e-17	6.05e-17	8.02e-17	9.29e-17	9.78e-17	9.84e-17	9.84e-17	9.84e-17	9.84e-17	9.84e-17	9.84e-17	9.84e-17	9.84e-17	9.84e-17	9.84e-17	9.84e-17	9.84e-17	9.84e-17	9.84e-17	9.84e-17	9.84e-17	9.84e-17	9.84e-17	9.84e-17	9.84e-17	9.84e-17	9.84e-17	9.84e-17	9.84e-17	9.84e-17	9.84e-17	9.84e-17	9.84e-17	9.84e-17	9.84e-17	9.84e-17	9.84e-17	9.84e-17	9.84e-17	9.84e-17	9.84e-17	9.84e-17	9.84e-17	9.84e-17	9.84e-17
96.2963	0	7.83e-19	7.61e-18	2.43e-17	4.94e-17	7.79e-17	1.03e-16	1.2e-16	1.26e-16	1.27e-16	1.27e-16	1.27e-16	1.27e-16	1.27e-16	1.27e-16	1.27e-16	1.27e-16	1.27e-16	1.27e-16	1.27e-16	1.27e-16	1.27e-16	1.27e-16	1.27e-16	1.27e-16	1.27e-16	1.27e-16	1.27e-16	1.27e-16	1.27e-16	1.27e-16	1.27e-16	1.27e-16	1.27e-16	1.27e-16	1.27e-16	1.27e-16	1.27e-16	1.27e-16	1.27e-16	1.27e-16	1.27e-16	1.27e-16	1.27e-16	1.27e-16	1.27e-16	1.27e-16	1.27e-16	1.27e-16
97.1678	0	1.14e-18	9.67e-18	3.13e-17	6.54e-17	1.04e-16	1.39e-16	1.6e-16	1.69e-16	1.7e-16	1.7e-16	1.7e-16	1.7e-16	1.7e-16	1.7e-16	1.7e-16	1.7e-16	1.7e-16	1.7e-16	1.7e-16	1.7e-16	1.7e-16	1.7e-16	1.7e-16	1.7e-16	1.7e-16	1.7e-16	1.7e-16	1.7e-16	1.7e-16	1.7e-16	1.7e-16	1.7e-16	1.7e-16	1.7e-16	1.7e-16	1.7e-16	1.7e-16	1.7e-16	1.7e-16	1.7e-16	1.7e-16	1.7e-16	1.7e-16	1.7e-16	1.7e-16	1.7e-16	1.7e-16	1.7e-16
98.0392	0	1.34e-18	1.31e-17	4.27e-17	8.71e-17	1.37e-16	1.82e-16	2.11e-16	2.23e-16	2.24e-16	2.24e-16	2.24e-16	2.24e-16	2.24e-16	2.24e-16	2.24e-16	2.24e-16	2.24e-16	2.24e-16	2.24e-16	2.24e-16	2.24e-16	2.24e-16	2.24e-16	2.24e-16	2.24e-16	2.24e-16	2.24e-16	2.24e-16	2.24e-16	2.24e-16	2.24e-16	2.24e-16	2.24e-16	2.24e-16	2.24e-16	2.24e-16	2.24e-16	2.24e-16	2.24e-16	2.24e-16	2.24e-16	2.24e-16	2.24e-16	2.24e-16	2.24e-16	2.24e-16	2.24e-16	2.24e-16
98.9107	0	1.98e-18	1.7e-17	5.42e-17	1.13e-16	1.8e-16	2.39e-16	2.76e-16	2.91e-16	2.93e-16	2.93e-16	2.93e-16	2.93e-16	2.93e-16	2.93e-16	2.93e-16	2.93e-16	2.93e-16	2.93e-16	2.93e-16	2.93e-16	2.93e-16	2.93e-16	2.93e-16	2.93e-16	2.93e-16	2.93e-16	2.93e-16	2.93e-16	2.93e-16	2.93e-16	2.93e-16	2.93e-16	2.93e-16	2.93e-16	2.93e-16	2.93e-16	2.93e-16	2.93e-16	2.93e-16	2.93e-16	2.93e-16	2.93e-16	2.93e-16	2.93e-16	2.93e-16	2.93e-16	2.93e-16	2.93e-16
99.7821	1.15e-62	2.37e-18	2.26e-17	7.42e-17	1.53e-16	2.42e-16	3.2e-16	3.72e-16	3.92e-16	3.94e-16	3.94e-16	3.94e-16	3.94e-16	3.94e-16	3.94e-16	3.94e-16	3.94e-16	3.94e-16	3.94e-16	3.94e-16	3.94e-16	3.94e-16	3.94e-16	3.94e-16	3.94e-16	3.94e-16	3.94e-16	3.94e-16	3.94e-16	3.94e-16	3.94e-16	3.94e-16	3.94e-16	3.94e-16	3.94e-16	3.94e-16	3.94e-16	3.94e-16	3.94e-16	3.94e-16	3.94e-16	3.94e-16	3.94e-16	3.94e-16	3.94e-16	3.94e-16	3.94e-16	3.94e-16	3.94e-16
100.654	0	3.37e-18	3.02e-17	9.45e-17	1.95e-16	3.11e-16	4.12e-16	4.76e-16	5.03e-16	5.06e-16	5.06e-16	5.06e-16	5.06e-16	5.06e-16	5.06e-16	5.06e-16	5.06e-16	5.06e-16	5.06e-16	5.06e-16	5.06e-16	5.06e-16	5.06e-16	5.06e-16	5.06e-16	5.06e-16	5.06e-16	5.06e-16	5.06e-16	5.06e-16	5.06e-16	5.06e-16	5.06e-16	5.06e-16	5.06e-16	5.06e-16	5.06e-16	5.06e-16	5.06e-16	5.06e-16	5.06e-16	5.06e-16	5.06e-16	5.06e-16	5.06e-16	5.06e-16	5.06e-16	5.06e-16	5.06e-16
101.525	0	4.32e-18	3.88e-17	1.28e-16	2.66e-16	4.22e-16	5.59e-16	6.49e-16	6.83e-16	6.87e-16	6.87e-16	6.87e-16	6.87e-16	6.87e-16	6.87e-16	6.87e-16	6.87e-16	6.87e-16	6.87e-16	6.87e-16	6.87e-16	6.87e-16	6.87e-16	6.87e-16	6.87e-16	6.87e-16	6.87e-16	6.87e-16	6.87e-16	6.87e-16	6.87e-16	6.87e-16	6.87e-16	6.87e-16	6.87e-16	6.87e-16	6.87e-16	6.87e-16	6.87e-16	6.87e-16	6.87e-16	6.87e-16	6.87e-16	6.87e-16	6.87e-16	6.87e-16	6.87e-16	6.87e-16	6.87e-16
102.397	0	5.65e-18	5.3e-17	1.66e-16	3.4e-16	5.39e-16	7.13e-16	8.26e-16	8.74e-16	8.79e-16	8.79e-16	8.79e-16	8.79e-16	8.79e-16	8.79e-16	8.79e-16	8.79e-16	8.79e-16	8.79e-16	8.79e-16	8.79e-16	8.79e-16	8.79e-16	8.79e-16	8.79e-16	8.79e-16	8.79e-16	8.79e-16	8.79e-16	8.79e-16	8.79e-16	8.79e-16	8.79e-16	8.79e-16	8.79e-16	8.79e-16	8.79e-16	8.79e-16	8.79e-16	8.79e-16	8.79e-16	8.79e-16	8.79e-16	8.79e-16	8.79e-16	8.79e-16	8.79e-16	8.79e-16	8.79e-16
103.268	0	7.82e-18	6.71e-17	2.2e-16	4.59e-16	7.32e-16	9.71e-16	1.12e-15	1.18e-15	1.19e-15	1.19e-15	1.19e-15	1.19e-15	1.19e-15	1.19e-15	1.19e-15	1.19e-15	1.19e-15	1.19e-15	1.19e-15	1.19e-15	1.19e-15	1.19e-15	1.19e-15	1.19e-15	1.19e-15	1.19e-15	1.19e-15	1.19e-15	1.19e-15	1.19e-15	1.19e-15	1.19e-15	1.19e-15	1.19e-15	1.19e-15	1.19e-15	1.19e-15	1.19e-15	1.19e-15	1.19e-15	1.19e-15	1.19e-15	1.19e-15	1.19e-15	1.19e-15	1.19e-15	1.19e-15	1.19e-15
104.139	0	9.48e-18	9.21e-17	2.94e-16	5.98e-16	9.42e-16	1.25e-15	1.45e-15	1.53e-15	1.54e-15	1.54e-15	1.54e-15	1.54e-15	1.54e-15	1.54e-15	1.54e-15	1.54e-15	1.54e-15	1.54e-15	1.54e-15	1.54e-15	1.54e-15	1.54e-15	1.54e-15	1.54e-15	1.54e-15	1.54e-15	1.54e-15	1.54e-15	1.54e-15	1.54e-15	1.54e-15	1.54e-15	1.54e-15	1.54e-15	1.54e-15	1.54e-15	1.54e-15	1.54e-15	1.54e-15	1.54e-15	1.54e-15	1.54e-15	1.54e-15	1.54e-15	1.54e-15	1.54e-15	1.54e-15	1.54e-15
105.011	0	1.38e-17	1.17e-16	3.79e-16	7.92e-16	1.26e-15	1.68e-15	1.94e-15	2.04e-15	2.06e-15	2.06e-15	2.06e-15	2.06e-15	2.06e-15	2.06e-15	2.06e-15	2.06e-15	2.06e-15	2.06e-15	2.06e-15	2.06e-15	2.06e-15	2.06e-15	2.06e-15	2.06e-15	2.06e-15	2.06e-15	2.06e-15	2.06e-15	2.06e-15	2.06e-15	2.06e-15	2.06e-15	2.06e-15	2.06e-15	2.06e-15	2.06e-15	2.06e-15	2.06e-15	2.06e-15	2.06e-15	2.06e-15	2.06e-15	2.06e-15	2.06e-15	2.06e-15	2.06e-15	2.06e-15	2.06e-15
105.882	0	1.62e-17	1.59e-16	5.16e-16	1.05e-15	1.66e-15	2.2e-15	2.56e-15	2.7e-15	2.72e-15	2.72e-15	2.72e-15	2.72e-15	2.72e-15	2.72e-15	2.72e-15	2.72e-15	2.72e-15	2.72e-15	2.72e-15	2.72e-15	2.72e-15	2.72e-15	2.72e-15	2.72e-15	2.72e-15	2.72e-15	2.72e-15	2.72e-15	2.72e-15	2.72e-15	2.72e-15	2.72e-15	2.72e-15	2.72e-15	2.72e-15	2.72e-15	2.72e-15	2.72e-15	2.72e-15	2.72e-15	2.72e-15	2.72e-15	2.72e-15	2.72e-15	2.72e-15	2.72e-15	2.72e-15	2.72e-15
106.754	0	2.4e-17	2.06e-16	6.56e-16	1.37e-15	2.18e-15	2.89e-15	3.34e-15	3.52e-15	3.55e-15	3.55e-15	3.55e-15	3.55e-15	3.55e-15	3.55e-15	3.55e-15	3.55e-15	3.55e-15	3.55e-15	3.55e-15	3.55e-15	3.55e-15	3.55e-15	3.55e-15	3.55e-15	3.55e-15	3.55e-15	3.55e-15	3.55e-15	3.55e-15	3.55e-15	3.55e-15	3.55e-15	3.55e-15	3.55e-15	3.55e-15	3.55e-15	3.55e-15	3.55e-15	3.55e-15	3.55e-15	3.55e-15	3.55e-15	3.55e-15	3.55e-15	3.55e-15	3.55e-15	3.55e-15	3.55e-15
107.625	5.61e-62	2.87e-17	2.73e-16	8.98e-16	1.85e-15	2.92e-15	3.87e-15	4.5e-15	4.74e-15	4.77e-15	4.77e-15	4.77e-15	4.77e-15	4.77e-15	4.77e-15	4.77e-15	4.77e-15	4.77e-15	4.77e-15	4.77e-15	4.77e-15	4.77e-15	4.77e-15	4.77e-15	4.77e-15	4.77e-15	4.77e-15	4.77e-15	4.77e-15	4.77e-15	4.77e-15	4.77e-15	4.77e-15	4.77e-15	4.77e-15	4.77e-15	4.77e-15	4.77e-15	4.77e-15	4.77e-15	4.77e-15	4.77e-15	4.77e-15	4.77e-15	4.77e-15	4.77e-15	4.77e-15	4.77e-15	4.77e-15
108.497	0	4.07e-17	3.65e-16	1.14e-15	2.36e-15	3.76e-15	4.98e-15	5.76e-15	6.09e-15	6.13e-15	6.13e-15	6.13e-15	6.13e-15	6.13e-15	6.13e-15	6.13e-15	6.13e-15	6.13e-15	6.13e-15	6.13e-15	6.13e-15	6.13e-15	6.13e-15	6.13e-15	6.13e-15	6.13e-15	6.13e-15	6.13e-15	6.13e-15	6.13e-15	6.13e-15	6.13e-15	6.13e-15	6.13e-15	6.13e-15	6.13e-15	6.13e-15	6.13e-15	6.13e-15	6.13e-15	6.13e-15	6.13e-15	6.13e-15	6.13e-15	6.13e-15	6.13e-15	6.13e-15	6.13e-15	6.13e-15
109.368	0	5.23e-17	4.7e-16	1.55e-15	3.22e-15	5.11e-15	6.77e-15	7.85e-15	8.27e-15	8.32e-15	8.32e-15	8.32e-15	8.32e-15	8.32e-15	8.32e-15	8.32e-15	8.32e-15	8.32e-15	8.32e-15	8.32e-15	8.32e-15	8.32e-15	8.32e-15	8.32e-15	8.32e-15	8.32e-15	8.32e-15	8.32e-15	8.32e-15	8.32e-15	8.32e-15	8.32e-15	8.32e-15	8.32e-15	8.32e-15	8.32e-15	8.32e-15	8.32e-15	8.32e-15	8.32e-15	8.32e-15	8.32e-15	8.32e-15	8.32e-15	8.32e-15	8.32e-15	8.32e-15	8.32e-15	8.32e-15
110.24	0	6.84e-17	6.41e-16	2.01e-15	4.12e-15	6.53e-15	8.63e-15	1e-14	1.06e-14	1.06e-14	1.06e-14	1.06e-14	1.06e-14	1.06e-14	1.06e-14	1.06e-14	1.06e-14	1.06e-14	1.06e-14	1.06e-14	1.06e-14	1.06e-14	1.06e-14	1.06e-14	1.06e-14	1.06e-14	1.06e-14	1.06e-14	1.06e-14	1.06e-14	1.06e-14	1.06e-14	1.06e-14	1.06e-14	1.06e-14	1.06e-14	1.06e-14	1.06e-14	1.06e-14	1.06e-14	1.06e-14	1.06e-14	1.06e-14	1.06e-14	1.06e-14	1.06e-14	1.06e-14	1.06e-14	1.06e-14
111.111	0	9.46e-17	8.13e-16	2.67e-15	5.56e-15	8.86e-15	1.18e-14	1.36e-14	1.43e-14	1.44e-14	1.44e-14	1.44e-14	1.44e-14	1.44e-14	1.44e-14	1.44e-14	1.44e-14	1.44e-14	1.44e-14	1.44e-14	1.44e-14	1.44e-14	1.44e-14	1.44e-14	1.44e-14	1.44e-14	1.44e-14	1.44e-14	1.44e-14	1.44e-14	1.44e-14	1.44e-14	1.44e-14	1.44e-14	1.44e-14	1.44e-14	1.44e-14	1.44e-14	1.44e-14	1.44e-14	1.44e-14	1.44e-14	1.44e-14	1.44e-14	1.44e-14	1.44e-14	1.44e-14	1.44e-14	1.44e-14
111.983	0	1.15e-16	1.11e-15	3.56e-15	7.23e-15	1.14e-14	1.51e-14	1.75e-14	1.85e-14	1.86e-14	1.86e-14	1.86e-14	1.86e-14	1.86e-14	1.86e-14	1.86e-14	1.86e-14	1.86e-14	1.86e-14	1.86e-14	1.86e-14	1.86e-14	1.86e-14	1.86e-14	1.86e-14	1.86e-14	1.86e-14	1.86e-14	1.86e-14	1.86e-14	1.86e-14	1.86e-14	1.86e-14	1.86e-14	1.86e-14	1.86e-14	1.86e-14	1.86e-14	1.86e-14	1.86e-14	1.86e-14	1.86e-14	1.86e-14	1.86e-14	1.86e-14	1.86e-14	1.86e-14	1.86e-14	1.86e-14
112.854	0	1.67e-16	1.42e-15	4.59e-15	9.59e-15	1.53e-14	2.03e-14	2.35e-14	2.47e-14	2.49e-14	2.49e-14	2.49e-14	2.49e-14	2.49e-14	2.49e-14	2.49e-14	2.49e-14	2.49e-14	2.49e-14	2.49e-14	2.49e-14	2.49e-14	2.49e-14	2.49e-14	2.49e-14	2.49e-14	2.49e-14	2.49e-14	2.49e-14	2.49e-14	2.49e-14	2.49e-14	2.49e-14	2.49e-14	2.49e-14	2.49e-14	2.49e-14	2.49e-14	2.49e-14	2.49e-14	2.49e-14	2.49e-14	2.49e-14	2.49e-14	2.49e-14	2.49e-14	2.49e-14	2.49e-14	2.49e-14
113.725	0	1.96e-16	1.92e-15	6.25e-15	1.28e-14	2.01e-14	2.66e-14	3.1e-14	3.27e-14	3.29e-14	3.29e-14	3.29e-14	3.29e-14	3.29e-14	3.29e-14	3.29e-14	3.29e-14	3.29e-14	3.29e-14	3.29e-14	3.29e-14	3.29e-14	3.29e-14	3.29e-14	3.29e-14	3.29e-14	3.29e-14	3.29e-14	3.29e-14	3.29e-14	3.29e-14	3.29e-14	3.29e-14	3.29e-14	3.29e-14	3.29e-14	3.29e-14	3.29e-14	3.29e-14	3.29e-14	3.29e-14	3.29e-14	3.29e-14	3.29e-14	3.29e-14	3.29e-14	3.29e-14	3.29e-14	3.29e-14
114.597	0	2.9e-16	2.5e-15	7.94e-15	1.65e-14	2.64e-14	3.5e-14	4.04e-14	4.26e-14	4.29e-14	4.29e-14	4.29e-14	4.29e-14	4.29e-14	4.29e-14	4.29e-14	4.29e-14	4.29e-14	4.29e-14	4.29e-14	4.29e-14	4.29e-14	4.29e-14	4.29e-14	4.29e-14	4.29e-14	4.29e-14	4.29e-14	4.29e-14	4.29e-14	4.29e-14	4.29e-14	4.29e-14	4.29e-14	4.29e-14	4.29e-14	4.29e-14	4.29e-14	4.29e-14	4.29e-14	4.29e-14	4.29e-14	4.29e-14	4.29e-14	4.29e-14	4.29e-14	4.29e-14	4.29e-14	4.29e-14
115.468	6.78e-62	3.48e-16	3.31e-15	1.09e-14	2.24e-14	3.54e-14	4.69e-14	5.45e-14	5.74e-14	5.78e-14	5.78e-14	5.78e-14	5.78e-14	5.78e-14	5.78e-14	5.78e-14	5.78e-14	5.78e-14	5.78e-14	5.78e-14	5.78e-14	5.78e-14	5.78e-14	5.78e-14	5.78e-14	5.78e-14	5.78e-14	5.78e-14	5.78e-14	5.78e-14	5.78e-14	5.78e-14	5.78e-14	5.78e-14	5.78e-14	5.78e-14	5.78e-14	5.78e-14	5.78e-14	5.78e-14	5.78e-14	5.78e-14	5.78e-14	5.78e-14	5.78e-14	5.78e-14	5.78e-14	5.78e-14	5.78e-14
116.34	0	4.93e-16	4.42e-15	1.39e-14	2.86e-14	4.56e-14	6.03e-14	6.98e-14	7.37e-14	7.42e-14	7.42e-14	7.42e-14	7.42e-14	7.42e-14	7.42e-14	7.42e-14	7.42e-14	7.42e-14	7.42e-14	7.42e-14	7.42e-14	7.42e-14	7.42e-14	7.42e-14	7.42e-14	7.42e-14	7.42e-14	7.42e-14	7.42e-14	7.42e-14	7.42e-14	7.42e-14	7.42e-14	7.42e-14	7.42e-14	7.42e-14	7.42e-14	7.42e-14	7.42e-14	7.42e-14	7.42e-14	7.42e-14	7.42e-14	7.42e-14	7.42e-14	7.42e-14	7.42e-14	7.42e-14	7.42e-14
117.211	0	6.33e-16	5.69e-15	1.88e-14	3.89e-14	6.18e-14	8.2e-14	9.5e-14	1e-13	1.01e-13	1.01e-13	1.01e-13	1.01e-13	1.01e-13	1.01e-13	1.01e-13	1.01e-13	1.01e-13	1.01e-13	1.01e-13	1.01e-13	1.01e-13	1.01e-13	1.01e-13	1.01e-13	1.01e-13	1.01e-13	1.01e-13	1.01e-13	1.01e-13	1.01e-13	1.01e-13	1.01e-13	1.01e-13	1.01e-13	1.01e-13	1.01e-13	1.01e-13	1.01e-13	1.01e-13	1.01e-13	1.01e-13	1.01e-13	1.01e-13	1.01e-13	1.01e-13	1.01e-13	1.01e-13	1.01e-13
118.083	0	8.27e-16	7.76e-15	2.44e-14	4.99e-14	7.9e-14	1.04e-13	1.21e-13	1.28e-13	1.29e-13	1.29e-13	1.29e-13	1.29e-13	1.29e-13	1.29e-13	1.29e-13	1.29e-13	1.29e-13	1.29e-13	1.29e-13	1.29e-13	1.29e-13	1.29e-13	1.29e-13	1.29e-13	1.29e-13	1.29e-13	1.29e-13	1.29e-13	1.29e-13	1.29e-13	1.29e-13	1.29e-13	1.29e-13	1.29e-13	1.29e-13	1.29e-13	1.29e-13	1.29e-13	1.29e-13	1.29e-13	1.29e-13	1.29e-13	1.29e-13	1.29e-13	1.29e-13	1.29e-13	1.29e-13	1.29e-13
118.954	0	1.15e-15	9.84e-15	3.23e-14	6.73e-14	1.07e-13	1.42e-13	1.65e-13	1.73e-13	1.75e-13	1.75e-13	1.75e-13	1.75e-13	1.75e-13	1.75e-13	1.75e-13	1.75e-13	1.75e-13	1.75e-13	1.75e-13	1.75e-13	1.75e-13	1.75e-13	1.75e-13	1.75e-13	1.75e-13	1.75e-13	1.75e-13	1.75e-13	1.75e-13	1.75e-13	1.75e-13	1.75e-13	1.75e-13	1.75e-13	1.75e-13	1.75e-13	1.75e-13	1.75e-13	1.75e-13	1.75e-13	1.75e-13	1.75e-13	1.75e-13	1.75e-13	1.75e-13	1.75e-13	1.75e-13	1.75e-13
119.826	0	1.39e-15	1.35e-14	4.31e-14	8.76e-14	1.38e-13	1.83e-13	2.12e-13	2.24e-13	2.26e-13	2.26e-13	2.26e-13	2.26e-13	2.26e-13	2.26e-13	2.26e-13	2.26e-13	2.26e-13	2.26e-13	2.26e-13	2.26e-13	2.26e-13	2.26e-13	2.26e-13	2.26e-13	2.26e-13	2.26e-13	2.26e-13	2.26e-13	2.26e-13	2.26e-13	2.26e-13	2.26e-13	2.26e-13	2.26e-13	2.26e-13	2.26e-13	2.26e-13	2.26e-13	2.26e-13	2.26e-13	2.26e-13	2.26e-13	2.26e-13	2.26e-13	2.26e-13	2.26e-13	2.26e-13	2.26e-13
120.697	0	2.03e-15	1.72e-14	5.56e-14	1.16e-13	1.85e-13	2.46e-13	2.84e-13	2.99e-13	3.01e-13	3.01e-13	3.01e-13	3.01e-13	3.01e-13	3.01e-13	3.01e-13	3.01e-13	3.01e-13	3.01e-13	3.01e-13	3.01e-13	3.01e-13	3.01e-13	3.01e-13	3.01e-13	3.01e-13	3.01e-13	3.01e-13	3.01e-13	3.01e-13	3.01e-13	3.01e-13	3.01e-13	3.01e-13	3.01e-13	3.01e-13	3.01e-13	3.01e-13	3.01e-13	3.01e-13	3.01e-13	3.01e-13	3.01e-13	3.01e-13	3.01e-13	3.01e-13	3.01e-13	3.01e-13	3.01e-13
121.569	0	2.38e-15	2.33e-14	7.57e-14	1.55e-13	2.43e-13	3.22e-13	3.75e-13	3.96e-13	3.98e-13	3.98e-13	3.98e-13	3.98e-13	3.98e-13	3.98e-13	3.98e-13	3.98e-13	3.98e-13	3.98e-13	3.98e-13	3.98e-13	3.98e-13	3.98e-13	3.98e-13	3.98e-13	3.98e-13	3.98e-13	3.98e-13	3.98e-13	3.98e-13	3.98e-13	3.98e-13	3.98e-13	3.98e-13	3.98e-13	3.98e-13	3.98e-13	3.98e-13	3.98e-13	3.98e-13	3.98e-13	3.98e-13	3.98e-13	3.98e-13	3.98e-13	3.98e-13	3.98e-13	3.98e-13	3.98e-13
122.44	0	3.51e-15	3.02e-14	9.61e-14	2e-13	3.2e-13	4.24e-13	4.89e-13	5.16e-13	5.2e-13	5.2e-13	5.2e-13	5.2e-13	5.2e-13	5.2e-13	5.2e-13	5.2e-13	5.2e-13	5.2e-13	5.2e-13	5.2e-13	5.2e-13	5.2e-13	5.2e-13	5.2e-13	5.2e-13	5.2e-13	5.2e-13	5.2e-13	5.2e-13	5.2e-13	5.2e-13	5.2e-13	5.2e-13	5.2e-13	5.2e-13	5.2e-13	5.2e-13	5.2e-13	5.2e-13	5.2e-13	5.2e-13	5.2e-13	5.2e-13	5.2e-13	5.2e-13	5.2e-13	5.2e-13	5.2e-13
123.312	4.32e-61	4.21e-15	4e-14	1.32e-13	2.71e-13	4.28e-13	5.68e-13	6.59e-13	6.95e-13	6.99e-13	6.99e-13	6.99e-13	6.99e-13	6.99e-13	6.99e-13	6.99e-13	6.99e-13	6.99e-13	6.99e-13	6.99e-13	6.99e-13	6.99e-13	6.99e-13	6.99e-13	6.99e-13	6.99e-13	6.99e-13	6.99e-13	6.99e-13	6.99e-13	6.99e-13	6.99e-13	6.99e-13	6.99e-13	6.99e-13	6.99e-13	6.99e-13	6.99e-13	6.99e-13	6.99e-13	6.99e-13	6.99e-13	6.99e-13	6.99e-13	6.99e-13	6.99e-13	6.99e-13	6.99e-13	6.99e-13
124.183	0	5.97e-15	5.35e-14	1.68e-13	3.46e-13	5.51e-13	7.3e-13	8.44e-13	8.92e-13	8.98e-13	8.98e-13	8.98e-13	8.98e-13	8.98e-13	8.98e-13	8.98e-13	8.98e-13	8.98e-13	8.98e-13	8.98e-13	8.98e-13	8.98e-13	8.98e-13	8.98e-13	8.98e-13	8.98e-13	8.98e-13	8.98e-13	8.98e-13	8.98e-13	8.98e-13	8.98e-13	8.98e-13	8.98e-13	8.98e-13	8.98e-13	8.98e-13	8.98e-13	8.98e-13	8.98e-13	8.98e-13	8.98e-13	8.98e-13	8.98e-13	8.98e-13	8.98e-13	8.98e-13	8.98e-13	8.98e-13
125.054	0	7.66e-15	6.89e-14	2.27e-13	4.71e-13	7.48e-13	9.92e-13	1.15e-12	1.21e-12	1.22e-12	1.22e-12	1.22e-12	1.22e-12	1.22e-12	1.22e-12	1.22e-12	1.22e-12	1.22e-12	1.22e-12	1.22e-12	1.22e-12	1.22e-12	1.22e-12	1.22e-12	1.22e-12	1.22e-12	1.22e-12	1.22e-12	1.22e-12	1.22e-12	1.22e-12	1.22e-12	1.22e-12	1.22e-12	1.22e-12	1.22e-12	1.22e-12	1.22e-12	1.22e-12	1.22e-12	1.22e-12	1.22e-12	1.22e-12	1.22e-12	1.22e-12	1.22e-12	1.22e-12	1.22e-12	1.22e-12
125.926	0	1e-14	9.39e-14	2.95e-13	6.04e-13	9.56e-13	1.26e-12	1.47e-12	1.55e-12	1.56e-12	1.56e-12	1.56e-12	1.56e-12	1.56e-12	1.56e-12	1.56e-12	1.56e-12	1.56e-12	1.56e-12	1.56e-12	1.56e-12	1.56e-12	1.56e-12	1.56e-12	1.56e-12	1.56e-12	1.56e-12	1.56e-12	1.56e-12	1.56e-12	1.56e-12	1.56e-12	1.56e-12	1.56e-12	1.56e-12	1.56e-12	1.56e-12	1.56e-12	1.56e-12	1.56e-12	1.56e-12	1.56e-12	1.56e-12	1.56e-12	1.56e-12	1.56e-12	1.56e-12	1.56e-12	1.56e-12
126.797	0	1.39e-14	1.19e-13	3.91e-13	8.15e-13	1.3e-12	1.72e-12	1.99e-12	2.1e-12	2.11e-12	2.11e-12	2.11e-12	2.11e-12	2.11e-12	2.11e-12	2.11e-12	2.11e-12	2.11e-12	2.11e-12	2.11e-12	2.11e-12	2.11e-12	2.11e-12	2.11e-12	2.11e-12	2.11e-12	2.11e-12	2.11e-12	2.11e-12	2.11e-12	2.11e-12	2.11e-12	2.11e-12	2.11e-12	2.11e-12	2.11e-12	2.11e-12	2.11e-12	2.11e-12	2.11e-12	2.11e-12	2.11e-12	2.11e-12	2.11e-12	2.11e-12	2.11e-12	2.11e-12	2.11e-12	2.11e-12
127.669	0	1.68e-14	1.63e-13	5.22e-13	1.06e-12	1.67e-12	2.21e-12	2.57e-12	2.71e-12	2.73e-12	2.73e-12	2.73e-12	2.73e-12	2.73e-12	2.73e-12	2.73e-12	2.73e-12	2.73e-12	2.73e-12	2.73e-12	2.73e-12	2.73e-12	2.73e-12	2.73e-12	2.73e-12	2.73e-12	2.73e-12	2.73e-12	2.73e-12	2.73e-12	2.73e-12	2.73e-12	2.73e-12	2.73e-12	2.73e-12	2.73e-12	2.73e-12	2.73e-12	2.73e-12	2.73e-12	2.73e-12	2.73e-12	2.73e-12	2.73e-12	2.73e-12	2.73e-12	2.73e-12	2.73e-12	2.73e-12
128.54	0	2.45e-14	2.08e-13	6.73e-13	1.41e-12	2.24e-12	2.98e-12	3.44e-12	3.62e-12	3.65e-12	3.65e-12	3.65e-12	3.65e-12	3.65e-12	3.65e-12	3.65e-12	3.65e-12	3.65e-12	3.65e-12	3.65e-12	3.65e-12	3.65e-12	3.65e-12	3.65e-12	3.65e-12	3.65e-12	3.65e-12	3.65e-12	3.65e-12	3.65e-12	3.65e-12	3.65e-12	3.65e-12	3.65e-12	3.65e-12	3.65e-12	3.65e-12	3.65e-12	3.65e-12	3.65e-12	3.65e-12	3.65e-12	3.65e-12	3.65e-12	3.65e-12	3.65e-12	3.65e-12	3.65e-12	3.65e-12
129.412	0	2.88e-14	2.82e-13	9.16e-13	1.87e-12	2.95e-12	3.9e-12	4.54e-12	4.79e-12	4.82e-12	4.82e-12	4.82e-12	4.82e-12	4.82e-12	4.82e-12	4.82e-12	4.82e-12	4.82e-12	4.82e-12	4.82e-12	4.82e-12	4.82e-12	4.82e-12	4.82e-12	4.82e-12	4.82e-12	4.82e-12	4.82e-12	4.82e-12	4.82e-12	4.82e-12	4.82e-12	4.82e-12	4.82e-12	4.82e-12	4.82e-12	4.82e-12	4.82e-12	4.82e-12	4.82e-12	4.82e-12	4.82e-12	4.82e-12	4.82e-12	4.82e-12	4.82e-12	4.82e-12	4.82e-12	4.82e-12
130.283	0	4.25e-14	3.66e-13	1.16e-12	2.42e-12	3.87e-12	5.13e-12	5.92e-12	6.25e-12	6.29e-12	6.29e-12	6.29e-12	6.29e-12	6.29e-12	6.29e-12	6.29e-12	6.29e-12	6.29e-12	6.29e-12	6.29e-12	6.29e-12	6.29e-12	6.29e-12	6.29e-12	6.29e-12	6.29e-12	6.29e-12	6.29e-12	6.29e-12	6.29e-12	6.29e-12	6.29e-12	6.29e-12	6.29e-12	6.29e-12	6.29e-12	6.29e-12	6.29e-12	6.29e-12	6.29e-12	6.29e-12	6.29e-12	6.29e-12	6.29e-12	6.29e-12	6.29e-12	6.29e-12	6.29e-12	6.29e-12
131.155	2.48e-60	5.1e-14	4.85e-13	1.59e-12	3.28e-12	5.19e-12	6.87e-12	7.98e-12	8.41e-12	8.47e-12	8.47e-12	8.47e-12	8.47e-12	8.47e-12	8.47e-12	8.47e-12	8.47e-12	8.47e-12	8.47e-12	8.47e-12	8.47e-12	8.47e-12	8.47e-12	8.47e-12	8.47e-12	8.47e-12	8.47e-12	8.47e-12	8.47e-12	8.47e-12	8.47e-12	8.47e-12	8.47e-12	8.47e-12	8.47e-12	8.47e-12	8.47e-12	8.47e-12	8.47e-12	8.47e-12	8.47e-12	8.47e-12	8.47e-12	8.47e-12	8.47e-12	8.47e-12	8.47e-12	8.47e-12	8.47e-12
132.026	0	7.22e-14	6.48e-13	2.03e-12	4.19e-12	6.68e-12	8.84e-12	1.02e-11	1.08e-11	1.09e-11	1.09e-11	1.09e-11	1.09e-11	1.09e-11	1.09e-11	1.09e-11	1.09e-11	1.09e-11	1.09e-11	1.09e-11	1.09e-11	1.09e-11	1.09e-11	1.09e-11	1.09e-11	1.09e-11	1.09e-11	1.09e-11	1.09e-11	1.09e-11	1.09e-11	1.09e-11	1.09e-11	1.09e-11	1.09e-11	1.09e-11	1.09e-11	1.09e-11	1.09e-11	1.09e-11	1.09e-11	1.09e-11	1.09e-11	1.09e-11	1.09e-11	1.09e-11	1.09e-11	1.09e-11	1.09e-11
132.898	0	9.27e-14	8.34e-13	2.75e-12	5.7e-12	9.06e-12	1.2e-11	1.39e-11	1.47e-11	1.48e-11	1.48e-11	1.48e-11	1.48e-11	1.48e-11	1.48e-11	1.48e-11	1.48e-11	1.48e-11	1.48e-11	1.48e-11	1.48e-11	1.48e-11	1.48e-11	1.48e-11	1.48e-11	1.48e-11	1.48e-11	1.48e-11	1.48e-11	1.48e-11	1.48e-11	1.48e-11	1.48e-11	1.48e-11	1.48e-11	1.48e-11	1.48e-11	1.48e-11	1.48e-11	1.48e-11	1.48e-11	1.48e-11	1.48e-11	1.48e-11	1.48e-11	1.48e-11	1.48e-11	1.48e-11	1.48e-11
133.769	0	1.21e-13	1.14e-12	3.57e-12	7.31e-12	1.16e-11	1.53e-11	1.77e-11	1.88e-11	1.89e-11	1.89e-11	1.89e-11	1.89e-11	1.89e-11	1.89e-11	1.89e-11	1.89e-11	1.89e-11	1.89e-11	1.89e-11	1.89e-11	1.89e-11	1.89e-11	1.89e-11	1.89e-11	1.89e-11	1.89e-11	1.89e-11	1.89e-11	1.89e-11	1.89e-11	1.89e-11	1.89e-11	1.89e-11	1.89e-11	1.89e-11	1.89e-11	1.89e-11	1.89e-11	1.89e-11	1.89e-11	1.89e-11	1.89e-11	1.89e-11	1.89e-11	1.89e-11	1.89e-11	1.89e-11	1.89e-11
134.641	0	1.68e-13	1.44e-12	4.73e-12	9.86e-12	1.57e-11	2.08e-11	2.41e-11	2.54e-11	2.56e-11	2.56e-11	2.56e-11	2.56e-11	2.56e-11	2.56e-11	2.56e-11	2.56e-11	2.56e-11	2.56e-11	2.56e-11	2.56e-11	2.56e-11	2.56e-11	2.56e-11	2.56e-11	2.56e-11	2.56e-11	2.56e-11	2.56e-11	2.56e-11	2.56e-11	2.56e-11	2.56e-11	2.56e-11	2.56e-11	2.56e-11	2.56e-11	2.56e-11	2.56e-11	2.56e-11	2.56e-11	2.56e-11	2.56e-11	2.56e-11	2.56e-11	2.56e-11	2.56e-11	2.56e-11	2.56e-11
135.512	0	2.03e-13	1.98e-12	6.32e-12	1.28e-11	2.02e-11	2.67e-11	3.11e-11	3.29e-11	3.31e-11	3.31e-11	3.31e-11	3.31e-11	3.31e-11	3.31e-11	3.31e-11	3.31e-11	3.31e-11	3.31e-11	3.31e-11	3.31e-11	3.31e-11	3.31e-11	3.31e-11	3.31e-11	3.31e-11	3.31e-11	3.31e-11	3.31e-11	3.31e-11	3.31e-11	3.31e-11	3.31e-11	3.31e-11	3.31e-11	3.31e-11	3.31e-11	3.31e-11	3.31e-11	3.31e-11	3.31e-11	3.31e-11	3.31e-11	3.31e-11	3.31e-11	3.31e-11	3.31e-11	3.31e-11	3.31e-11
136.383	0	2.97e-13	2.51e-12	8.14e-12	1.7e-11	2.72e-11	3.6e-11	4.16e-11	4.39e-11	4.42e-11	4.42e-11	4.42e-11	4.42e-11	4.42e-11	4.42e-11	4.42e-11	4.42e-11	4.42e-11	4.42e-11	4.42e-11	4.42e-11	4.42e-11	4.42e-11	4.42e-11	4.42e-11	4.42e-11	4.42e-11	4.42e-11	4.42e-11	4.42e-11	4.42e-11	4.42e-11	4.42e-11	4.42e-11	4.42e-11	4.42e-11	4.42e-11	4.42e-11	4.42e-11	4.42e-11	4.42e-11	4.42e-11	4.42e-11	4.42e-11	4.42e-11	4.42e-11	4.42e-11	4.42e-11	4.42e-11
137.255	0	3.48e-13	3.41e-12	1.11e-11	2.26e-11	3.57e-11	4.72e-11	5.49e-11	5.8e-11	5.83e-11	5.83e-11	5.83e-11	5.83e-11	5.83e-11	5.83e-11	5.83e-11	5.83e-11	5.83e-11	5.83e-11	5.83e-11	5.83e-11	5.83e-11	5.83e-11	5.83e-11	5.83e-11	5.83e-11	5.83e-11	5.83e-11	5.83e-11	5.83e-11	5.83e-11	5.83e-11	5.83e-11	5.83e-11	5.83e-11	5.83e-11	5.83e-11	5.83e-11	5.83e-11	5.83e-11	5.83e-11	5.83e-11	5.83e-11	5.83e-11	5.83e-11	5.83e-11	5.83e-11	5.83e-11	5.83e-11
138.126	0	5.14e-13	4.43e-12	1.41e-11	2.93e-11	4.68e-11	6.21e-11	7.17e-11	7.56e-11	7.61e-11	7.61e-11	7.61e-11	7.61e-11	7.61e-11	7.61e-11	7.61e-11	7.61e-11	7.61e-11	7.61e-11	7.61e-11	7.61e-11	7.61e-11	7.61e-11	7.61e-11	7.61e-11	7.61e-11	7.61e-11	7.61e-11	7.61e-11	7.61e-11	7.61e-11	7.61e-11	7.61e-11	7.61e-11	7.61e-11	7.61e-11	7.61e-11	7.61e-11	7.61e-11	7.61e-11	7.61e-11	7.61e-11	7.61e-11	7.61e-11	7.61e-11	7.61e-11	7.61e-11	7.61e-11	7.61e-11
138.998	1.87e-59	6.17e-13	5.87e-12	1.93e-11	3.97e-11	6.28e-11	8.32e-11	9.66e-11	1.02e-10	1.02e-10	1.02e-10	1.02e-10	1.02e-10	1.02e-10	1.02e-10	1.02e-10	1.02e-10	1.02e-10	1.02e-10	1.02e-10	1.02e-10	1.02e-10	1.02e-10	1.02e-10	1.02e-10	1.02e-10	1.02e-10	1.02e-10	1.02e-10	1.02e-10	1.02e-10	1.02e-10	1.02e-10	1.02e-10	1.02e-10	1.02e-10	1.02e-10	1.02e-10	1.02e-10	1.02e-10	1.02e-10	1.02e-10	1.02e-10	1.02e-10	1.02e-10	1.02e-10	1.02e-10	1.02e-10	1.02e-10
139.869	0	8.74e-13	7.84e-12	2.46e-11	5.08e-11	8.08e-11	1.07e-10	1.24e-10	1.31e-10	1.32e-10	1.32e-10	1.32e-10	1.32e-10	1.32e-10	1.32e-10	1.32e-10	1.32e-10	1.32e-10	1.32e-10	1.32e-10	1.32e-10	1.32e-10	1.32e-10	1.32e-10	1.32e-10	1.32e-10	1.32e-10	1.32e-10	1.32e-10	1.32e-10	1.32e-10	1.32e-10	1.32e-10	1.32e-10	1.32e-10	1.32e-10	1.32e-10	1.32e-10	1.32e-10	1.32e-10	1.32e-10	1.32e-10	1.32e-10	1.32e-10	1.32e-10	1.32e-10	1.32e-10	1.32e-10	1.32e-10
140.741	0	1.12e-12	1.01e-11	3.33e-11	6.9e-11	1.1e-10	1.45e-10	1.69e-10	1.78e-10	1.79e-10	1.79e-10	1.79e-10	1.79e-10	1.79e-10	1.79e-10	1.79e-10	1.79e-10	1.79e-10	1.79e-10	1.79e-10	1.79e-10	1.79e-10	1.79e-10	1.79e-10	1.79e-10	1.79e-10	1.79e-10	1.79e-10	1.79e-10	1.79e-10	1.79e-10	1.79e-10	1.79e-10	1.79e-10	1.79e-10	1.79e-10	1.79e-10	1.79e-10	1.79e-10	1.79e-10	1.79e-10	1.79e-10	1.79e-10	1.79e-10	1.79e-10	1.79e-10	1.79e-10	1.79e-10	1.79e-10
141.612	0	1.47e-12	1.38e-11	4.33e-11	8.84e-11	1.4e-10	1.85e-10	2.15e-10	2.27e-10	2.29e-10	2.29e-10	2.29e-10	2.29e-10	2.29e-10	2.29e-10	2.29e-10	2.29e-10	2.29e-10	2.29e-10	2.29e-10	2.29e-10	2.29e-10	2.29e-10	2.29e-10	2.29e-10	2.29e-10	2.29e-10	2.29e-10	2.29e-10	2.29e-10	2.29e-10	2.29e-10	2.29e-10	2.29e-10	2.29e-10	2.29e-10	2.29e-10	2.29e-10	2.29e-10	2.29e-10	2.29e-10	2.29e-10	2.29e-10	2.29e-10	2.29e-10	2.29e-10	2.29e-10	2.29e-10	2.29e-10
142.484	0	2.03e-12	1.74e-11	5.73e-11	1.19e-10	1.9e-10	2.52e-10	2.92e-10	3.08e-10	3.1e-10	3.1e-10	3.1e-10	3.1e-10	3.1e-10	3.1e-10	3.1e-10	3.1e-10	3.1e-10	3.1e-10	3.1e-10	3.1e-10	3.1e-10	3.1e-10	3.1e-10	3.1e-10	3.1e-10	3.1e-10	3.1e-10	3.1e-10	3.1e-10	3.1e-10	3.1e-10	3.1e-10	3.1e-10	3.1e-10	3.1e-10	3.1e-10	3.1e-10	3.1e-10	3.1e-10	3.1e-10	3.1e-10	3.1e-10	3.1e-10	3.1e-10	3.1e-10	3.1e-10	3.1e-10	3.1e-10
143.355	0	2.46e-12	2.39e-11	7.65e-11	1.55e-10	2.45e-10	3.24e-10	3.76e-10	3.98e-10	4e-10	4e-10	4e-10	4e-10	4e-10	4e-10	4e-10	4e-10	4e-10	4e-10	4e-10	4e-10	4e-10	4e-10	4e-10	4e-10	4e-10	4e-10	4e-10	4e-10	4e-10	4e-10	4e-10	4e-10	4e-10	4e-10	4e-10	4e-10	4e-10	4e-10	4e-10	4e-10	4e-10	4e-10	4e-10	4e-10	4e-10	4e-10	4e-10	4e-10
144.227	0	3.6e-12	3.04e-11	9.86e-11	2.06e-10	3.29e-10	4.36e-10	5.04e-10	5.31e-10	5.35e-10	5.35e-10	5.35e-10	5.35e-10	5.35e-10	5.35e-10	5.35e-10	5.35e-10	5.35e-10	5.35e-10	5.35e-10	5.35e-10	5.35e-10	5.35e-10	5.35e-10	5.35e-10	5.35e-10	5.35e-10	5.35e-10	5.35e-10	5.35e-10	5.35e-10	5.35e-10	5.35e-10	5.35e-10	5.35e-10	5.35e-10	5.35e-10	5.35e-10	5.35e-10	5.35e-10	5.35e-10	5.35e-10	5.35e-10	5.35e-10	5.35e-10	5.35e-10	5.35e-10	5.35e-10	5.35e-10
145.098	0	4.22e-12	4.13e-11	1.34e-10	2.74e-10	4.32e-10	5.72e-10	6.65e-10	7.02e-10	7.06e-10	7.06e-10	7.06e-10	7.06e-10	7.06e-10	7.06e-10	7.06e-10	7.06e-10	7.06e-10	7.06e-10	7.06e-10	7.06e-10	7.06e-10	7.06e-10	7.06e-10	7.06e-10	7.06e-10	7.06e-10	7.06e-10	7.06e-10	7.06e-10	7.06e-10	7.06e-10	7.06e-10	7.06e-10	7.06e-10	7.06e-10	7.06e-10	7.06e-10	7.06e-10	7.06e-10	7.06e-10	7.06e-10	7.06e-10	7.06e-10	7.06e-10	7.06e-10	7.06e-10	7.06e-10	7.06e-10
145.97	0	6.23e-12	5.36e-11	1.7e-10	3.55e-10	5.67e-10	7.51e-10	8.68e-10	9.16e-10	9.22e-10	9.22e-10	9.22e-10	9.22e-10	9.22e-10	9.22e-10	9.22e-10	9.22e-10	9.22e-10	9.22e-10	9.22e-10	9.22e-10	9.22e-10	9.22e-10	9.22e-10	9.22e-10	9.22e-10	9.22e-10	9.22e-10	9.22e-10	9.22e-10	9.22e-10	9.22e-10	9.22e-10	9.22e-10	9.22e-10	9.22e-10	9.22e-10	9.22e-10	9.22e-10	9.22e-10	9.22e-10	9.22e-10	9.22e-10	9.22e-10	9.22e-10	9.22e-10	9.22e-10	9.22e-10	9.22e-10
146.841	2.76e-60	7.47e-12	7.1e-11	2.33e-10	4.8e-10	7.6e-10	1.01e-09	1.17e-09	1.23e-09	1.24e-09	1.24e-09	1.24e-09	1.24e-09	1.24e-09	1.24e-09	1.24e-09	1.24e-09	1.24e-09	1.24e-09	1.24e-09	1.24e-09	1.24e-09	1.24e-09	1.24e-09	1.24e-09	1.24e-09	1.24e-09	1.24e-09	1.24e-09	1.24e-09	1.24e-09	1.24e-09	1.24e-09	1.24e-09	1.24e-09	1.24e-09	1.24e-09	1.24e-09	1.24e-09	1.24e-09	1.24e-09	1.24e-09	1.24e-09	1.24e-09	1.24e-09	1.24e-09	1.24e-09	1.24e-09	1.24e-09
147.712	0	1.06e-11	9.49e-11	2.97e-10	6.14e-10	9.78e-10	1.3e-09	1.5e-09	1.58e-09	1.59e-09	1.59e-09	1.59e-09	1.59e-09	1.59e-09	1.59e-09	1.59e-09	1.59e-09	1.59e-09	1.59e-09	1.59e-09	1.59e-09	1.59e-09	1.59e-09	1.59e-09	1.59e-09	1.59e-09	1.59e-09	1.59e-09	1.59e-09	1.59e-09	1.59e-09	1.59e-09	1.59e-09	1.59e-09	1.59e-09	1.59e-09	1.59e-09	1.59e-09	1.59e-09	1.59e-09	1.59e-09	1.59e-09	1.59e-09	1.59e-09	1.59e-09	1.59e-09	1.59e-09	1.59e-09	1.59e-09
148.584	0	1.36e-11	1.22e-10	4.03e-10	8.36e-10	1.33e-09	1.76e-09	2.04e-09	2.15e-09	2.16e-09	2.16e-09	2.16e-09	2.16e-09	2.16e-09	2.16e-09	2.16e-09	2.16e-09	2.16e-09	2.16e-09	2.16e-09	2.16e-09	2.16e-09	2.16e-09	2.16e-09	2.16e-09	2.16e-09	2.16e-09	2.16e-09	2.16e-09	2.16e-09	2.16e-09	2.16e-09	2.16e-09	2.16e-09	2.16e-09	2.16e-09	2.16e-09	2.16e-09	2.16e-09	2.16e-09	2.16e-09	2.16e-09	2.16e-09	2.16e-09	2.16e-09	2.16e-09	2.16e-09	2.16e-09	2.16e-09
149.455	0	1.78e-11	1.67e-10	5.24e-10	1.07e-09	1.7e-09	2.24e-09	2.6e-09	2.75e-09	2.77e-09	2.77e-09	2.77e-09	2.77e-09	2.77e-09	2.77e-09	2.77e-09	2.77e-09	2.77e-09	2.77e-09	2.77e-09	2.77e-09	2.77e-09	2.77e-09	2.77e-09	2.77e-09	2.77e-09	2.77e-09	2.77e-09	2.77e-09	2.77e-09	2.77e-09	2.77e-09	2.77e-09	2.77e-09	2.77e-09	2.77e-09	2.77e-09	2.77e-09	2.77e-09	2.77e-09	2.77e-09	2.77e-09	2.77e-09	2.77e-09	2.77e-09	2.77e-09	2.77e-09	2.77e-09	2.77e-09
150.327	0	2.46e-11	2.11e-10	6.93e-10	1.45e-09	2.3e-09	3.05e-09	3.54e-09	3.72e-09	3.75e-09	3.75e-09	3.75e-09	3.75e-09	3.75e-09	3.75e-09	3.75e-09	3.75e-09	3.75e-09	3.75e-09	3.75e-09	3.75e-09	3.75e-09	3.75e-09	3.75e-09	3.75e-09	3.75e-09	3.75e-09	3.75e-09	3.75e-09	3.75e-09	3.75e-09	3.75e-09	3.75e-09	3.75e-09	3.75e-09	3.75e-09	3.75e-09	3.75e-09	3.75e-09	3.75e-09	3.75e-09	3.75e-09	3.75e-09	3.75e-09	3.75e-09	3.75e-09	3.75e-09	3.75e-09	3.75e-09
151.198	0	2.98e-11	2.9e-10	9.25e-10	1.88e-09	2.96e-09	3.92e-09	4.56e-09	4.81e-09	4.84e-09	4.84e-09	4.84e-09	4.84e-09	4.84e-09	4.84e-09	4.84e-09	4.84e-09	4.84e-09	4.84e-09	4.84e-09	4.84e-09	4.84e-09	4.84e-09	4.84e-09	4.84e-09	4.84e-09	4.84e-09	4.84e-09	4.84e-09	4.84e-09	4.84e-09	4.84e-09	4.84e-09	4.84e-09	4.84e-09	4.84e-09	4.84e-09	4.84e-09	4.84e-09	4.84e-09	4.84e-09	4.84e-09	4.84e-09	4.84e-09	4.84e-09	4.84e-09	4.84e-09	4.84e-09	4.84e-09
152.07	0	4.35e-11	3.68e-10	1.19e-09	2.49e-09	3.98e-09	5.28e-09	6.1e-09	6.43e-09	6.47e-09	6.47e-09	6.47e-09	6.47e-09	6.47e-09	6.47e-09	6.47e-09	6.47e-09	6.47e-09	6.47e-09	6.47e-09	6.47e-09	6.47e-09	6.47e-09	6.47e-09	6.47e-09	6.47e-09	6.47e-09	6.47e-09	6.47e-09	6.47e-09	6.47e-09	6.47e-09	6.47e-09	6.47e-09	6.47e-09	6.47e-09	6.47e-09	6.47e-09	6.47e-09	6.47e-09	6.47e-09	6.47e-09	6.47e-09	6.47e-09	6.47e-09	6.47e-09	6.47e-09	6.47e-09	6.47e-09
152.941	0	5.11e-11	5e-10	1.62e-09	3.32e-09	5.23e-09	6.92e-09	8.04e-09	8.49e-09	8.54e-09	8.54e-09	8.54e-09	8.54e-09	8.54e-09	8.54e-09	8.54e-09	8.54e-09	8.54e-09	8.54e-09	8.54e-09	8.54e-09	8.54e-09	8.54e-09	8.54e-09	8.54e-09	8.54e-09	8.54e-09	8.54e-09	8.54e-09	8.54e-09	8.54e-09	8.54e-09	8.54e-09	8.54e-09	8.54e-09	8.54e-09	8.54e-09	8.54e-09	8.54e-09	8.54e-09	8.54e-09	8.54e-09	8.54e-09	8.54e-09	8.54e-09	8.54e-09	8.54e-09	8.54e-09	8.54e-09
153.813	0	7.54e-11	6.49e-10	2.06e-09	4.3e-09	6.86e-09	9.09e-09	1.05e-08	1.11e-08	1.12e-08	1.12e-08	1.12e-08	1.12e-08	1.12e-08	1.12e-08	1.12e-08	1.12e-08	1.12e-08	1.12e-08	1.12e-08	1.12e-08	1.12e-08	1.12e-08	1.12e-08	1.12e-08	1.12e-08	1.12e-08	1.12e-08	1.12e-08	1.12e-08	1.12e-08	1.12e-08	1.12e-08	1.12e-08	1.12e-08	1.12e-08	1.12e-08	1.12e-08	1.12e-08	1.12e-08	1.12e-08	1.12e-08	1.12e-08	1.12e-08	1.12e-08	1.12e-08	1.12e-08	1.12e-08	1.12e-08
154.684	1.69e-58	9.04e-11	8.6e-10	2.83e-09	5.81e-09	9.2e-09	1.22e-08	1.42e-08	1.49e-08	1.5e-08	1.5e-08	1.5e-08	1.5e-08	1.5e-08	1.5e-08	1.5e-08	1.5e-08	1.5e-08	1.5e-08	1.5e-08	1.5e-08	1.5e-08	1.5e-08	1.5e-08	1.5e-08	1.5e-08	1.5e-08	1.5e-08	1.5e-08	1.5e-08	1.5e-08	1.5e-08	1.5e-08	1.5e-08	1.5e-08	1.5e-08	1.5e-08	1.5e-08	1.5e-08	1.5e-08	1.5e-08	1.5e-08	1.5e-08	1.5e-08	1.5e-08	1.5e-08	1.5e-08	1.5e-08	1.5e-08
155.556	0	1.28e-10	1.15e-09	3.6e-09	7.44e-09	1.18e-08	1.57e-08	1.81e-08	1.91e-08	1.93e-08	1.93e-08	1.93e-08	1.93e-08	1.93e-08	1.93e-08	1.93e-08	1.93e-08	1.93e-08	1.93e-08	1.93e-08	1.93e-08	1.93e-08	1.93e-08	1.93e-08	1.93e-08	1.93e-08	1.93e-08	1.93e-08	1.93e-08	1.93e-08	1.93e-08	1.93e-08	1.93e-08	1.93e-08	1.93e-08	1.93e-08	1.93e-08	1.93e-08	1.93e-08	1.93e-08	1.93e-08	1.93e-08	1.93e-08	1.93e-08	1.93e-08	1.93e-08	1.93e-08	1.93e-08	1.93e-08
156.427	0	1.64e-10	1.48e-09	4.88e-09	1.01e-08	1.61e-08	2.13e-08	2.47e-08	2.6e-08	2.62e-08	2.62e-08	2.62e-08	2.62e-08	2.62e-08	2.62e-08	2.62e-08	2.62e-08	2.62e-08	2.62e-08	2.62e-08	2.62e-08	2.62e-08	2.62e-08	2.62e-08	2.62e-08	2.62e-08	2.62e-08	2.62e-08	2.62e-08	2.62e-08	2.62e-08	2.62e-08	2.62e-08	2.62e-08	2.62e-08	2.62e-08	2.62e-08	2.62e-08	2.62e-08	2.62e-08	2.62e-08	2.62e-08	2.62e-08	2.62e-08	2.62e-08	2.62e-08	2.62e-08	2.62e-08	2.62e-08
157.298	0	2.15e-10	2.02e-09	6.34e-09	1.3e-08	2.05e-08	2.71e-08	3.15e-08	3.33e-08	3.35e-08	3.35e-08	3.35e-08	3.35e-08	3.35e-08	3.35e-08	3.35e-08	3.35e-08	3.35e-08	3.35e-08	3.35e-08	3.35e-08	3.35e-08	3.35e-08	3.35e-08	3.35e-08	3.35e-08	3.35e-08	3.35e-08	3.35e-08	3.35e-08	3.35e-08	3.35e-08	3.35e-08	3.35e-08	3.35e-08	3.35e-08	3.35e-08	3.35e-08	3.35e-08	3.35e-08	3.35e-08	3.35e-08	3.35e-08	3.35e-08	3.35e-08	3.35e-08	3.35e-08	3.35e-08	3.35e-08
158.17	0	2.98e-10	2.56e-09	8.39e-09	1.75e-08	2.79e-08	3.7e-08	4.28e-08	4.51e-08	4.54e-08	4.54e-08	4.54e-08	4.54e-08	4.54e-08	4.54e-08	4.54e-08	4.54e-08	4.54e-08	4.54e-08	4.54e-08	4.54e-08	4.54e-08	4.54e-08	4.54e-08	4.54e-08	4.54e-08	4.54e-08	4.54e-08	4.54e-08	4.54e-08	4.54e-08	4.54e-08	4.54e-08	4.54e-08	4.54e-08	4.54e-08	4.54e-08	4.54e-08	4.54e-08	4.54e-08	4.54e-08	4.54e-08	4.54e-08	4.54e-08	4.54e-08	4.54e-08	4.54e-08	4.54e-08	4.54e-08
159.041	0	3.61e-10	3.51e-09	1.12e-08	2.28e-08	3.59e-08	4.74e-08	5.51e-08	5.83e-08	5.86e-08	5.86e-08	5.86e-08	5.86e-08	5.86e-08	5.86e-08	5.86e-08	5.86e-08	5.86e-08	5.86e-08	5.86e-08	5.86e-08	5.86e-08	5.86e-08	5.86e-08	5.86e-08	5.86e-08	5.86e-08	5.86e-08	5.86e-08	5.86e-08	5.86e-08	5.86e-08	5.86e-08	5.86e-08	5.86e-08	5.86e-08	5.86e-08	5.86e-08	5.86e-08	5.86e-08	5.86e-08	5.86e-08	5.86e-08	5.86e-08	5.86e-08	5.86e-08	5.86e-08	5.86e-08	5.86e-08
159.913	0	5.27e-10	4.46e-09	1.44e-08	3.02e-08	4.82e-08	6.39e-08	7.39e-08	7.78e-08	7.83e-08	7.83e-08	7.83e-08	7.83e-08	7.83e-08	7.83e-08	7.83e-08	7.83e-08	7.83e-08	7.83e-08	7.83e-08	7.83e-08	7.83e-08	7.83e-08	7.83e-08	7.83e-08	7.83e-08	7.83e-08	7.83e-08	7.83e-08	7.83e-08	7.83e-08	7.83e-08	7.83e-08	7.83e-08	7.83e-08	7.83e-08	7.83e-08	7.83e-08	7.83e-08	7.83e-08	7.83e-08	7.83e-08	7.83e-08	7.83e-08	7.83e-08	7.83e-08	7.83e-08	7.83e-08	7.83e-08
160.784	0	6.18e-10	6.05e-09	1.97e-08	4.02e-08	6.33e-08	8.38e-08	9.74e-08	1.03e-07	1.03e-07	1.03e-07	1.03e-07	1.03e-07	1.03e-07	1.03e-07	1.03e-07	1.03e-07	1.03e-07	1.03e-07	1.03e-07	1.03e-07	1.03e-07	1.03e-07	1.03e-07	1.03e-07	1.03e-07	1.03e-07	1.03e-07	1.03e-07	1.03e-07	1.03e-07	1.03e-07	1.03e-07	1.03e-07	1.03e-07	1.03e-07	1.03e-07	1.03e-07	1.03e-07	1.03e-07	1.03e-07	1.03e-07	1.03e-07	1.03e-07	1.03e-07	1.03e-07	1.03e-07	1.03e-07	1.03e-07
[truncated: 45 more rows]
[truncated: 411 more columns]

## Sheet: Fig4c_W-1.7_h-bot
j(x,y) in arbitrary units
[truncated: 461 more rows]
[truncated: 411 more columns]

## Sheet: Fig4c_W-1.7_h-top
j(x,y) in arbitrary units
[truncated: 461 more rows]
[truncated: 411 more columns]

## Sheet: Fig4c_W-2_e-bot
j(x,y) in arbitrary units
[truncated: 461 more rows]
[truncated: 411 more columns]

## Sheet: Fig4c_W-2_e-top
j(x,y) in arbitrary units
[truncated: 461 more rows]
[truncated: 411 more columns]

## Sheet: Fig4c_W-2_h-bot
j(x,y) in arbitrary units
[truncated: 461 more rows]
[truncated: 411 more columns]

## Sheet: Fig4c_W-2_h-top
j(x,y) in arbitrary units
[truncated: 461 more rows]
[truncated: 411 more columns]

## Sheet: Fig4c_W-8.7_e-bot
j(x,y) in arbitrary units
[truncated: 461 more rows]
[truncated: 411 more columns]

[truncated: 3 more sheets: Fig4c_W-8.7_e-top, Fig4c_W-8.7_h-bot, Fig4c_W-8.7_h-top]
